# Supplementary material for: Tumour heterogeneity and intercellular networks of nasopharyngeal carcinoma at single cell resolution
Source: Nat Commun. 2021 Feb 2;12:741. doi: 10.1038/s41467-021-21043-4 (PMC7854640; doi:10.1038/s41467-021-21043-4)
Supplement: Supplementary file 4 — Supplementary Data 1 [file 41467_2021_21043_MOESM4_ESM.xlsx]

## Sheet: SD 1-1
Supplementary Data 1-1 | Cell number information of each major cluster
Sample Cluster		B cell	CD4 T cell	CD8 T cell	Malignant cell	Myeloid cell	NK cell
PBMC	P02	474	2384	4582	0	1596	1725
	P05	590	3691	2430	0	272	2889
	P06	1571	1749	2040	0	295	2743
	P07	216	2250	3014	0	371	3961
	P08	786	3509	3269	0	259	1719
	P10	727	3544	2611	0	614	1792
	P11	1258	3815	1460	0	1346	1650
	P13	714	4894	1417	0	322	2246
	P15	439	2788	3373	0	56	1568
	P16	133	1480	3655	0	558	2980
Tumour	P02	740	2918	4676	480	743	70
	P05	3419	2387	1317	121	76	244
	P06	1001	2610	5571	30	269	239
	P07	3056	2290	4166	66	158	46
	P08	1273	1191	7744	20	44	27
	P10	4483	2386	1093	164	195	26
	P11	227	3025	2416	38	161	56
	P13	761	2546	1949	487	553	165
	P15	800	2413	3639	249	267	178
	P16	224	2370	2785	1132	738	104

## Sheet: SD 1-2
Supplementary Data 1-2 | Gene and UMI information of each patient and major cluster
Patient / Cluster		Median(nGene)	Median(nUMI)
Patient	P02	1745	4570
	P05	1568	4410
	P06	1009	2181
	P07	1537	3808
	P08	1523	4001
	P10	1081	2613
	P12	1179	2916
	P13	1207	3029.5
	P15	1623	3983
	P16	1643	4103
Cluster	B cell	1305	3512
	CD4+ T cell	1376	3690
	CD8+ T cell	1447.5	3501
	Malignant cell	4446	19335
	Myeloid cell	2066	6113
	NK cell	1469	3257

## Sheet: SD 1-3
Supplementary Data 1-3 | Cell number information of each NK and T cell cluster
Sample Cluster	CD4_C1_LEF1	CD4_C2_IL7R	CD4_C3_CD40LG	CD4_C4_CCR7	CD4_C5_GPR183	Th1_like_C1_CCR7	Th1_like_C2_TNF	Treg_C1_SELL	Treg_C2_HSPA1A	Treg_C3_MKI67	Treg_C4_TNFRSF4	CD8_C1_LEF1	CD8_C2_TCF7	CD8_C3_KLRB1	CD8_C4_KLRG1	CD8_C5_CX3CR1	CD8_C6_IL7R	CD8_C7_GZMK	CD8_C8_MHC	CD8_C9_XCL1	CD8_C10_MKI67	CD8_C11_PDCD1	DN_LEF1	DP_TCF7	gd T	MT_high_T	NK_C1_SELL	NK_C2_FCER1G	NK_C3_TYROBP	NK_C4_MKI67	NK_C5_XCL1	NKT
P02	1071	601	326	322	362	227	337	128	630	348	763	176	30	205	146	3345	224	1009	514	461	408	1753	156	116	308	268	81	567	885	18	179	391
P05	450	1672	196	389	455	487	252	187	484	94	267	1037	19	125	182	817	76	351	247	170	71	183	424	28	912	129	82	365	2154	28	254	371
P06	366	731	532	339	405	325	188	137	395	44	293	60	17	77	420	1340	766	3037	329	932	186	599	47	24	99	284	70	1435	919	20	259	277
P07	455	951	245	1157	358	514	128	137	342	54	225	819	14	132	281	2218	98	1558	389	417	171	683	41	16	164	245	127	3070	485	19	54	160
P08	502	1512	320	271	95	278	71	221	394	73	276	1669	29	199	533	1282	46	4534	447	1439	332	509	190	25	327	204	100	775	464	20	54	268
P10	148	1583	141	320	158	239	334	115	716	112	528	1267	20	189	453	1277	16	320	314	70	92	122	753	40	177	142	56	718	761	13	28	230
P11	1475	1448	422	737	508	362	176	177	659	143	484	915	47	66	118	352	132	1259	57	337	101	240	81	14	69	300	29	772	701	22	78	141
P13	1473	1263	448	481	191	248	460	232	508	152	506	1646	39	41	232	488	49	469	148	723	188	252	374	12	59	93	58	1567	511	16	180	110
P15	690	902	381	246	806	382	345	139	350	100	194	963	7	66	92	2490	139	899	213	274	404	1429	148	15	191	289	99	1031	233	58	229	155
P16	189	720	217	298	620	239	213	105	308	199	412	211	11	66	313	3037	162	863	229	227	334	665	68	27	75	157	67	808	1677	33	317	507
all PBMC	6771	10946	3152	56	114	23	11	1427	24	132	0	8683	221	1142	2721	16600	30	55	18	6	53	4	2271	317	2332	639	760	11074	8730	243	70	2603
all Tumour	48	437	76	4504	3844	3278	2493	151	4762	1187	3948	80	12	24	49	46	1678	14244	2869	5044	2234	6431	11	0	49	1472	9	34	60	4	1562	7

## Sheet: SD 1-4
Supplementary Data 1-4 | Cell number information of each B cell cluster
Sample Cluster	B_C1_TCL1A	B_C2_FCRL3	B_C3_RGCC	B_C4_IFITM3	B_C5_ISG15	B_C6_HSPA1A	B_C7_AICDA	Plasma_C1_IgA	Plasma_C2_IgG
P02	390	64	495	1	14	19	0	27	204
P05	352	344	41	707	1286	958	146	34	141
P06	1311	210	528	22	64	73	22	69	273
P07	134	195	33	328	1084	1414	6	17	61
P08	544	220	24	67	610	473	7	31	83
P10	421	305	11	202	2275	1836	7	41	112
P11	630	435	20	36	90	129	5	112	28
P13	311	365	31	57	211	359	8	33	100
P15	361	65	6	105	220	434	13	10	25
P16	94	20	90	22	25	61	0	18	27
all PBMC	4445	1975	1	34	68	3	2	327	53
all Tumour	103	248	1278	1513	5811	5753	212	65	1001

## Sheet: SD 1-5
Supplementary Data 1-5 | Cell number information of each myeloid cell cluster
Sample Cluster	DC_C1_FCER1A	DC_C2_CD1C	DC_C3_LAMP3	DC_C4_JCHAIN	Mast	Mono_C1_CD14	Mono_C2_FCGR3A	Mono_C3_PLAC8	Mac_C1_IL1B	Mac_C2_SPP1
P02	98	112	136	66	54	788	623	86	170	206
P05	1	6	2	10	9	162	102	6	30	20
P06	11	47	21	7	109	66	207	10	67	19
P07	25	24	11	17	47	225	94	27	27	32
P08	13	15	1	6	7	178	54	13	5	11
P10	36	29	51	18	37	395	148	35	16	44
P11	120	49	13	27	33	1003	162	58	32	10
P13	13	97	48	8	103	247	45	16	156	142
P15	5	19	5	111	38	38	10	15	72	10
P16	31	26	69	134	140	364	80	88	210	154
all PBMC	350	5	0	16	4	3430	1524	353	7	0
all Tumour	3	419	357	388	573	36	1	1	778	648

## Sheet: SD 1-6
Supplementary Data 1-6 | Cell number information of each malignant cell cluster
Sample Cluster	EP_C1_LMP1	EP_C2_EPCAM
P02	231	249
P05	55	66
P06	24	6
P07	45	21
P08	7	13
P10	143	21
P11	23	15
P13	400	87
P15	159	90
P16	759	373
all PBMC	0	0
all Tumour	1846	941
