# Supplementary material for: Tumour heterogeneity and intercellular networks of nasopharyngeal carcinoma at single cell resolution
Source: Nat Commun. 2021 Feb 2;12:741. doi: 10.1038/s41467-021-21043-4 (PMC7854640; doi:10.1038/s41467-021-21043-4)
Supplement: Supplementary file 5 — Supplementary Data 2 [file 41467_2021_21043_MOESM5_ESM.xlsx]

## Sheet: SD 2-1
Supplementary Data 2-1 | Differentially expressed genes in NK and T cells
P values obtained by FindAllMarkers function of Seurat followed by multiplicity correction by Bonferroin method.
P_val	Avg_logFC	Pct.1	Pct.2	P_val_adj	Gene	Cluster
0	1.12379	0.808	0.212	0	LEF1	CD4_C1_LEF1
0	0.993678	0.766	0.233	0	TCF7	CD4_C1_LEF1
0	0.894144	0.966	0.452	0	LTB	CD4_C1_LEF1
0	0.869667	0.863	0.359	0	SELL	CD4_C1_LEF1
0	0.848857	0.613	0.161	0	MAL	CD4_C1_LEF1
0	0.844686	0.819	0.42	0	NOSIP	CD4_C1_LEF1
0	0.774894	0.976	0.702	0	LDHB	CD4_C1_LEF1
0	0.772428	1	0.989	0	RPS13	CD4_C1_LEF1
0	0.71748	1	0.995	0	RPL32	CD4_C1_LEF1
0	0.713843	1	0.995	0	RPS8	CD4_C1_LEF1
0	0.711669	0.679	0.211	0	CCR7	CD4_C1_LEF1
0	0.709191	0.996	0.898	0	EEF1B2	CD4_C1_LEF1
0	0.692842	1	0.958	0	RPL22	CD4_C1_LEF1
0	0.68435	1	0.973	0	RPS5	CD4_C1_LEF1
0	0.670249	1	0.97	0	RPL5	CD4_C1_LEF1
0	0.667402	0.983	0.826	0	EEF1G	CD4_C1_LEF1
0	0.662511	1	0.989	0	RPS3A	CD4_C1_LEF1
0	0.649577	1	0.995	0	RPL34	CD4_C1_LEF1
0	0.641591	0.5	0.158	0	LDLRAP1	CD4_C1_LEF1
0	0.639915	1	0.996	0	RPL11	CD4_C1_LEF1
0	0.630014	1	0.996	0	RPL30	CD4_C1_LEF1
0	0.628552	0.781	0.443	0	LINC00861	CD4_C1_LEF1
0	0.627858	0.913	0.649	0	EIF3E	CD4_C1_LEF1
0	0.62652	1	0.995	0	RPL39	CD4_C1_LEF1
0	0.625556	0.999	0.968	0	RPL9	CD4_C1_LEF1
0	0.61109	1	0.993	0	RPS23	CD4_C1_LEF1
0	0.607859	1	0.997	0	RPS12	CD4_C1_LEF1
0	0.597035	1	0.997	0	RPL13	CD4_C1_LEF1
0	0.593081	0.37	0.081	0	TRABD2A	CD4_C1_LEF1
0	0.592098	0.357	0.07	0	ACTN1	CD4_C1_LEF1
0	0.590064	0.41	0.127	0	MYC	CD4_C1_LEF1
0	0.578481	0.665	0.324	0	CAMK4	CD4_C1_LEF1
0	0.578179	1	0.988	0	RPS6	CD4_C1_LEF1
0	0.574916	1	0.991	0	RPL35A	CD4_C1_LEF1
0	0.57357	1	0.994	0	RPS14	CD4_C1_LEF1
0	0.569577	0.999	0.968	0	RPS2	CD4_C1_LEF1
0	0.568637	0.634	0.314	0	FOXP1	CD4_C1_LEF1
0	0.555544	1	0.993	0	RPL18A	CD4_C1_LEF1
0	0.552994	0.627	0.33	0	FLT3LG	CD4_C1_LEF1
0	0.550537	1	0.995	0	RPS28	CD4_C1_LEF1
0	0.549252	1	0.985	0	RPL36	CD4_C1_LEF1
0	0.543677	1	0.993	0	RPL37	CD4_C1_LEF1
0	0.543402	1	0.991	0	RPL18	CD4_C1_LEF1
0	0.54246	1	0.985	0	RPS21	CD4_C1_LEF1
0	0.53899	1	0.995	0	RPL19	CD4_C1_LEF1
0	0.538455	0.987	0.882	0	PABPC1	CD4_C1_LEF1
0	0.536715	0.992	0.896	0	RPL7	CD4_C1_LEF1
0	0.534679	0.999	0.967	0	RPL10A	CD4_C1_LEF1
0	0.534153	0.724	0.414	0	FAM65B	CD4_C1_LEF1
0	0.532743	0.319	0.083	0	AIF1	CD4_C1_LEF1
0	0.527932	1	0.99	0	RPL29	CD4_C1_LEF1
0	0.525672	0.548	0.26	0	AC006129.2	CD4_C1_LEF1
0	0.522975	1	0.991	0	RPLP2	CD4_C1_LEF1
0	0.522968	1	0.999	0	EEF1A1	CD4_C1_LEF1
0	0.521092	0.989	0.901	0	RPL4	CD4_C1_LEF1
0	0.519053	1	0.995	0	TPT1	CD4_C1_LEF1
0	0.519011	1	0.989	0	RPS4X	CD4_C1_LEF1
0	0.518498	1	0.99	0	RPS25	CD4_C1_LEF1
0	0.517726	1	0.996	0	RPS27A	CD4_C1_LEF1
0	0.51535	0.292	0.056	0	CHRM3-AS2	CD4_C1_LEF1
0	0.507077	1	0.998	0	RPL10	CD4_C1_LEF1
0	0.507069	1	0.988	0	RPS10	CD4_C1_LEF1
0	0.505649	0.72	0.408	0	TMEM123	CD4_C1_LEF1
0	0.502586	1	0.99	0	RPL12	CD4_C1_LEF1
0	0.489794	0.909	0.706	0	GLTSCR2	CD4_C1_LEF1
0	0.484649	0.989	0.918	0	RPL38	CD4_C1_LEF1
0	0.482409	0.999	0.982	0	RPL21	CD4_C1_LEF1
0	0.481078	1	0.987	0	RPL14	CD4_C1_LEF1
0	0.477763	0.613	0.332	0	CCDC109B	CD4_C1_LEF1
0	0.471848	0.999	0.968	0	NACA	CD4_C1_LEF1
0	0.471588	0.999	0.984	0	RPL3	CD4_C1_LEF1
0	0.469826	1	0.993	0	RPS18	CD4_C1_LEF1
0	0.460597	0.384	0.145	0	CTB-133G6.1	CD4_C1_LEF1
0	0.459599	1	0.997	0	RPS15A	CD4_C1_LEF1
0	0.456729	0.967	0.844	0	RPS4Y1	CD4_C1_LEF1
0	0.456601	0.569	0.305	0	PIK3IP1	CD4_C1_LEF1
0	0.454539	0.52	0.257	0	IL6ST	CD4_C1_LEF1
0	0.452929	0.896	0.705	0	RPL36A	CD4_C1_LEF1
0	0.449503	0.903	0.461	0	IL7R	CD4_C1_LEF1
0	0.445976	0.444	0.207	0	RCAN3	CD4_C1_LEF1
0	0.439078	0.997	0.973	0	RPS9	CD4_C1_LEF1
0	0.438758	0.999	0.968	0	GNB2L1	CD4_C1_LEF1
0	0.436799	0.68	0.411	0	RGS10	CD4_C1_LEF1
0	0.436505	1	0.986	0	RPL8	CD4_C1_LEF1
0	0.433156	0.999	0.973	0	RPSA	CD4_C1_LEF1
0	0.43084	0.298	0.09	0	TSHZ2	CD4_C1_LEF1
0	0.430608	0.206	0.04	0	LRRN3	CD4_C1_LEF1
0	0.429364	0.478	0.242	0	OXNAD1	CD4_C1_LEF1
0	0.427883	1	0.997	0	RPS27	CD4_C1_LEF1
0	0.424194	0.754	0.534	0	EIF3L	CD4_C1_LEF1
0	0.422661	0.999	0.972	0	RPL24	CD4_C1_LEF1
0	0.420722	0.984	0.9	0	RPL31	CD4_C1_LEF1
0	0.418407	0.999	0.981	0	RPL17	CD4_C1_LEF1
0	0.417937	0.461	0.232	0	INPP4B	CD4_C1_LEF1
0	0.411814	0.308	0.118	0	SESN3	CD4_C1_LEF1
0	0.411494	1	0.986	0	RPL6	CD4_C1_LEF1
0	0.409763	0.781	0.555	0	EIF4B	CD4_C1_LEF1
0	0.408062	0.973	0.882	0	EEF2	CD4_C1_LEF1
0	0.405949	0.281	0.084	0	NGFRAP1	CD4_C1_LEF1
0	0.405716	0.556	0.336	0	EIF2S3	CD4_C1_LEF1
0	0.405715	0.999	0.985	0	RPS16	CD4_C1_LEF1
0	0.404885	0.253	0.066	0	EPHX2	CD4_C1_LEF1
0	0.403291	0.426	0.178	0	C1orf162	CD4_C1_LEF1
0	0.40083	1	0.992	0	RPS7	CD4_C1_LEF1
0	0.399124	0.576	0.346	0	GIMAP1	CD4_C1_LEF1
0	0.398443	0.964	0.859	0	TOMM7	CD4_C1_LEF1
0	0.395316	0.431	0.213	0	DGKA	CD4_C1_LEF1
0	0.394713	0.23	0.056	0	C1orf228	CD4_C1_LEF1
0	0.394043	1	0.995	0	RPS15	CD4_C1_LEF1
0	0.393425	0.801	0.575	0	TRAF3IP3	CD4_C1_LEF1
0	0.389031	0.928	0.8	0	RPS20	CD4_C1_LEF1
0	0.388431	1	0.995	0	RPS3	CD4_C1_LEF1
4.35e-303	0.387862	0.43	0.244	9.11e-299	PCED1B	CD4_C1_LEF1
0	0.387155	0.999	0.984	0	RPL41	CD4_C1_LEF1
0	0.386093	0.999	0.972	0	RPLP0	CD4_C1_LEF1
0	0.383311	0.289	0.109	0	SH3YL1	CD4_C1_LEF1
0	0.379846	0.275	0.093	0	TMEM204	CD4_C1_LEF1
0	0.379237	0.277	0.1	0	LINC01550	CD4_C1_LEF1
0	0.378795	0.657	0.454	0	SMDT1	CD4_C1_LEF1
0	0.377036	0.687	0.486	0	NDFIP1	CD4_C1_LEF1
0	0.368854	0.896	0.733	0	C12orf57	CD4_C1_LEF1
0	0.366492	0.305	0.12	0	SERINC5	CD4_C1_LEF1
4.45e-301	0.359	0.604	0.394	9.32e-297	NBEAL1	CD4_C1_LEF1
0	0.358133	0.222	0.058	0	BACH2	CD4_C1_LEF1
0	0.357536	0.221	0.065	0	ITGA6	CD4_C1_LEF1
0	0.357211	0.964	0.869	0	NPM1	CD4_C1_LEF1
0	0.352206	0.809	0.58	0	GIMAP7	CD4_C1_LEF1
0	0.349549	0.483	0.267	0	ABLIM1	CD4_C1_LEF1
0	0.34934	0.298	0.135	0	CHMP7	CD4_C1_LEF1
0	0.34914	1	0.998	0	AC090498.1	CD4_C1_LEF1
0	0.348936	0.326	0.153	0	GIMAP5	CD4_C1_LEF1
0	0.347496	0.281	0.098	0	CD40LG	CD4_C1_LEF1
0	0.345822	0.336	0.164	0	TESPA1	CD4_C1_LEF1
0	0.345459	1	0.993	0	RPL26	CD4_C1_LEF1
0	0.344694	0.859	0.64	0	AES	CD4_C1_LEF1
0	0.34461	0.285	0.125	0	MAML2	CD4_C1_LEF1
1.58e-275	0.344534	0.597	0.402	3.3e-271	SNHG8	CD4_C1_LEF1
6.35e-289	0.341842	0.678	0.487	1.33e-284	ST13	CD4_C1_LEF1
0	0.340975	0.998	0.976	0	RPL37A	CD4_C1_LEF1
1.21e-276	0.340124	0.448	0.265	2.54e-272	ALKBH7	CD4_C1_LEF1
8.27e-190	0.338531	0.244	0.125	1.73e-185	CISH	CD4_C1_LEF1
0	0.336927	0.997	0.971	0	UBA52	CD4_C1_LEF1
0	0.335574	0.779	0.604	0	EIF3H	CD4_C1_LEF1
0	0.33509	1	0.991	0	RPL7A	CD4_C1_LEF1
0	0.333196	0.328	0.143	0	CD4	CD4_C1_LEF1
5.19e-255	0.332954	0.635	0.453	1.09e-250	NSA2	CD4_C1_LEF1
5.9e-270	0.32654	0.563	0.362	1.23e-265	FCMR	CD4_C1_LEF1
0	0.325825	0.987	0.933	0	PFDN5	CD4_C1_LEF1
1.05e-250	0.324118	0.377	0.212	2.2e-246	C6orf48	CD4_C1_LEF1
0	0.323494	0.972	0.743	0	TXNIP	CD4_C1_LEF1
7.93e-307	0.322707	0.445	0.245	1.66e-302	SATB1	CD4_C1_LEF1
4.75e-268	0.320315	0.731	0.532	9.93e-264	GIMAP4	CD4_C1_LEF1
0	0.319586	0.988	0.945	0	RPL27	CD4_C1_LEF1
0	0.319314	0.229	0.072	0	SPINT2	CD4_C1_LEF1
6.21e-261	0.318154	0.609	0.413	1.3e-256	ADD3	CD4_C1_LEF1
0	0.316244	0.995	0.971	0	RPS29	CD4_C1_LEF1
8.4e-236	0.315529	0.347	0.191	1.76e-231	SNHG7	CD4_C1_LEF1
0	0.315393	0.996	0.967	0	RPL13A	CD4_C1_LEF1
1.33e-260	0.314662	0.573	0.372	2.78e-256	ATM	CD4_C1_LEF1
0	0.31158	0.201	0.064	0	SSBP2	CD4_C1_LEF1
0	0.309482	0.446	0.231	0	AQP3	CD4_C1_LEF1
4.52e-223	0.309041	0.294	0.154	9.46e-219	BCL2	CD4_C1_LEF1
4.68e-267	0.306762	0.75	0.566	9.79e-263	ANP32B	CD4_C1_LEF1
0	0.304348	0.507	0.288	0	TRAT1	CD4_C1_LEF1
0	0.303965	0.987	0.912	0	SARAF	CD4_C1_LEF1
0	0.303165	0.995	0.97	0	RPL35	CD4_C1_LEF1
1.71e-250	0.301522	0.438	0.253	3.59e-246	RASGRP2	CD4_C1_LEF1
0	0.300767	1	0.993	0	RPS24	CD4_C1_LEF1
5.76e-209	0.297601	0.57	0.4	1.21e-204	RSL1D1	CD4_C1_LEF1
5.1e-223	0.295017	0.391	0.226	1.07e-218	NUCB2	CD4_C1_LEF1
0	0.294313	1	0.997	0	RPL28	CD4_C1_LEF1
9.25e-197	0.293141	0.351	0.208	1.94e-192	THOC3	CD4_C1_LEF1
2.75e-262	0.288858	0.333	0.172	5.76e-258	SYPL1	CD4_C1_LEF1
0	0.288621	1	0.994	0	FAU	CD4_C1_LEF1
7.8e-267	0.284999	0.873	0.745	1.63e-262	RPL23	CD4_C1_LEF1
0	0.282394	0.211	0.081	0	RP11-18H21.1	CD4_C1_LEF1
1.83e-248	0.280994	0.287	0.138	3.83e-244	NELL2	CD4_C1_LEF1
6.8e-209	0.278988	0.687	0.526	1.42e-204	UXT	CD4_C1_LEF1
0	0.278495	0.999	0.984	0	RPL15	CD4_C1_LEF1
0	0.277353	0.966	0.897	0	COX4I1	CD4_C1_LEF1
1.51e-169	0.276972	0.348	0.213	3.17e-165	GIMAP2	CD4_C1_LEF1
0	0.27579	1	0.998	0	RPLP1	CD4_C1_LEF1
2.56e-276	0.275724	0.924	0.803	5.35e-272	PCBP2	CD4_C1_LEF1
1e-202	0.273644	0.65	0.479	2.09e-198	PRMT2	CD4_C1_LEF1
5.65e-182	0.272922	0.413	0.264	1.18e-177	APEX1	CD4_C1_LEF1
1.45e-215	0.272464	0.338	0.187	3.04e-211	THEM4	CD4_C1_LEF1
4.07e-252	0.264814	0.228	0.1	8.51e-248	CTD-3184A7.4	CD4_C1_LEF1
1.49e-223	0.264173	0.853	0.723	3.12e-219	RPS17	CD4_C1_LEF1
0	0.26366	0.226	0.078	0	TMIGD2	CD4_C1_LEF1
5.89e-219	0.261583	0.731	0.513	1.23e-214	KLF2	CD4_C1_LEF1
1.21e-262	0.260791	0.925	0.825	2.53e-258	COMMD6	CD4_C1_LEF1
3.78e-151	0.259591	0.481	0.34	7.91e-147	FBL	CD4_C1_LEF1
2.41e-226	0.258906	0.861	0.725	5.05e-222	SRSF5	CD4_C1_LEF1
1.2e-223	0.25326	0.235	0.11	2.52e-219	STMN3	CD4_C1_LEF1
1.9e-201	0.253213	0.508	0.327	3.97e-197	TC2N	CD4_C1_LEF1
4.51e-283	0.252735	0.202	0.078	9.45e-279	IL6R	CD4_C1_LEF1
0	0.25256	0.992	0.953	0	EEF1D	CD4_C1_LEF1
3.82e-182	0.251891	0.309	0.175	8e-178	SUSD3	CD4_C1_LEF1
0	1.11518	0.962	0.44	0	IL7R	CD4_C2_IL7R
0	1.11247	0.968	0.434	0	LTB	CD4_C2_IL7R
0	0.765563	0.636	0.207	0	AQP3	CD4_C2_IL7R
0	0.686348	0.96	0.693	0	LDHB	CD4_C2_IL7R
0	0.641131	0.541	0.152	0	MAL	CD4_C2_IL7R
0	0.596562	0.623	0.226	0	TCF7	CD4_C2_IL7R
0	0.591779	0.751	0.412	0	NOSIP	CD4_C2_IL7R
0	0.577396	1	0.994	0	RPS8	CD4_C2_IL7R
0	0.543931	0.288	0.039	0	CRIP2	CD4_C2_IL7R
0	0.531764	0.758	0.461	0	ARHGAP15	CD4_C2_IL7R
0	0.528781	0.999	0.969	0	RPL5	CD4_C2_IL7R
0	0.523966	1	0.999	0	EEF1A1	CD4_C2_IL7R
0	0.51803	0.664	0.317	0	FLT3LG	CD4_C2_IL7R
0	0.517313	1	0.993	0	RPS18	CD4_C2_IL7R
0	0.511829	1	0.995	0	RPL39	CD4_C2_IL7R
0	0.511401	0.988	0.898	0	RPL4	CD4_C2_IL7R
0	0.510068	1	0.995	0	RPL34	CD4_C2_IL7R
0	0.50715	0.999	0.971	0	RPLP0	CD4_C2_IL7R
0	0.506468	0.749	0.395	0	TMEM123	CD4_C2_IL7R
0	0.504477	0.999	0.988	0	RPS6	CD4_C2_IL7R
0	0.503056	0.973	0.821	0	EEF1G	CD4_C2_IL7R
0	0.502495	0.543	0.217	0	INPP4B	CD4_C2_IL7R
0	0.502123	0.384	0.083	0	CD40LG	CD4_C2_IL7R
0	0.501382	0.991	0.895	0	EEF1B2	CD4_C2_IL7R
0	0.494515	1	0.995	0	RPL32	CD4_C2_IL7R
0	0.492202	1	0.994	0	TPT1	CD4_C2_IL7R
0	0.489952	1	0.997	0	RPL13	CD4_C2_IL7R
0	0.483351	0.425	0.143	0	TIMP1	CD4_C2_IL7R
0	0.481879	1	0.984	0	RPL36	CD4_C2_IL7R
0	0.477362	1	0.996	0	RPL11	CD4_C2_IL7R
0	0.474723	0.999	0.973	0	RPSA	CD4_C2_IL7R
0	0.474139	0.495	0.213	0	TRADD	CD4_C2_IL7R
0	0.473566	0.969	0.803	0	FXYD5	CD4_C2_IL7R
0	0.473298	0.997	0.967	0	RPS2	CD4_C2_IL7R
0	0.470035	1	0.989	0	RPS13	CD4_C2_IL7R
0	0.469674	1	0.997	0	RPS12	CD4_C2_IL7R
0	0.463938	0.555	0.213	0	LEF1	CD4_C2_IL7R
0	0.458805	0.998	0.966	0	RPL10A	CD4_C2_IL7R
0	0.457038	1	0.989	0	RPS3A	CD4_C2_IL7R
0	0.454853	1	0.989	0	RPS4X	CD4_C2_IL7R
0	0.452027	0.999	0.973	0	RPS5	CD4_C2_IL7R
0	0.448091	0.999	0.983	0	RPL3	CD4_C2_IL7R
0	0.447654	0.999	0.967	0	RPL9	CD4_C2_IL7R
0	0.446043	0.999	0.957	0	RPL22	CD4_C2_IL7R
0	0.445982	1	0.993	0	RPL18A	CD4_C2_IL7R
0	0.444894	1	0.998	0	RPL10	CD4_C2_IL7R
0	0.438928	0.999	0.986	0	RPL8	CD4_C2_IL7R
0	0.436885	0.91	0.697	0	RPL36A	CD4_C2_IL7R
0	0.430914	0.978	0.878	0	EEF2	CD4_C2_IL7R
0	0.429605	0.999	0.984	0	RPS21	CD4_C2_IL7R
0	0.421638	1	0.995	0	RPS28	CD4_C2_IL7R
0	0.417468	1	0.996	0	RPL30	CD4_C2_IL7R
0	0.416671	0.999	0.993	0	RPL37	CD4_C2_IL7R
0	0.415638	0.998	0.981	0	RPL17	CD4_C2_IL7R
0	0.412392	0.974	0.735	0	TXNIP	CD4_C2_IL7R
0	0.409494	0.364	0.121	0	MYC	CD4_C2_IL7R
0	0.40793	0.882	0.643	0	EIF3E	CD4_C2_IL7R
0	0.406946	0.999	0.989	0	RPS25	CD4_C2_IL7R
0	0.406801	1	0.991	0	RPL18	CD4_C2_IL7R
0	0.404455	0.863	0.642	0	GSTK1	CD4_C2_IL7R
0	0.403138	1	0.987	0	RPL14	CD4_C2_IL7R
0	0.402022	0.473	0.196	0	RCAN3	CD4_C2_IL7R
0	0.400716	1	0.993	0	RPS23	CD4_C2_IL7R
0	0.399931	0.986	0.893	0	RPL7	CD4_C2_IL7R
0	0.398102	1	0.994	0	RPS14	CD4_C2_IL7R
0	0.39462	0.604	0.364	0	SELL	CD4_C2_IL7R
0	0.393006	1	0.99	0	RPL12	CD4_C2_IL7R
0	0.392418	1	0.995	0	RPL19	CD4_C2_IL7R
0	0.392334	0.284	0.118	0	CISH	CD4_C2_IL7R
0	0.391548	1	0.986	0	RPL6	CD4_C2_IL7R
0	0.39141	1	0.996	0	RPS27A	CD4_C2_IL7R
0	0.388082	0.999	0.987	0	RPS10	CD4_C2_IL7R
0	0.383912	1	0.989	0	RPL29	CD4_C2_IL7R
0	0.383425	0.273	0.071	0	RP11-18H21.1	CD4_C2_IL7R
0	0.375986	1	0.991	0	RPL35A	CD4_C2_IL7R
0	0.372966	1	0.995	0	RPS3	CD4_C2_IL7R
0	0.370878	1	0.991	0	RPLP2	CD4_C2_IL7R
0	0.36963	0.607	0.323	0	CCDC109B	CD4_C2_IL7R
0	0.364161	0.998	0.984	0	RPL41	CD4_C2_IL7R
0	0.359463	0.978	0.879	0	PABPC1	CD4_C2_IL7R
0	0.356039	0.615	0.317	0	CAMK4	CD4_C2_IL7R
0	0.353606	0.998	0.981	0	RPL21	CD4_C2_IL7R
0	0.353475	0.968	0.839	0	RPS4Y1	CD4_C2_IL7R
0	0.352218	0.986	0.916	0	RPL38	CD4_C2_IL7R
0	0.348611	0.998	0.967	0	GNB2L1	CD4_C2_IL7R
0	0.346106	0.767	0.525	0	EIF3L	CD4_C2_IL7R
0	0.341154	0.996	0.966	0	RPL13A	CD4_C2_IL7R
0	0.340995	1	0.998	0	AC090498.1	CD4_C2_IL7R
0	0.339008	0.363	0.133	0	CD4	CD4_C2_IL7R
0	0.338991	0.408	0.19	0	TMEM256-PLSCR3	CD4_C2_IL7R
0	0.337031	0.321	0.112	0	SERINC5	CD4_C2_IL7R
0	0.332559	0.364	0.156	0	TESPA1	CD4_C2_IL7R
0	0.328942	0.965	0.839	0	HINT1	CD4_C2_IL7R
0	0.328922	1	0.991	0	RPS7	CD4_C2_IL7R
0	0.32723	0.996	0.97	0	RPS29	CD4_C2_IL7R
0	0.327039	0.378	0.157	0	LDLRAP1	CD4_C2_IL7R
0	0.326421	0.646	0.393	0	PLP2	CD4_C2_IL7R
0	0.323347	0.896	0.7	0	GLTSCR2	CD4_C2_IL7R
0	0.322634	0.871	0.631	0	AES	CD4_C2_IL7R
0	0.321134	1	0.998	0	RPLP1	CD4_C2_IL7R
0	0.31988	0.995	0.969	0	RPL35	CD4_C2_IL7R
0	0.319531	0.647	0.401	0	RNASET2	CD4_C2_IL7R
0	0.319365	0.995	0.972	0	RPS9	CD4_C2_IL7R
0	0.318434	0.675	0.446	0	SMDT1	CD4_C2_IL7R
0	0.317916	0.681	0.407	0	FAM65B	CD4_C2_IL7R
0	0.31738	0.771	0.502	0	KLF2	CD4_C2_IL7R
0	0.316845	0.39	0.178	0	THEM4	CD4_C2_IL7R
0	0.315124	0.431	0.206	0	DGKA	CD4_C2_IL7R
0	0.311476	0.238	0.082	0	LPAR6	CD4_C2_IL7R
0	0.311164	0.298	0.107	0	CDC14A	CD4_C2_IL7R
0	0.310699	0.512	0.269	0	ICAM2	CD4_C2_IL7R
0	0.307843	0.999	0.984	0	RPS16	CD4_C2_IL7R
0	0.307551	0.279	0.103	0	SH3YL1	CD4_C2_IL7R
0	0.304728	1	0.997	0	RPS15A	CD4_C2_IL7R
0	0.304102	0.578	0.315	0	TC2N	CD4_C2_IL7R
0	0.301651	0.317	0.154	0	PTGER2	CD4_C2_IL7R
0	0.300032	1	0.997	0	RPS27	CD4_C2_IL7R
0	0.299287	0.34	0.141	0	CTB-133G6.1	CD4_C2_IL7R
0	0.297073	1	0.993	0	RPL26	CD4_C2_IL7R
0	0.291448	1	0.995	0	RPS15	CD4_C2_IL7R
0	0.289626	0.822	0.601	0	S100A11	CD4_C2_IL7R
0	0.287655	0.77	0.549	0	EIF4B	CD4_C2_IL7R
0	0.279414	0.996	0.967	0	MT-ND3	CD4_C2_IL7R
0	0.279305	0.997	0.975	0	RPL37A	CD4_C2_IL7R
0	0.278637	0.232	0.072	0	IL6R	CD4_C2_IL7R
0	0.277106	0.798	0.567	0	TRAF3IP3	CD4_C2_IL7R
0	0.276402	0.997	0.968	0	NACA	CD4_C2_IL7R
0	0.27618	0.368	0.211	0	LIMS1	CD4_C2_IL7R
0	0.275383	0.965	0.855	0	TOMM7	CD4_C2_IL7R
0	0.274244	0.607	0.387	0	NBEAL1	CD4_C2_IL7R
0	0.27314	0.382	0.2	0	THOC3	CD4_C2_IL7R
0	0.272504	0.999	0.99	0	RPL7A	CD4_C2_IL7R
0	0.271682	0.618	0.388	0	TNFAIP8	CD4_C2_IL7R
0	0.271249	0.631	0.405	0	ADD3	CD4_C2_IL7R
0	0.27107	0.988	0.944	0	RPL27	CD4_C2_IL7R
2.2e-290	0.267334	0.298	0.163	4.6e-286	USP10	CD4_C2_IL7R
0	0.263994	0.927	0.795	0	RPS20	CD4_C2_IL7R
0	0.263029	0.993	0.869	0	CD52	CD4_C2_IL7R
0	0.261353	0.242	0.082	0	TRABD2A	CD4_C2_IL7R
0	0.261148	0.529	0.279	0	TRAT1	CD4_C2_IL7R
0	0.260594	0.996	0.97	0	UBA52	CD4_C2_IL7R
0	0.259455	0.998	0.984	0	RPL15	CD4_C2_IL7R
1.15e-242	0.257994	0.972	0.947	2.4e-238	RPS26	CD4_C2_IL7R
0	0.257803	0.997	0.971	0	RPL24	CD4_C2_IL7R
0	0.257749	1	0.997	0	RPL28	CD4_C2_IL7R
0	0.25726	0.539	0.33	0	EIF2S3	CD4_C2_IL7R
0	0.253178	0.977	0.897	0	RPL31	CD4_C2_IL7R
0	0.252492	0.303	0.148	0	BCL2	CD4_C2_IL7R
0	0.252227	0.998	0.986	0	RPL23A	CD4_C2_IL7R
0	1.06318	0.967	0.465	0	LTB	CD4_C3_CD40LG
0	0.913647	0.688	0.231	0	AQP3	CD4_C3_CD40LG
0	0.718166	0.902	0.472	0	IL7R	CD4_C3_CD40LG
0	0.701484	0.944	0.653	0	GSTK1	CD4_C3_CD40LG
0	0.669262	0.787	0.427	0	ITGB1	CD4_C3_CD40LG
0	0.664332	0.961	0.764	0	S100A10	CD4_C3_CD40LG
0	0.663568	0.935	0.611	0	S100A11	CD4_C3_CD40LG
0	0.658432	0.999	0.876	0	CD52	CD4_C3_CD40LG
0	0.645339	0.498	0.098	0	CD40LG	CD4_C3_CD40LG
0	0.640852	0.336	0.053	0	CRIP2	CD4_C3_CD40LG
0	0.625587	0.967	0.709	0	LDHB	CD4_C3_CD40LG
0	0.619643	0.602	0.227	0	TRADD	CD4_C3_CD40LG
0	0.590872	0.513	0.217	0	LIMS1	CD4_C3_CD40LG
0	0.586297	0.739	0.432	0	NOSIP	CD4_C3_CD40LG
0	0.583105	0.725	0.335	0	FLT3LG	CD4_C3_CD40LG
0	0.579995	0.488	0.158	0	TIMP1	CD4_C3_CD40LG
0	0.549369	0.8	0.414	0	TMEM123	CD4_C3_CD40LG
0	0.533918	0.763	0.413	0	RNASET2	CD4_C3_CD40LG
0	0.517547	0.876	0.596	0	CNN2	CD4_C3_CD40LG
0	0.517112	0.619	0.232	0	LEF1	CD4_C3_CD40LG
0	0.510427	0.589	0.25	0	TCF7	CD4_C3_CD40LG
0	0.506833	0.52	0.2	0	TMEM256-PLSCR3	CD4_C3_CD40LG
0	0.503528	0.976	0.813	0	FXYD5	CD4_C3_CD40LG
0	0.491218	0.724	0.4	0	SAMHD1	CD4_C3_CD40LG
0	0.483443	0.334	0.089	0	LPAR6	CD4_C3_CD40LG
0	0.483273	0.91	0.644	0	AES	CD4_C3_CD40LG
1.62e-278	0.47918	0.971	0.849	3.38e-274	S100A4	CD4_C3_CD40LG
0	0.478628	0.62	0.3	0	CDC25B	CD4_C3_CD40LG
0	0.474629	0.711	0.381	0	LIME1	CD4_C3_CD40LG
6.82e-292	0.467284	0.773	0.478	1.43e-287	ARHGAP15	CD4_C3_CD40LG
0	0.464942	1	0.994	0	TMSB10	CD4_C3_CD40LG
1.18e-246	0.459788	0.678	0.388	2.48e-242	ANXA2	CD4_C3_CD40LG
0	0.45225	0.536	0.236	0	INPP4B	CD4_C3_CD40LG
7.92e-307	0.438704	0.863	0.579	1.66e-302	TRAF3IP3	CD4_C3_CD40LG
4.7e-295	0.42715	0.98	0.845	9.84e-291	CRIP1	CD4_C3_CD40LG
5.04e-291	0.423623	0.757	0.421	1.06e-286	FAM65B	CD4_C3_CD40LG
4.91e-280	0.423386	0.431	0.177	1.03e-275	MAL	CD4_C3_CD40LG
3.98e-300	0.421451	0.659	0.338	8.32e-296	CCDC109B	CD4_C3_CD40LG
0	0.419016	0.438	0.145	0	CD4	CD4_C3_CD40LG
6.25e-256	0.417604	0.93	0.748	1.31e-251	FYB	CD4_C3_CD40LG
0	0.409691	0.645	0.291	0	TRAT1	CD4_C3_CD40LG
9.92e-226	0.409397	0.689	0.407	2.08e-221	PLP2	CD4_C3_CD40LG
1.14e-207	0.406069	0.793	0.536	2.38e-203	GIMAP4	CD4_C3_CD40LG
2.79e-242	0.400418	0.612	0.328	5.83e-238	CD5	CD4_C3_CD40LG
6.16e-233	0.39816	0.926	0.743	1.29e-228	TAGLN2	CD4_C3_CD40LG
0	0.397977	0.972	0.777	0	EMP3	CD4_C3_CD40LG
0	0.389588	0.316	0.079	0	IL6R	CD4_C3_CD40LG
0	0.386013	0.295	0.079	0	RNF214	CD4_C3_CD40LG
2.84e-295	0.376821	0.981	0.866	5.94e-291	VIM	CD4_C3_CD40LG
0	0.372986	0.366	0.123	0	SERINC5	CD4_C3_CD40LG
0	0.370986	0.975	0.846	0	HINT1	CD4_C3_CD40LG
1.27e-216	0.369569	0.682	0.4	2.65e-212	TNFAIP8	CD4_C3_CD40LG
0	0.368775	0.29	0.082	0	RP11-18H21.1	CD4_C3_CD40LG
3.17e-211	0.368753	0.692	0.416	6.63e-207	ADD3	CD4_C3_CD40LG
1.55e-263	0.362036	0.649	0.329	3.25e-259	TC2N	CD4_C3_CD40LG
4.65e-300	0.360666	0.261	0.079	9.74e-296	NPDC1	CD4_C3_CD40LG
3.36e-246	0.359051	0.475	0.218	7.03e-242	DGKA	CD4_C3_CD40LG
0	0.357258	0.986	0.884	0	EEF2	CD4_C3_CD40LG
2.12e-290	0.356787	0.397	0.151	4.45e-286	CTB-133G6.1	CD4_C3_CD40LG
1.33e-218	0.354645	0.856	0.584	2.78e-214	GIMAP7	CD4_C3_CD40LG
8.82e-219	0.352567	0.52	0.256	1.85e-214	RASGRP2	CD4_C3_CD40LG
4.78e-167	0.345777	0.707	0.463	1e-162	TSPO	CD4_C3_CD40LG
9.12e-247	0.344048	0.471	0.213	1.91e-242	RCAN3	CD4_C3_CD40LG
2.36e-238	0.343933	0.394	0.167	4.93e-234	TESPA1	CD4_C3_CD40LG
7.54e-216	0.340791	0.55	0.283	1.58e-211	ICAM2	CD4_C3_CD40LG
6.03e-266	0.336137	0.326	0.118	1.26e-261	CDC14A	CD4_C3_CD40LG
1.73e-159	0.33467	0.7	0.456	3.62e-155	CORO1B	CD4_C3_CD40LG
9.02e-175	0.332397	0.807	0.517	1.89e-170	KLF2	CD4_C3_CD40LG
1.93e-244	0.328177	0.507	0.231	4.04e-240	S1PR1	CD4_C3_CD40LG
1.56e-146	0.32695	0.783	0.547	3.27e-142	AHNAK	CD4_C3_CD40LG
7.07e-168	0.324827	0.735	0.485	1.48e-163	NDUFB9	CD4_C3_CD40LG
3.71e-176	0.322724	0.467	0.238	7.76e-172	SH3BP5	CD4_C3_CD40LG
2.37e-202	0.321561	0.395	0.181	4.96e-198	ADSL	CD4_C3_CD40LG
1.03e-196	0.319796	0.976	0.749	2.16e-192	TXNIP	CD4_C3_CD40LG
4.4e-183	0.318283	0.885	0.685	9.21e-179	GPSM3	CD4_C3_CD40LG
1.3e-151	0.317738	0.976	0.875	2.72e-147	S100A6	CD4_C3_CD40LG
5.45e-187	0.316544	0.611	0.342	1.14e-182	PBXIP1	CD4_C3_CD40LG
3.21e-191	0.316095	0.892	0.657	6.73e-187	EIF3E	CD4_C3_CD40LG
1.81e-258	0.314704	0.989	0.903	3.78e-254	RPL4	CD4_C3_CD40LG
1.53e-162	0.313314	0.6	0.349	3.2e-158	EVI2B	CD4_C3_CD40LG
1.47e-157	0.312589	0.381	0.185	3.07e-153	C1orf162	CD4_C3_CD40LG
6.23e-197	0.309739	0.435	0.207	1.3e-192	TNFSF10	CD4_C3_CD40LG
0	0.308013	0.21	0.046	0	CCR4	CD4_C3_CD40LG
7.95e-91	0.305029	0.557	0.379	1.66e-86	SELL	CD4_C3_CD40LG
1.01e-169	0.304686	0.404	0.197	2.11e-165	S1PR4	CD4_C3_CD40LG
7.75e-187	0.304103	0.404	0.19	1.62e-182	THEM4	CD4_C3_CD40LG
4.76e-223	0.300985	0.341	0.136	9.96e-219	MYC	CD4_C3_CD40LG
9.31e-172	0.298284	0.456	0.234	1.95e-167	R3HDM4	CD4_C3_CD40LG
1.08e-171	0.297928	0.422	0.21	2.26e-167	THOC3	CD4_C3_CD40LG
1.2e-166	0.29461	0.931	0.749	2.51e-162	ARPC1B	CD4_C3_CD40LG
5.5e-121	0.293592	0.204	0.086	1.15e-116	PASK	CD4_C3_CD40LG
1.65e-157	0.2932	0.891	0.702	3.46e-153	GMFG	CD4_C3_CD40LG
1.59e-153	0.290329	0.231	0.092	3.32e-149	UBXN11	CD4_C3_CD40LG
1.05e-146	0.289347	0.527	0.301	2.19e-142	CYLD	CD4_C3_CD40LG
1.24e-171	0.288634	0.385	0.183	2.6e-167	PFKL	CD4_C3_CD40LG
8.46e-100	0.288498	0.779	0.59	1.77e-95	UCP2	CD4_C3_CD40LG
0	0.288299	1	0.995	0	TPT1	CD4_C3_CD40LG
0	0.283859	1	0.995	0	RPS8	CD4_C3_CD40LG
5.2e-146	0.282525	0.5	0.277	1.09e-141	SIT1	CD4_C3_CD40LG
8.64e-190	0.278149	0.406	0.188	1.81e-185	CTSB	CD4_C3_CD40LG
4.82e-133	0.277789	0.541	0.319	1.01e-128	C10orf54	CD4_C3_CD40LG
2.43e-156	0.274898	0.421	0.213	5.08e-152	ESYT1	CD4_C3_CD40LG
1.76e-144	0.273266	0.532	0.304	3.68e-140	FLI1	CD4_C3_CD40LG
4.83e-123	0.269795	0.788	0.568	1.01e-118	LAT	CD4_C3_CD40LG
0	0.268556	1	0.999	0	EEF1A1	CD4_C3_CD40LG
1.76e-168	0.266421	0.603	0.334	3.67e-164	CAMK4	CD4_C3_CD40LG
1.13e-278	0.265765	1	0.985	2.36e-274	RPL36	CD4_C3_CD40LG
9.28e-203	0.263713	0.254	0.091	1.94e-198	TRABD2A	CD4_C3_CD40LG
4.02e-124	0.26258	0.696	0.458	8.4e-120	SMDT1	CD4_C3_CD40LG
6.55e-281	0.260956	0.998	0.969	1.37e-276	GNB2L1	CD4_C3_CD40LG
2.68e-252	0.260732	0.998	0.974	5.61e-248	RPSA	CD4_C3_CD40LG
5.48e-119	0.260475	0.748	0.526	1.15e-114	CSTB	CD4_C3_CD40LG
0	0.260068	1	0.993	0	RPL18A	CD4_C3_CD40LG
3.34e-106	0.260045	0.769	0.567	6.99e-102	NME2	CD4_C3_CD40LG
7.19e-195	0.259071	0.25	0.091	1.5e-190	MAP3K1	CD4_C3_CD40LG
1.51e-204	0.258886	0.37	0.158	3.16e-200	TNFRSF25	CD4_C3_CD40LG
2.6e-74	0.25649	0.239	0.128	5.43e-70	CISH	CD4_C3_CD40LG
8.22e-271	0.255669	1	0.995	1.72e-266	RPL39	CD4_C3_CD40LG
3.97e-157	0.25555	0.37	0.177	8.32e-153	SUSD3	CD4_C3_CD40LG
2.5e-151	0.254992	0.358	0.172	5.23e-147	ATP2B1	CD4_C3_CD40LG
6.53e-142	0.252011	0.448	0.236	1.37e-137	TMEM173	CD4_C3_CD40LG
0	0.251983	1	0.996	0	RPL11	CD4_C3_CD40LG
6.16e-269	0.251326	1	0.993	1.29e-264	RPS18	CD4_C3_CD40LG
2.99e-111	0.251183	0.662	0.443	6.26e-107	CD6	CD4_C3_CD40LG
0	1.2887	0.62	0.22	0	CCR7	CD4_C4_CCR7
0	1.20631	0.589	0.208	0	FOSB	CD4_C4_CCR7
0	1.09385	0.432	0.16	0	NR4A1	CD4_C4_CCR7
0	1.09178	0.729	0.41	0	FOS	CD4_C4_CCR7
0	1.05121	0.741	0.42	0	YPEL5	CD4_C4_CCR7
0	1.04644	0.559	0.245	0	GPR183	CD4_C4_CCR7
0	1.01955	0.926	0.583	0	DNAJB1	CD4_C4_CCR7
0	0.975789	0.698	0.345	0	CREM	CD4_C4_CCR7
0	0.920401	0.815	0.488	0	DNAJA1	CD4_C4_CCR7
0	0.916475	0.723	0.369	0	NR4A2	CD4_C4_CCR7
0	0.87942	0.576	0.265	0	HSPA1B	CD4_C4_CCR7
0	0.862335	0.638	0.348	0	TUBB4B	CD4_C4_CCR7
0	0.851439	0.683	0.371	0	RGCC	CD4_C4_CCR7
0	0.850964	0.602	0.382	0	GADD45B	CD4_C4_CCR7
0	0.831664	0.834	0.634	0	JUN	CD4_C4_CCR7
0	0.82791	0.867	0.617	0	CXCR4	CD4_C4_CCR7
0	0.822038	0.989	0.978	0	FTH1	CD4_C4_CCR7
0	0.807439	0.576	0.343	0	HSPA1A	CD4_C4_CCR7
0	0.793832	0.951	0.845	0	JUNB	CD4_C4_CCR7
0	0.791199	0.514	0.283	0	CD55	CD4_C4_CCR7
0	0.774033	0.667	0.41	0	BTG2	CD4_C4_CCR7
0	0.769486	0.435	0.22	0	SOD2	CD4_C4_CCR7
0	0.738491	0.902	0.705	0	ZFP36	CD4_C4_CCR7
0	0.732701	0.515	0.292	0	MYADM	CD4_C4_CCR7
0	0.726497	0.98	0.933	0	HSPA8	CD4_C4_CCR7
0	0.726303	0.395	0.176	0	LMNA	CD4_C4_CCR7
0	0.724316	0.734	0.548	0	IRF1	CD4_C4_CCR7
0	0.706286	0.779	0.571	0	HSPE1	CD4_C4_CCR7
0	0.703676	0.488	0.249	0	ZNF331	CD4_C4_CCR7
0	0.700853	0.671	0.433	0	PPP1R15A	CD4_C4_CCR7
0	0.698799	0.572	0.311	0	HSPH1	CD4_C4_CCR7
0	0.688643	0.658	0.444	0	SLC2A3	CD4_C4_CCR7
0	0.678902	0.759	0.595	0	ZFP36L1	CD4_C4_CCR7
0	0.674125	0.788	0.526	0	NFKBIA	CD4_C4_CCR7
0	0.673146	0.946	0.885	0	PABPC1	CD4_C4_CCR7
0	0.671027	0.464	0.204	0	CSRNP1	CD4_C4_CCR7
0	0.668801	0.315	0.105	0	AREG	CD4_C4_CCR7
1.43e-192	0.667377	0.218	0.091	2.99e-188	EGR1	CD4_C4_CCR7
0	0.64149	0.384	0.163	0	SOCS3	CD4_C4_CCR7
0	0.635185	0.949	0.861	0	HSP90AA1	CD4_C4_CCR7
0	0.634544	0.897	0.782	0	HSP90AB1	CD4_C4_CCR7
5.53e-159	0.633271	0.221	0.102	1.16e-154	TNF	CD4_C4_CCR7
0	0.61715	0.924	0.858	0	ZFP36L2	CD4_C4_CCR7
0	0.609582	0.304	0.119	0	CDKN1A	CD4_C4_CCR7
0	0.606426	0.25	0.067	0	FAAH2	CD4_C4_CCR7
2.36e-260	0.599326	0.595	0.416	4.94e-256	HSPD1	CD4_C4_CCR7
0	0.595237	0.971	0.914	0	SARAF	CD4_C4_CCR7
0	0.593528	0.994	0.971	0	H3F3B	CD4_C4_CCR7
1.51e-256	0.588945	0.348	0.174	3.15e-252	CHMP1B	CD4_C4_CCR7
6.06e-157	0.587776	0.507	0.377	1.27e-152	CITED2	CD4_C4_CCR7
8.47e-267	0.58038	0.477	0.288	1.77e-262	GTF2B	CD4_C4_CCR7
6.29e-207	0.577211	0.711	0.606	1.32e-202	H2AFZ	CD4_C4_CCR7
0	0.576425	0.329	0.13	0	PLK3	CD4_C4_CCR7
9.71e-281	0.570898	0.741	0.571	2.03e-276	DYNLL1	CD4_C4_CCR7
9.65e-228	0.567497	0.355	0.185	2.02e-223	H2AFX	CD4_C4_CCR7
3.26e-265	0.565744	0.436	0.244	6.81e-261	PPP1R10	CD4_C4_CCR7
0	0.561895	0.485	0.255	0	ICOS	CD4_C4_CCR7
0	0.561809	0.797	0.471	0	IL7R	CD4_C4_CCR7
4.32e-166	0.557871	0.386	0.242	9.04e-162	PTGER4	CD4_C4_CCR7
0	0.550425	0.257	0.08	0	SC5D	CD4_C4_CCR7
0	0.54593	0.866	0.675	0	DUSP1	CD4_C4_CCR7
2.34e-252	0.543676	0.68	0.518	4.9e-248	BRD2	CD4_C4_CCR7
4.98e-281	0.542753	0.447	0.238	1.04e-276	SOCS1	CD4_C4_CCR7
5.1e-225	0.541424	0.448	0.272	1.07e-220	ARID5A	CD4_C4_CCR7
1.18e-258	0.540375	0.403	0.212	2.47e-254	TSPYL2	CD4_C4_CCR7
3.71e-229	0.534561	0.816	0.742	7.77e-225	KLF6	CD4_C4_CCR7
3.06e-176	0.53361	0.585	0.466	6.39e-172	TUBA1A	CD4_C4_CCR7
0	0.52717	0.972	0.947	0	BTG1	CD4_C4_CCR7
2.44e-305	0.526879	0.773	0.583	5.11e-301	TNFAIP3	CD4_C4_CCR7
0	0.525736	0.996	0.988	0	EIF1	CD4_C4_CCR7
4.37e-227	0.524038	0.489	0.298	9.15e-223	BIRC3	CD4_C4_CCR7
0	0.516576	0.878	0.803	0	TSC22D3	CD4_C4_CCR7
0	0.510353	0.272	0.102	0	PER1	CD4_C4_CCR7
5.11e-180	0.509398	0.634	0.527	1.07e-175	PPP1R2	CD4_C4_CCR7
1.47e-166	0.508526	0.539	0.411	3.08e-162	ZC3HAV1	CD4_C4_CCR7
6.54e-192	0.50558	0.392	0.233	1.37e-187	EIF4A3	CD4_C4_CCR7
8.44e-171	0.505355	0.739	0.64	1.77e-166	CD69	CD4_C4_CCR7
1.21e-246	0.496742	0.269	0.114	2.54e-242	ANKRD37	CD4_C4_CCR7
1.12e-184	0.489967	0.371	0.213	2.34e-180	SERTAD1	CD4_C4_CCR7
0	0.487872	0.923	0.857	0	UBB	CD4_C4_CCR7
1.57e-185	0.4858	0.629	0.521	3.28e-181	ELF1	CD4_C4_CCR7
3.55e-250	0.483339	0.581	0.337	7.44e-246	RGS1	CD4_C4_CCR7
4.47e-181	0.48088	0.333	0.182	9.36e-177	CKS2	CD4_C4_CCR7
5.18e-81	0.47948	0.344	0.251	1.08e-76	GBP1	CD4_C4_CCR7
9.2e-249	0.474354	0.711	0.579	1.93e-244	LEPROTL1	CD4_C4_CCR7
4.65e-191	0.472009	0.428	0.264	9.73e-187	IL6ST	CD4_C4_CCR7
2.65e-94	0.471055	0.343	0.242	5.56e-90	SNHG12	CD4_C4_CCR7
4.84e-156	0.468746	0.669	0.579	1.01e-151	TAGAP	CD4_C4_CCR7
1.02e-231	0.46664	0.716	0.607	2.14e-227	ZFAS1	CD4_C4_CCR7
2.87e-166	0.463655	0.288	0.151	6.01e-162	TGIF1	CD4_C4_CCR7
1.52e-155	0.460721	0.287	0.158	3.17e-151	WDR74	CD4_C4_CCR7
3.75e-178	0.458802	0.252	0.119	7.85e-174	PFKFB3	CD4_C4_CCR7
3.68e-185	0.456675	0.349	0.196	7.71e-181	DNAJB9	CD4_C4_CCR7
3.05e-154	0.451912	0.501	0.366	6.39e-150	DDX3X	CD4_C4_CCR7
1.16e-117	0.448522	0.248	0.139	2.43e-113	TIFA	CD4_C4_CCR7
3.47e-169	0.444299	0.548	0.416	7.26e-165	RNASET2	CD4_C4_CCR7
1e-95	0.442814	0.351	0.248	2.09e-91	MAT2A	CD4_C4_CCR7
4.29e-200	0.438336	0.322	0.164	8.97e-196	SKIL	CD4_C4_CCR7
2e-162	0.438191	0.517	0.371	4.18e-158	LINC-PINT	CD4_C4_CCR7
5.57e-103	0.435226	0.711	0.653	1.17e-98	IER2	CD4_C4_CCR7
1.47e-95	0.433606	0.397	0.297	3.07e-91	SDCBP	CD4_C4_CCR7
1.21e-141	0.433065	0.341	0.208	2.52e-137	IFRD1	CD4_C4_CCR7
2.62e-128	0.429856	0.445	0.311	5.49e-124	ARID5B	CD4_C4_CCR7
1.64e-169	0.429696	0.221	0.102	3.44e-165	ARRDC2	CD4_C4_CCR7
3.58e-185	0.429534	0.571	0.418	7.49e-181	TMEM123	CD4_C4_CCR7
1.52e-115	0.42872	0.294	0.179	3.17e-111	MARCKSL1	CD4_C4_CCR7
2.69e-162	0.428079	0.588	0.468	5.63e-158	SELK	CD4_C4_CCR7
0	0.427378	0.998	0.994	0	PTMA	CD4_C4_CCR7
2.13e-152	0.427325	0.543	0.409	4.45e-148	CACYBP	CD4_C4_CCR7
5.07e-101	0.425987	0.504	0.405	1.06e-96	SFPQ	CD4_C4_CCR7
1.96e-148	0.423839	0.293	0.161	4.11e-144	DDIT3	CD4_C4_CCR7
1.58e-149	0.423154	0.441	0.306	3.31e-145	SBDS	CD4_C4_CCR7
6.82e-153	0.420738	0.255	0.132	1.43e-148	ARL4A	CD4_C4_CCR7
5.05e-175	0.415848	0.564	0.377	1.06e-170	SELL	CD4_C4_CCR7
2.11e-108	0.413865	0.412	0.297	4.41e-104	SLC38A2	CD4_C4_CCR7
6.83e-138	0.413838	0.225	0.114	1.43e-133	HEXIM1	CD4_C4_CCR7
2.7e-95	0.413725	0.311	0.207	5.66e-91	RILPL2	CD4_C4_CCR7
9.98e-269	0.412786	0.92	0.854	2.09e-264	SRGN	CD4_C4_CCR7
0	0.412471	0.889	0.814	0	FXYD5	CD4_C4_CCR7
2.59e-133	0.406847	0.504	0.384	5.43e-129	CDKN1B	CD4_C4_CCR7
2.3e-177	0.405754	0.743	0.664	4.82e-173	FUS	CD4_C4_CCR7
8.32e-156	0.405436	0.791	0.75	1.74e-151	PNRC1	CD4_C4_CCR7
6.78e-96	0.399447	0.372	0.268	1.42e-91	FAM177A1	CD4_C4_CCR7
0	0.399067	0.972	0.942	0	UBC	CD4_C4_CCR7
1.78e-106	0.39672	0.443	0.327	3.72e-102	PIM2	CD4_C4_CCR7
3.97e-20	0.393936	0.311	0.28	8.3e-16	MT1X	CD4_C4_CCR7
2.19e-150	0.393935	0.22	0.106	4.58e-146	AP3M2	CD4_C4_CCR7
3.67e-76	0.392703	0.514	0.44	7.69e-72	NR3C1	CD4_C4_CCR7
3.25e-155	0.39043	0.667	0.569	6.81e-151	SRSF3	CD4_C4_CCR7
4.12e-84	0.390099	0.608	0.549	8.63e-80	EZR	CD4_C4_CCR7
2.1e-126	0.389803	0.415	0.286	4.4e-122	ZFAND5	CD4_C4_CCR7
2.83e-116	0.386729	0.282	0.168	5.92e-112	P2RY10	CD4_C4_CCR7
5.54e-137	0.381922	0.605	0.508	1.16e-132	UBE2B	CD4_C4_CCR7
1.09e-87	0.381691	0.21	0.121	2.28e-83	UBE2S	CD4_C4_CCR7
5.14e-110	0.379691	0.415	0.301	1.08e-105	BCAS2	CD4_C4_CCR7
5.61e-96	0.377534	0.444	0.344	1.18e-91	ARF4	CD4_C4_CCR7
1.52e-130	0.377207	0.283	0.161	3.17e-126	OSER1	CD4_C4_CCR7
1.55e-137	0.376416	0.319	0.188	3.25e-133	CD28	CD4_C4_CCR7
5.55e-67	0.375287	0.453	0.383	1.16e-62	HIST1H4C	CD4_C4_CCR7
2.28e-132	0.373831	0.232	0.116	4.77e-128	NR4A3	CD4_C4_CCR7
1.11e-77	0.372488	0.66	0.636	2.32e-73	SAP18	CD4_C4_CCR7
6.48e-173	0.371578	0.24	0.111	1.36e-168	KDM6B	CD4_C4_CCR7
8.3e-96	0.368751	0.371	0.255	1.74e-91	PDE4B	CD4_C4_CCR7
4.91e-88	0.368355	0.366	0.265	1.03e-83	AMD1	CD4_C4_CCR7
6.85e-150	0.365635	0.76	0.691	1.43e-145	SRSF7	CD4_C4_CCR7
1.26e-123	0.364202	0.47	0.336	2.63e-119	CAMK4	CD4_C4_CCR7
8.45e-90	0.362967	0.523	0.433	1.77e-85	DNAJB6	CD4_C4_CCR7
4.87e-108	0.362842	0.527	0.425	1.02e-103	EML4	CD4_C4_CCR7
8.92e-113	0.361178	0.385	0.246	1.87e-108	RGS2	CD4_C4_CCR7
1.13e-95	0.359563	0.242	0.142	2.38e-91	BCL3	CD4_C4_CCR7
7.53e-54	0.358196	0.337	0.267	1.58e-49	MRPL18	CD4_C4_CCR7
3.58e-78	0.3575	0.391	0.293	7.49e-74	JUND	CD4_C4_CCR7
8.35e-140	0.356873	0.718	0.665	1.75e-135	SF1	CD4_C4_CCR7
8.39e-88	0.355738	0.482	0.397	1.76e-83	OCIAD2	CD4_C4_CCR7
0	0.354561	1	0.998	0	RPLP1	CD4_C4_CCR7
3.23e-98	0.349686	0.541	0.452	6.76e-94	EIF5	CD4_C4_CCR7
1.56e-73	0.349542	0.206	0.125	3.27e-69	SESN3	CD4_C4_CCR7
9.31e-50	0.34406	0.596	0.577	1.95e-45	RSRP1	CD4_C4_CCR7
1.03e-76	0.343311	0.371	0.274	2.16e-72	ABLIM1	CD4_C4_CCR7
7.67e-81	0.341027	0.297	0.198	1.6e-76	MX2	CD4_C4_CCR7
7.82e-48	0.340681	0.303	0.235	1.64e-43	S1PR1	CD4_C4_CCR7
6.73e-65	0.334722	0.341	0.254	1.41e-60	PTP4A1	CD4_C4_CCR7
5.85e-65	0.334666	0.479	0.409	1.22e-60	SNHG8	CD4_C4_CCR7
1.6e-89	0.333712	0.38	0.262	3.35e-85	FAM46C	CD4_C4_CCR7
9.93e-76	0.331819	0.352	0.26	2.08e-71	ATF4	CD4_C4_CCR7
2.66e-65	0.329762	0.433	0.357	5.56e-61	CHD2	CD4_C4_CCR7
5.85e-61	0.328075	0.343	0.261	1.22e-56	IDI1	CD4_C4_CCR7
7.3e-67	0.327943	0.311	0.224	1.53e-62	PPP1CB	CD4_C4_CCR7
9e-61	0.327102	0.518	0.465	1.88e-56	RHOH	CD4_C4_CCR7
5.29e-36	0.325161	0.245	0.189	1.11e-31	PNP	CD4_C4_CCR7
4.71e-70	0.321755	0.253	0.168	9.85e-66	MSL3	CD4_C4_CCR7
1.09e-70	0.315523	0.281	0.191	2.27e-66	HBP1	CD4_C4_CCR7
6.19e-66	0.315347	0.579	0.539	1.3e-61	ANKRD12	CD4_C4_CCR7
7.7e-62	0.312072	0.289	0.208	1.61e-57	RNF138	CD4_C4_CCR7
2.63e-52	0.309789	0.318	0.239	5.5e-48	ODC1	CD4_C4_CCR7
2.9e-64	0.308622	0.309	0.224	6.07e-60	HIF1A	CD4_C4_CCR7
4.5e-69	0.308502	0.499	0.419	9.42e-65	STAT1	CD4_C4_CCR7
5.01e-57	0.30644	0.546	0.5	1.05e-52	SMCHD1	CD4_C4_CCR7
6.11e-24	0.306394	0.575	0.591	1.28e-19	GIMAP7	CD4_C4_CCR7
1.54e-89	0.305829	0.64	0.568	3.21e-85	SRSF2	CD4_C4_CCR7
1.13e-69	0.301159	0.399	0.31	2.36e-65	SLC3A2	CD4_C4_CCR7
2.66e-70	0.30017	0.594	0.531	5.56e-66	MCL1	CD4_C4_CCR7
1.15e-58	0.299123	0.235	0.158	2.4e-54	ALG13	CD4_C4_CCR7
1.14e-53	0.299074	0.503	0.448	2.38e-49	IDS	CD4_C4_CCR7
8.74e-56	0.298999	0.292	0.213	1.83e-51	IRF2BP2	CD4_C4_CCR7
4.3e-89	0.297278	0.729	0.699	9.01e-85	SOD1	CD4_C4_CCR7
3.44e-81	0.297277	0.622	0.543	7.2e-77	SAT1	CD4_C4_CCR7
4.51e-114	0.295795	0.396	0.253	9.44e-110	TCF7	CD4_C4_CCR7
3.93e-45	0.295123	0.366	0.303	8.23e-41	DDX21	CD4_C4_CCR7
3.25e-71	0.290317	0.34	0.238	6.79e-67	AQP3	CD4_C4_CCR7
0	0.288851	0.999	0.995	0	TPT1	CD4_C4_CCR7
1.25e-48	0.288589	0.321	0.247	2.62e-44	TOB1	CD4_C4_CCR7
2.23e-78	0.287892	0.234	0.143	4.67e-74	USP36	CD4_C4_CCR7
2.94e-47	0.280714	0.386	0.315	6.16e-43	PIK3IP1	CD4_C4_CCR7
3.79e-49	0.279288	0.51	0.463	7.94e-45	CYCS	CD4_C4_CCR7
2.27e-54	0.279274	0.42	0.346	4.75e-50	PBXIP1	CD4_C4_CCR7
7.89e-90	0.278965	0.669	0.618	1.65e-85	SERP1	CD4_C4_CCR7
8.95e-43	0.277882	0.269	0.2	1.87e-38	MTHFD2	CD4_C4_CCR7
3.9e-41	0.276561	0.364	0.303	8.16e-37	TCP1	CD4_C4_CCR7
2.23e-58	0.27642	0.572	0.529	4.66e-54	DDX24	CD4_C4_CCR7
5.81e-64	0.275953	0.479	0.383	1.22e-59	HERPUD1	CD4_C4_CCR7
2.46e-51	0.275288	0.484	0.429	5.16e-47	TRA2B	CD4_C4_CCR7
5.14e-49	0.273949	0.481	0.425	1.08e-44	WSB1	CD4_C4_CCR7
1.01e-66	0.273236	0.638	0.601	2.12e-62	CYTIP	CD4_C4_CCR7
1.09e-18	0.270785	0.529	0.511	2.28e-14	MT2A	CD4_C4_CCR7
1.05e-52	0.269069	0.234	0.16	2.2e-48	TNFRSF25	CD4_C4_CCR7
0	0.263837	1	0.997	0	RPS12	CD4_C4_CCR7
3.74e-46	0.262247	0.499	0.451	7.83e-42	GPBP1	CD4_C4_CCR7
1.66e-44	0.262205	0.397	0.327	3.48e-40	FOXP1	CD4_C4_CCR7
1.39e-48	0.261883	0.535	0.497	2.91e-44	CCNL1	CD4_C4_CCR7
1.49e-46	0.260334	0.279	0.206	3.12e-42	EVI2A	CD4_C4_CCR7
5.77e-43	0.259617	0.458	0.405	1.21e-38	PDCD4	CD4_C4_CCR7
7.23e-47	0.259109	0.5	0.448	1.51e-42	STAT3	CD4_C4_CCR7
4.26e-36	0.257662	0.253	0.193	8.92e-32	SYAP1	CD4_C4_CCR7
4.26e-230	0.256583	0.987	0.973	8.92e-226	RPLP0	CD4_C4_CCR7
1.49e-36	0.256051	0.33	0.27	3.11e-32	IVNS1ABP	CD4_C4_CCR7
1.58e-54	0.255888	0.604	0.57	3.3e-50	HNRNPA0	CD4_C4_CCR7
3.81e-54	0.254967	0.422	0.343	7.97e-50	CCDC109B	CD4_C4_CCR7
3.27e-57	0.254352	0.574	0.513	6.84e-53	HSPA5	CD4_C4_CCR7
2.2e-41	0.251797	0.241	0.177	4.61e-37	SYPL1	CD4_C4_CCR7
4.43e-47	0.250499	0.219	0.149	9.28e-43	TIPARP	CD4_C4_CCR7
1.87e-40	0.250087	0.311	0.243	3.92e-36	SNHG15	CD4_C4_CCR7
0	1.6168	0.705	0.168	0	LMNA	CD4_C5_GPR183
0	1.34049	0.685	0.207	0	FOSB	CD4_C5_GPR183
0	1.25043	0.804	0.409	0	FOS	CD4_C5_GPR183
0	1.24332	0.873	0.634	0	ANXA1	CD4_C5_GPR183
0	1.1691	0.924	0.523	0	NFKBIA	CD4_C5_GPR183
0	1.14631	0.561	0.112	0	CDKN1A	CD4_C5_GPR183
0	1.14112	0.691	0.243	0	GPR183	CD4_C5_GPR183
0	1.0627	0.844	0.429	0	PPP1R15A	CD4_C5_GPR183
0	1.05205	0.935	0.469	0	IL7R	CD4_C5_GPR183
0	1.02458	0.928	0.579	0	TNFAIP3	CD4_C5_GPR183
0	0.991474	0.95	0.704	0	ZFP36	CD4_C5_GPR183
0	0.987226	0.688	0.288	0	MYADM	CD4_C5_GPR183
0	0.947759	0.894	0.633	0	JUN	CD4_C5_GPR183
0	0.911806	0.528	0.225	0	CCR7	CD4_C5_GPR183
0	0.895086	0.997	0.977	0	FTH1	CD4_C5_GPR183
0	0.892214	0.982	0.866	0	VIM	CD4_C5_GPR183
0	0.891502	0.47	0.161	0	NR4A1	CD4_C5_GPR183
0	0.884735	0.33	0.099	0	TNF	CD4_C5_GPR183
0	0.85826	0.348	0.046	0	TNFSF13B	CD4_C5_GPR183
0	0.846961	0.851	0.637	0	CD69	CD4_C5_GPR183
0	0.84189	0.719	0.372	0	RGCC	CD4_C5_GPR183
0	0.822074	0.858	0.488	0	DNAJA1	CD4_C5_GPR183
0	0.80855	0.568	0.202	0	CSRNP1	CD4_C5_GPR183
0	0.785532	0.937	0.739	0	KLF6	CD4_C5_GPR183
0	0.775586	0.882	0.618	0	CXCR4	CD4_C5_GPR183
0	0.761335	0.585	0.232	0	AQP3	CD4_C5_GPR183
0	0.736819	0.854	0.612	0	S100A11	CD4_C5_GPR183
0	0.733124	0.829	0.594	0	ZFP36L1	CD4_C5_GPR183
0	0.700415	0.959	0.845	0	CRIP1	CD4_C5_GPR183
0	0.699775	0.985	0.933	0	HSPA8	CD4_C5_GPR183
0	0.698317	0.905	0.585	0	DNAJB1	CD4_C5_GPR183
0	0.691176	0.367	0.088	0	CCR6	CD4_C5_GPR183
0	0.685552	0.671	0.349	0	TUBB4B	CD4_C5_GPR183
0	0.683925	0.458	0.154	0	TNFRSF25	CD4_C5_GPR183
0	0.679467	0.52	0.239	0	PTGER4	CD4_C5_GPR183
0	0.678782	0.555	0.267	0	HSPA1B	CD4_C5_GPR183
0	0.669081	0.414	0.128	0	PLK3	CD4_C5_GPR183
0	0.664385	0.687	0.347	0	CREM	CD4_C5_GPR183
0	0.64619	0.691	0.422	0	YPEL5	CD4_C5_GPR183
0	0.637112	0.409	0.136	0	KDSR	CD4_C5_GPR183
2.34e-201	0.635276	0.253	0.106	4.89e-197	IFIT3	CD4_C5_GPR183
0	0.633431	0.942	0.858	0	ZFP36L2	CD4_C5_GPR183
5.15e-219	0.621166	0.57	0.344	1.08e-214	HSPA1A	CD4_C5_GPR183
0	0.605762	0.895	0.675	0	DUSP1	CD4_C5_GPR183
1.06e-265	0.587072	0.741	0.549	2.22e-261	IRF1	CD4_C5_GPR183
0	0.574484	0.95	0.845	0	JUNB	CD4_C5_GPR183
0	0.572321	0.224	0.03	0	CTSL	CD4_C5_GPR183
0	0.565643	0.576	0.296	0	BIRC3	CD4_C5_GPR183
4.83e-276	0.554972	0.326	0.137	1.01e-271	TIFA	CD4_C5_GPR183
1.21e-176	0.554158	0.567	0.384	2.53e-172	GADD45B	CD4_C5_GPR183
2.33e-293	0.5496	0.397	0.185	4.89e-289	PNP	CD4_C5_GPR183
5.21e-213	0.549538	0.621	0.412	1.09e-208	BTG2	CD4_C5_GPR183
8.9e-172	0.544929	0.446	0.27	1.86e-167	NFKBIZ	CD4_C5_GPR183
0	0.541943	0.893	0.743	0	TAGLN2	CD4_C5_GPR183
8.2e-160	0.539964	0.218	0.092	1.72e-155	EGR1	CD4_C5_GPR183
2.49e-279	0.536476	0.725	0.517	5.22e-275	BRD2	CD4_C5_GPR183
1.14e-291	0.529446	0.609	0.369	2.39e-287	LINC-PINT	CD4_C5_GPR183
0	0.522616	0.342	0.121	0	RARA	CD4_C5_GPR183
0	0.522118	0.252	0.058	0	GNA15	CD4_C5_GPR183
0	0.518648	0.247	0.081	0	ANKRD28	CD4_C5_GPR183
0	0.516956	0.336	0.13	0	ARL4A	CD4_C5_GPR183
6.38e-183	0.511847	0.634	0.465	1.34e-178	TUBA1A	CD4_C5_GPR183
8.47e-260	0.511682	0.648	0.444	1.77e-255	IDS	CD4_C5_GPR183
0	0.511533	0.381	0.137	0	CAPG	CD4_C5_GPR183
0	0.51124	0.318	0.11	0	KDM6B	CD4_C5_GPR183
9.5e-285	0.49656	0.65	0.422	1.99e-280	EML4	CD4_C5_GPR183
3.65e-205	0.496515	0.221	0.083	7.63e-201	ATF3	CD4_C5_GPR183
2.49e-203	0.491532	0.403	0.222	5.21e-199	SOD2	CD4_C5_GPR183
7.58e-281	0.490356	0.738	0.527	1.59e-276	MCL1	CD4_C5_GPR183
4.61e-181	0.488667	0.664	0.506	9.65e-177	SQSTM1	CD4_C5_GPR183
0	0.48233	0.951	0.885	0	PABPC1	CD4_C5_GPR183
0	0.478994	0.919	0.781	0	HSP90AB1	CD4_C5_GPR183
1.95e-255	0.478826	0.297	0.121	4.08e-251	ZC3H12A	CD4_C5_GPR183
3.49e-251	0.464058	0.464	0.235	7.29e-247	IFI44L	CD4_C5_GPR183
1.13e-210	0.462644	0.442	0.245	2.37e-206	PPP1R10	CD4_C5_GPR183
1.09e-233	0.46197	0.564	0.344	2.27e-229	RORA	CD4_C5_GPR183
2.84e-206	0.458989	0.485	0.288	5.94e-202	GTF2B	CD4_C5_GPR183
0	0.458101	1	0.998	0	RPLP1	CD4_C5_GPR183
6.35e-263	0.455772	0.791	0.57	1.33e-258	DYNLL1	CD4_C5_GPR183
9.56e-234	0.455059	0.901	0.803	2e-229	TSC22D3	CD4_C5_GPR183
1.46e-161	0.452381	0.216	0.091	3.06e-157	IFIT1	CD4_C5_GPR183
2.31e-238	0.447868	0.393	0.195	4.84e-234	DNAJB9	CD4_C5_GPR183
0	0.444003	0.798	0.467	0	LTB	CD4_C5_GPR183
4.84e-203	0.443641	0.643	0.446	1.01e-198	SLC2A3	CD4_C5_GPR183
0	0.43892	0.934	0.813	0	FXYD5	CD4_C5_GPR183
0	0.438401	0.995	0.971	0	H3F3B	CD4_C5_GPR183
1.97e-165	0.438263	0.582	0.41	4.12e-161	ZC3HAV1	CD4_C5_GPR183
1.07e-289	0.437839	0.279	0.102	2.23e-285	PER1	CD4_C5_GPR183
4.91e-138	0.437074	0.4	0.245	1.03e-133	TOB1	CD4_C5_GPR183
2.65e-179	0.434919	0.549	0.365	5.55e-175	DDX3X	CD4_C5_GPR183
0	0.434657	0.96	0.861	0	HSP90AA1	CD4_C5_GPR183
5.73e-189	0.433993	0.761	0.605	1.2e-184	H2AFZ	CD4_C5_GPR183
7.79e-194	0.431752	0.58	0.395	1.63e-189	OCIAD2	CD4_C5_GPR183
1.66e-250	0.428284	0.362	0.163	3.48e-246	SKIL	CD4_C5_GPR183
1.58e-168	0.426685	0.237	0.103	3.3e-164	CD40LG	CD4_C5_GPR183
4.67e-241	0.4232	0.373	0.176	9.77e-237	RELB	CD4_C5_GPR183
2.44e-168	0.422156	0.449	0.273	5.11e-164	ARID5A	CD4_C5_GPR183
4.35e-156	0.418762	0.458	0.286	9.11e-152	CD55	CD4_C5_GPR183
6.53e-254	0.418681	0.246	0.087	1.37e-249	CD83	CD4_C5_GPR183
3.56e-95	0.417886	0.218	0.115	7.46e-91	RSAD2	CD4_C5_GPR183
4.3e-226	0.417446	0.749	0.546	8.99e-222	SPOCK2	CD4_C5_GPR183
1.17e-199	0.414512	0.423	0.233	2.46e-195	EIF4A3	CD4_C5_GPR183
1.12e-176	0.414423	0.245	0.107	2.35e-172	KLF10	CD4_C5_GPR183
1.82e-150	0.411478	0.422	0.259	3.81e-146	CDC42EP3	CD4_C5_GPR183
6.27e-245	0.409218	0.294	0.119	1.31e-240	PFKFB3	CD4_C5_GPR183
1.04e-67	0.409012	0.518	0.418	2.18e-63	IFI6	CD4_C5_GPR183
7.51e-189	0.407992	0.277	0.125	1.57e-184	ZNF267	CD4_C5_GPR183
2.33e-244	0.40207	0.777	0.572	4.88e-240	HSPE1	CD4_C5_GPR183
2.15e-99	0.40174	0.506	0.377	4.49e-95	CITED2	CD4_C5_GPR183
3.58e-197	0.39994	0.546	0.343	7.49e-193	PBXIP1	CD4_C5_GPR183
2.43e-209	0.399676	0.412	0.213	5.09e-205	SERTAD1	CD4_C5_GPR183
2.01e-182	0.399612	0.599	0.415	4.21e-178	RNASET2	CD4_C5_GPR183
0	0.398279	0.998	0.988	0	EIF1	CD4_C5_GPR183
7.74e-104	0.397711	0.237	0.126	1.62e-99	NEU1	CD4_C5_GPR183
5.17e-80	0.397392	0.559	0.444	1.08e-75	ISG15	CD4_C5_GPR183
5.16e-274	0.396219	0.973	0.947	1.08e-269	BTG1	CD4_C5_GPR183
2.21e-164	0.39611	0.477	0.295	4.62e-160	SLC38A2	CD4_C5_GPR183
4.66e-160	0.391658	0.348	0.188	9.75e-156	TUBA1C	CD4_C5_GPR183
0	0.390867	0.976	0.914	0	SARAF	CD4_C5_GPR183
3.12e-185	0.389766	0.604	0.408	6.52e-181	PLP2	CD4_C5_GPR183
2.15e-299	0.38906	0.969	0.853	4.5e-295	SRGN	CD4_C5_GPR183
2.53e-170	0.385342	0.206	0.084	5.3e-166	MID1IP1	CD4_C5_GPR183
0	0.383705	0.998	0.973	0	RPLP0	CD4_C5_GPR183
1.02e-139	0.381803	0.7	0.546	2.13e-135	EZR	CD4_C5_GPR183
8.95e-190	0.377093	0.303	0.14	1.87e-185	BCL3	CD4_C5_GPR183
4.25e-161	0.374787	0.508	0.314	8.9e-157	HSPH1	CD4_C5_GPR183
9.33e-185	0.374592	0.887	0.765	1.95e-180	S100A10	CD4_C5_GPR183
2.74e-175	0.373573	0.613	0.418	5.74e-171	TMEM123	CD4_C5_GPR183
7.62e-134	0.369218	0.502	0.343	1.6e-129	ARF4	CD4_C5_GPR183
7.13e-139	0.366244	0.564	0.402	1.49e-134	PDCD4	CD4_C5_GPR183
9.23e-213	0.36615	0.238	0.093	1.93e-208	PERP	CD4_C5_GPR183
3.16e-186	0.365394	0.801	0.658	6.62e-182	LDHA	CD4_C5_GPR183
1.54e-144	0.365261	0.309	0.161	3.22e-140	TIMP1	CD4_C5_GPR183
0	0.361675	0.987	0.942	0	UBC	CD4_C5_GPR183
4.6e-131	0.359512	0.333	0.186	9.64e-127	H2AFX	CD4_C5_GPR183
8.25e-200	0.356634	0.795	0.638	1.73e-195	CD44	CD4_C5_GPR183
0	0.346111	0.999	0.994	0	PTMA	CD4_C5_GPR183
1.73e-134	0.343841	0.448	0.285	3.63e-130	ZFAND5	CD4_C5_GPR183
2.66e-136	0.343564	0.221	0.102	5.57e-132	ARRDC2	CD4_C5_GPR183
2.62e-196	0.341137	0.225	0.088	5.49e-192	ZC3H12D	CD4_C5_GPR183
3.66e-151	0.340433	0.679	0.511	7.66e-147	HSPA5	CD4_C5_GPR183
7.43e-131	0.338309	0.331	0.189	1.55e-126	CTSB	CD4_C5_GPR183
8.73e-147	0.337141	0.254	0.121	1.83e-142	AHR	CD4_C5_GPR183
3.07e-127	0.336072	0.597	0.444	6.43e-123	CD6	CD4_C5_GPR183
4.65e-117	0.335524	0.701	0.578	9.74e-113	TAGAP	CD4_C5_GPR183
2.15e-100	0.334239	0.558	0.417	4.49e-96	STAT1	CD4_C5_GPR183
6.06e-121	0.332749	0.496	0.34	1.27e-116	FLT3LG	CD4_C5_GPR183
2.72e-122	0.332411	0.449	0.292	5.68e-118	JUND	CD4_C5_GPR183
1.79e-141	0.332028	0.339	0.182	3.75e-137	CKS2	CD4_C5_GPR183
3.41e-130	0.331372	0.326	0.184	7.14e-126	NXT1	CD4_C5_GPR183
7.41e-175	0.32972	0.222	0.092	1.55e-170	ELK3	CD4_C5_GPR183
1.15e-133	0.328312	0.716	0.592	2.4e-129	CIB1	CD4_C5_GPR183
0	0.328075	1	0.995	0	TPT1	CD4_C5_GPR183
1.37e-105	0.325093	0.332	0.202	2.88e-101	YIPF5	CD4_C5_GPR183
1.38e-107	0.324525	0.475	0.329	2.89e-103	TTC39C	CD4_C5_GPR183
2.31e-99	0.319133	0.299	0.176	4.83e-95	CHMP1B	CD4_C5_GPR183
7.31e-133	0.318929	0.73	0.616	1.53e-128	SERP1	CD4_C5_GPR183
4.16e-55	0.317682	0.718	0.653	8.7e-51	IER2	CD4_C5_GPR183
5.45e-91	0.312119	0.373	0.248	1.14e-86	MAT2A	CD4_C5_GPR183
6.99e-84	0.310481	0.323	0.207	1.46e-79	RILPL2	CD4_C5_GPR183
1.97e-96	0.308266	0.466	0.332	4.12e-92	ELOVL5	CD4_C5_GPR183
1.97e-98	0.308199	0.446	0.309	4.12e-94	SLC3A2	CD4_C5_GPR183
1.91e-132	0.30802	0.407	0.24	3.99e-128	SOCS1	CD4_C5_GPR183
7.12e-106	0.307237	0.272	0.149	1.49e-101	ERN1	CD4_C5_GPR183
9.31e-119	0.306259	0.639	0.486	1.95e-114	PRDX1	CD4_C5_GPR183
3.69e-85	0.303905	0.456	0.327	7.73e-81	PIM2	CD4_C5_GPR183
3.15e-135	0.302915	0.569	0.375	6.59e-131	NR4A2	CD4_C5_GPR183
2.7e-129	0.298832	0.43	0.257	5.65e-125	ICOS	CD4_C5_GPR183
1.35e-104	0.29497	0.576	0.432	2.83e-100	DNAJB6	CD4_C5_GPR183
1.16e-153	0.293369	0.931	0.857	2.43e-149	UBB	CD4_C5_GPR183
4.66e-79	0.292519	0.629	0.527	9.76e-75	PPP1R2	CD4_C5_GPR183
1.75e-116	0.292078	0.717	0.58	3.66e-112	LEPROTL1	CD4_C5_GPR183
1.37e-73	0.291055	0.517	0.403	2.86e-69	TNFAIP8	CD4_C5_GPR183
5.43e-98	0.290388	0.229	0.121	1.14e-93	UBE2S	CD4_C5_GPR183
7.69e-92	0.289895	0.388	0.259	1.61e-87	ATF4	CD4_C5_GPR183
2.73e-113	0.289196	0.577	0.417	5.71e-109	HSPD1	CD4_C5_GPR183
2.49e-102	0.288128	0.691	0.567	5.21e-98	SRSF2	CD4_C5_GPR183
2.69e-91	0.287756	0.354	0.221	5.62e-87	LGALS3	CD4_C5_GPR183
1.55e-161	0.287487	0.724	0.512	3.24e-157	ALOX5AP	CD4_C5_GPR183
2.63e-137	0.285756	0.842	0.701	5.51e-133	CD2	CD4_C5_GPR183
6.55e-82	0.284685	0.314	0.198	1.37e-77	MX2	CD4_C5_GPR183
2.18e-120	0.28273	0.422	0.259	4.57e-116	CD82	CD4_C5_GPR183
2.97e-101	0.281529	0.604	0.468	6.21e-97	SELK	CD4_C5_GPR183
2.06e-126	0.281012	0.312	0.168	4.32e-122	LDLRAD4	CD4_C5_GPR183
2.58e-81	0.280905	0.579	0.461	5.4e-77	CYCS	CD4_C5_GPR183
2.38e-73	0.278398	0.555	0.45	4.99e-69	GPBP1	CD4_C5_GPR183
5.37e-65	0.27824	0.703	0.635	1.12e-60	SAP18	CD4_C5_GPR183
1.06e-44	0.273755	0.334	0.251	2.22e-40	GBP1	CD4_C5_GPR183
2.52e-80	0.273116	0.282	0.173	5.28e-76	ATP2B1	CD4_C5_GPR183
2.12e-88	0.272643	0.26	0.149	4.45e-84	TIPARP	CD4_C5_GPR183
1.65e-76	0.272573	0.388	0.268	3.45e-72	IVNS1ABP	CD4_C5_GPR183
2.69e-69	0.272301	0.363	0.255	5.63e-65	AKIRIN1	CD4_C5_GPR183
4.57e-57	0.271356	0.339	0.242	9.57e-53	SNHG12	CD4_C5_GPR183
3.4e-78	0.269358	0.626	0.522	7.11e-74	ELF1	CD4_C5_GPR183
3.51e-67	0.268366	0.219	0.131	7.34e-63	DNAAF2	CD4_C5_GPR183
1.48e-82	0.268251	0.262	0.153	3.1e-78	TGIF1	CD4_C5_GPR183
1.69e-88	0.267992	0.713	0.608	3.54e-84	ZFAS1	CD4_C5_GPR183
2.43e-79	0.267762	0.264	0.158	5.09e-75	IFI44	CD4_C5_GPR183
2.08e-74	0.267211	0.381	0.265	4.35e-70	AMD1	CD4_C5_GPR183
1.29e-122	0.266893	0.546	0.367	2.69e-118	SAMSN1	CD4_C5_GPR183
2.24e-82	0.266486	0.373	0.246	4.69e-78	PDE4D	CD4_C5_GPR183
2.02e-78	0.265754	0.337	0.221	4.23e-74	PRNP	CD4_C5_GPR183
8.14e-62	0.264417	0.352	0.248	1.7e-57	CTSA	CD4_C5_GPR183
8.09e-77	0.264199	0.43	0.307	1.69e-72	SBDS	CD4_C5_GPR183
3.79e-84	0.26369	0.542	0.41	7.93e-80	CACYBP	CD4_C5_GPR183
2.7e-64	0.263139	0.239	0.148	5.64e-60	MBNL2	CD4_C5_GPR183
3.31e-58	0.263138	0.282	0.188	6.92e-54	PLIN2	CD4_C5_GPR183
1.91e-113	0.261583	0.555	0.382	4.01e-109	HERPUD1	CD4_C5_GPR183
5.87e-65	0.261432	0.519	0.405	1.23e-60	SFPQ	CD4_C5_GPR183
2.27e-96	0.257603	0.243	0.132	4.75e-92	NFKB2	CD4_C5_GPR183
1.58e-70	0.255441	0.272	0.167	3.32e-66	SOCS3	CD4_C5_GPR183
2.68e-70	0.253954	0.286	0.185	5.61e-66	LYSMD2	CD4_C5_GPR183
5.73e-72	0.251701	0.208	0.116	1.2e-67	ANKRD37	CD4_C5_GPR183
1.39e-95	0.251466	0.316	0.188	2.92e-91	CD28	CD4_C5_GPR183
3.88e-76	0.250256	0.381	0.256	8.12e-72	PDE4B	CD4_C5_GPR183
0	1.08026	0.796	0.204	0	LEF1	CD8_C1_LEF1
0	0.936589	0.751	0.226	0	TCF7	CD8_C1_LEF1
0	0.851437	0.998	0.896	0	EEF1B2	CD8_C1_LEF1
0	0.829521	1	0.989	0	RPS13	CD8_C1_LEF1
0	0.798628	1	0.989	0	RPS3A	CD8_C1_LEF1
0	0.796122	0.802	0.415	0	NOSIP	CD8_C1_LEF1
0	0.784088	0.851	0.352	0	SELL	CD8_C1_LEF1
0	0.774627	1	0.973	0	RPS5	CD8_C1_LEF1
0	0.771613	1	0.995	0	RPL32	CD8_C1_LEF1
0	0.748536	0.417	0.073	0	AIF1	CD8_C1_LEF1
0	0.744839	1	0.995	0	RPS8	CD8_C1_LEF1
0	0.740813	0.425	0.061	0	ACTN1	CD8_C1_LEF1
0	0.730169	0.986	0.824	0	EEF1G	CD8_C1_LEF1
0	0.727137	1	0.958	0	RPL22	CD8_C1_LEF1
0	0.721697	1	0.97	0	RPL5	CD8_C1_LEF1
0	0.719726	0.969	0.698	0	LDHB	CD8_C1_LEF1
0	0.684484	1	0.995	0	RPL34	CD8_C1_LEF1
0	0.683118	0.524	0.152	0	LDLRAP1	CD8_C1_LEF1
0	0.680262	1	0.993	0	RPS23	CD8_C1_LEF1
0	0.678895	1	0.997	0	RPS12	CD8_C1_LEF1
0	0.678255	0.999	0.967	0	RPL9	CD8_C1_LEF1
0	0.655417	0.657	0.205	0	CCR7	CD8_C1_LEF1
0	0.652737	1	0.996	0	RPL11	CD8_C1_LEF1
0	0.651827	0.528	0.16	0	MAL	CD8_C1_LEF1
0	0.64576	1	0.988	0	RPS6	CD8_C1_LEF1
0	0.64375	0.92	0.645	0	EIF3E	CD8_C1_LEF1
0	0.640592	1	0.997	0	RPL13	CD8_C1_LEF1
0	0.63419	1	0.994	0	RPS14	CD8_C1_LEF1
0	0.632652	1	0.996	0	RPL30	CD8_C1_LEF1
0	0.627491	0.439	0.126	0	NELL2	CD8_C1_LEF1
0	0.614067	1	0.995	0	RPL39	CD8_C1_LEF1
0	0.612227	0.999	0.967	0	RPL10A	CD8_C1_LEF1
0	0.611346	0.382	0.076	0	TRABD2A	CD8_C1_LEF1
0	0.608697	0.999	0.967	0	RPS2	CD8_C1_LEF1
0	0.60323	1	0.991	0	RPL35A	CD8_C1_LEF1
0	0.597327	1	0.995	0	RPS28	CD8_C1_LEF1
0	0.595766	1	0.999	0	EEF1A1	CD8_C1_LEF1
0	0.58905	1	0.99	0	RPL12	CD8_C1_LEF1
0	0.588102	1	0.991	0	RPL18	CD8_C1_LEF1
0	0.586509	0.993	0.895	0	RPL7	CD8_C1_LEF1
0	0.585728	1	0.995	0	RPL19	CD8_C1_LEF1
0	0.58532	1	0.993	0	RPL37	CD8_C1_LEF1
0	0.581306	0.993	0.899	0	RPL4	CD8_C1_LEF1
0	0.581129	1	0.985	0	RPS21	CD8_C1_LEF1
0	0.577348	1	0.989	0	RPS4X	CD8_C1_LEF1
0	0.565069	1	0.988	0	RPS10	CD8_C1_LEF1
0	0.559307	0.632	0.31	0	FOXP1	CD8_C1_LEF1
0	0.557944	1	0.993	0	RPS18	CD8_C1_LEF1
0	0.553442	0.389	0.124	0	MYC	CD8_C1_LEF1
0	0.54975	0.664	0.319	0	CAMK4	CD8_C1_LEF1
0	0.548823	1	0.998	0	RPL10	CD8_C1_LEF1
0	0.547595	0.992	0.88	0	PABPC1	CD8_C1_LEF1
0	0.546358	1	0.989	0	RPL29	CD8_C1_LEF1
0	0.546195	0.968	0.947	0	RPS26	CD8_C1_LEF1
0	0.544944	1	0.986	0	RPL8	CD8_C1_LEF1
0	0.544212	0.756	0.479	0	NDFIP1	CD8_C1_LEF1
0	0.543276	1	0.996	0	RPS27A	CD8_C1_LEF1
0	0.542736	0.999	0.983	0	RPL3	CD8_C1_LEF1
0	0.541049	1	0.993	0	RPL18A	CD8_C1_LEF1
0	0.540158	1	0.99	0	RPS25	CD8_C1_LEF1
0	0.534897	1	0.984	0	RPL36	CD8_C1_LEF1
0	0.532442	0.999	0.981	0	RPL21	CD8_C1_LEF1
0	0.531224	1	0.987	0	RPL14	CD8_C1_LEF1
0	0.528558	0.919	0.702	0	GLTSCR2	CD8_C1_LEF1
0	0.518659	0.975	0.842	0	RPS4Y1	CD8_C1_LEF1
0	0.518499	0.999	0.972	0	RPLP0	CD8_C1_LEF1
0	0.518476	0.92	0.448	0	LTB	CD8_C1_LEF1
0	0.517989	1	0.991	0	RPLP2	CD8_C1_LEF1
0	0.517381	0.599	0.299	0	PIK3IP1	CD8_C1_LEF1
0	0.516581	0.254	0.034	0	LRRN3	CD8_C1_LEF1
0	0.511247	0.705	0.406	0	RGS10	CD8_C1_LEF1
0	0.510165	0.999	0.968	0	NACA	CD8_C1_LEF1
0	0.504263	1	0.994	0	TPT1	CD8_C1_LEF1
0	0.50372	0.52	0.236	0	OXNAD1	CD8_C1_LEF1
0	0.500985	0.732	0.441	0	LINC00861	CD8_C1_LEF1
0	0.499785	1	0.995	0	RPS3	CD8_C1_LEF1
0	0.49611	0.999	0.973	0	RPSA	CD8_C1_LEF1
0	0.495868	0.534	0.257	0	AC006129.2	CD8_C1_LEF1
0	0.486373	0.999	0.967	0	MT-ND3	CD8_C1_LEF1
0	0.481766	0.483	0.217	0	NUCB2	CD8_C1_LEF1
0	0.481249	0.996	0.972	0	RPS9	CD8_C1_LEF1
0	0.476149	0.987	0.917	0	RPL38	CD8_C1_LEF1
0	0.471929	0.781	0.529	0	EIF3L	CD8_C1_LEF1
0	0.469635	1	0.997	0	RPS15A	CD8_C1_LEF1
0	0.466233	0.325	0.104	0	SH3YL1	CD8_C1_LEF1
0	0.461485	0.663	0.395	0	SNHG8	CD8_C1_LEF1
0	0.458884	0.458	0.203	0	RCAN3	CD8_C1_LEF1
0	0.45616	0.999	0.968	0	GNB2L1	CD8_C1_LEF1
0	0.44633	0.999	0.981	0	RPL17	CD8_C1_LEF1
0	0.445509	0.898	0.702	0	RPL36A	CD8_C1_LEF1
0	0.442748	0.59	0.328	0	FLT3LG	CD8_C1_LEF1
8.16e-192	0.438995	0.451	0.334	1.71e-187	CD8B	CD8_C1_LEF1
0	0.438442	0.975	0.867	0	NPM1	CD8_C1_LEF1
0	0.438381	0.985	0.898	0	RPL31	CD8_C1_LEF1
0	0.437474	0.787	0.552	0	EIF4B	CD8_C1_LEF1
0	0.437	0.601	0.329	0	CCDC109B	CD8_C1_LEF1
0	0.433294	1	0.984	0	RPS16	CD8_C1_LEF1
0	0.433269	0.908	0.454	0	IL7R	CD8_C1_LEF1
0	0.432273	0.692	0.406	0	TMEM123	CD8_C1_LEF1
0	0.42879	0.262	0.053	0	BACH2	CD8_C1_LEF1
0	0.428295	1	0.986	0	RPL6	CD8_C1_LEF1
0	0.422443	1	0.995	0	RPS15	CD8_C1_LEF1
0	0.420809	0.979	0.88	0	EEF2	CD8_C1_LEF1
0	0.419824	0.998	0.972	0	RPL24	CD8_C1_LEF1
0	0.411448	0.509	0.262	0	ABLIM1	CD8_C1_LEF1
0	0.405236	0.446	0.24	0	PCED1B	CD8_C1_LEF1
0	0.405081	0.562	0.333	0	EIF2S3	CD8_C1_LEF1
0	0.402146	0.676	0.412	0	FAM65B	CD8_C1_LEF1
0	0.401414	0.233	0.053	0	C1orf228	CD8_C1_LEF1
0	0.401132	0.911	0.729	0	C12orf57	CD8_C1_LEF1
0	0.400692	1	0.993	0	RPS24	CD8_C1_LEF1
0	0.395208	1	0.997	0	RPS27	CD8_C1_LEF1
0	0.39443	0.473	0.26	0	ALKBH7	CD8_C1_LEF1
0	0.392133	0.801	0.6	0	EIF3H	CD8_C1_LEF1
0	0.391009	1	0.99	0	RPL7A	CD8_C1_LEF1
0	0.390722	0.999	0.984	0	RPL41	CD8_C1_LEF1
0	0.390501	0.97	0.74	0	TXNIP	CD8_C1_LEF1
0	0.383769	0.233	0.057	0	CHRM3-AS2	CD8_C1_LEF1
0	0.38008	1	0.992	0	RPS7	CD8_C1_LEF1
0	0.377538	0.313	0.116	0	SERINC5	CD8_C1_LEF1
0	0.375799	0.349	0.144	0	CTB-133G6.1	CD8_C1_LEF1
0	0.375394	0.613	0.391	0	NBEAL1	CD8_C1_LEF1
0	0.373169	0.239	0.064	0	EPHX2	CD8_C1_LEF1
0	0.369632	0.256	0.068	0	SPINT2	CD8_C1_LEF1
0	0.369417	0.997	0.976	0	RPL37A	CD8_C1_LEF1
0	0.367364	0.698	0.483	0	ST13	CD8_C1_LEF1
0	0.366908	0.309	0.121	0	MAML2	CD8_C1_LEF1
0	0.363993	0.699	0.473	0	PRMT2	CD8_C1_LEF1
0	0.360221	0.658	0.451	0	SMDT1	CD8_C1_LEF1
0	0.359609	0.27	0.09	0	TMEM204	CD8_C1_LEF1
0	0.359228	0.261	0.083	0	NGFRAP1	CD8_C1_LEF1
0	0.358644	0.963	0.858	0	TOMM7	CD8_C1_LEF1
0	0.357607	1	0.993	0	RPL26	CD8_C1_LEF1
3.66e-159	0.356493	0.352	0.234	7.66e-155	RP11-291B21.2	CD8_C1_LEF1
0	0.356257	1	0.998	0	RPLP1	CD8_C1_LEF1
0	0.348563	0.529	0.335	0	FBL	CD8_C1_LEF1
0	0.347387	0.586	0.368	0	ATM	CD8_C1_LEF1
0	0.345064	0.222	0.063	0	ITGA6	CD8_C1_LEF1
0	0.341984	0.457	0.241	0	SATB1	CD8_C1_LEF1
0	0.339685	0.789	0.572	0	TRAF3IP3	CD8_C1_LEF1
0	0.33931	0.548	0.344	0	GIMAP1	CD8_C1_LEF1
0	0.339216	1	0.998	0	AC090498.1	CD8_C1_LEF1
0	0.337682	0.265	0.099	0	LINC01550	CD8_C1_LEF1
0	0.33748	0.988	0.932	0	PFDN5	CD8_C1_LEF1
0	0.337091	0.596	0.396	0	RSL1D1	CD8_C1_LEF1
0	0.336521	0.999	0.984	0	RPL15	CD8_C1_LEF1
0	0.332734	0.924	0.798	0	RPS20	CD8_C1_LEF1
0	0.332689	0.987	0.945	0	RPL27	CD8_C1_LEF1
0	0.332393	0.997	0.966	0	RPL13A	CD8_C1_LEF1
0	0.331069	0.984	0.911	0	SARAF	CD8_C1_LEF1
0	0.321824	1	0.99	0	MT-ND4L	CD8_C1_LEF1
0	0.314738	0.997	0.971	0	UBA52	CD8_C1_LEF1
0	0.311242	0.969	0.896	0	COX4I1	CD8_C1_LEF1
0	0.309627	0.996	0.969	0	RPL35	CD8_C1_LEF1
0	0.308889	0.38	0.205	0	TGFBR2	CD8_C1_LEF1
0	0.308521	0.392	0.213	0	DGKA	CD8_C1_LEF1
0	0.307771	0.927	0.814	0	UQCRB	CD8_C1_LEF1
0	0.307383	0.701	0.523	0	UXT	CD8_C1_LEF1
0	0.306915	1	0.997	0	RPL28	CD8_C1_LEF1
4.44e-285	0.303417	0.343	0.189	9.29e-281	SNHG7	CD8_C1_LEF1
0	0.302173	1	0.984	0	MT-CO3	CD8_C1_LEF1
0	0.298708	0.563	0.359	0	FCMR	CD8_C1_LEF1
0	0.298556	0.996	0.97	0	RPS29	CD8_C1_LEF1
4.17e-280	0.297589	0.632	0.45	8.74e-276	NSA2	CD8_C1_LEF1
0	0.297324	0.983	0.913	0	MT-ND4	CD8_C1_LEF1
4.52e-298	0.296994	0.714	0.538	9.45e-294	PNISR	CD8_C1_LEF1
0	0.29259	0.45	0.257	0	IL6ST	CD8_C1_LEF1
3.62e-282	0.292522	0.269	0.135	7.58e-278	CHMP7	CD8_C1_LEF1
2.06e-275	0.289923	0.428	0.261	4.3e-271	APEX1	CD8_C1_LEF1
0	0.286453	1	0.994	0	FAU	CD8_C1_LEF1
0	0.286031	0.237	0.097	0	CTD-3184A7.4	CD8_C1_LEF1
0	0.284853	0.992	0.952	0	EEF1D	CD8_C1_LEF1
0	0.284439	1	0.995	0	RPS19	CD8_C1_LEF1
0	0.277985	0.861	0.721	0	RPS17	CD8_C1_LEF1
3.56e-270	0.277395	0.424	0.251	7.46e-266	RASGRP2	CD8_C1_LEF1
0	0.27717	0.977	0.912	0	BTF3	CD8_C1_LEF1
0	0.274939	0.998	0.986	0	RPL23A	CD8_C1_LEF1
2.05e-287	0.272267	0.455	0.274	4.29e-283	PDE3B	CD8_C1_LEF1
0	0.271922	0.218	0.09	0	RIC3	CD8_C1_LEF1
1.36e-295	0.271671	0.259	0.123	2.85e-291	AC241585.2	CD8_C1_LEF1
5.06e-282	0.271088	0.34	0.185	1.06e-277	THEM4	CD8_C1_LEF1
5.82e-259	0.264629	0.734	0.564	1.22e-254	ANP32B	CD8_C1_LEF1
3.48e-295	0.263168	0.467	0.279	7.29e-291	CD55	CD8_C1_LEF1
0	0.262061	0.93	0.823	0	COMMD6	CD8_C1_LEF1
3.88e-297	0.261338	0.868	0.743	8.12e-293	RPL23	CD8_C1_LEF1
2.37e-240	0.258791	0.299	0.164	4.95e-236	TESPA1	CD8_C1_LEF1
5.47e-236	0.258639	0.314	0.177	1.14e-231	IMPDH2	CD8_C1_LEF1
3.04e-221	0.257411	0.296	0.167	6.37e-217	PABPC4	CD8_C1_LEF1
1.16e-283	0.252578	0.856	0.724	2.43e-279	SRSF5	CD8_C1_LEF1
0	0.251353	1	0.98	0	MT-CYB	CD8_C1_LEF1
0	2.29819	0.939	0.191	0	STMN1	CD8_C10_MKI67
0	2.00907	0.948	0.55	0	TUBA1B	CD8_C10_MKI67
0	1.84624	0.803	0.02	0	TYMS	CD8_C10_MKI67
0	1.80922	0.939	0.348	0	HMGB2	CD8_C10_MKI67
0	1.80006	0.929	0.492	0	TUBB	CD8_C10_MKI67
0	1.63917	0.646	0.018	0	RRM2	CD8_C10_MKI67
0	1.58466	0.753	0.022	0	MKI67	CD8_C10_MKI67
0	1.55039	0.774	0.379	0	HIST1H4C	CD8_C10_MKI67
0	1.53061	0.921	0.211	0	FABP5	CD8_C10_MKI67
0	1.52395	0.555	0.09	0	CXCL13	CD8_C10_MKI67
0	1.50823	0.603	0.011	0	UBE2C	CD8_C10_MKI67
0	1.49655	0.984	0.729	0	HMGN2	CD8_C10_MKI67
0	1.33953	0.946	0.307	0	HLA-DRA	CD8_C10_MKI67
0	1.3335	0.641	0.033	0	CENPF	CD8_C10_MKI67
0	1.32686	0.735	0.019	0	KIAA0101	CD8_C10_MKI67
0	1.30106	0.682	0.03	0	NUSAP1	CD8_C10_MKI67
0	1.29337	0.983	0.59	0	COTL1	CD8_C10_MKI67
0	1.25221	0.963	0.604	0	H2AFZ	CD8_C10_MKI67
0	1.24183	0.598	0.021	0	TOP2A	CD8_C10_MKI67
0	1.17906	0.841	0.328	0	DUT	CD8_C10_MKI67
0	1.14246	0.969	0.524	0	HLA-DRB1	CD8_C10_MKI67
0	1.13264	0.62	0.135	0	CCL3	CD8_C10_MKI67
0	1.12864	0.99	0.845	0	HMGB1	CD8_C10_MKI67
0	1.12127	0.995	0.837	0	CD74	CD8_C10_MKI67
0	1.10321	0.766	0.144	0	SMC4	CD8_C10_MKI67
0	1.09119	0.529	0.013	0	ASPM	CD8_C10_MKI67
0	1.07871	0.762	0.185	0	IFNG	CD8_C10_MKI67
0	1.07628	0.71	0.109	0	PCNA	CD8_C10_MKI67
0	1.07505	0.998	0.95	0	GAPDH	CD8_C10_MKI67
0	1.00653	0.664	0.063	0	CKS1B	CD8_C10_MKI67
0	0.988656	0.568	0.016	0	CDK1	CD8_C10_MKI67
0	0.987306	0.888	0.416	0	HLA-DRB5	CD8_C10_MKI67
0	0.967707	0.561	0.022	0	TPX2	CD8_C10_MKI67
0	0.967016	0.919	0.381	0	ANXA5	CD8_C10_MKI67
0	0.958453	0.734	0.143	0	PTTG1	CD8_C10_MKI67
0	0.948871	0.745	0.181	0	H2AFX	CD8_C10_MKI67
0	0.946416	0.864	0.278	0	HLA-DQA1	CD8_C10_MKI67
0	0.939055	0.665	0.09	0	MCM7	CD8_C10_MKI67
0	0.931761	0.523	0.011	0	CCNA2	CD8_C10_MKI67
0	0.923768	0.575	0.017	0	TK1	CD8_C10_MKI67
0	0.91692	0.92	0.505	0	MT2A	CD8_C10_MKI67
0	0.886498	0.898	0.432	0	H2AFV	CD8_C10_MKI67
0	0.885936	0.827	0.298	0	RANBP1	CD8_C10_MKI67
0	0.878232	0.72	0.108	0	LMNB1	CD8_C10_MKI67
0	0.8701	0.618	0.023	0	ZWINT	CD8_C10_MKI67
0	0.868084	0.992	0.867	0	VIM	CD8_C10_MKI67
0	0.864177	0.585	0.019	0	CLSPN	CD8_C10_MKI67
0	0.861672	0.829	0.26	0	LAG3	CD8_C10_MKI67
0	0.861257	0.906	0.423	0	DEK	CD8_C10_MKI67
0	0.851892	0.845	0.469	0	CCL4	CD8_C10_MKI67
0	0.844624	0.942	0.657	0	TPI1	CD8_C10_MKI67
0	0.837422	0.509	0.009	0	BIRC5	CD8_C10_MKI67
0	0.837115	0.744	0.177	0	CKS2	CD8_C10_MKI67
0	0.834626	0.757	0.201	0	TMPO	CD8_C10_MKI67
0	0.831319	0.789	0.248	0	HLA-DQB1	CD8_C10_MKI67
0	0.831089	0.549	0.01	0	UHRF1	CD8_C10_MKI67
0	0.830673	0.621	0.096	0	MCM5	CD8_C10_MKI67
0	0.82341	0.852	0.35	0	TUBB4B	CD8_C10_MKI67
0	0.817194	0.943	0.519	0	HLA-DPA1	CD8_C10_MKI67
0	0.814212	0.575	0.019	0	ASF1B	CD8_C10_MKI67
0	0.809695	0.62	0.051	0	CENPM	CD8_C10_MKI67
0	0.806192	0.949	0.665	0	RAN	CD8_C10_MKI67
0	0.805782	0.586	0.034	0	UBE2T	CD8_C10_MKI67
0	0.804948	0.848	0.249	0	DUSP4	CD8_C10_MKI67
0	0.799384	0.611	0.053	0	MAD2L1	CD8_C10_MKI67
0	0.786964	0.61	0.119	0	MIR155HG	CD8_C10_MKI67
0	0.782703	0.722	0.251	0	GZMK	CD8_C10_MKI67
0	0.780189	0.276	0.048	0	FXYD2	CD8_C10_MKI67
0	0.779502	0.522	0.011	0	KIFC1	CD8_C10_MKI67
0	0.777109	0.381	0.007	0	CDC20	CD8_C10_MKI67
0	0.767179	0.682	0.185	0	TUBA1C	CD8_C10_MKI67
0	0.766035	0.633	0.06	0	SMC2	CD8_C10_MKI67
0	0.761816	0.617	0.062	0	EZH2	CD8_C10_MKI67
0	0.752248	0.935	0.571	0	PKM	CD8_C10_MKI67
0	0.751047	0.504	0.017	0	CDKN3	CD8_C10_MKI67
0	0.745173	0.546	0.019	0	CENPU	CD8_C10_MKI67
0	0.744939	0.502	0.008	0	PKMYT1	CD8_C10_MKI67
0	0.739738	0.901	0.534	0	SLC25A5	CD8_C10_MKI67
1.26e-296	0.73963	0.475	0.171	2.63e-292	CCL4L2	CD8_C10_MKI67
0	0.737949	0.952	0.627	0	COX8A	CD8_C10_MKI67
0	0.733972	0.789	0.253	0	NASP	CD8_C10_MKI67
0	0.731557	0.582	0.065	0	ATAD2	CD8_C10_MKI67
0	0.731431	0.656	0.115	0	TMEM106C	CD8_C10_MKI67
0	0.727935	0.736	0.146	0	NUDT1	CD8_C10_MKI67
0	0.725072	0.636	0.127	0	KIF22	CD8_C10_MKI67
0	0.724889	0.74	0.241	0	ANP32E	CD8_C10_MKI67
0	0.72198	0.603	0.127	0	MT1E	CD8_C10_MKI67
0	0.720978	0.724	0.23	0	SLBP	CD8_C10_MKI67
0	0.716017	0.991	0.938	0	ACTG1	CD8_C10_MKI67
0	0.714923	0.512	0.029	0	DHFR	CD8_C10_MKI67
0	0.714639	0.555	0.044	0	FEN1	CD8_C10_MKI67
0	0.713056	0.918	0.539	0	PGAM1	CD8_C10_MKI67
0	0.711454	0.621	0.138	0	KPNA2	CD8_C10_MKI67
0	0.710821	0.739	0.185	0	HLA-DMA	CD8_C10_MKI67
0	0.709284	0.767	0.22	0	RPA3	CD8_C10_MKI67
0	0.700941	0.702	0.149	0	DNAJC9	CD8_C10_MKI67
0	0.700725	0.834	0.414	0	IFI6	CD8_C10_MKI67
0	0.696042	0.378	0.017	0	HIST1H2AJ	CD8_C10_MKI67
0	0.687211	0.6	0.183	0	ITM2C	CD8_C10_MKI67
0	0.685617	0.907	0.488	0	SNRPB	CD8_C10_MKI67
0	0.680559	0.95	0.657	0	LDHA	CD8_C10_MKI67
0	0.680552	0.925	0.597	0	ENO1	CD8_C10_MKI67
0	0.674849	0.31	0.013	0	HIST1H1B	CD8_C10_MKI67
0	0.672844	0.403	0.009	0	CCNB2	CD8_C10_MKI67
0	0.672436	0.721	0.177	0	CARHSP1	CD8_C10_MKI67
0	0.671879	0.823	0.352	0	HN1	CD8_C10_MKI67
0	0.670919	0.999	0.998	0	ACTB	CD8_C10_MKI67
0	0.669881	0.937	0.534	0	HLA-DPB1	CD8_C10_MKI67
0	0.66947	0.485	0.014	0	CDT1	CD8_C10_MKI67
0	0.668607	0.785	0.267	0	DDX39A	CD8_C10_MKI67
0	0.667463	0.83	0.334	0	IDH2	CD8_C10_MKI67
0	0.667417	0.598	0.118	0	MCM3	CD8_C10_MKI67
0	0.666852	0.852	0.398	0	NUCKS1	CD8_C10_MKI67
0	0.666543	0.609	0.116	0	UBE2S	CD8_C10_MKI67
0	0.663458	0.924	0.569	0	ANP32B	CD8_C10_MKI67
1.1e-189	0.662867	0.818	0.492	2.31e-185	ARL6IP1	CD8_C10_MKI67
0	0.661107	0.841	0.338	0	SNRPD1	CD8_C10_MKI67
0	0.659891	0.397	0.019	0	CENPE	CD8_C10_MKI67
0	0.659411	0.685	0.186	0	PTMS	CD8_C10_MKI67
0	0.655712	0.911	0.511	0	COX5A	CD8_C10_MKI67
0	0.652528	0.432	0.017	0	GINS2	CD8_C10_MKI67
0	0.650035	0.796	0.322	0	SIVA1	CD8_C10_MKI67
2.1e-277	0.649804	0.505	0.188	4.39e-273	HIST1H1E	CD8_C10_MKI67
0	0.646992	0.454	0.014	0	NCAPG	CD8_C10_MKI67
0	0.635594	0.519	0.017	0	CENPW	CD8_C10_MKI67
1.13e-276	0.632785	0.877	0.47	2.37e-272	GZMB	CD8_C10_MKI67
0	0.631556	0.749	0.24	0	H2AFY	CD8_C10_MKI67
0	0.630808	0.609	0.149	0	CD38	CD8_C10_MKI67
0	0.622205	0.415	0.007	0	GTSE1	CD8_C10_MKI67
0	0.618777	0.404	0.007	0	AURKB	CD8_C10_MKI67
0	0.616989	0.778	0.31	0	TPM4	CD8_C10_MKI67
0	0.616307	0.333	0.014	0	CCNB1	CD8_C10_MKI67
0	0.615353	0.432	0.015	0	CASC5	CD8_C10_MKI67
0	0.614504	0.897	0.409	0	CD8A	CD8_C10_MKI67
0	0.613829	0.58	0.093	0	RRM1	CD8_C10_MKI67
0	0.612537	0.434	0.016	0	NUF2	CD8_C10_MKI67
0	0.612426	0.541	0.09	0	KIF20B	CD8_C10_MKI67
0	0.61226	0.369	0.006	0	DLGAP5	CD8_C10_MKI67
0	0.610346	0.83	0.407	0	RAD21	CD8_C10_MKI67
0	0.608594	0.735	0.24	0	DNMT1	CD8_C10_MKI67
0	0.60479	0.683	0.181	0	USP1	CD8_C10_MKI67
0	0.601628	0.416	0.012	0	CDCA8	CD8_C10_MKI67
0	0.600675	0.307	0.008	0	PLK1	CD8_C10_MKI67
0	0.60015	0.72	0.207	0	PRDX3	CD8_C10_MKI67
0	0.597904	0.554	0.141	0	PHLDA1	CD8_C10_MKI67
0	0.596222	0.902	0.524	0	CALM3	CD8_C10_MKI67
3.11e-305	0.592594	0.928	0.558	6.51e-301	GZMA	CD8_C10_MKI67
0	0.590584	0.707	0.207	0	PLSCR1	CD8_C10_MKI67
2.08e-275	0.590335	0.846	0.493	4.35e-271	ITM2A	CD8_C10_MKI67
5.11e-268	0.589534	0.809	0.442	1.07e-263	ISG15	CD8_C10_MKI67
0	0.587668	0.434	0.023	0	MCM2	CD8_C10_MKI67
0	0.585318	0.667	0.224	0	HMGA1	CD8_C10_MKI67
0	0.584239	0.875	0.469	0	SNRPG	CD8_C10_MKI67
0	0.583943	0.904	0.542	0	GNG5	CD8_C10_MKI67
0	0.582482	0.584	0.083	0	DTYMK	CD8_C10_MKI67
0	0.581973	0.475	0.027	0	FANCI	CD8_C10_MKI67
0	0.581847	0.471	0.016	0	NCAPH	CD8_C10_MKI67
0	0.579276	0.85	0.407	0	PLP2	CD8_C10_MKI67
0	0.576926	0.497	0.043	0	GMNN	CD8_C10_MKI67
0	0.57645	0.773	0.259	0	HSPB11	CD8_C10_MKI67
0	0.576315	0.508	0.033	0	CENPN	CD8_C10_MKI67
0	0.57628	0.848	0.382	0	ANAPC11	CD8_C10_MKI67
0	0.575614	0.987	0.96	0	PPIA	CD8_C10_MKI67
0	0.575379	0.662	0.178	0	HNRNPAB	CD8_C10_MKI67
0	0.572424	0.265	0.018	0	HIST1H2AI	CD8_C10_MKI67
0	0.568995	0.422	0.02	0	PRC1	CD8_C10_MKI67
0	0.565761	0.709	0.194	0	MTHFD2	CD8_C10_MKI67
0	0.565355	0.452	0.028	0	MCM4	CD8_C10_MKI67
0	0.565144	0.691	0.228	0	PMAIP1	CD8_C10_MKI67
0	0.558443	0.967	0.809	0	CHCHD2	CD8_C10_MKI67
0	0.557849	0.483	0.077	0	VCAM1	CD8_C10_MKI67
0	0.557736	0.407	0.008	0	CDCA5	CD8_C10_MKI67
0	0.556265	0.5	0.076	0	MCM6	CD8_C10_MKI67
0	0.556049	0.951	0.668	0	PSME2	CD8_C10_MKI67
0	0.552662	0.678	0.191	0	STRA13	CD8_C10_MKI67
0	0.546093	0.452	0.045	0	HELLS	CD8_C10_MKI67
0	0.545187	0.346	0.007	0	HMMR	CD8_C10_MKI67
0	0.542556	0.915	0.595	0	ATP5G3	CD8_C10_MKI67
0	0.541532	0.435	0.013	0	RAD51AP1	CD8_C10_MKI67
0	0.541231	0.686	0.208	0	SMC3	CD8_C10_MKI67
0	0.54042	0.967	0.79	0	SUB1	CD8_C10_MKI67
0	0.539367	0.733	0.267	0	LSM4	CD8_C10_MKI67
0	0.53412	0.746	0.226	0	CXCR3	CD8_C10_MKI67
0	0.532689	0.369	0.009	0	CKAP2L	CD8_C10_MKI67
0	0.5324	0.449	0.035	0	NDC80	CD8_C10_MKI67
0	0.531223	0.987	0.845	0	CRIP1	CD8_C10_MKI67
0	0.530185	0.992	0.96	0	CFL1	CD8_C10_MKI67
0	0.529164	0.649	0.148	0	SKA2	CD8_C10_MKI67
0	0.529055	0.875	0.477	0	NAP1L1	CD8_C10_MKI67
0	0.522732	0.938	0.65	0	PSMA7	CD8_C10_MKI67
0	0.521683	0.521	0.05	0	ACOT7	CD8_C10_MKI67
0	0.521437	0.527	0.075	0	PHF19	CD8_C10_MKI67
0	0.521021	0.425	0.029	0	RACGAP1	CD8_C10_MKI67
0	0.520734	0.666	0.163	0	CCDC167	CD8_C10_MKI67
0	0.520143	0.351	0.007	0	TROAP	CD8_C10_MKI67
0	0.519493	0.365	0.009	0	KIF23	CD8_C10_MKI67
0	0.518194	0.67	0.205	0	LAP3	CD8_C10_MKI67
0	0.518141	0.987	0.887	0	CORO1A	CD8_C10_MKI67
7.16e-307	0.51808	0.684	0.295	1.5e-302	MX1	CD8_C10_MKI67
0	0.517357	0.438	0.026	0	BRCA2	CD8_C10_MKI67
0	0.516885	0.624	0.144	0	SAE1	CD8_C10_MKI67
0	0.515955	0.832	0.383	0	CBX3	CD8_C10_MKI67
0	0.514872	0.963	0.747	0	PSMB9	CD8_C10_MKI67
0	0.513807	0.836	0.415	0	HSPD1	CD8_C10_MKI67
0	0.513211	0.999	0.995	0	PTMA	CD8_C10_MKI67
0	0.509856	0.781	0.302	0	PSMB2	CD8_C10_MKI67
0	0.507446	0.738	0.227	0	ITGAE	CD8_C10_MKI67
0	0.505591	0.366	0.008	0	CDCA2	CD8_C10_MKI67
0	0.50531	0.39	0.033	0	FBXO5	CD8_C10_MKI67
0	0.505174	0.997	0.985	0	PFN1	CD8_C10_MKI67
0	0.502561	0.779	0.322	0	TALDO1	CD8_C10_MKI67
0	0.500944	0.481	0.063	0	LIG1	CD8_C10_MKI67
0	0.500567	0.432	0.021	0	WDR34	CD8_C10_MKI67
0	0.500538	0.404	0.015	0	BUB1	CD8_C10_MKI67
0	0.49948	0.662	0.231	0	GYG1	CD8_C10_MKI67
0	0.499127	0.674	0.217	0	LGALS3	CD8_C10_MKI67
1.93e-252	0.498974	0.953	0.742	4.04e-248	LY6E	CD8_C10_MKI67
0	0.498482	0.51	0.069	0	RNASEH2A	CD8_C10_MKI67
0	0.49727	0.408	0.047	0	CDCA7	CD8_C10_MKI67
0	0.496855	0.456	0.12	0	HIST1H1C	CD8_C10_MKI67
0	0.496747	0.881	0.484	0	FKBP1A	CD8_C10_MKI67
4.35e-121	0.496282	0.721	0.45	9.1e-117	LGALS1	CD8_C10_MKI67
0	0.495837	0.739	0.231	0	OASL	CD8_C10_MKI67
0	0.493919	0.738	0.254	0	YWHAE	CD8_C10_MKI67
0	0.490955	0.736	0.25	0	NUDT21	CD8_C10_MKI67
1.36e-290	0.490621	0.9	0.585	2.85e-286	HNRNPF	CD8_C10_MKI67
0	0.489561	0.635	0.235	0	RP11-291B21.2	CD8_C10_MKI67
0	0.489485	0.882	0.477	0	RALY	CD8_C10_MKI67
0	0.487795	0.836	0.395	0	SNRPD3	CD8_C10_MKI67
0	0.487147	0.463	0.038	0	CENPH	CD8_C10_MKI67
0	0.486975	0.427	0.025	0	TCF19	CD8_C10_MKI67
0	0.48694	0.729	0.288	0	BHLHE40	CD8_C10_MKI67
0	0.48643	0.613	0.153	0	SMC1A	CD8_C10_MKI67
0	0.486176	0.909	0.566	0	SRSF3	CD8_C10_MKI67
4.24e-298	0.485701	0.832	0.431	8.86e-294	TXN	CD8_C10_MKI67
0	0.485461	0.336	0.007	0	FAM111B	CD8_C10_MKI67
1.27e-300	0.484832	0.902	0.576	2.67e-296	PARK7	CD8_C10_MKI67
0	0.483881	0.495	0.074	0	APOBEC3H	CD8_C10_MKI67
0	0.483506	0.474	0.055	0	BARD1	CD8_C10_MKI67
0	0.483351	0.632	0.178	0	SSRP1	CD8_C10_MKI67
1.01e-274	0.481095	0.883	0.529	2.12e-270	YWHAQ	CD8_C10_MKI67
0	0.480635	0.911	0.565	0	SRSF2	CD8_C10_MKI67
0	0.478214	0.475	0.056	0	WHSC1	CD8_C10_MKI67
0	0.477702	0.861	0.426	0	IFI16	CD8_C10_MKI67
0	0.476995	0.779	0.303	0	MRPL51	CD8_C10_MKI67
0	0.476571	0.353	0.006	0	KIF15	CD8_C10_MKI67
0	0.475871	0.812	0.387	0	BANF1	CD8_C10_MKI67
0	0.475365	0.647	0.162	0	MAD2L2	CD8_C10_MKI67
0	0.475003	0.356	0.006	0	KIF2C	CD8_C10_MKI67
0	0.474547	0.921	0.592	0	PSMB8	CD8_C10_MKI67
0	0.474174	0.686	0.206	0	TXNDC17	CD8_C10_MKI67
0	0.473886	0.361	0.061	0	CD70	CD8_C10_MKI67
0	0.473172	0.445	0.042	0	RBBP8	CD8_C10_MKI67
0	0.473081	0.697	0.236	0	PSMC3	CD8_C10_MKI67
1.87e-282	0.472896	0.917	0.607	3.92e-278	HNRNPA3	CD8_C10_MKI67
9.97e-304	0.471438	0.835	0.409	2.09e-299	C12orf75	CD8_C10_MKI67
0	0.47076	0.873	0.477	0	PSMB3	CD8_C10_MKI67
1.51e-307	0.470478	0.875	0.472	3.16e-303	RBX1	CD8_C10_MKI67
0	0.467687	0.585	0.16	0	MIS18BP1	CD8_C10_MKI67
0	0.467429	0.519	0.126	0	CRTAM	CD8_C10_MKI67
2.76e-296	0.466786	0.825	0.415	5.77e-292	PA2G4	CD8_C10_MKI67
0	0.465556	0.75	0.28	0	LSM2	CD8_C10_MKI67
6.81e-295	0.464671	0.934	0.642	1.43e-290	HMGN1	CD8_C10_MKI67
0	0.461958	0.702	0.231	0	EIF4A3	CD8_C10_MKI67
0	0.461846	0.633	0.211	0	RBPJ	CD8_C10_MKI67
0	0.460827	0.681	0.228	0	APOBEC3C	CD8_C10_MKI67
0	0.459352	0.647	0.186	0	YWHAH	CD8_C10_MKI67
0	0.458226	0.851	0.333	0	CD8B	CD8_C10_MKI67
0	0.45815	0.379	0.016	0	BRCA1	CD8_C10_MKI67
0	0.457855	0.488	0.064	0	HIRIP3	CD8_C10_MKI67
7.46e-303	0.455079	0.884	0.484	1.56e-298	SHFM1	CD8_C10_MKI67
0	0.454814	0.979	0.888	0	HNRNPA2B1	CD8_C10_MKI67
8.62e-266	0.453292	0.921	0.631	1.8e-261	PGK1	CD8_C10_MKI67
0	0.451229	0.525	0.121	0	TNFSF9	CD8_C10_MKI67
0	0.450548	0.739	0.25	0	UBE2A	CD8_C10_MKI67
0	0.448525	0.373	0.082	0	ATF3	CD8_C10_MKI67
0	0.448327	0.499	0.073	0	SNRNP25	CD8_C10_MKI67
0	0.448309	0.362	0.01	0	KIF11	CD8_C10_MKI67
1.3e-254	0.448058	0.883	0.531	2.71e-250	ARPC5	CD8_C10_MKI67
3.07e-285	0.447902	0.815	0.389	6.43e-281	CDK2AP2	CD8_C10_MKI67
0	0.444219	0.353	0.009	0	DTL	CD8_C10_MKI67
0	0.443239	0.239	0.047	0	CCL3L3	CD8_C10_MKI67
0	0.443182	0.989	0.862	0	HSP90AA1	CD8_C10_MKI67
0	0.442565	0.331	0.006	0	CDCA3	CD8_C10_MKI67
3.36e-292	0.442493	0.787	0.372	7.03e-288	PDIA6	CD8_C10_MKI67
0	0.440701	0.621	0.165	0	MZT1	CD8_C10_MKI67
0	0.437659	0.297	0.029	0	TNFSF4	CD8_C10_MKI67
0	0.437526	0.51	0.122	0	TACC3	CD8_C10_MKI67
0	0.435266	0.793	0.363	0	SNRPF	CD8_C10_MKI67
0	0.434832	0.331	0.014	0	HMGB3	CD8_C10_MKI67
0	0.434291	0.395	0.02	0	CHEK1	CD8_C10_MKI67
0	0.434007	0.952	0.742	0	COX6A1	CD8_C10_MKI67
0	0.433276	0.487	0.082	0	PPIF	CD8_C10_MKI67
0	0.432384	0.389	0.028	0	CCDC34	CD8_C10_MKI67
0	0.430462	0.47	0.111	0	HAVCR2	CD8_C10_MKI67
2.02e-270	0.429926	0.861	0.466	4.22e-266	POMP	CD8_C10_MKI67
0	0.429846	0.393	0.028	0	ATAD5	CD8_C10_MKI67
0	0.429601	0.757	0.305	0	VDAC1	CD8_C10_MKI67
2.27e-306	0.428433	0.725	0.31	4.76e-302	SH2D1A	CD8_C10_MKI67
0	0.428415	0.348	0.022	0	SGOL2	CD8_C10_MKI67
0	0.428247	0.359	0.014	0	ORC6	CD8_C10_MKI67
0	0.428029	0.411	0.042	0	SLC27A2	CD8_C10_MKI67
0	0.42767	0.428	0.064	0	CDKN2A	CD8_C10_MKI67
0	0.426457	0.734	0.287	0	LSM5	CD8_C10_MKI67
0	0.425888	0.637	0.197	0	HPRT1	CD8_C10_MKI67
3.17e-295	0.424712	0.961	0.826	6.64e-291	SUMO2	CD8_C10_MKI67
0	0.424493	0.48	0.091	0	CKAP2	CD8_C10_MKI67
4.25e-172	0.42423	0.956	0.833	8.9e-168	MIF	CD8_C10_MKI67
0	0.423698	0.373	0.015	0	GGH	CD8_C10_MKI67
0	0.423219	0.294	0.006	0	KIF14	CD8_C10_MKI67
0	0.423177	0.764	0.312	0	AP2S1	CD8_C10_MKI67
0	0.423014	0.561	0.147	0	FAM111A	CD8_C10_MKI67
0	0.421505	0.713	0.278	0	PSMA4	CD8_C10_MKI67
0	0.421252	0.306	0.005	0	HJURP	CD8_C10_MKI67
1.26e-257	0.420597	0.958	0.742	2.64e-253	CLIC1	CD8_C10_MKI67
0	0.418973	0.33	0.005	0	SPC25	CD8_C10_MKI67
0	0.4168	0.343	0.008	0	CDC45	CD8_C10_MKI67
2.59e-240	0.415364	0.828	0.442	5.43e-236	BUB3	CD8_C10_MKI67
0	0.4129	0.449	0.066	0	C19orf48	CD8_C10_MKI67
0	0.412064	0.842	0.406	0	CACYBP	CD8_C10_MKI67
6.25e-269	0.411453	0.813	0.407	1.31e-264	PSMB6	CD8_C10_MKI67
0	0.410616	0.799	0.336	0	APOBEC3G	CD8_C10_MKI67
9.51e-288	0.410477	0.825	0.402	1.99e-283	PSMD8	CD8_C10_MKI67
9.15e-286	0.410283	0.394	0.124	1.92e-281	HIST1H1D	CD8_C10_MKI67
2.93e-249	0.408562	0.884	0.516	6.14e-245	ATP5J	CD8_C10_MKI67
0	0.408216	0.762	0.322	0	CLTA	CD8_C10_MKI67
0	0.408169	0.5	0.093	0	YEATS4	CD8_C10_MKI67
3.06e-264	0.408112	0.821	0.422	6.41e-260	ATP5C1	CD8_C10_MKI67
0	0.407998	0.597	0.151	0	CENPK	CD8_C10_MKI67
0	0.407819	0.754	0.315	0	NDUFB3	CD8_C10_MKI67
1.1e-238	0.407392	0.857	0.505	2.3e-234	ERH	CD8_C10_MKI67
8.88e-308	0.407201	0.746	0.321	1.86e-303	ILF2	CD8_C10_MKI67
0	0.406619	0.345	0.008	0	MELK	CD8_C10_MKI67
0	0.406108	0.426	0.047	0	LRR1	CD8_C10_MKI67
0	0.405125	0.355	0.009	0	RAD51	CD8_C10_MKI67
0	0.40312	0.72	0.26	0	RAB27A	CD8_C10_MKI67
0	0.402635	0.233	0.004	0	HIST1H3B	CD8_C10_MKI67
0	0.400988	0.711	0.283	0	SNRPE	CD8_C10_MKI67
0	0.400941	0.441	0.059	0	RFC4	CD8_C10_MKI67
0	0.400543	0.705	0.27	0	CCT5	CD8_C10_MKI67
2.15e-224	0.399203	0.298	0.092	4.5e-220	XCL1	CD8_C10_MKI67
0	0.397615	0.44	0.068	0	NCAPD2	CD8_C10_MKI67
0	0.397415	0.368	0.032	0	SAC3D1	CD8_C10_MKI67
0	0.397068	0.364	0.083	0	HLA-DQA2	CD8_C10_MKI67
0	0.397035	0.624	0.197	0	BAZ1B	CD8_C10_MKI67
0	0.395975	0.335	0.009	0	SGOL1	CD8_C10_MKI67
0	0.395107	0.532	0.118	0	CBX5	CD8_C10_MKI67
2.05e-160	0.394728	0.9	0.639	4.28e-156	CALR	CD8_C10_MKI67
0	0.394481	0.634	0.19	0	BTG3	CD8_C10_MKI67
2.33e-270	0.393814	0.778	0.361	4.87e-266	NOP58	CD8_C10_MKI67
7.08e-246	0.393664	0.401	0.139	1.48e-241	CAPG	CD8_C10_MKI67
6.49e-281	0.393436	0.765	0.349	1.36e-276	PPM1G	CD8_C10_MKI67
1.22e-159	0.393218	0.933	0.754	2.56e-155	CALM2	CD8_C10_MKI67
0	0.392159	0.438	0.063	0	NCAPD3	CD8_C10_MKI67
0	0.38926	0.527	0.133	0	CDK4	CD8_C10_MKI67
0	0.389039	0.689	0.24	0	CMC2	CD8_C10_MKI67
4e-217	0.389009	0.882	0.531	8.37e-213	GSTP1	CD8_C10_MKI67
0	0.3868	0.664	0.24	0	HNRNPD	CD8_C10_MKI67
9.31e-214	0.386358	0.875	0.562	1.95e-209	ATP5B	CD8_C10_MKI67
0	0.385043	0.669	0.231	0	RBBP7	CD8_C10_MKI67
0	0.383976	0.427	0.062	0	MTHFD1	CD8_C10_MKI67
1.25e-198	0.382697	0.955	0.786	2.62e-194	YBX1	CD8_C10_MKI67
1.19e-257	0.381772	0.793	0.375	2.49e-253	NONO	CD8_C10_MKI67
6.54e-202	0.38117	0.833	0.484	1.37e-197	PRDX1	CD8_C10_MKI67
5.42e-222	0.380406	0.899	0.562	1.14e-217	DBI	CD8_C10_MKI67
1.55e-243	0.380164	0.819	0.421	3.25e-239	PSMA6	CD8_C10_MKI67
0	0.379914	0.733	0.293	0	LSM3	CD8_C10_MKI67
3.72e-289	0.378866	0.99	0.925	7.79e-285	MYL6	CD8_C10_MKI67
0	0.378795	0.516	0.123	0	EXOSC9	CD8_C10_MKI67
0	0.3779	0.464	0.108	0	USP18	CD8_C10_MKI67
0	0.376857	0.498	0.099	0	VRK1	CD8_C10_MKI67
4.44e-220	0.376053	0.829	0.457	9.29e-216	UBE2I	CD8_C10_MKI67
2.21e-233	0.375715	0.845	0.451	4.62e-229	EWSR1	CD8_C10_MKI67
0	0.375093	0.29	0.008	0	CDC6	CD8_C10_MKI67
0	0.374746	0.42	0.082	0	NME1	CD8_C10_MKI67
0	0.374167	0.477	0.11	0	STX11	CD8_C10_MKI67
8.08e-250	0.374159	0.802	0.387	1.69e-245	MAGOH	CD8_C10_MKI67
1.43e-248	0.374065	0.963	0.835	3e-244	RHOA	CD8_C10_MKI67
0	0.373932	0.714	0.283	0	PSMA3	CD8_C10_MKI67
5.85e-121	0.373292	0.821	0.567	1.22e-116	NME2	CD8_C10_MKI67
5.66e-299	0.372867	0.749	0.315	1.18e-294	SNRPC	CD8_C10_MKI67
0	0.372287	0.557	0.15	0	UQCC2	CD8_C10_MKI67
0	0.372056	0.338	0.017	0	KIAA1524	CD8_C10_MKI67
0	0.37137	0.612	0.182	0	GALM	CD8_C10_MKI67
1.09e-157	0.370731	0.967	0.819	2.28e-153	PPDPF	CD8_C10_MKI67
0	0.370595	0.408	0.04	0	IFI27L1	CD8_C10_MKI67
0	0.370027	0.488	0.111	0	GGCT	CD8_C10_MKI67
0	0.369653	0.594	0.206	0	TNFSF10	CD8_C10_MKI67
2.41e-211	0.369282	0.886	0.54	5.05e-207	ATP5J2	CD8_C10_MKI67
1.89e-289	0.368234	0.835	0.371	3.96e-285	LINC00152	CD8_C10_MKI67
2.42e-229	0.368	0.78	0.389	5.07e-225	HNRNPR	CD8_C10_MKI67
5.03e-217	0.367888	0.951	0.75	1.05e-212	ARPC1B	CD8_C10_MKI67
7.78e-213	0.367879	0.922	0.644	1.63e-208	PPP1CA	CD8_C10_MKI67
0	0.367821	0.414	0.084	0	CKAP5	CD8_C10_MKI67
0	0.367484	0.615	0.173	0	PSMD14	CD8_C10_MKI67
1.33e-257	0.367339	0.711	0.312	2.78e-253	PPA1	CD8_C10_MKI67
0	0.367242	0.669	0.239	0	FAM96A	CD8_C10_MKI67
0	0.367217	0.387	0.078	0	TNFRSF9	CD8_C10_MKI67
0	0.366895	0.57	0.168	0	NAMPT	CD8_C10_MKI67
2.42e-237	0.366737	0.798	0.392	5.08e-233	PRDX6	CD8_C10_MKI67
8.9e-187	0.365894	0.743	0.388	1.86e-182	ANXA2	CD8_C10_MKI67
0	0.365861	0.291	0.008	0	ESCO2	CD8_C10_MKI67
3.77e-246	0.365703	0.795	0.377	7.88e-242	NDUFA6	CD8_C10_MKI67
0	0.365423	0.311	0.009	0	NEIL3	CD8_C10_MKI67
5.5e-265	0.365243	0.748	0.333	1.15e-260	CCT6A	CD8_C10_MKI67
0	0.36418	0.653	0.223	0	FDPS	CD8_C10_MKI67
2.63e-270	0.363559	0.735	0.316	5.5e-266	ADRM1	CD8_C10_MKI67
2.63e-253	0.363444	0.781	0.364	5.5e-249	ARPC5L	CD8_C10_MKI67
7.69e-226	0.362993	0.913	0.571	1.61e-221	DYNLL1	CD8_C10_MKI67
1.31e-304	0.361008	0.698	0.276	2.74e-300	PDCD5	CD8_C10_MKI67
0	0.360988	0.652	0.233	0	RHEB	CD8_C10_MKI67
1.38e-187	0.360875	0.869	0.534	2.89e-183	SERBP1	CD8_C10_MKI67
0	0.359972	0.345	0.02	0	NCAPG2	CD8_C10_MKI67
0	0.359644	0.303	0.009	0	CEP55	CD8_C10_MKI67
0	0.359297	0.577	0.161	0	EBP	CD8_C10_MKI67
0	0.358689	0.298	0.008	0	DEPDC1B	CD8_C10_MKI67
9.36e-262	0.357283	0.793	0.365	1.96e-257	SAMSN1	CD8_C10_MKI67
0	0.356887	0.442	0.079	0	TFDP1	CD8_C10_MKI67
3.23e-203	0.356391	0.913	0.591	6.77e-199	NDUFB11	CD8_C10_MKI67
7.06e-201	0.356245	0.877	0.517	1.48e-196	BRD2	CD8_C10_MKI67
0	0.355412	0.369	0.04	0	NRM	CD8_C10_MKI67
3.49e-242	0.354216	0.737	0.337	7.3e-238	NDUFAB1	CD8_C10_MKI67
1.72e-243	0.354148	0.811	0.402	3.59e-239	SFPQ	CD8_C10_MKI67
1.89e-272	0.35346	0.755	0.323	3.97e-268	COX17	CD8_C10_MKI67
0	0.353385	0.416	0.077	0	ITGA1	CD8_C10_MKI67
0	0.353352	0.387	0.057	0	NCAPH2	CD8_C10_MKI67
0	0.351837	0.598	0.192	0	SUPT16H	CD8_C10_MKI67
2.84e-226	0.351285	0.972	0.858	5.95e-222	ARPC2	CD8_C10_MKI67
1.61e-280	0.351179	0.747	0.316	3.36e-276	TCEB1	CD8_C10_MKI67
1.05e-175	0.35053	0.83	0.485	2.2e-171	BST2	CD8_C10_MKI67
0	0.350175	0.421	0.061	0	MYL6B	CD8_C10_MKI67
4.46e-261	0.349697	0.702	0.3	9.34e-257	NDUFB6	CD8_C10_MKI67
8.23e-296	0.349372	0.686	0.27	1.72e-291	TMEM109	CD8_C10_MKI67
1.75e-292	0.348857	0.618	0.233	3.65e-288	SDF2L1	CD8_C10_MKI67
0	0.348565	0.295	0.006	0	SKA1	CD8_C10_MKI67
1.36e-243	0.348163	0.774	0.36	2.85e-239	NDUFS6	CD8_C10_MKI67
2.22e-141	0.347636	0.909	0.677	4.64e-137	NCL	CD8_C10_MKI67
0	0.347576	0.444	0.107	0	DCTPP1	CD8_C10_MKI67
0	0.346806	0.279	0.015	0	AURKA	CD8_C10_MKI67
0	0.346785	0.575	0.181	0	B3GNT2	CD8_C10_MKI67
0	0.346375	0.578	0.185	0	CNTRL	CD8_C10_MKI67
2.37e-284	0.346101	0.654	0.257	4.95e-280	IFI35	CD8_C10_MKI67
0	0.345586	0.467	0.099	0	SLC1A5	CD8_C10_MKI67
0	0.344584	0.366	0.032	0	CDK2	CD8_C10_MKI67
0	0.344381	0.814	0.337	0	RGS1	CD8_C10_MKI67
0	0.344225	0.359	0.064	0	PAICS	CD8_C10_MKI67
0	0.344157	0.41	0.066	0	RFC2	CD8_C10_MKI67
0	0.343849	0.456	0.094	0	TOPBP1	CD8_C10_MKI67
1.96e-196	0.343214	0.838	0.465	4.09e-192	TAP1	CD8_C10_MKI67
2.81e-182	0.342904	0.952	0.783	5.88e-178	HSP90AB1	CD8_C10_MKI67
1.44e-176	0.341898	0.952	0.736	3.01e-172	LCP1	CD8_C10_MKI67
0	0.341816	0.314	0.021	0	CHAF1A	CD8_C10_MKI67
0	0.341788	0.411	0.055	0	RPL39L	CD8_C10_MKI67
6.09e-289	0.341727	0.658	0.257	1.27e-284	CD82	CD8_C10_MKI67
0	0.341368	0.258	0.01	0	MXD3	CD8_C10_MKI67
3.71e-207	0.341021	0.776	0.378	7.76e-203	CKLF	CD8_C10_MKI67
1.66e-156	0.340984	0.966	0.872	3.48e-152	NPM1	CD8_C10_MKI67
1.24e-175	0.340309	0.941	0.689	2.59e-171	SRSF7	CD8_C10_MKI67
2.88e-194	0.340257	0.866	0.506	6.03e-190	RAC1	CD8_C10_MKI67
2.79e-275	0.340104	0.714	0.296	5.83e-271	PTBP1	CD8_C10_MKI67
9.83e-195	0.340019	0.795	0.424	2.06e-190	SET	CD8_C10_MKI67
0	0.339537	0.289	0.005	0	KIF4A	CD8_C10_MKI67
0	0.339168	0.293	0.009	0	SPAG5	CD8_C10_MKI67
0	0.336846	0.422	0.071	0	EIF4EBP1	CD8_C10_MKI67
0	0.336271	0.258	0.042	0	GPR25	CD8_C10_MKI67
1.86e-249	0.335494	0.673	0.282	3.9e-245	LBR	CD8_C10_MKI67
6.6e-127	0.33537	0.332	0.142	1.38e-122	XCL2	CD8_C10_MKI67
0	0.335053	0.567	0.185	0	NOP56	CD8_C10_MKI67
7.81e-171	0.335029	0.823	0.464	1.63e-166	ZYX	CD8_C10_MKI67
2.52e-189	0.334067	0.866	0.511	5.27e-185	RBM8A	CD8_C10_MKI67
1.27e-206	0.333727	0.724	0.344	2.65e-202	DCTN3	CD8_C10_MKI67
0	0.333698	0.331	0.024	0	TIMELESS	CD8_C10_MKI67
0	0.333511	0.354	0.036	0	TUBG1	CD8_C10_MKI67
0	0.33338	0.22	0.015	0	HIST1H2AL	CD8_C10_MKI67
4.11e-257	0.333318	0.686	0.29	8.59e-253	CCT2	CD8_C10_MKI67
9.7e-201	0.332635	0.794	0.409	2.03e-196	PSMA5	CD8_C10_MKI67
3.79e-221	0.332219	0.775	0.373	7.93e-217	UBE2N	CD8_C10_MKI67
0	0.331355	0.517	0.122	0	ACAT2	CD8_C10_MKI67
5.28e-195	0.330013	0.835	0.455	1.1e-190	UQCRQ	CD8_C10_MKI67
1.06e-188	0.329324	0.758	0.386	2.23e-184	CLDND1	CD8_C10_MKI67
0	0.328591	0.476	0.121	0	TESC	CD8_C10_MKI67
6.36e-187	0.328409	0.812	0.443	1.33e-182	RNPS1	CD8_C10_MKI67
0	0.327774	0.294	0.006	0	MND1	CD8_C10_MKI67
0	0.327031	0.465	0.111	0	OAS3	CD8_C10_MKI67
0	0.32666	0.463	0.105	0	POLR3K	CD8_C10_MKI67
0	0.326213	0.282	0.006	0	FOXM1	CD8_C10_MKI67
1.05e-177	0.325858	0.817	0.451	2.2e-173	UBE2L6	CD8_C10_MKI67
0	0.325189	0.254	0.004	0	ANLN	CD8_C10_MKI67
0	0.324891	0.291	0.006	0	SHCBP1	CD8_C10_MKI67
1.21e-293	0.324786	0.669	0.256	2.54e-289	MEA1	CD8_C10_MKI67
0	0.324727	0.329	0.029	0	CTNNAL1	CD8_C10_MKI67
0	0.324713	0.502	0.143	0	MT1F	CD8_C10_MKI67
0	0.324357	0.509	0.13	0	SLC7A5	CD8_C10_MKI67
0	0.32424	0.278	0.005	0	MCM10	CD8_C10_MKI67
5.14e-300	0.324203	0.694	0.271	1.08e-295	TYMP	CD8_C10_MKI67
1.98e-271	0.324062	0.768	0.338	4.14e-267	BATF	CD8_C10_MKI67
0	0.323968	0.529	0.15	0	PSMA2	CD8_C10_MKI67
0	0.322725	0.355	0.046	0	DLEU2	CD8_C10_MKI67
4.32e-223	0.322588	0.744	0.345	9.04e-219	CCT8	CD8_C10_MKI67
6.27e-197	0.32183	0.791	0.402	1.31e-192	KPNB1	CD8_C10_MKI67
4.75e-272	0.321537	0.717	0.298	9.95e-268	TCP1	CD8_C10_MKI67
6.05e-258	0.321479	0.756	0.326	1.27e-253	POLR2K	CD8_C10_MKI67
1.22e-209	0.321452	0.786	0.384	2.55e-205	UBE2L3	CD8_C10_MKI67
0	0.321362	0.239	0.005	0	CENPA	CD8_C10_MKI67
0	0.3213	0.302	0.036	0	FAM83D	CD8_C10_MKI67
0	0.321169	0.519	0.137	0	JAKMIP1	CD8_C10_MKI67
0	0.320295	0.435	0.099	0	IRF4	CD8_C10_MKI67
0	0.320119	0.489	0.121	0	PAFAH1B3	CD8_C10_MKI67
1.33e-124	0.319737	0.862	0.598	2.78e-120	CNN2	CD8_C10_MKI67
0	0.319561	0.513	0.142	0	ZDHHC12	CD8_C10_MKI67
0	0.318121	0.614	0.207	0	GSTO1	CD8_C10_MKI67
0	0.318109	0.728	0.266	0	MIR4435-2HG	CD8_C10_MKI67
1.93e-161	0.317936	0.9	0.633	4.04e-157	UQCRH	CD8_C10_MKI67
0	0.317458	0.384	0.093	0	NDFIP2	CD8_C10_MKI67
0	0.317454	0.337	0.038	0	SLC43A3	CD8_C10_MKI67
2.47e-291	0.316274	0.64	0.247	5.16e-287	GBP1	CD8_C10_MKI67
0	0.316091	0.446	0.117	0	FASLG	CD8_C10_MKI67
0	0.315897	0.293	0.023	0	ARHGAP11A	CD8_C10_MKI67
2.06e-283	0.315465	0.68	0.266	4.32e-279	PHPT1	CD8_C10_MKI67
0	0.31497	0.258	0.006	0	MYBL2	CD8_C10_MKI67
2.74e-170	0.314347	0.85	0.506	5.73e-166	WDR1	CD8_C10_MKI67
0	0.31415	0.359	0.05	0	LMNB2	CD8_C10_MKI67
0	0.314012	0.501	0.128	0	SUZ12	CD8_C10_MKI67
2.92e-223	0.313766	0.688	0.303	6.12e-219	GPI	CD8_C10_MKI67
1.45e-172	0.313562	0.864	0.527	3.04e-168	ARHGDIA	CD8_C10_MKI67
0	0.313484	0.265	0.005	0	DIAPH3	CD8_C10_MKI67
4.61e-298	0.312831	0.638	0.237	9.64e-294	RNASEH2B	CD8_C10_MKI67
0	0.312789	0.488	0.115	0	NABP2	CD8_C10_MKI67
3.43e-177	0.312566	0.823	0.458	7.18e-173	C14orf166	CD8_C10_MKI67
1.34e-278	0.312162	0.681	0.268	2.81e-274	GTF3C6	CD8_C10_MKI67
3.97e-238	0.312022	0.699	0.301	8.32e-234	SNRPA	CD8_C10_MKI67
0	0.310969	0.353	0.044	0	CLN6	CD8_C10_MKI67
0	0.310862	0.334	0.037	0	WDR76	CD8_C10_MKI67
0	0.310819	0.516	0.166	0	LDLRAD4	CD8_C10_MKI67
0	0.310683	0.456	0.101	0	RAD51C	CD8_C10_MKI67
0	0.309759	0.339	0.05	0	SLC1A4	CD8_C10_MKI67
0	0.309122	0.49	0.133	0	SHMT2	CD8_C10_MKI67
7.88e-182	0.308907	0.774	0.423	1.65e-177	TUBA4A	CD8_C10_MKI67
1.32e-172	0.308853	0.927	0.677	2.75e-168	COX7A2	CD8_C10_MKI67
0	0.308036	0.383	0.069	0	SCCPDH	CD8_C10_MKI67
0	0.308015	0.388	0.06	0	HLA-DMB	CD8_C10_MKI67
2.56e-223	0.308002	0.774	0.355	5.35e-219	ACTN4	CD8_C10_MKI67
5.6e-138	0.307937	0.839	0.507	1.17e-133	SRSF10	CD8_C10_MKI67
5.19e-155	0.307804	0.31	0.117	1.09e-150	ZNF683	CD8_C10_MKI67
0	0.3075	0.279	0.013	0	ECT2	CD8_C10_MKI67
0	0.306594	0.613	0.212	0	SARNP	CD8_C10_MKI67
1.61e-198	0.30645	0.703	0.33	3.36e-194	TAF15	CD8_C10_MKI67
1.57e-213	0.305089	0.782	0.38	3.29e-209	HERPUD1	CD8_C10_MKI67
0	0.304775	0.486	0.119	0	TIMM10	CD8_C10_MKI67
0	0.304682	0.488	0.139	0	HAT1	CD8_C10_MKI67
5.95e-224	0.304556	0.91	0.572	1.24e-219	HSPE1	CD8_C10_MKI67
8.16e-196	0.304377	0.744	0.36	1.71e-191	TOMM5	CD8_C10_MKI67
7.94e-246	0.304364	0.693	0.29	1.66e-241	VDAC3	CD8_C10_MKI67
0	0.304289	0.343	0.046	0	TTF2	CD8_C10_MKI67
2.3e-208	0.303546	0.723	0.334	4.82e-204	RBBP4	CD8_C10_MKI67
0	0.303448	0.37	0.06	0	CDCA4	CD8_C10_MKI67
0	0.303336	0.629	0.224	0	BLOC1S1	CD8_C10_MKI67
0	0.303262	0.637	0.223	0	HNRNPLL	CD8_C10_MKI67
5.31e-238	0.303021	0.71	0.306	1.11e-233	NUDC	CD8_C10_MKI67
2.01e-136	0.302992	0.862	0.546	4.21e-132	LRRFIP1	CD8_C10_MKI67
0	0.302552	0.48	0.114	0	MRPL37	CD8_C10_MKI67
0	0.302317	0.507	0.15	0	RRP7A	CD8_C10_MKI67
0	0.301548	0.582	0.195	0	ARL6IP6	CD8_C10_MKI67
9.98e-283	0.301318	0.661	0.255	2.09e-278	TANK	CD8_C10_MKI67
8.85e-242	0.301287	0.725	0.309	1.85e-237	PIN1	CD8_C10_MKI67
6.64e-191	0.301272	0.901	0.545	1.39e-186	EZR	CD8_C10_MKI67
1.48e-198	0.300982	0.788	0.394	3.1e-194	REEP5	CD8_C10_MKI67
1.46e-274	0.300869	0.692	0.273	3.05e-270	IFI27L2	CD8_C10_MKI67
6.8e-137	0.300337	0.945	0.787	1.42e-132	ALDOA	CD8_C10_MKI67
6.54e-164	0.299794	0.95	0.759	1.37e-159	TPM3	CD8_C10_MKI67
0	0.299773	0.58	0.179	0	ZCRB1	CD8_C10_MKI67
3.77e-185	0.299451	0.754	0.372	7.88e-181	NDUFA2	CD8_C10_MKI67
3.13e-219	0.299233	0.718	0.32	6.56e-215	ILF3	CD8_C10_MKI67
0	0.299127	0.371	0.074	0	TNIP3	CD8_C10_MKI67
2.19e-142	0.299061	0.844	0.51	4.59e-138	HNRNPU	CD8_C10_MKI67
0	0.298873	0.628	0.221	0	FIBP	CD8_C10_MKI67
0	0.298751	0.265	0.043	0	ENTPD1	CD8_C10_MKI67
0	0.29794	0.298	0.04	0	CDKN2C	CD8_C10_MKI67
5.03e-193	0.297808	0.78	0.388	1.05e-188	PPP4C	CD8_C10_MKI67
5.74e-256	0.296978	0.621	0.243	1.2e-251	AP3S1	CD8_C10_MKI67
0	0.296281	0.563	0.169	0	TCERG1	CD8_C10_MKI67
0	0.295743	0.473	0.104	0	SPATS2L	CD8_C10_MKI67
2.48e-151	0.295349	0.912	0.638	5.18e-147	HNRNPC	CD8_C10_MKI67
1.95e-151	0.295262	0.797	0.461	4.08e-147	PRELID1	CD8_C10_MKI67
0	0.295073	0.596	0.184	0	HSBP1	CD8_C10_MKI67
4.06e-173	0.294846	0.725	0.365	8.5e-169	PSIP1	CD8_C10_MKI67
9.28e-251	0.293956	0.893	0.492	1.94e-246	DNAJA1	CD8_C10_MKI67
4.95e-240	0.293743	0.684	0.286	1.04e-235	PSMG2	CD8_C10_MKI67
0	0.293187	0.408	0.103	0	PDCD1	CD8_C10_MKI67
4.98e-204	0.29289	0.711	0.328	1.04e-199	MDH1	CD8_C10_MKI67
2.22e-304	0.292449	0.632	0.23	4.65e-300	ATP1B3	CD8_C10_MKI67
0	0.291929	0.439	0.104	0	SGMS1	CD8_C10_MKI67
0	0.291524	0.273	0.022	0	MASTL	CD8_C10_MKI67
0	0.29136	0.37	0.064	0	PELO	CD8_C10_MKI67
9.89e-170	0.291342	0.602	0.276	2.07e-165	MT1X	CD8_C10_MKI67
0	0.291316	0.55	0.17	0	HINT2	CD8_C10_MKI67
7.28e-259	0.291154	0.673	0.268	1.52e-254	MPC2	CD8_C10_MKI67
0	0.291038	0.401	0.064	0	BCL2L12	CD8_C10_MKI67
4.93e-221	0.290936	0.741	0.33	1.03e-216	RAB11A	CD8_C10_MKI67
0	0.290326	0.578	0.184	0	STIP1	CD8_C10_MKI67
0	0.290012	0.519	0.15	0	EED	CD8_C10_MKI67
1.92e-153	0.289259	0.81	0.455	4.03e-149	CSNK2B	CD8_C10_MKI67
3.18e-145	0.28893	0.939	0.75	6.66e-141	COX6C	CD8_C10_MKI67
7.17e-266	0.288895	0.597	0.228	1.5e-261	LYST	CD8_C10_MKI67
1.49e-164	0.28799	0.785	0.419	3.12e-160	PSMA1	CD8_C10_MKI67
1.99e-249	0.287947	0.667	0.27	4.16e-245	UQCRC1	CD8_C10_MKI67
4.46e-150	0.287829	0.852	0.492	9.33e-146	COPE	CD8_C10_MKI67
1.03e-289	0.287806	0.62	0.227	2.16e-285	ITGB1BP1	CD8_C10_MKI67
2.27e-257	0.287625	0.675	0.271	4.74e-253	PCMT1	CD8_C10_MKI67
3.41e-243	0.287102	0.689	0.286	7.13e-239	PTPN7	CD8_C10_MKI67
2.14e-219	0.287056	0.988	0.934	4.48e-215	HSPA8	CD8_C10_MKI67
0	0.28689	0.413	0.079	0	HADH	CD8_C10_MKI67
0	0.286876	0.59	0.192	0	CISD2	CD8_C10_MKI67
0	0.286371	0.557	0.171	0	BOLA3	CD8_C10_MKI67
0	0.286327	0.535	0.163	0	NR4A1	CD8_C10_MKI67
1.49e-168	0.285754	0.829	0.458	3.13e-164	CYCS	CD8_C10_MKI67
4.34e-259	0.285686	0.644	0.252	9.08e-255	DNAJC15	CD8_C10_MKI67
0	0.284974	0.544	0.174	0	COPS3	CD8_C10_MKI67
0	0.284607	0.25	0.008	0	STIL	CD8_C10_MKI67
0	0.283995	0.484	0.121	0	CASP3	CD8_C10_MKI67
3e-209	0.283598	0.66	0.29	6.28e-205	NHP2	CD8_C10_MKI67
0	0.283423	0.396	0.09	0	AHI1	CD8_C10_MKI67
2.16e-236	0.282851	0.669	0.278	4.53e-232	MRPL52	CD8_C10_MKI67
4.63e-232	0.282809	0.654	0.271	9.68e-228	NUTF2	CD8_C10_MKI67
1.92e-155	0.282303	0.758	0.398	4.01e-151	BAX	CD8_C10_MKI67
1.7e-224	0.282021	0.695	0.301	3.55e-220	RBM17	CD8_C10_MKI67
0	0.28168	0.294	0.067	0	UNG	CD8_C10_MKI67
3.29e-236	0.281233	0.691	0.291	6.9e-232	SURF4	CD8_C10_MKI67
0	0.281152	0.452	0.105	0	POP7	CD8_C10_MKI67
0	0.281074	0.255	0.005	0	SKA3	CD8_C10_MKI67
0	0.280209	0.518	0.148	0	MRPL13	CD8_C10_MKI67
0	0.279936	0.581	0.197	0	HSD17B10	CD8_C10_MKI67
6.21e-205	0.279661	0.683	0.302	1.3e-200	MZT2B	CD8_C10_MKI67
0	0.279459	0.605	0.21	0	PSMC1	CD8_C10_MKI67
0	0.279287	0.364	0.076	0	NAB1	CD8_C10_MKI67
3.76e-192	0.279263	0.714	0.336	7.86e-188	POLR2E	CD8_C10_MKI67
0	0.2789	0.556	0.188	0	MRPL11	CD8_C10_MKI67
7.54e-190	0.278864	0.752	0.357	1.58e-185	RAB1B	CD8_C10_MKI67
1.3e-127	0.278478	0.893	0.638	2.73e-123	SLC25A3	CD8_C10_MKI67
4.61e-278	0.277314	0.617	0.229	9.65e-274	MAP4K1	CD8_C10_MKI67
1.19e-160	0.277173	0.739	0.382	2.49e-156	RAD23A	CD8_C10_MKI67
0	0.27705	0.27	0.035	0	CCR1	CD8_C10_MKI67
0	0.276771	0.496	0.135	0	LRRC59	CD8_C10_MKI67
0	0.276473	0.409	0.095	0	BCAS4	CD8_C10_MKI67
2.04e-217	0.276115	0.68	0.294	4.27e-213	PARP1	CD8_C10_MKI67
0	0.275618	0.279	0.008	0	POC1A	CD8_C10_MKI67
8.45e-284	0.275466	0.619	0.228	1.77e-279	CEP57	CD8_C10_MKI67
0	0.275451	0.239	0.036	0	HIST1H2AG	CD8_C10_MKI67
0	0.275305	0.24	0.006	0	BUB1B	CD8_C10_MKI67
1.55e-296	0.275072	0.424	0.13	3.25e-292	EOMES	CD8_C10_MKI67
2.27e-234	0.274965	0.655	0.274	4.74e-230	EIF2AK2	CD8_C10_MKI67
4.5e-188	0.274838	0.727	0.341	9.41e-184	SF3A2	CD8_C10_MKI67
2.93e-266	0.274791	0.618	0.235	6.13e-262	C11orf98	CD8_C10_MKI67
3.47e-280	0.274789	0.584	0.212	7.26e-276	ETFB	CD8_C10_MKI67
0	0.274689	0.38	0.107	0	AC133644.2	CD8_C10_MKI67
0	0.274606	0.51	0.154	0	PSMD1	CD8_C10_MKI67
2.81e-272	0.274604	0.609	0.227	5.89e-268	RNASEH2C	CD8_C10_MKI67
0	0.274583	0.373	0.071	0	CCR5	CD8_C10_MKI67
0	0.274472	0.386	0.073	0	ITGB3BP	CD8_C10_MKI67
0	0.274092	0.429	0.098	0	HDGF	CD8_C10_MKI67
0	0.273996	0.526	0.158	0	TMEM14A	CD8_C10_MKI67
1.62e-297	0.273467	0.559	0.195	3.4e-293	SIRPG	CD8_C10_MKI67
0	0.273332	0.441	0.101	0	MAGOHB	CD8_C10_MKI67
8.55e-177	0.273258	0.757	0.376	1.79e-172	EIF3A	CD8_C10_MKI67
0	0.273002	0.307	0.032	0	DSN1	CD8_C10_MKI67
7.74e-174	0.272987	0.984	0.916	1.62e-169	HNRNPA1	CD8_C10_MKI67
1.5e-164	0.272843	0.8	0.424	3.14e-160	TRA2B	CD8_C10_MKI67
1.6e-174	0.2723	0.773	0.38	3.35e-170	ROMO1	CD8_C10_MKI67
8.89e-109	0.272052	0.808	0.498	1.86e-104	RPS27L	CD8_C10_MKI67
2.41e-224	0.271794	0.663	0.279	5.03e-220	HDAC1	CD8_C10_MKI67
0	0.2715	0.374	0.096	0	GTPBP8	CD8_C10_MKI67
3.58e-138	0.271467	0.828	0.497	7.5e-134	XRCC6	CD8_C10_MKI67
7e-303	0.271177	0.608	0.214	1.46e-298	SNRNP40	CD8_C10_MKI67
0	0.270856	0.253	0.019	0	INCENP	CD8_C10_MKI67
1.35e-257	0.270584	0.602	0.23	2.83e-253	SNRPA1	CD8_C10_MKI67
0	0.269493	0.216	0.016	0	RP11-386G11.10	CD8_C10_MKI67
2.24e-123	0.269269	0.878	0.585	4.7e-119	SEC61B	CD8_C10_MKI67
2.36e-259	0.268991	0.622	0.239	4.93e-255	CYC1	CD8_C10_MKI67
8.87e-147	0.268672	0.791	0.438	1.86e-142	XRCC5	CD8_C10_MKI67
6.09e-186	0.268532	0.745	0.352	1.27e-181	NDUFS8	CD8_C10_MKI67
0	0.267751	0.439	0.099	0	HAUS1	CD8_C10_MKI67
0	0.267691	0.202	0.004	0	E2F8	CD8_C10_MKI67
0	0.267661	0.379	0.096	0	CMPK2	CD8_C10_MKI67
9.81e-203	0.267288	0.689	0.306	2.05e-198	VPS29	CD8_C10_MKI67
2.62e-192	0.266762	0.705	0.324	5.48e-188	PRPF40A	CD8_C10_MKI67
0	0.266495	0.429	0.11	0	SLF1	CD8_C10_MKI67
0	0.266326	0.518	0.155	0	EXOSC8	CD8_C10_MKI67
0	0.26612	0.265	0.027	0	ARHGAP11B	CD8_C10_MKI67
3.84e-200	0.266003	0.641	0.282	8.04e-196	SLA	CD8_C10_MKI67
6.06e-191	0.265278	0.691	0.316	1.27e-186	RSRC2	CD8_C10_MKI67
0	0.265207	0.24	0.004	0	SPC24	CD8_C10_MKI67
8.9e-263	0.265115	0.508	0.18	1.86e-258	IMPDH2	CD8_C10_MKI67
0	0.264377	0.539	0.179	0	ACAA2	CD8_C10_MKI67
0	0.264178	0.24	0.013	0	ZNF367	CD8_C10_MKI67
0	0.264097	0.266	0.016	0	PARPBP	CD8_C10_MKI67
0	0.26406	0.469	0.124	0	MRPL27	CD8_C10_MKI67
4.61e-138	0.263563	0.813	0.462	9.65e-134	NDUFB10	CD8_C10_MKI67
0	0.26317	0.536	0.171	0	DNAJB11	CD8_C10_MKI67
1.82e-272	0.263018	0.617	0.229	3.82e-268	EIF4E	CD8_C10_MKI67
1.54e-124	0.262917	0.843	0.525	3.23e-120	SF3B2	CD8_C10_MKI67
1.89e-291	0.262903	0.603	0.215	3.96e-287	FAM129A	CD8_C10_MKI67
5.36e-160	0.262476	0.969	0.873	1.12e-155	ATP5L	CD8_C10_MKI67
0	0.262313	0.493	0.142	0	ANAPC15	CD8_C10_MKI67
3.58e-118	0.262268	0.84	0.525	7.49e-114	SRP9	CD8_C10_MKI67
0	0.261631	0.445	0.114	0	DDB2	CD8_C10_MKI67
1.06e-124	0.261506	0.85	0.525	2.22e-120	COX7B	CD8_C10_MKI67
7.68e-244	0.260879	0.544	0.205	1.61e-239	MANF	CD8_C10_MKI67
0	0.260767	0.478	0.131	0	CSRP1	CD8_C10_MKI67
0	0.260556	0.552	0.182	0	STOML2	CD8_C10_MKI67
6.9e-108	0.260326	0.885	0.59	1.44e-103	DRAP1	CD8_C10_MKI67
2.07e-125	0.25998	0.908	0.669	4.33e-121	PTGES3	CD8_C10_MKI67
0	0.259874	0.216	0.005	0	TTK	CD8_C10_MKI67
4.95e-60	0.259438	0.811	0.615	1.04e-55	ISG20	CD8_C10_MKI67
9.95e-243	0.259411	0.489	0.178	2.08e-238	LGALS9	CD8_C10_MKI67
2.49e-229	0.259353	0.505	0.193	5.22e-225	OAS1	CD8_C10_MKI67
2.03e-270	0.259186	0.594	0.217	4.25e-266	NUDT5	CD8_C10_MKI67
1.84e-126	0.259102	0.892	0.598	3.86e-122	NDUFS5	CD8_C10_MKI67
2.54e-148	0.258867	0.777	0.415	5.31e-144	CCT4	CD8_C10_MKI67
8.79e-110	0.258374	0.772	0.462	1.84e-105	EIF5A	CD8_C10_MKI67
1.57e-185	0.258343	0.745	0.352	3.29e-181	C20orf24	CD8_C10_MKI67
2.02e-271	0.258231	0.741	0.313	4.22e-267	HSPH1	CD8_C10_MKI67
0	0.258098	0.255	0.052	0	GEM	CD8_C10_MKI67
0	0.258074	0.522	0.158	0	PLA2G16	CD8_C10_MKI67
1.72e-199	0.257595	0.645	0.283	3.6e-195	EIF2S2	CD8_C10_MKI67
1.69e-154	0.256876	0.725	0.37	3.53e-150	CCT3	CD8_C10_MKI67
0	0.256851	0.548	0.183	0	LAGE3	CD8_C10_MKI67
0	0.256467	0.408	0.101	0	MRPL17	CD8_C10_MKI67
0	0.256314	0.392	0.092	0	BLVRA	CD8_C10_MKI67
0	0.256232	0.261	0.019	0	WDHD1	CD8_C10_MKI67
0	0.256215	0.397	0.085	0	MBD2	CD8_C10_MKI67
2.61e-254	0.255762	0.445	0.153	5.47e-250	HERC5	CD8_C10_MKI67
0	0.255747	0.421	0.104	0	RUVBL2	CD8_C10_MKI67
1.86e-117	0.255709	0.866	0.562	3.89e-113	ATPIF1	CD8_C10_MKI67
1.53e-279	0.255358	0.578	0.206	3.21e-275	ELAVL1	CD8_C10_MKI67
0	0.25528	0.472	0.131	0	TPGS2	CD8_C10_MKI67
3.79e-161	0.255139	0.798	0.409	7.94e-157	ENSA	CD8_C10_MKI67
0	0.255027	0.2	0.013	0	HIST1H2BH	CD8_C10_MKI67
3.49e-156	0.254888	0.753	0.383	7.31e-152	AURKAIP1	CD8_C10_MKI67
1.12e-144	0.254729	0.797	0.43	2.34e-140	SF3B6	CD8_C10_MKI67
4.97e-152	0.25462	0.776	0.407	1.04e-147	NDUFV2	CD8_C10_MKI67
0	0.254344	0.302	0.047	0	POLD3	CD8_C10_MKI67
0	0.254132	0.5	0.137	0	YIF1B	CD8_C10_MKI67
1.35e-251	0.253818	0.623	0.24	2.83e-247	UFD1L	CD8_C10_MKI67
0	0.25371	0.244	0.011	0	BCAT1	CD8_C10_MKI67
1.12e-240	0.253604	0.578	0.222	2.35e-236	SYNCRIP	CD8_C10_MKI67
0	0.253506	0.23	0.013	0	PHGDH	CD8_C10_MKI67
2.8e-159	0.253418	0.688	0.333	5.86e-155	TMEM14B	CD8_C10_MKI67
0	0.253402	0.31	0.037	0	RFC5	CD8_C10_MKI67
0	0.253305	0.495	0.15	0	TIMM17A	CD8_C10_MKI67
9.03e-206	0.2533	0.683	0.297	1.89e-201	NAA38	CD8_C10_MKI67
4.15e-288	0.253207	0.577	0.202	8.69e-284	PPIH	CD8_C10_MKI67
0	0.251984	0.24	0.013	0	CCNF	CD8_C10_MKI67
0	0.251791	0.31	0.04	0	RP11-545E17.3	CD8_C10_MKI67
1.98e-189	0.251699	0.216	0.06	4.13e-185	SOX4	CD8_C10_MKI67
1.59e-268	0.251393	0.245	0.06	3.32e-264	TSC22D1	CD8_C10_MKI67
3.07e-175	0.250921	0.693	0.325	6.42e-171	PSMD7	CD8_C10_MKI67
1.6e-109	0.250553	0.638	0.349	3.35e-105	C1QBP	CD8_C10_MKI67
0	0.250047	0.536	0.163	0	MRPL22	CD8_C10_MKI67
0	2.03881	0.717	0.068	0	CXCL13	CD8_C11_PDCD1
0	1.58069	0.847	0.242	0	LAG3	CD8_C11_PDCD1
0	1.51798	0.868	0.23	0	GZMK	CD8_C11_PDCD1
0	1.47609	0.391	0.035	0	FXYD2	CD8_C11_PDCD1
0	1.24471	0.551	0.062	0	VCAM1	CD8_C11_PDCD1
0	1.16324	0.458	0.163	0	CCL4L2	CD8_C11_PDCD1
0	1.15855	0.839	0.231	0	DUSP4	CD8_C11_PDCD1
0	1.14561	0.685	0.2	0	FABP5	CD8_C11_PDCD1
0	1.13713	0.539	0.113	0	CRTAM	CD8_C11_PDCD1
0	1.10827	0.874	0.456	0	CCL4	CD8_C11_PDCD1
0	1.08744	0.461	0.127	0	CCL3	CD8_C11_PDCD1
0	1.06328	0.926	0.549	0	DUSP2	CD8_C11_PDCD1
0	1.05528	0.563	0.096	0	HAVCR2	CD8_C11_PDCD1
0	1.04936	0.759	0.297	0	HLA-DRA	CD8_C11_PDCD1
0	1.04622	0.987	0.832	0	CD74	CD8_C11_PDCD1
0	1.04179	0.201	0.057	0	IFI27	CD8_C11_PDCD1
0	1.04092	0.916	0.512	0	HLA-DRB1	CD8_C11_PDCD1
0	1.03132	0.883	0.458	0	GZMB	CD8_C11_PDCD1
0	1.02573	0.836	0.322	0	RGS1	CD8_C11_PDCD1
0	1.0249	0.591	0.175	0	IFNG	CD8_C11_PDCD1
0	1.00597	0.651	0.173	0	PTMS	CD8_C11_PDCD1
0	1.0027	0.442	0.066	0	TNFRSF9	CD8_C11_PDCD1
0	0.996472	0.922	0.393	0	CD8A	CD8_C11_PDCD1
0	0.983604	0.726	0.267	0	HLA-DQA1	CD8_C11_PDCD1
0	0.982939	0.387	0.047	0	TSC22D1	CD8_C11_PDCD1
0	0.97128	0.77	0.352	0	CD27	CD8_C11_PDCD1
0	0.912921	0.775	0.353	0	SAMSN1	CD8_C11_PDCD1
0	0.90617	0.879	0.509	0	HLA-DPA1	CD8_C11_PDCD1
0	0.900818	0.44	0.112	0	MIR155HG	CD8_C11_PDCD1
0	0.877511	0.787	0.406	0	HLA-DRB5	CD8_C11_PDCD1
0	0.868342	0.927	0.581	0	COTL1	CD8_C11_PDCD1
0	0.866045	0.642	0.214	0	LYST	CD8_C11_PDCD1
0	0.862905	0.991	0.604	0	CCL5	CD8_C11_PDCD1
0	0.860481	0.496	0.11	0	TNFSF9	CD8_C11_PDCD1
0	0.851106	0.436	0.096	0	CXCR6	CD8_C11_PDCD1
0	0.8463	0.782	0.485	0	ITM2A	CD8_C11_PDCD1
0	0.836029	0.649	0.245	0	CD82	CD8_C11_PDCD1
0	0.834592	0.322	0.02	0	TNFSF4	CD8_C11_PDCD1
0	0.827709	0.471	0.133	0	PHLDA1	CD8_C11_PDCD1
0	0.816697	0.458	0.091	0	PDCD1	CD8_C11_PDCD1
0	0.806382	0.712	0.305	0	TIGIT	CD8_C11_PDCD1
0	0.791407	0.577	0.241	0	HLA-DQB1	CD8_C11_PDCD1
0	0.791319	0.859	0.526	0	HLA-DPB1	CD8_C11_PDCD1
0	0.790962	0.474	0.144	0	ACP5	CD8_C11_PDCD1
0	0.780819	0.578	0.235	0	RGS2	CD8_C11_PDCD1
0	0.779632	0.517	0.174	0	ITM2C	CD8_C11_PDCD1
0	0.771588	0.542	0.177	0	HLA-DMA	CD8_C11_PDCD1
0	0.755825	0.411	0.097	0	AC133644.2	CD8_C11_PDCD1
0	0.750289	0.992	0.948	0	GAPDH	CD8_C11_PDCD1
0	0.744568	0.705	0.407	0	IFI6	CD8_C11_PDCD1
0	0.743358	0.733	0.364	0	NR4A2	CD8_C11_PDCD1
0	0.736467	0.405	0.084	0	NDFIP2	CD8_C11_PDCD1
0	0.713622	0.576	0.219	0	ITGAE	CD8_C11_PDCD1
0	0.708538	0.417	0.145	0	CD38	CD8_C11_PDCD1
0	0.705453	0.522	0.221	0	APOBEC3C	CD8_C11_PDCD1
0	0.705096	0.576	0.223	0	OASL	CD8_C11_PDCD1
0	0.704369	0.367	0.065	0	TNIP3	CD8_C11_PDCD1
0	0.69924	0.612	0.28	0	BHLHE40	CD8_C11_PDCD1
0	0.694694	0.792	0.32	0	CD8B	CD8_C11_PDCD1
0	0.675271	0.918	0.547	0	GZMA	CD8_C11_PDCD1
0	0.667613	0.397	0.109	0	FASLG	CD8_C11_PDCD1
0	0.662346	0.663	0.256	0	HSPA1B	CD8_C11_PDCD1
0	0.660396	0.614	0.292	0	CBLB	CD8_C11_PDCD1
0	0.659117	0.565	0.242	0	ZNF331	CD8_C11_PDCD1
0	0.654407	0.651	0.331	0	BATF	CD8_C11_PDCD1
0	0.651683	0.699	0.436	0	ISG15	CD8_C11_PDCD1
0	0.651488	0.307	0.036	0	AC069363.1	CD8_C11_PDCD1
0	0.649716	0.664	0.328	0	APOBEC3G	CD8_C11_PDCD1
0	0.647396	0.676	0.373	0	HERPUD1	CD8_C11_PDCD1
0	0.632095	0.554	0.22	0	CXCR3	CD8_C11_PDCD1
0	0.630455	0.706	0.334	0	HSPA1A	CD8_C11_PDCD1
0	0.626163	0.447	0.151	0	TOX	CD8_C11_PDCD1
0	0.621459	0.864	0.463	0	GZMH	CD8_C11_PDCD1
0	0.619382	0.538	0.175	0	CTLA4	CD8_C11_PDCD1
0	0.614906	0.489	0.187	0	SIRPG	CD8_C11_PDCD1
0	0.609141	0.813	0.484	0	DNAJA1	CD8_C11_PDCD1
0	0.603776	0.473	0.203	0	PLSCR1	CD8_C11_PDCD1
0	0.592686	0.475	0.224	0	PMAIP1	CD8_C11_PDCD1
0	0.590107	0.553	0.261	0	PAG1	CD8_C11_PDCD1
0	0.58659	0.538	0.249	0	TANK	CD8_C11_PDCD1
0	0.586479	0.615	0.358	0	SYNGR2	CD8_C11_PDCD1
0	0.573729	0.673	0.377	0	ANXA5	CD8_C11_PDCD1
0	0.5726	0.694	0.34	0	CREM	CD8_C11_PDCD1
0	0.563117	0.95	0.86	0	HSP90AA1	CD8_C11_PDCD1
0	0.559116	0.266	0.055	0	CSF1	CD8_C11_PDCD1
0	0.551802	0.756	0.568	0	PKM	CD8_C11_PDCD1
0	0.548523	0.488	0.23	0	RP11-291B21.2	CD8_C11_PDCD1
0	0.548458	0.52	0.277	0	SLA	CD8_C11_PDCD1
0	0.547066	0.987	0.581	0	NKG7	CD8_C11_PDCD1
0	0.545931	0.429	0.176	0	B3GNT2	CD8_C11_PDCD1
0	0.545725	0.778	0.542	0	CTSC	CD8_C11_PDCD1
0	0.537625	0.306	0.07	0	NAB1	CD8_C11_PDCD1
0	0.535917	0.441	0.207	0	RBPJ	CD8_C11_PDCD1
0	0.534835	0.553	0.252	0	FAM46C	CD8_C11_PDCD1
0	0.533612	0.245	0.057	0	CD200R1	CD8_C11_PDCD1
0	0.53314	0.493	0.217	0	HNRNPLL	CD8_C11_PDCD1
0	0.521563	0.75	0.512	0	BRD2	CD8_C11_PDCD1
0	0.51723	0.906	0.696	0	CD2	CD8_C11_PDCD1
0	0.516394	0.886	0.739	0	LY6E	CD8_C11_PDCD1
0	0.509667	0.527	0.291	0	MX1	CD8_C11_PDCD1
0	0.508434	0.985	0.941	0	UBC	CD8_C11_PDCD1
0	0.504212	0.712	0.512	0	CLEC2B	CD8_C11_PDCD1
0	0.499233	0.545	0.306	0	SH2D1A	CD8_C11_PDCD1
0	0.499028	0.814	0.565	0	DYNLL1	CD8_C11_PDCD1
0	0.497047	0.792	0.567	0	HSPE1	CD8_C11_PDCD1
0	0.491971	0.492	0.257	0	RAB27A	CD8_C11_PDCD1
0	0.491684	0.206	0.012	0	TMEM155	CD8_C11_PDCD1
0	0.490486	0.903	0.78	0	HSP90AB1	CD8_C11_PDCD1
0	0.489466	0.537	0.294	0	IKZF3	CD8_C11_PDCD1
0	0.487743	0.286	0.086	0	DUSP5	CD8_C11_PDCD1
0	0.486651	0.696	0.48	0	FKBP1A	CD8_C11_PDCD1
0	0.486409	0.313	0.106	0	STX11	CD8_C11_PDCD1
0	0.48445	0.479	0.212	0	LGALS3	CD8_C11_PDCD1
0	0.48362	0.306	0.094	0	TTN	CD8_C11_PDCD1
0	0.483412	0.502	0.272	0	SIT1	CD8_C11_PDCD1
0	0.479958	0.78	0.586	0	DRAP1	CD8_C11_PDCD1
0	0.477327	0.404	0.203	0	TNFSF10	CD8_C11_PDCD1
0	0.474645	0.94	0.754	0	CD3D	CD8_C11_PDCD1
0	0.472127	0.387	0.187	0	IGFLR1	CD8_C11_PDCD1
0	0.471042	0.957	0.854	0	UBB	CD8_C11_PDCD1
0	0.470869	0.278	0.074	0	ITGA1	CD8_C11_PDCD1
0	0.470502	0.567	0.308	0	HSPH1	CD8_C11_PDCD1
0	0.468534	0.762	0.573	0	PARK7	CD8_C11_PDCD1
0	0.466279	0.597	0.382	0	CLDND1	CD8_C11_PDCD1
0	0.463594	0.239	0.045	0	DFNB31	CD8_C11_PDCD1
0	0.458655	0.489	0.238	0	PDE4D	CD8_C11_PDCD1
4.07e-232	0.456673	0.54	0.371	8.51e-228	HSPB1	CD8_C11_PDCD1
0	0.45666	0.526	0.295	0	RNF19A	CD8_C11_PDCD1
0	0.453569	0.35	0.134	0	JAKMIP1	CD8_C11_PDCD1
0	0.450548	0.342	0.127	0	SLC7A5	CD8_C11_PDCD1
0	0.449851	0.545	0.32	0	CCND2	CD8_C11_PDCD1
0	0.448976	0.265	0.067	0	CCR5	CD8_C11_PDCD1
0	0.44527	0.427	0.225	0	ZBTB1	CD8_C11_PDCD1
0	0.444558	0.343	0.139	0	MT1F	CD8_C11_PDCD1
2.56e-207	0.440491	0.649	0.511	5.36e-203	ALOX5AP	CD8_C11_PDCD1
0	0.439383	0.507	0.289	0	TRAT1	CD8_C11_PDCD1
0	0.435695	0.519	0.267	0	TYMP	CD8_C11_PDCD1
0	0.434428	0.432	0.222	0	VPS37B	CD8_C11_PDCD1
0	0.432073	0.556	0.331	0	PTPN22	CD8_C11_PDCD1
0	0.428525	0.974	0.933	0	HSPA8	CD8_C11_PDCD1
0	0.427241	0.609	0.404	0	CACYBP	CD8_C11_PDCD1
[truncated: 7,242 more rows]

## Sheet: SD 2-2
Supplementary Data 2-2 | Differentially expressed genes in B cells
P values obtained by FindAllMarkers function of Seurat followed by multiplicity correction by Bonferroin method.
P_val	Avg_logFC	Pct.1	Pct.2	P_val_adj	Gene	Cluster
0	2.25202	0.915	0.09	0	TCL1A	B_C1_TCL1A
0	1.36741	0.77	0.178	0	FAM129C	B_C1_TCL1A
0	1.29132	0.515	0.064	0	IL4R	B_C1_TCL1A
0	1.27793	0.651	0.13	0	FCER2	B_C1_TCL1A
0	1.19182	0.597	0.078	0	IGHD	B_C1_TCL1A
0	1.17424	0.608	0.185	0	PLPP5	B_C1_TCL1A
0	1.13099	0.768	0.285	0	LINC00926	B_C1_TCL1A
0	1.07674	0.951	0.523	0	LTB	B_C1_TCL1A
0	0.949564	0.912	0.593	0	CD79B	B_C1_TCL1A
0	0.929518	0.524	0.138	0	BACH2	B_C1_TCL1A
0	0.856659	0.961	0.733	0	TXNIP	B_C1_TCL1A
0	0.83282	0.45	0.143	0	RNASE6	B_C1_TCL1A
0	0.789945	0.995	0.871	0	CD52	B_C1_TCL1A
0	0.781813	0.778	0.436	0	HVCN1	B_C1_TCL1A
0	0.767674	0.458	0.114	0	C1orf162	B_C1_TCL1A
0	0.766437	0.665	0.31	0	FOXP1	B_C1_TCL1A
0	0.744244	0.563	0.238	0	AFF3	B_C1_TCL1A
0	0.730127	0.543	0.244	0	AES	B_C1_TCL1A
0	0.728622	0.496	0.181	0	CD72	B_C1_TCL1A
0	0.723991	0.997	0.924	0	CD37	B_C1_TCL1A
0	0.716323	0.471	0.17	0	FAM26F	B_C1_TCL1A
0	0.692655	0.562	0.276	0	CYB561A3	B_C1_TCL1A
0	0.683082	0.473	0.193	0	TSPAN13	B_C1_TCL1A
0	0.67613	0.259	0.027	0	PCDH9	B_C1_TCL1A
0	0.639519	0.277	0.045	0	BCL7A	B_C1_TCL1A
0	0.639502	0.482	0.211	0	FCRL1	B_C1_TCL1A
0	0.634322	0.993	0.903	0	MT-ATP8	B_C1_TCL1A
0	0.634122	0.879	0.665	0	NCF1	B_C1_TCL1A
0	0.631793	0.305	0.068	0	COL19A1	B_C1_TCL1A
0	0.62916	0.302	0.062	0	APLP2	B_C1_TCL1A
0	0.62172	0.297	0.09	0	YBX3	B_C1_TCL1A
0	0.615595	0.192	0.004	0	RP11-164H13.1	B_C1_TCL1A
0	0.613009	0.39	0.141	0	CTB-133G6.1	B_C1_TCL1A
0	0.60844	0.993	0.913	0	MT-ATP6	B_C1_TCL1A
0	0.607929	0.763	0.505	0	RCSD1	B_C1_TCL1A
0	0.606574	0.383	0.137	0	CAMK2D	B_C1_TCL1A
0	0.582415	0.355	0.126	0	BTLA	B_C1_TCL1A
0	0.578839	0.282	0.058	0	LAIR1	B_C1_TCL1A
0	0.576303	0.66	0.414	0	FAM65B	B_C1_TCL1A
0	0.57545	0.996	0.928	0	MT-ND3	B_C1_TCL1A
0	0.574067	0.769	0.519	0	FCMR	B_C1_TCL1A
0	0.572478	0.283	0.073	0	C16orf74	B_C1_TCL1A
0	0.563507	0.872	0.29	0	IGHM	B_C1_TCL1A
6.95e-304	0.560841	0.373	0.147	1.46e-299	CDCA7L	B_C1_TCL1A
6.67e-264	0.558915	0.557	0.335	1.4e-259	TSTD1	B_C1_TCL1A
0	0.55618	1	0.995	0	RPL18A	B_C1_TCL1A
0	0.550255	0.202	0.041	0	PPP1R14A	B_C1_TCL1A
5.72e-254	0.540585	0.467	0.246	1.2e-249	ZCCHC7	B_C1_TCL1A
0	0.537106	0.737	0.483	0	UCP2	B_C1_TCL1A
3.24e-269	0.522253	0.681	0.462	6.78e-265	RALGPS2	B_C1_TCL1A
0	0.522246	0.92	0.738	0	LIMD2	B_C1_TCL1A
1.89e-254	0.521032	0.74	0.535	3.95e-250	SELL	B_C1_TCL1A
0	0.519836	0.232	0.042	0	CTD-3184A7.4	B_C1_TCL1A
1.66e-218	0.517168	0.376	0.184	3.47e-214	LTA4H	B_C1_TCL1A
1.89e-192	0.515268	0.476	0.282	3.96e-188	ADK	B_C1_TCL1A
7.78e-251	0.513268	0.382	0.167	1.63e-246	MTSS1	B_C1_TCL1A
4.08e-253	0.509649	0.325	0.129	8.54e-249	SNX29	B_C1_TCL1A
3.77e-235	0.502156	0.394	0.187	7.89e-231	AC006129.2	B_C1_TCL1A
0	0.499989	0.986	0.909	0	CD79A	B_C1_TCL1A
0	0.498359	0.166	0.005	0	DBNDD1	B_C1_TCL1A
1.33e-248	0.494859	0.308	0.115	2.78e-244	RP11-231C14.7	B_C1_TCL1A
3.24e-200	0.494177	0.514	0.324	6.78e-196	TRAF3IP3	B_C1_TCL1A
6.65e-232	0.48145	0.586	0.343	1.39e-227	VPREB3	B_C1_TCL1A
0	0.47679	0.187	0.022	0	CD200	B_C1_TCL1A
2.63e-210	0.476079	0.619	0.441	5.5e-206	SEC62	B_C1_TCL1A
0	0.474609	0.999	0.95	0	MT-ND4L	B_C1_TCL1A
5.88e-192	0.465227	0.35	0.17	1.23e-187	PLEKHA2	B_C1_TCL1A
0	0.459038	1	0.989	0	MT-CO2	B_C1_TCL1A
9.74e-168	0.451006	0.412	0.238	2.04e-163	BLOC1S2	B_C1_TCL1A
3.19e-183	0.449377	0.437	0.241	6.67e-179	RP11-693J15.5	B_C1_TCL1A
0	0.447774	1	0.998	0	RPL13	B_C1_TCL1A
1.95e-169	0.445328	0.392	0.213	4.08e-165	PRKCB	B_C1_TCL1A
4.44e-170	0.440958	0.483	0.302	9.3e-166	HLA-DOB	B_C1_TCL1A
0	0.440874	1	0.989	0	TMSB10	B_C1_TCL1A
4.8e-201	0.433106	0.685	0.502	1e-196	CNN2	B_C1_TCL1A
4.91e-158	0.432913	0.417	0.244	1.03e-153	PLEKHF2	B_C1_TCL1A
2.54e-296	0.431884	0.871	0.713	5.32e-292	HINT1	B_C1_TCL1A
3.36e-184	0.430336	0.268	0.111	7.04e-180	GUCD1	B_C1_TCL1A
1.11e-174	0.428655	0.282	0.125	2.32e-170	P2RY8	B_C1_TCL1A
3.4e-183	0.424932	0.28	0.118	7.12e-179	GABPB1-AS1	B_C1_TCL1A
1.9e-148	0.418926	0.415	0.246	3.98e-144	ADD3	B_C1_TCL1A
4.99e-187	0.417519	0.692	0.529	1.04e-182	PNISR	B_C1_TCL1A
3.57e-198	0.415356	0.256	0.095	7.48e-194	SSBP2	B_C1_TCL1A
0	0.414301	1	0.989	0	RPS24	B_C1_TCL1A
1.7e-150	0.411968	0.473	0.3	3.56e-146	RASGRP2	B_C1_TCL1A
0	0.410787	0.354	0.096	0	IGLL5	B_C1_TCL1A
0	0.408602	0.994	0.903	0	MT-CYB	B_C1_TCL1A
3.54e-166	0.407722	0.472	0.284	7.4e-162	CD22	B_C1_TCL1A
5.15e-156	0.403292	0.271	0.124	1.08e-151	CYB5A	B_C1_TCL1A
0	0.398559	0.995	0.966	0	GNB2L1	B_C1_TCL1A
1.25e-93	0.39833	0.307	0.184	2.63e-89	PLD4	B_C1_TCL1A
0	0.397536	1	0.994	0	RPL37	B_C1_TCL1A
5.07e-164	0.396024	0.222	0.085	1.06e-159	AC245100.1	B_C1_TCL1A
3.56e-134	0.394288	0.271	0.133	7.44e-130	ADD1	B_C1_TCL1A
6.8e-213	0.391547	0.194	0.054	1.42e-208	FGR	B_C1_TCL1A
1.1e-147	0.391134	0.26	0.117	2.3e-143	LYST	B_C1_TCL1A
0	0.389597	0.997	0.972	0	RPL10A	B_C1_TCL1A
0	0.386074	1	0.997	0	RPS19	B_C1_TCL1A
3.06e-130	0.385004	0.447	0.29	6.4e-126	CCND3	B_C1_TCL1A
0	0.384918	0.999	0.989	0	RPS3A	B_C1_TCL1A
6.13e-121	0.384649	0.285	0.151	1.28e-116	GABPB1	B_C1_TCL1A
1.52e-255	0.384181	0.183	0.041	3.19e-251	ZNF318	B_C1_TCL1A
0	0.383374	0.145	0.018	0	GCNT1	B_C1_TCL1A
0	0.383336	0.998	0.987	0	RPS5	B_C1_TCL1A
0	0.383278	0.999	0.983	0	RPL15	B_C1_TCL1A
7.91e-113	0.382739	0.415	0.276	1.66e-108	SH3BP5	B_C1_TCL1A
2.06e-130	0.378804	0.281	0.143	4.32e-126	BLCAP	B_C1_TCL1A
6.05e-139	0.378024	0.632	0.489	1.27e-134	EIF3L	B_C1_TCL1A
0	0.377642	0.957	0.881	0	RPL7	B_C1_TCL1A
1.77e-131	0.377143	0.516	0.348	3.7e-127	MARCHF1	B_C1_TCL1A
4.99e-199	0.376014	0.151	0.036	1.05e-194	SESN1	B_C1_TCL1A
1.04e-140	0.373807	0.239	0.105	2.18e-136	RP9	B_C1_TCL1A
1.35e-195	0.372519	0.16	0.041	2.82e-191	SKAP1	B_C1_TCL1A
6.3e-151	0.371815	0.668	0.517	1.32e-146	IL2RG	B_C1_TCL1A
0	0.370988	0.997	0.951	0	MT-CO3	B_C1_TCL1A
7.56e-118	0.36778	0.399	0.257	1.58e-113	TSPAN3	B_C1_TCL1A
0	0.367763	0.999	0.993	0	RPL29	B_C1_TCL1A
5.93e-218	0.365873	0.862	0.748	1.24e-213	PCBP2	B_C1_TCL1A
0	0.365611	0.995	0.975	0	RPSA	B_C1_TCL1A
0	0.364515	0.999	0.986	0	RPS4X	B_C1_TCL1A
1.95e-121	0.36424	0.348	0.2	4.07e-117	QRSL1	B_C1_TCL1A
4.32e-100	0.363793	0.292	0.17	9.03e-96	LBR	B_C1_TCL1A
1.82e-169	0.362948	0.177	0.055	3.81e-165	JUP	B_C1_TCL1A
8.44e-111	0.361204	0.344	0.205	1.77e-106	APPL1	B_C1_TCL1A
1.46e-146	0.360684	0.696	0.549	3.05e-142	SNX2	B_C1_TCL1A
0	0.358702	0.998	0.978	0	RPL6	B_C1_TCL1A
2.66e-160	0.358315	0.182	0.061	5.57e-156	LINC01215	B_C1_TCL1A
0	0.358266	1	0.997	0	CD74	B_C1_TCL1A
4.15e-93	0.357615	0.399	0.274	8.69e-89	IKZF1	B_C1_TCL1A
1.21e-140	0.357429	0.697	0.561	2.53e-136	ITM2B	B_C1_TCL1A
6.12e-114	0.356221	0.416	0.264	1.28e-109	GAPT	B_C1_TCL1A
7.58e-107	0.356102	0.301	0.174	1.59e-102	SHMT2	B_C1_TCL1A
2.75e-97	0.35425	0.324	0.199	5.76e-93	PSMB8-AS1	B_C1_TCL1A
0	0.352874	0.998	0.98	0	RPL37A	B_C1_TCL1A
0	0.352546	1	0.99	0	RPS13	B_C1_TCL1A
0	0.350605	0.998	0.973	0	RPL5	B_C1_TCL1A
0	0.348797	0.999	0.989	0	RPS21	B_C1_TCL1A
0	0.347723	1	0.998	0	RPS8	B_C1_TCL1A
3.68e-95	0.346244	0.31	0.187	7.7e-91	KIAA0040	B_C1_TCL1A
0	0.346235	0.975	0.925	0	RPL27	B_C1_TCL1A
7.53e-139	0.345582	0.775	0.662	1.58e-134	MEF2C	B_C1_TCL1A
5.43e-106	0.344917	0.328	0.19	1.14e-101	IGHV5-78	B_C1_TCL1A
4.13e-116	0.343621	0.489	0.332	8.65e-112	BIRC3	B_C1_TCL1A
1.77e-102	0.343112	0.337	0.204	3.7e-98	ABRACL	B_C1_TCL1A
1.19e-101	0.342531	0.542	0.412	2.49e-97	EAF2	B_C1_TCL1A
2.48e-75	0.340532	0.173	0.086	5.2e-71	H1FX	B_C1_TCL1A
7.45e-91	0.339445	0.31	0.192	1.56e-86	TRAPPC5	B_C1_TCL1A
3.85e-135	0.33873	0.215	0.089	8.06e-131	KHDRBS2	B_C1_TCL1A
7.49e-231	0.338302	0.924	0.81	1.57e-226	ARHGDIB	B_C1_TCL1A
9.07e-100	0.337743	0.281	0.156	1.9e-95	ETS1	B_C1_TCL1A
8.11e-100	0.335525	0.288	0.16	1.7e-95	RP11-796E2.4	B_C1_TCL1A
3.58e-81	0.334343	0.346	0.236	7.49e-77	LSM10	B_C1_TCL1A
9.61e-109	0.332085	0.254	0.13	2.01e-104	RNF141	B_C1_TCL1A
1.32e-77	0.331955	0.462	0.343	2.76e-73	SPIB	B_C1_TCL1A
0	0.331394	1	0.995	0	RPL18	B_C1_TCL1A
7.9e-174	0.331234	0.15	0.04	1.65e-169	SH3BP2	B_C1_TCL1A
7.69e-111	0.330918	0.455	0.303	1.61e-106	SNHG7	B_C1_TCL1A
7.38e-83	0.329674	0.534	0.426	1.54e-78	NBEAL1	B_C1_TCL1A
3.07e-65	0.328142	0.249	0.158	6.43e-61	SLC50A1	B_C1_TCL1A
1.69e-124	0.327475	0.695	0.582	3.54e-120	ANAPC16	B_C1_TCL1A
4.86e-255	0.326845	0.954	0.882	1.02e-250	RPL4	B_C1_TCL1A
2.94e-184	0.326293	0.159	0.042	6.16e-180	PTPRK	B_C1_TCL1A
5.87e-107	0.323839	0.221	0.105	1.23e-102	AGPAT5	B_C1_TCL1A
0	0.323475	1	0.998	0	RPL10	B_C1_TCL1A
2.43e-198	0.323462	0.334	0.153	5.09e-194	IGLC3	B_C1_TCL1A
5.61e-92	0.323245	0.257	0.142	1.17e-87	SNX22	B_C1_TCL1A
1.17e-74	0.322829	0.33	0.221	2.45e-70	CXXC5	B_C1_TCL1A
7.9e-107	0.322123	0.4	0.25	1.65e-102	CLEC2D	B_C1_TCL1A
7.93e-86	0.321569	0.385	0.262	1.66e-81	EBLN3	B_C1_TCL1A
4.74e-163	0.321194	0.121	0.028	9.91e-159	LIMS2	B_C1_TCL1A
0	0.320141	0.997	0.973	0	RPL22	B_C1_TCL1A
2.34e-167	0.316994	0.862	0.741	4.9e-163	PTPRC	B_C1_TCL1A
4.87e-79	0.314651	0.401	0.288	1.02e-74	ANP32A	B_C1_TCL1A
2.53e-212	0.312685	0.949	0.86	5.3e-208	H3F3A	B_C1_TCL1A
1.72e-284	0.31187	0.983	0.94	3.6e-280	RPS11	B_C1_TCL1A
0	0.311196	1	0.996	0	RPS23	B_C1_TCL1A
7.63e-276	0.310168	0.972	0.929	1.6e-271	EEF1D	B_C1_TCL1A
3.07e-157	0.309487	0.139	0.037	6.43e-153	KLHL14	B_C1_TCL1A
7.09e-106	0.309346	0.176	0.074	1.48e-101	TCTN1	B_C1_TCL1A
4.01e-168	0.308275	0.872	0.764	8.4e-164	RPS4Y1	B_C1_TCL1A
0	0.307504	1	0.996	0	RPL34	B_C1_TCL1A
1.74e-81	0.306627	0.431	0.309	3.65e-77	CELF2	B_C1_TCL1A
6.01e-214	0.305634	0.955	0.84	1.26e-209	MT-ND4	B_C1_TCL1A
3.87e-70	0.305528	0.267	0.168	8.1e-66	PFKL	B_C1_TCL1A
1.42e-76	0.303965	0.254	0.151	2.97e-72	ADAM19	B_C1_TCL1A
1.4e-112	0.302162	0.153	0.057	2.94e-108	DPEP2	B_C1_TCL1A
4.7e-93	0.301801	0.159	0.069	9.83e-89	DEF8	B_C1_TCL1A
0	0.301538	0.998	0.99	0	RPL7A	B_C1_TCL1A
1.33e-116	0.300954	0.72	0.604	2.79e-112	SNX3	B_C1_TCL1A
2.8e-65	0.298989	0.37	0.275	5.85e-61	FIS1	B_C1_TCL1A
8.06e-72	0.298946	0.389	0.281	1.69e-67	IFNGR2	B_C1_TCL1A
1.28e-59	0.298685	0.256	0.169	2.69e-55	ICAM2	B_C1_TCL1A
6.93e-206	0.298172	0.944	0.875	1.45e-201	EEF1G	B_C1_TCL1A
3.19e-98	0.296525	0.164	0.069	6.69e-94	OPN3	B_C1_TCL1A
2.66e-163	0.29567	0.14	0.037	5.57e-159	RP11-421L21.3	B_C1_TCL1A
1.25e-81	0.295485	0.519	0.403	2.62e-77	CSK	B_C1_TCL1A
5.97e-87	0.293926	0.575	0.454	1.25e-82	STX7	B_C1_TCL1A
7.15e-72	0.293709	0.237	0.138	1.5e-67	DGKD	B_C1_TCL1A
5.3e-67	0.292651	0.227	0.136	1.11e-62	PRCP	B_C1_TCL1A
3.53e-139	0.292092	0.836	0.721	7.39e-135	GLTSCR2	B_C1_TCL1A
5.16e-75	0.291556	0.23	0.13	1.08e-70	RBL2	B_C1_TCL1A
4.56e-83	0.291307	0.327	0.203	9.54e-79	ALOX5	B_C1_TCL1A
4.12e-144	0.290486	0.141	0.041	8.63e-140	P2RX5	B_C1_TCL1A
2.48e-86	0.289299	0.554	0.44	5.18e-82	BRK1	B_C1_TCL1A
8.92e-203	0.287186	0.952	0.888	1.87e-198	EEF2	B_C1_TCL1A
7.81e-65	0.286115	0.298	0.197	1.63e-60	CYFIP2	B_C1_TCL1A
5.32e-66	0.285783	0.484	0.383	1.11e-61	MTPN	B_C1_TCL1A
1.96e-160	0.285597	0.133	0.034	4.11e-156	MID1IP1	B_C1_TCL1A
7.54e-266	0.28523	0.989	0.953	1.58e-261	NACA	B_C1_TCL1A
6.92e-63	0.284909	0.293	0.196	1.45e-58	IMPDH2	B_C1_TCL1A
2.71e-70	0.28423	0.245	0.147	5.67e-66	CAT	B_C1_TCL1A
5.73e-91	0.282995	0.183	0.084	1.2e-86	DOPEY2	B_C1_TCL1A
3.32e-65	0.282725	0.305	0.201	6.94e-61	BCL11A	B_C1_TCL1A
1.62e-74	0.282598	0.217	0.119	3.38e-70	AC241585.2	B_C1_TCL1A
8.94e-72	0.282504	0.355	0.244	1.87e-67	BIN1	B_C1_TCL1A
1.57e-64	0.282494	0.393	0.29	3.29e-60	SLC38A1	B_C1_TCL1A
6.06e-101	0.281301	0.715	0.605	1.27e-96	EIF3F	B_C1_TCL1A
6.95e-77	0.281243	0.593	0.494	1.45e-72	EIF4B	B_C1_TCL1A
2e-70	0.280921	0.189	0.1	4.19e-66	S1PR4	B_C1_TCL1A
1.05e-62	0.279439	0.472	0.378	2.19e-58	EIF2S3	B_C1_TCL1A
9.41e-78	0.279135	0.322	0.203	1.97e-73	HHEX	B_C1_TCL1A
1.09e-276	0.278231	0.994	0.973	2.27e-272	RPL9	B_C1_TCL1A
8.93e-60	0.277658	0.203	0.12	1.87e-55	METTL7A	B_C1_TCL1A
6.59e-64	0.277047	0.282	0.182	1.38e-59	CD180	B_C1_TCL1A
1.19e-63	0.276899	0.423	0.321	2.48e-59	TBC1D10C	B_C1_TCL1A
9.79e-154	0.276701	0.13	0.033	2.05e-149	HS3ST1	B_C1_TCL1A
5.37e-173	0.275966	0.119	0.025	1.12e-168	PLEKHA1	B_C1_TCL1A
9.86e-63	0.275412	0.334	0.231	2.06e-58	KIAA0226L	B_C1_TCL1A
1.48e-91	0.275346	0.159	0.068	3.1e-87	MCTP2	B_C1_TCL1A
8.28e-113	0.275081	0.82	0.73	1.73e-108	RPL23	B_C1_TCL1A
1.15e-69	0.274717	0.221	0.127	2.4e-65	UBE2E2	B_C1_TCL1A
1.01e-60	0.274141	0.377	0.28	2.12e-56	APEX1	B_C1_TCL1A
1.52e-102	0.274012	0.13	0.047	3.17e-98	RP11-689B22.2	B_C1_TCL1A
8.5e-94	0.273204	0.135	0.051	1.78e-89	VAV3	B_C1_TCL1A
6.25e-65	0.272994	0.543	0.454	1.31e-60	ANXA6	B_C1_TCL1A
1.16e-107	0.272673	0.135	0.047	2.44e-103	SLC9A7	B_C1_TCL1A
1.57e-54	0.272192	0.24	0.153	3.29e-50	HDAC9	B_C1_TCL1A
1.62e-51	0.271844	0.291	0.207	3.4e-47	CCS	B_C1_TCL1A
1.69e-105	0.271395	0.764	0.668	3.53e-101	EIF3E	B_C1_TCL1A
4.11e-58	0.271131	0.528	0.458	8.59e-54	SEPTIN615	B_C1_TCL1A
3.38e-60	0.270751	0.21	0.122	7.08e-56	ANXA4	B_C1_TCL1A
2.16e-65	0.270599	0.443	0.34	4.51e-61	FKBP1A	B_C1_TCL1A
4.7e-234	0.270379	0.999	0.987	9.83e-230	MT-CO1	B_C1_TCL1A
3.81e-55	0.270003	0.322	0.231	7.96e-51	FLOT2	B_C1_TCL1A
7.51e-153	0.269852	0.132	0.034	1.57e-148	DPYD	B_C1_TCL1A
4.11e-181	0.269776	0.104	0.017	8.6e-177	P2RY14	B_C1_TCL1A
1.06e-59	0.268471	0.378	0.28	2.22e-55	FLI1	B_C1_TCL1A
6.85e-82	0.268469	0.62	0.528	1.43e-77	UBE2D2	B_C1_TCL1A
3.47e-64	0.267504	0.347	0.241	7.25e-60	ITGB2	B_C1_TCL1A
1.5e-57	0.266342	0.203	0.12	3.14e-53	NBPF26	B_C1_TCL1A
1.31e-70	0.266122	0.19	0.101	2.73e-66	RRAS2	B_C1_TCL1A
2.23e-55	0.265133	0.275	0.185	4.66e-51	CARD16	B_C1_TCL1A
9.97e-65	0.265044	0.582	0.48	2.09e-60	FCRLA	B_C1_TCL1A
2.91e-79	0.264923	0.209	0.11	6.09e-75	CLEC17A	B_C1_TCL1A
3.33e-57	0.264716	0.433	0.344	6.97e-53	EIF3D	B_C1_TCL1A
1.47e-138	0.261324	0.915	0.843	3.08e-134	COX4I1	B_C1_TCL1A
1.45e-103	0.261077	0.785	0.697	3.03e-99	RPS17	B_C1_TCL1A
3.68e-47	0.261023	0.458	0.387	7.7e-43	TPD52	B_C1_TCL1A
1.42e-53	0.260875	0.357	0.262	2.97e-49	PAX5	B_C1_TCL1A
6.44e-48	0.260548	0.282	0.198	1.35e-43	RCC1	B_C1_TCL1A
2.85e-254	0.259461	0.993	0.98	5.96e-250	RPL35	B_C1_TCL1A
6.19e-133	0.25942	0.123	0.034	1.3e-128	ABCB4	B_C1_TCL1A
5.12e-65	0.258803	0.484	0.372	1.07e-60	TRBC2	B_C1_TCL1A
2.07e-263	0.258604	0.997	0.99	4.34e-259	RPL21	B_C1_TCL1A
1.5e-273	0.258154	0.995	0.982	3.14e-269	RPS9	B_C1_TCL1A
1.18e-68	0.257142	0.63	0.531	2.48e-64	PTPN6	B_C1_TCL1A
6.41e-58	0.256723	0.179	0.101	1.34e-53	NSMCE1	B_C1_TCL1A
7.35e-39	0.255494	0.259	0.19	1.54e-34	IFNAR1	B_C1_TCL1A
2.68e-48	0.254519	0.442	0.365	5.61e-44	GTF3A	B_C1_TCL1A
5.48e-58	0.254176	0.234	0.144	1.15e-53	KMO	B_C1_TCL1A
4.94e-39	0.253185	0.225	0.155	1.03e-34	AP3B1	B_C1_TCL1A
9.18e-76	0.252754	0.622	0.518	1.92e-71	MT-ND6	B_C1_TCL1A
6.25e-63	0.252417	0.206	0.117	1.31e-58	GSAP	B_C1_TCL1A
4.25e-51	0.251002	0.258	0.173	8.9e-47	PRMT2	B_C1_TCL1A
6.54e-286	0.250954	1	0.994	1.37e-281	RPL39	B_C1_TCL1A
3.74e-71	0.250493	0.684	0.594	7.83e-67	MBNL1	B_C1_TCL1A
0	0.851501	0.889	0.578	0	LTB1	B_C2_FCRL3
5.68e-180	0.708645	0.584	0.305	1.19e-175	S100A101	B_C2_FCRL3
1.15e-277	0.639553	0.545	0.212	2.4e-273	AHNAK	B_C2_FCRL3
2.27e-257	0.584102	0.49	0.186	4.75e-253	ANXA2	B_C2_FCRL3
9.97e-200	0.560474	0.576	0.274	2.09e-195	AES1	B_C2_FCRL3
0	0.552227	0.994	0.885	0	CD521	B_C2_FCRL3
1.36e-184	0.543752	0.733	0.444	2.84e-180	S100A6	B_C2_FCRL3
5.3e-234	0.537731	0.261	0.063	1.11e-229	FGR1	B_C2_FCRL3
2.45e-275	0.537537	0.26	0.053	5.13e-271	PPP1R14A1	B_C2_FCRL3
0	0.526746	0.996	0.935	0	MT-ND31	B_C2_FCRL3
3.75e-238	0.513338	0.889	0.649	7.85e-234	LSP1	B_C2_FCRL3
1.2e-248	0.509821	0.179	0.028	2.51e-244	CRIP2	B_C2_FCRL3
4.13e-277	0.500013	0.997	0.922	8.65e-273	MT-ATP61	B_C2_FCRL3
6.47e-195	0.499331	0.483	0.204	1.36e-190	PLEK	B_C2_FCRL3
1.23e-163	0.4963	0.782	0.518	2.58e-159	EMP3	B_C2_FCRL3
0	0.478346	0.998	0.955	0	MT-ND4L1	B_C2_FCRL3
3.3e-95	0.477278	0.529	0.32	6.92e-91	S100A41	B_C2_FCRL3
1.68e-160	0.466109	0.784	0.507	3.52e-156	UCP21	B_C2_FCRL3
1.51e-249	0.464968	0.986	0.85	3.16e-245	MT-ND41	B_C2_FCRL3
1.36e-298	0.461747	0.999	0.956	2.85e-294	MT-CO31	B_C2_FCRL3
7.98e-88	0.461647	0.832	0.646	1.67e-83	CRIP11	B_C2_FCRL3
4.03e-258	0.451605	0.996	0.913	8.44e-254	MT-CYB1	B_C2_FCRL3
8.89e-66	0.450968	0.292	0.156	1.86e-61	RP5-887A10.11	B_C2_FCRL3
0	0.450166	1	0.99	0	MT-CO21	B_C2_FCRL3
4.68e-235	0.431146	0.996	0.912	9.79e-231	MT-ATP81	B_C2_FCRL3
1.2e-162	0.427433	0.732	0.434	2.51e-158	FAM65B1	B_C2_FCRL3
2.44e-79	0.422772	0.482	0.29	5.1e-75	ITGB11	B_C2_FCRL3
1.15e-210	0.419784	0.985	0.892	2.42e-206	MT-ND5	B_C2_FCRL3
0	0.419385	0.234	0.035	0	CSGALNACT1	B_C2_FCRL3
2.86e-145	0.414662	0.227	0.068	5.99e-141	CD1C	B_C2_FCRL3
2.47e-140	0.414313	0.608	0.333	5.17e-136	BLK	B_C2_FCRL3
1.16e-94	0.410693	0.847	0.69	2.42e-90	TAGLN2	B_C2_FCRL3
9.77e-154	0.409792	0.486	0.223	2.05e-149	PRKCB1	B_C2_FCRL3
1.13e-230	0.407576	0.981	0.887	2.37e-226	RPL42	B_C2_FCRL3
4.2e-148	0.406128	0.471	0.218	8.79e-144	CXXC51	B_C2_FCRL3
2.58e-264	0.396485	1	0.988	5.4e-260	MT-CO11	B_C2_FCRL3
1.18e-208	0.393334	0.3	0.085	2.47e-204	SEMA4B	B_C2_FCRL3
1.56e-161	0.389286	0.937	0.796	3.27e-157	SH3BGRL3	B_C2_FCRL3
2.64e-146	0.387482	0.521	0.254	5.54e-142	ADD31	B_C2_FCRL3
1.09e-146	0.38711	0.321	0.12	2.28e-142	ANXA41	B_C2_FCRL3
1.02e-213	0.381597	0.971	0.893	2.14e-209	EEF21	B_C2_FCRL3
1.74e-162	0.3769	0.995	0.977	3.64e-158	RPS2	B_C2_FCRL3
7.67e-186	0.37688	0.699	0.347	1.6e-181	LINC009261	B_C2_FCRL3
2.88e-111	0.375202	0.4	0.197	6.04e-107	TKT	B_C2_FCRL3
6.61e-138	0.374195	0.851	0.605	1.38e-133	COTL11	B_C2_FCRL3
4.2e-115	0.373895	0.699	0.446	8.8e-111	EVI2B	B_C2_FCRL3
6.69e-106	0.371102	0.58	0.35	1.4e-101	GABARAPL2	B_C2_FCRL3
3.25e-119	0.367355	0.608	0.34	6.8e-115	SPIB1	B_C2_FCRL3
1.02e-164	0.366702	0.298	0.099	2.14e-160	S1PR41	B_C2_FCRL3
2.11e-113	0.364066	0.796	0.569	4.41e-109	ARPC1B	B_C2_FCRL3
1.16e-135	0.362071	0.424	0.187	2.42e-131	MTSS11	B_C2_FCRL3
2.75e-118	0.360853	0.738	0.481	5.76e-114	RALGPS21	B_C2_FCRL3
9.12e-106	0.350092	0.475	0.248	1.91e-101	SCIMP1	B_C2_FCRL3
5.39e-144	0.350018	0.919	0.756	1.13e-139	SLC25A6	B_C2_FCRL3
2.47e-91	0.349864	0.527	0.317	5.17e-87	SYK	B_C2_FCRL3
7.84e-108	0.345943	0.667	0.411	1.64e-103	CD821	B_C2_FCRL3
0	0.343187	1	0.998	0	RPS81	B_C2_FCRL3
5.06e-95	0.342183	0.497	0.279	1.06e-90	ARF6	B_C2_FCRL3
1.13e-102	0.342171	0.494	0.27	2.37e-98	PTP4A2	B_C2_FCRL3
7.55e-207	0.341772	0.227	0.052	1.58e-202	HCK	B_C2_FCRL3
3.76e-102	0.340447	0.722	0.496	7.87e-98	EIF3L1	B_C2_FCRL3
2.64e-144	0.338607	0.209	0.059	5.54e-140	RP11-731F5.2	B_C2_FCRL3
8.32e-130	0.334696	0.907	0.727	1.74e-125	HINT11	B_C2_FCRL3
6.66e-106	0.332199	0.322	0.143	1.39e-101	C1orf186	B_C2_FCRL3
3.15e-93	0.328766	0.746	0.53	6.59e-89	PTPN61	B_C2_FCRL3
7.62e-99	0.328267	0.671	0.438	1.6e-94	ISCU	B_C2_FCRL3
8.7e-110	0.327568	0.846	0.64	1.82e-105	UQCRB	B_C2_FCRL3
4.74e-74	0.32336	0.273	0.128	9.92e-70	FCRL3	B_C2_FCRL3
4.16e-264	0.322371	1	0.987	8.7e-260	RPS4X1	B_C2_FCRL3
3.34e-99	0.317711	0.366	0.177	6.98e-95	ITGB7	B_C2_FCRL3
7.97e-85	0.31436	0.806	0.608	1.67e-80	SNX31	B_C2_FCRL3
2.74e-66	0.311004	0.3	0.153	5.74e-62	AC079767.4	B_C2_FCRL3
1.19e-97	0.310332	0.547	0.312	2.5e-93	RASGRP21	B_C2_FCRL3
2.54e-302	0.309222	1	0.999	5.31e-298	EEF1A1	B_C2_FCRL3
2.18e-177	0.308931	0.214	0.052	4.57e-173	BACE2	B_C2_FCRL3
3.41e-167	0.306991	0.988	0.93	7.14e-163	RPL271	B_C2_FCRL3
2.66e-97	0.304753	0.583	0.338	5.56e-93	TRAF3IP31	B_C2_FCRL3
5.7e-116	0.303106	0.329	0.136	1.19e-111	RNF1411	B_C2_FCRL3
6.16e-92	0.296758	0.807	0.607	1.29e-87	EIF3F1	B_C2_FCRL3
1.83e-113	0.295625	0.942	0.82	3.83e-109	TOMM7	B_C2_FCRL3
1.44e-128	0.294976	1	0.986	3.02e-124	RPL41	B_C2_FCRL3
3.42e-100	0.294739	0.454	0.232	7.17e-96	CLECL11	B_C2_FCRL3
2.58e-84	0.293966	0.282	0.127	5.4e-80	TNFRSF1B	B_C2_FCRL3
3.22e-71	0.293279	0.594	0.393	6.73e-67	PLP2	B_C2_FCRL3
5.34e-207	0.29146	0.999	0.98	1.12e-202	RPL61	B_C2_FCRL3
5.85e-181	0.29004	0.149	0.026	1.22e-176	FXYD1	B_C2_FCRL3
3.75e-53	0.289784	0.445	0.283	7.85e-49	LGALS11	B_C2_FCRL3
3.51e-175	0.289438	1	0.982	7.35e-171	RPL3	B_C2_FCRL3
8.72e-86	0.289217	0.373	0.192	1.83e-81	AP2S1	B_C2_FCRL3
1.53e-88	0.288289	0.76	0.54	3.21e-84	PNISR1	B_C2_FCRL3
5.53e-106	0.287515	0.887	0.677	1.16e-101	VIM1	B_C2_FCRL3
1.27e-238	0.287348	0.999	0.994	2.65e-234	RPLP2	B_C2_FCRL3
2.73e-127	0.28696	0.991	0.946	5.72e-123	EEF1B2	B_C2_FCRL3
2.2e-77	0.286892	0.57	0.36	4.61e-73	GTF3A1	B_C2_FCRL3
1.17e-66	0.286143	0.712	0.52	2.45e-62	MT-ND61	B_C2_FCRL3
2.77e-97	0.285349	0.243	0.096	5.81e-93	SSPN1	B_C2_FCRL3
1.3e-61	0.283877	0.441	0.268	2.72e-57	TSPAN31	B_C2_FCRL3
4.54e-111	0.281138	0.955	0.868	9.5e-107	ATP5E	B_C2_FCRL3
3.65e-233	0.280199	0.999	0.991	7.65e-229	RPS7	B_C2_FCRL3
6.13e-201	0.280096	1	0.99	1.28e-196	RPS211	B_C2_FCRL3
1.37e-62	0.2783	0.393	0.233	2.87e-58	CPNE5	B_C2_FCRL3
2.44e-248	0.277071	1	0.998	5.1e-244	RPL131	B_C2_FCRL3
4.18e-44	0.276765	0.386	0.248	8.76e-40	ITGB21	B_C2_FCRL3
1.24e-104	0.275715	0.982	0.897	2.6e-100	MT-ND1	B_C2_FCRL3
1.06e-53	0.275607	0.342	0.196	2.21e-49	ZEB2	B_C2_FCRL3
4.42e-71	0.27507	0.386	0.211	9.26e-67	ALOX51	B_C2_FCRL3
8.59e-76	0.274585	0.511	0.309	1.8e-71	ATP5A1	B_C2_FCRL3
3.68e-86	0.273933	0.318	0.15	7.69e-82	MYO1G	B_C2_FCRL3
1.55e-78	0.273913	0.353	0.183	3.25e-74	SHMT21	B_C2_FCRL3
1.22e-82	0.272512	0.826	0.646	2.56e-78	EIF3K	B_C2_FCRL3
1.57e-249	0.270809	1	0.995	3.29e-245	RPS14	B_C2_FCRL3
3.49e-65	0.270712	0.635	0.445	7.3e-61	CAPZB	B_C2_FCRL3
4.96e-71	0.270203	0.698	0.493	1.04e-66	TCEA1	B_C2_FCRL3
1.73e-69	0.269951	0.473	0.28	3.62e-65	IKZF11	B_C2_FCRL3
1.26e-111	0.269539	0.968	0.88	2.64e-107	EEF1G1	B_C2_FCRL3
3.33e-75	0.26705	0.305	0.149	6.96e-71	FCRL2	B_C2_FCRL3
2.62e-214	0.264658	1	0.995	5.48e-210	RPL371	B_C2_FCRL3
1.97e-157	0.264301	1	0.975	4.12e-153	RPL51	B_C2_FCRL3
4.6e-67	0.264052	0.617	0.416	9.63e-63	LDHB	B_C2_FCRL3
1.41e-79	0.259792	0.599	0.358	2.95e-75	MARCHF11	B_C2_FCRL3
2.31e-269	0.258819	1	0.997	4.83e-265	RPS15A	B_C2_FCRL3
6.24e-189	0.25845	0.999	0.997	1.31e-184	RPS18	B_C2_FCRL3
2.35e-154	0.257883	0.998	0.975	4.91e-150	RPL10A1	B_C2_FCRL3
5.29e-101	0.257523	0.957	0.846	1.11e-96	COX4I11	B_C2_FCRL3
6.27e-72	0.256385	0.344	0.178	1.31e-67	AP1S2	B_C2_FCRL3
9.06e-91	0.256206	0.949	0.82	1.9e-86	ARHGDIB1	B_C2_FCRL3
1.14e-146	0.254263	0.997	0.978	2.39e-142	RPL13A	B_C2_FCRL3
7.74e-139	0.253401	0.994	0.956	1.62e-134	NACA1	B_C2_FCRL3
1.01e-69	0.252422	0.394	0.22	2.11e-65	PGLS	B_C2_FCRL3
7.07e-164	0.251984	1	0.992	1.48e-159	RPS6	B_C2_FCRL3
3.33e-68	0.908657	0.328	0.158	6.97e-64	RGCC2	B_C3_RGCC
2.34e-281	0.861073	0.922	0.491	4.9e-277	CD832	B_C3_RGCC
6.66e-103	0.801007	0.568	0.32	1.39e-98	GPR1832	B_C3_RGCC
4.72e-97	0.701403	0.415	0.184	9.88e-93	DUSP42	B_C3_RGCC
4.38e-167	0.621274	0.946	0.729	9.16e-163	CXCR42	B_C3_RGCC
6.15e-88	0.60458	0.411	0.196	1.29e-83	LDLRAD42	B_C3_RGCC
2.29e-114	0.560969	0.91	0.675	4.79e-110	CD692	B_C3_RGCC
8.69e-89	0.558261	0.56	0.308	1.82e-84	CREM2	B_C3_RGCC
1.99e-68	0.544336	0.495	0.295	4.16e-64	SAMSN12	B_C3_RGCC
1.18e-52	0.531098	0.563	0.384	2.46e-48	SRGN2	B_C3_RGCC
4.04e-70	0.525927	0.663	0.491	8.45e-66	RHOH1	B_C3_RGCC
5.97e-63	0.518233	0.59	0.394	1.25e-58	SLC2A32	B_C3_RGCC
1.79e-51	0.510398	0.522	0.355	3.75e-47	ARID5B1	B_C3_RGCC
3.25e-45	0.496905	0.295	0.155	6.81e-41	LMNA2	B_C3_RGCC
2.17e-58	0.494784	0.401	0.223	4.54e-54	BCL2A11	B_C3_RGCC
3.19e-55	0.472466	0.417	0.24	6.69e-51	RAB11FIP12	B_C3_RGCC
4.93e-90	0.453995	0.665	0.377	1.03e-85	RGS12	B_C3_RGCC
2.87e-41	0.445261	0.482	0.332	6e-37	MAP3K82	B_C3_RGCC
4.92e-56	0.445052	0.578	0.396	1.03e-51	PDE4B2	B_C3_RGCC
3.94e-64	0.433626	0.457	0.253	8.26e-60	RASGEF1B2	B_C3_RGCC
3.91e-33	0.421801	0.767	0.658	8.18e-29	CRIP12	B_C3_RGCC
6.71e-44	0.420623	0.612	0.468	1.41e-39	CMTM61	B_C3_RGCC
1.66e-59	0.412341	0.72	0.543	3.48e-55	CYTIP2	B_C3_RGCC
1.68e-36	0.410235	0.204	0.097	3.52e-32	EGR22	B_C3_RGCC
9.47e-54	0.407487	0.812	0.657	1.98e-49	KLF62	B_C3_RGCC
6.95e-39	0.400988	0.342	0.198	1.45e-34	MYADM2	B_C3_RGCC
4.04e-64	0.398035	0.693	0.446	8.45e-60	RGS22	B_C3_RGCC
1.9e-30	0.39589	0.351	0.231	3.97e-26	GPR652	B_C3_RGCC
2.24e-29	0.385342	0.378	0.256	4.7e-25	ADGRE51	B_C3_RGCC
1.29e-59	0.385115	0.798	0.65	2.7e-55	EZR1	B_C3_RGCC
4.08e-103	0.37928	0.831	0.507	8.55e-99	NR4A22	B_C3_RGCC
2.72e-32	0.378381	0.176	0.085	5.69e-28	CENPM	B_C3_RGCC
2.96e-64	0.374269	0.736	0.517	6.2e-60	YPEL52	B_C3_RGCC
1.21e-34	0.373906	0.291	0.166	2.53e-30	TGIF12	B_C3_RGCC
7.34e-26	0.364288	0.375	0.253	1.54e-21	RGS162	B_C3_RGCC
1.1e-26	0.360349	0.326	0.206	2.29e-22	GBP42	B_C3_RGCC
3.21e-38	0.354378	0.594	0.458	6.72e-34	MCL12	B_C3_RGCC
2.73e-52	0.353907	0.774	0.601	5.72e-48	HERPUD12	B_C3_RGCC
3.35e-38	0.351128	0.568	0.428	7.01e-34	CTSH1	B_C3_RGCC
2.94e-75	0.345583	0.771	0.467	6.16e-71	NR4A12	B_C3_RGCC
8.46e-81	0.345111	0.992	0.925	1.77e-76	BTG11	B_C3_RGCC
9.3e-47	0.343514	0.493	0.307	1.95e-42	ZNF3312	B_C3_RGCC
1.5e-51	0.343141	0.724	0.545	3.14e-47	REL1	B_C3_RGCC
1.23e-78	0.339865	0.995	0.916	2.58e-74	MT-ATP82	B_C3_RGCC
1.45e-31	0.334546	0.368	0.229	3.03e-27	AREG2	B_C3_RGCC
1.08e-27	0.334082	0.34	0.223	2.27e-23	SDCBP	B_C3_RGCC
4.76e-27	0.329062	0.313	0.2	9.96e-23	SERPINB92	B_C3_RGCC
2.82e-31	0.324842	0.416	0.291	5.9e-27	LPXN1	B_C3_RGCC
1.53e-20	0.323748	0.306	0.206	3.21e-16	CHMP1B2	B_C3_RGCC
1.26e-45	0.319332	0.863	0.737	2.64e-41	ZFP36L12	B_C3_RGCC
1.85e-29	0.31881	0.438	0.311	3.88e-25	S100A111	B_C3_RGCC
2.3e-29	0.310911	0.202	0.105	4.81e-25	DUSP102	B_C3_RGCC
1.67e-27	0.307845	0.415	0.291	3.5e-23	FAM46C2	B_C3_RGCC
5.16e-10	0.306475	0.186	0.132	1.08e-05	MIR155HG1	B_C3_RGCC
3.26e-35	0.302533	0.769	0.669	6.82e-31	ZFP36L22	B_C3_RGCC
2.2e-23	0.298689	0.45	0.336	4.61e-19	LINC-PINT2	B_C3_RGCC
5.9e-28	0.296267	0.443	0.304	1.24e-23	CCR71	B_C3_RGCC
1.58e-96	0.296165	1	0.991	3.31e-92	TMSB4X1	B_C3_RGCC
1.62e-20	0.292491	0.468	0.357	3.39e-16	BIRC31	B_C3_RGCC
1.55e-17	0.289929	0.304	0.217	3.24e-13	GNG2	B_C3_RGCC
1.38e-21	0.287041	0.239	0.147	2.89e-17	NFKBID	B_C3_RGCC
1.23e-20	0.28617	0.277	0.183	2.57e-16	IRF2BP2	B_C3_RGCC
1.12e-37	0.284679	0.801	0.714	2.35e-33	SYNGR2	B_C3_RGCC
2.88e-24	0.283397	0.541	0.425	6.03e-20	LITAF1	B_C3_RGCC
1.36e-53	0.28227	0.992	0.977	2.85e-49	HLA-C1	B_C3_RGCC
2.16e-26	0.278709	0.238	0.137	4.53e-22	MGAT4A1	B_C3_RGCC
3.31e-20	0.270783	0.406	0.304	6.92e-16	MBP	B_C3_RGCC
5.62e-21	0.266737	0.583	0.473	1.18e-16	SMIM14	B_C3_RGCC
1.47e-26	0.26203	0.641	0.523	3.08e-22	CD551	B_C3_RGCC
1.41e-08	0.261089	0.272	0.216	0.000294355	CD861	B_C3_RGCC
1.89e-24	0.258515	0.513	0.394	3.96e-20	IDS2	B_C3_RGCC
5.58e-69	0.254991	0.998	0.959	1.17e-64	HLA-DRB1	B_C3_RGCC
1.05e-20	0.254489	0.6	0.501	2.19e-16	CD991	B_C3_RGCC
2.43e-14	0.254409	0.227	0.155	5.09e-10	SLAMF11	B_C3_RGCC
1.07e-31	0.254328	0.332	0.197	2.23e-27	KDM6B2	B_C3_RGCC
6.96e-23	0.25406	0.347	0.234	1.46e-18	SESN31	B_C3_RGCC
7.42e-15	0.252875	0.433	0.351	1.55e-10	ATP2B1	B_C3_RGCC
1.19e-58	0.252574	0.998	0.993	2.49e-54	ACTB	B_C3_RGCC
4.12e-12	0.250237	0.447	0.381	8.63e-08	NR3C11	B_C3_RGCC
4.34e-179	0.86668	0.421	0.159	9.08e-175	IFITM32	B_C4_IFITM3
1.04e-125	0.863851	0.637	0.375	2.17e-121	RGS14	B_C4_IFITM3
1.76e-211	0.719426	0.934	0.75	3.69e-207	IFITM13	B_C4_IFITM3
1.37e-91	0.680003	0.433	0.225	2.87e-87	IFIT23	B_C4_IFITM3
1.85e-124	0.679454	0.37	0.151	3.88e-120	STAG32	B_C4_IFITM3
1.11e-151	0.667405	0.531	0.261	2.33e-147	CLEC2D1	B_C4_IFITM3
1.01e-81	0.665456	0.674	0.518	2.1e-77	IRF12	B_C4_IFITM3
5.11e-137	0.661385	0.856	0.625	1.07e-132	FOS2	B_C4_IFITM3
8.01e-121	0.656186	0.429	0.197	1.68e-116	GBP43	B_C4_IFITM3
1.38e-161	0.636834	0.509	0.225	2.89e-157	CD721	B_C4_IFITM3
2.24e-57	0.626796	0.482	0.309	4.7e-53	SOCS12	B_C4_IFITM3
7.21e-118	0.626434	0.372	0.157	1.51e-113	ARRDC22	B_C4_IFITM3
4e-86	0.624309	0.457	0.246	8.36e-82	RGS163	B_C4_IFITM3
1.28e-115	0.61692	0.361	0.153	2.69e-111	S1PR1	B_C4_IFITM3
1.91e-115	0.614633	0.871	0.675	4.01e-111	CD693	B_C4_IFITM3
2.91e-68	0.607956	0.361	0.194	6.09e-64	GBP12	B_C4_IFITM3
8.97e-91	0.604293	0.419	0.219	1.88e-86	GPR182	B_C4_IFITM3
1.24e-67	0.580719	0.439	0.253	2.59e-63	IFIT33	B_C4_IFITM3
2.29e-99	0.553347	0.374	0.172	4.79e-95	CHI3L21	B_C4_IFITM3
1.23e-56	0.544037	0.328	0.181	2.57e-52	CLEC2B	B_C4_IFITM3
1.32e-89	0.533168	0.489	0.272	2.76e-85	PHACTR11	B_C4_IFITM3
2.01e-66	0.528305	0.366	0.195	4.21e-62	MYADM3	B_C4_IFITM3
6.66e-136	0.525985	0.814	0.539	1.39e-131	GADD45B3	B_C4_IFITM3
4.12e-87	0.521269	0.724	0.5	8.62e-83	CD833	B_C4_IFITM3
8.3e-87	0.503262	0.85	0.733	1.74e-82	CXCR43	B_C4_IFITM3
4.78e-95	0.495979	0.416	0.2	1e-90	BACH22	B_C4_IFITM3
5.39e-68	0.49364	0.533	0.359	1.13e-63	TMEM1231	B_C4_IFITM3
3.33e-106	0.489137	0.957	0.926	6.97e-102	BTG12	B_C4_IFITM3
3.82e-63	0.485615	0.621	0.455	7.99e-59	ISG153	B_C4_IFITM3
9.33e-94	0.477831	0.74	0.546	1.95e-89	TRIM223	B_C4_IFITM3
3.39e-106	0.474965	0.716	0.444	7.1e-102	IFI44L3	B_C4_IFITM3
4.73e-41	0.4707	0.372	0.227	9.89e-37	AREG3	B_C4_IFITM3
1.13e-81	0.465861	0.659	0.459	2.38e-77	STAT12	B_C4_IFITM3
7.34e-76	0.4544	0.138	0.038	1.54e-71	KLF4	B_C4_IFITM3
8.64e-56	0.449961	0.627	0.492	1.81e-51	RHOH2	B_C4_IFITM3
2.69e-64	0.446481	0.387	0.219	5.63e-60	ABLIM1	B_C4_IFITM3
2.16e-38	0.443806	0.725	0.671	4.52e-34	ZFP36L23	B_C4_IFITM3
1.03e-71	0.442962	0.603	0.412	2.16e-67	EPSTI12	B_C4_IFITM3
1.31e-43	0.44186	0.446	0.302	2.74e-39	CCR72	B_C4_IFITM3
1.76e-66	0.441643	0.58	0.385	3.69e-62	PMAIP12	B_C4_IFITM3
6.88e-57	0.438565	0.569	0.393	1.44e-52	SLC2A33	B_C4_IFITM3
4.05e-48	0.431396	0.605	0.459	8.47e-44	PLAC81	B_C4_IFITM3
1.8e-64	0.428232	0.209	0.084	3.77e-60	FAM46A	B_C4_IFITM3
1.07e-33	0.427764	0.376	0.261	2.23e-29	SOD22	B_C4_IFITM3
2.07e-49	0.424814	0.467	0.306	4.32e-45	DDIT32	B_C4_IFITM3
2.53e-75	0.424607	0.932	0.84	5.29e-71	JUNB2	B_C4_IFITM3
6.78e-59	0.423941	0.674	0.544	1.42e-54	CYTIP3	B_C4_IFITM3
4.88e-51	0.42354	0.482	0.31	1.02e-46	CREM3	B_C4_IFITM3
4.34e-72	0.419648	0.9	0.788	9.08e-68	DUSP13	B_C4_IFITM3
5.24e-112	0.416678	0.218	0.064	1.1e-107	SATB1	B_C4_IFITM3
1.56e-32	0.413245	0.399	0.281	3.26e-28	HIST1H2AC1	B_C4_IFITM3
8.71e-57	0.412522	0.591	0.441	1.82e-52	UBE2L62	B_C4_IFITM3
9.24e-18	0.41243	0.11	0.057	1.93e-13	CCL4	B_C4_IFITM3
1.58e-59	0.406403	0.495	0.313	3.3e-55	PLSCR13	B_C4_IFITM3
2.98e-31	0.406114	0.404	0.29	6.23e-27	FAM46C3	B_C4_IFITM3
4.42e-41	0.405922	0.417	0.285	9.26e-37	SNHG152	B_C4_IFITM3
3.45e-42	0.399901	0.243	0.127	7.21e-38	GBP52	B_C4_IFITM3
5.81e-44	0.39908	0.52	0.37	1.22e-39	LY92	B_C4_IFITM3
4.93e-42	0.393149	0.291	0.164	1.03e-37	TGIF13	B_C4_IFITM3
1.37e-55	0.388304	0.4	0.237	2.86e-51	TSPAN132	B_C4_IFITM3
4.49e-50	0.386553	0.649	0.512	9.41e-46	IRF73	B_C4_IFITM3
8.29e-61	0.381675	0.293	0.143	1.74e-56	RP11-231C14.72	B_C4_IFITM3
1.23e-114	0.37921	0.966	0.88	2.57e-110	LAPTM5	B_C4_IFITM3
5.63e-101	0.377908	0.904	0.821	1.18e-96	SARAF1	B_C4_IFITM3
6.9e-44	0.377764	0.594	0.469	1.44e-39	STX71	B_C4_IFITM3
1.26e-60	0.376533	0.644	0.463	2.63e-56	XAF13	B_C4_IFITM3
4.9e-22	0.37468	0.24	0.159	1.02e-17	WARS2	B_C4_IFITM3
3.08e-41	0.373675	0.27	0.151	6.44e-37	SLAMF12	B_C4_IFITM3
5.66e-107	0.372445	0.984	0.956	1.18e-102	H3F3B2	B_C4_IFITM3
1.71e-26	0.370498	0.489	0.4	3.58e-22	PDE4B3	B_C4_IFITM3
4.38e-47	0.370219	0.602	0.45	9.16e-43	MX13	B_C4_IFITM3
3.61e-33	0.366914	0.571	0.457	7.55e-29	HIST1H4C2	B_C4_IFITM3
3.87e-36	0.366768	0.421	0.298	8.09e-32	HIF1A1	B_C4_IFITM3
1.13e-43	0.362971	0.297	0.17	2.37e-39	STAT2	B_C4_IFITM3
4.3e-56	0.362468	0.225	0.101	9.01e-52	SC5D	B_C4_IFITM3
9.37e-56	0.361663	0.73	0.595	1.96e-51	BTG22	B_C4_IFITM3
8.98e-39	0.361378	0.629	0.522	1.88e-34	CD552	B_C4_IFITM3
3.31e-43	0.359347	0.514	0.391	6.93e-39	SHISA5	B_C4_IFITM3
1.47e-50	0.354442	0.268	0.136	3.08e-46	PIK3IP1	B_C4_IFITM3
2.06e-129	0.35421	0.982	0.953	4.31e-125	HLA-E2	B_C4_IFITM3
2.92e-23	0.352821	0.23	0.148	6.1e-19	HIST1H1C	B_C4_IFITM3
5.61e-35	0.349784	0.448	0.308	1.17e-30	ZNF3313	B_C4_IFITM3
1.24e-33	0.348816	0.539	0.438	2.6e-29	DRAP11	B_C4_IFITM3
1.04e-39	0.348279	0.477	0.347	2.17e-35	NT5C3A1	B_C4_IFITM3
1.08e-59	0.347311	0.831	0.74	2.27e-55	ISG202	B_C4_IFITM3
4.64e-26	0.343944	0.463	0.35	9.72e-22	DDIT42	B_C4_IFITM3
2.17e-35	0.343021	0.513	0.386	4.54e-31	PARP142	B_C4_IFITM3
1.19e-24	0.341693	0.305	0.205	2.49e-20	CHMP1B3	B_C4_IFITM3
1.31e-45	0.337451	0.677	0.548	2.75e-41	RCSD11	B_C4_IFITM3
3.65e-56	0.335119	0.855	0.736	7.65e-52	ZFP36L13	B_C4_IFITM3
6.02e-54	0.334796	0.398	0.222	1.26e-49	FCER23	B_C4_IFITM3
1.61e-29	0.333672	0.561	0.453	3.38e-25	IRF81	B_C4_IFITM3
4.31e-53	0.329841	0.55	0.368	9.01e-49	FOXP11	B_C4_IFITM3
1.99e-69	0.328647	0.869	0.796	4.16e-65	CIRBP	B_C4_IFITM3
1.82e-27	0.326786	0.323	0.223	3.81e-23	ABRACL1	B_C4_IFITM3
1.11e-44	0.325805	0.272	0.144	2.33e-40	CR21	B_C4_IFITM3
7.47e-60	0.325468	0.813	0.7	1.56e-55	NCF11	B_C4_IFITM3
7.15e-27	0.325317	0.261	0.159	1.5e-22	IFIT13	B_C4_IFITM3
1.14e-44	0.323778	0.674	0.541	2.38e-40	CD192	B_C4_IFITM3
8.07e-37	0.320798	0.643	0.521	1.69e-32	YPEL53	B_C4_IFITM3
5.08e-38	0.320237	0.515	0.375	1.06e-33	EIF2AK23	B_C4_IFITM3
2.13e-22	0.318829	0.332	0.241	4.46e-18	DNAJB92	B_C4_IFITM3
5.71e-53	0.318551	0.798	0.703	1.19e-48	LY6E3	B_C4_IFITM3
5.1e-27	0.31463	0.379	0.278	1.07e-22	RAB301	B_C4_IFITM3
5.77e-33	0.314172	0.202	0.107	1.21e-28	GBP22	B_C4_IFITM3
8.1e-22	0.3131	0.332	0.236	1.69e-17	ARL4A	B_C4_IFITM3
6.06e-34	0.312249	0.271	0.161	1.27e-29	APOL62	B_C4_IFITM3
1.2e-45	0.309653	0.696	0.58	2.51e-41	ITM2B1	B_C4_IFITM3
1.47e-25	0.309584	0.328	0.229	3.07e-21	VPS37B1	B_C4_IFITM3
4.57e-27	0.309403	0.37	0.258	9.57e-23	MX23	B_C4_IFITM3
1.82e-30	0.308685	0.31	0.199	3.82e-26	ZNF102	B_C4_IFITM3
2.56e-30	0.307627	0.234	0.133	5.36e-26	RSAD23	B_C4_IFITM3
1.85e-21	0.307318	0.404	0.312	3.87e-17	PTP4A12	B_C4_IFITM3
1.21e-24	0.306738	0.51	0.4	2.53e-20	IFI63	B_C4_IFITM3
6.38e-37	0.304921	0.273	0.154	1.34e-32	CMPK23	B_C4_IFITM3
2.54e-27	0.302227	0.393	0.285	5.32e-23	LNPEP	B_C4_IFITM3
1.45e-29	0.301429	0.262	0.158	3.04e-25	BHLHE402	B_C4_IFITM3
1.33e-46	0.301295	0.319	0.172	2.78e-42	C1orf1621	B_C4_IFITM3
9.95e-40	0.298439	0.183	0.086	2.08e-35	SLFN51	B_C4_IFITM3
2.13e-28	0.296985	0.215	0.124	4.46e-24	IFIT5	B_C4_IFITM3
1.1e-21	0.296281	0.613	0.569	2.3e-17	LSM7	B_C4_IFITM3
4.73e-27	0.295383	0.368	0.262	9.9e-23	SAMD9L2	B_C4_IFITM3
1.72e-16	0.295285	0.426	0.356	3.61e-12	PIM22	B_C4_IFITM3
1.99e-43	0.294161	0.183	0.083	4.16e-39	ZNF669	B_C4_IFITM3
8.64e-81	0.292253	0.371	0.168	1.81e-76	IGHD3	B_C4_IFITM3
5.49e-23	0.290764	0.303	0.209	1.15e-18	PNP2	B_C4_IFITM3
1.35e-26	0.289558	0.443	0.338	2.84e-22	STAT32	B_C4_IFITM3
8.2e-33	0.289492	0.295	0.178	1.72e-28	CAMK2D1	B_C4_IFITM3
6.91e-29	0.288093	0.466	0.348	1.45e-24	IDI12	B_C4_IFITM3
3.75e-20	0.285479	0.676	0.606	7.85e-16	HERPUD13	B_C4_IFITM3
2.3e-15	0.284934	0.587	0.533	4.81e-11	TAGAP	B_C4_IFITM3
1.21e-17	0.283564	0.22	0.148	2.53e-13	TNFAIP31	B_C4_IFITM3
1.41e-24	0.280413	0.633	0.558	2.96e-20	BRD22	B_C4_IFITM3
7.62e-32	0.280102	0.615	0.511	1.59e-27	PPM1K3	B_C4_IFITM3
5.75e-14	0.278249	0.201	0.137	1.2e-09	RBKS2	B_C4_IFITM3
5.07e-26	0.277929	0.204	0.118	1.06e-21	TMEM140	B_C4_IFITM3
1.6e-23	0.276565	0.411	0.315	3.34e-19	BCAS22	B_C4_IFITM3
1.19e-26	0.274756	0.254	0.158	2.49e-22	MARCHF3	B_C4_IFITM3
3.57e-19	0.27333	0.509	0.433	7.48e-15	EAF21	B_C4_IFITM3
3.07e-19	0.272867	0.314	0.226	6.42e-15	TNFSF103	B_C4_IFITM3
2.79e-48	0.272394	0.813	0.741	5.84e-44	HMGN2	B_C4_IFITM3
5.05e-21	0.271775	0.26	0.175	1.06e-16	RP11-325F22.2	B_C4_IFITM3
5.23e-18	0.270436	0.479	0.393	1.1e-13	TUBA1A2	B_C4_IFITM3
1.66e-21	0.269321	0.201	0.123	3.47e-17	AGPAT51	B_C4_IFITM3
2.3e-34	0.265404	0.128	0.054	4.82e-30	RAB3A	B_C4_IFITM3
6.35e-39	0.264973	0.827	0.731	1.33e-34	SAT12	B_C4_IFITM3
6.67e-19	0.263556	0.388	0.305	1.4e-14	SLC38A11	B_C4_IFITM3
1.19e-19	0.262017	0.427	0.343	2.49e-15	RB1	B_C4_IFITM3
1.44e-22	0.261987	0.354	0.256	3.02e-18	OSER12	B_C4_IFITM3
6.95e-23	0.261207	0.538	0.449	1.45e-18	TAF1D	B_C4_IFITM3
1.51e-44	0.260728	0.136	0.052	3.16e-40	IL21R	B_C4_IFITM3
2.11e-20	0.260365	0.405	0.313	4.41e-16	SSH2	B_C4_IFITM3
4.46e-25	0.260324	0.622	0.532	9.33e-21	ELF12	B_C4_IFITM3
5.88e-23	0.257345	0.588	0.493	1.23e-18	ADAM281	B_C4_IFITM3
2.2e-20	0.256582	0.371	0.281	4.6e-16	EBLN31	B_C4_IFITM3
1.87e-13	0.255935	0.156	0.099	3.92e-09	ARL4D3	B_C4_IFITM3
7.84e-25	0.255813	0.149	0.079	1.64e-20	GALNT2	B_C4_IFITM3
8.03e-24	0.255061	0.299	0.199	1.68e-19	PLEKHA21	B_C4_IFITM3
7.24e-17	0.255048	0.376	0.298	1.51e-12	OAS13	B_C4_IFITM3
9.6e-22	0.252238	0.255	0.166	2.01e-17	BTLA1	B_C4_IFITM3
4.83e-16	0.251864	0.339	0.26	1.01e-11	FCRL11	B_C4_IFITM3
0	1.02282	0.721	0.378	0	ISG154	B_C5_ISG15
0	0.968038	0.959	0.695	0	IFITM14	B_C5_ISG15
0	0.945027	0.67	0.316	0	IFI64	B_C5_ISG15
0	0.926741	0.528	0.174	0	IFIT34	B_C5_ISG15
0	0.777292	0.729	0.37	0	IFI44L4	B_C5_ISG15
0	0.776421	0.686	0.382	0	MX14	B_C5_ISG15
0	0.764961	0.402	0.173	0	TNFSF104	B_C5_ISG15
0	0.762576	0.344	0.104	0	IFIT14	B_C5_ISG15
0	0.751863	0.877	0.652	0	LY6E4	B_C5_ISG15
0	0.751464	0.431	0.172	0	IFIT24	B_C5_ISG15
3.79e-301	0.749849	0.411	0.185	7.93e-297	MT2A3	B_C5_ISG15
0	0.73205	0.914	0.734	0	IFITM23	B_C5_ISG15
0	0.632235	0.674	0.404	0	STAT13	B_C5_ISG15
0	0.628713	0.702	0.459	0	IRF74	B_C5_ISG15
2.36e-297	0.608389	0.474	0.245	4.94e-293	OAS14	B_C5_ISG15
8.9e-231	0.59232	0.463	0.268	1.86e-226	S100A113	B_C5_ISG15
2.14e-211	0.590543	0.511	0.307	4.47e-207	ID32	B_C5_ISG15
0	0.589437	0.515	0.26	0	PLSCR14	B_C5_ISG15
0	0.58376	0.62	0.357	0	EPSTI13	B_C5_ISG15
1.12e-304	0.57717	0.282	0.091	2.35e-300	RSAD24	B_C5_ISG15
2.19e-54	0.573446	0.102	0.047	4.58e-50	IFI27	B_C5_ISG15
3.23e-294	0.558594	0.558	0.324	6.77e-290	EIF2AK24	B_C5_ISG15
4.97e-267	0.539966	0.54	0.324	1.04e-262	TYMP2	B_C5_ISG15
6.16e-246	0.535803	0.526	0.315	1.29e-241	TNFRSF13B2	B_C5_ISG15
0	0.534367	0.738	0.497	0	TRIM224	B_C5_ISG15
5.5e-273	0.53033	0.601	0.399	1.15e-268	UBE2L63	B_C5_ISG15
4.79e-243	0.524707	0.353	0.154	1e-238	GBP13	B_C5_ISG15
1e-303	0.5245	0.653	0.415	2.1e-299	XAF14	B_C5_ISG15
6.5e-244	0.521266	0.449	0.239	1.36e-239	AIM22	B_C5_ISG15
7.08e-276	0.511154	0.306	0.112	1.48e-271	CMPK24	B_C5_ISG15
1.03e-189	0.50855	0.284	0.126	2.16e-185	HERC53	B_C5_ISG15
1.2e-231	0.50764	0.418	0.213	2.52e-227	MX24	B_C5_ISG15
2.04e-240	0.499765	0.513	0.305	4.26e-236	ODF3B2	B_C5_ISG15
0	0.496754	0.836	0.696	0	PSMB91	B_C5_ISG15
3.11e-235	0.491706	0.723	0.5	6.52e-231	GADD45B4	B_C5_ISG15
9.84e-294	0.491254	0.835	0.716	2.06e-289	ISG203	B_C5_ISG15
2.43e-217	0.488626	0.633	0.474	5.09e-213	BST22	B_C5_ISG15
0	0.475541	0.925	0.833	0	MYL12A1	B_C5_ISG15
3.48e-186	0.474391	0.637	0.477	7.28e-182	PPM1K4	B_C5_ISG15
5.63e-173	0.470168	0.342	0.176	1.18e-168	CD863	B_C5_ISG15
7.51e-138	0.466502	0.283	0.146	1.57e-133	TRAC3	B_C5_ISG15
3.42e-174	0.46119	0.406	0.241	7.15e-170	IFI352	B_C5_ISG15
4.97e-131	0.456744	0.302	0.167	1.04e-126	HCST2	B_C5_ISG15
7.65e-193	0.45326	0.293	0.128	1.6e-188	MNDA2	B_C5_ISG15
2.08e-141	0.448658	0.431	0.267	4.36e-137	ITGB13	B_C5_ISG15
2.82e-69	0.444002	0.415	0.314	5.89e-65	S100A43	B_C5_ISG15
1.77e-175	0.440306	0.618	0.468	3.71e-171	GSTK11	B_C5_ISG15
8.03e-189	0.436986	0.365	0.187	1.68e-184	PARP92	B_C5_ISG15
5.91e-146	0.43631	0.449	0.277	1.24e-141	SOCS13	B_C5_ISG15
6.46e-224	0.436043	0.239	0.083	1.35e-219	OAS32	B_C5_ISG15
5.93e-137	0.434767	0.381	0.231	1.24e-132	SAMD9L3	B_C5_ISG15
2.94e-155	0.434197	0.35	0.184	6.15e-151	TNF2	B_C5_ISG15
0	0.426785	1	0.989	0	TMSB4X2	B_C5_ISG15
0	0.42653	0.929	0.835	0	GAPDH1	B_C5_ISG15
3.21e-162	0.426067	0.62	0.47	6.73e-158	IFI161	B_C5_ISG15
2.73e-268	0.424503	0.925	0.863	5.71e-264	ACTG11	B_C5_ISG15
4.87e-126	0.420343	0.392	0.249	1.02e-121	ACP51	B_C5_ISG15
1.25e-133	0.415474	0.535	0.402	2.62e-129	CTSH3	B_C5_ISG15
7.96e-150	0.413105	0.517	0.352	1.67e-145	PARP143	B_C5_ISG15
6.22e-206	0.406922	0.825	0.707	1.3e-201	SAT13	B_C5_ISG15
4.82e-133	0.405739	0.475	0.328	1.01e-128	NAPA3	B_C5_ISG15
8.46e-166	0.404127	0.64	0.485	1.77e-161	SP1101	B_C5_ISG15
3.23e-168	0.400225	0.162	0.051	6.76e-164	CTA-384D8.34	B_C5_ISG15
9.02e-164	0.399924	0.336	0.171	1.89e-159	GBP44	B_C5_ISG15
1.95e-144	0.39727	0.373	0.213	4.07e-140	CLECL13	B_C5_ISG15
3.93e-121	0.394042	0.47	0.332	8.22e-117	CAPG1	B_C5_ISG15
5.34e-124	0.39295	0.451	0.309	1.12e-119	RNF2132	B_C5_ISG15
1.75e-121	0.389868	0.346	0.212	3.67e-117	LAP32	B_C5_ISG15
1.3e-147	0.38769	0.286	0.138	2.73e-143	IFITM33	B_C5_ISG15
7.27e-135	0.38743	0.267	0.134	1.52e-130	APOL63	B_C5_ISG15
7.86e-165	0.385141	0.723	0.596	1.65e-160	COTL13	B_C5_ISG15
1.57e-129	0.38298	0.513	0.374	3.29e-125	TAP12	B_C5_ISG15
1.25e-117	0.381861	0.487	0.356	2.61e-113	HSH2D1	B_C5_ISG15
5.86e-200	0.376495	0.771	0.656	1.23e-195	CD481	B_C5_ISG15
1.32e-123	0.375255	0.413	0.268	2.76e-119	CHMP52	B_C5_ISG15
1.29e-126	0.37438	0.637	0.53	2.7e-122	PSME22	B_C5_ISG15
2.54e-102	0.37078	0.515	0.366	5.31e-98	DUSP22	B_C5_ISG15
7.35e-103	0.363917	0.52	0.392	1.54e-98	KIAA15511	B_C5_ISG15
1.39e-258	0.358669	0.977	0.892	2.91e-254	MS4A1	B_C5_ISG15
9.28e-98	0.358248	0.528	0.416	1.94e-93	DRAP12	B_C5_ISG15
2.76e-99	0.355852	0.409	0.28	5.78e-95	RABGAP1L1	B_C5_ISG15
4.45e-107	0.355492	0.4	0.266	9.31e-103	C19orf661	B_C5_ISG15
3.68e-34	0.354528	0.245	0.181	7.7e-30	ILF3-AS13	B_C5_ISG15
5.52e-85	0.354001	0.332	0.216	1.16e-80	SAMD91	B_C5_ISG15
0	0.351898	0.991	0.937	0	RPS262	B_C5_ISG15
1.65e-66	0.34971	0.5	0.426	3.44e-62	COX5A1	B_C5_ISG15
2.77e-112	0.348367	0.288	0.161	5.81e-108	OAS21	B_C5_ISG15
8.21e-118	0.344222	0.234	0.113	1.72e-113	DDX60L1	B_C5_ISG15
4.98e-169	0.343917	0.212	0.081	1.04e-164	USP182	B_C5_ISG15
2.53e-127	0.341744	0.225	0.103	5.3e-123	DDX601	B_C5_ISG15
1.08e-97	0.340643	0.588	0.478	2.27e-93	CD993	B_C5_ISG15
0	0.338357	1	0.999	0	B2M1	B_C5_ISG15
6.67e-90	0.335448	0.209	0.109	1.4e-85	GBP53	B_C5_ISG15
5.44e-132	0.334548	0.428	0.264	1.14e-127	SAMSN14	B_C5_ISG15
3.1e-86	0.331477	0.389	0.269	6.49e-82	CD272	B_C5_ISG15
6.7e-85	0.328221	0.481	0.368	1.4e-80	CCDC502	B_C5_ISG15
3.84e-139	0.32795	0.158	0.055	8.05e-135	OASL	B_C5_ISG15
1.93e-123	0.327018	0.763	0.687	4.04e-119	CLIC1	B_C5_ISG15
5.17e-92	0.325124	0.641	0.521	1.08e-87	HLA-DQA2	B_C5_ISG15
2.33e-134	0.324773	0.211	0.091	4.87e-130	IFI441	B_C5_ISG15
4.35e-70	0.320475	0.527	0.419	9.11e-66	TUBB4B3	B_C5_ISG15
1.17e-78	0.320092	0.522	0.418	2.45e-74	UBE2N2	B_C5_ISG15
6.1e-67	0.31993	0.299	0.202	1.28e-62	C5orf56	B_C5_ISG15
1.36e-113	0.319308	0.271	0.144	2.84e-109	DTX3L2	B_C5_ISG15
8.42e-55	0.316155	0.25	0.163	1.76e-50	IER54	B_C5_ISG15
2.3e-92	0.316105	0.368	0.237	4.82e-88	SCIMP3	B_C5_ISG15
1.31e-67	0.314153	0.442	0.329	2.74e-63	DDIT43	B_C5_ISG15
4.11e-102	0.31238	0.284	0.161	8.6e-98	RAB311	B_C5_ISG15
9.57e-108	0.311399	0.624	0.503	2e-103	CIB11	B_C5_ISG15
1.68e-106	0.31091	0.476	0.331	3.51e-102	BCAS41	B_C5_ISG15
1.89e-36	0.307072	0.352	0.281	3.95e-32	LGALS13	B_C5_ISG15
0	0.306563	0.992	0.976	0	HLA-A1	B_C5_ISG15
8.12e-100	0.306165	0.286	0.165	1.7e-95	PML1	B_C5_ISG15
5.05e-217	0.304489	0.656	0.392	1.06e-212	HSPA1A4	B_C5_ISG15
7.96e-248	0.303749	0.986	0.94	1.67e-243	HLA-DPA1	B_C5_ISG15
1.71e-117	0.303231	0.166	0.067	3.58e-113	SLFN52	B_C5_ISG15
4.28e-101	0.302573	0.273	0.152	8.95e-97	WDFY11	B_C5_ISG15
4.11e-166	0.302477	0.919	0.877	8.61e-162	PTPRCAP	B_C5_ISG15
1.25e-223	0.30222	0.999	0.991	2.63e-219	ACTB1	B_C5_ISG15
8.11e-143	0.296869	0.836	0.79	1.7e-138	RAC2	B_C5_ISG15
8.61e-118	0.294529	0.8	0.693	1.8e-113	IER22	B_C5_ISG15
1.04e-86	0.291583	0.164	0.077	2.17e-82	TESC2	B_C5_ISG15
3.07e-92	0.290447	0.24	0.131	6.43e-88	SEMA4D1	B_C5_ISG15
8.74e-158	0.28769	0.8	0.666	1.83e-153	HSPE12	B_C5_ISG15
1.32e-101	0.287613	0.689	0.619	2.77e-97	ATP6V0E1	B_C5_ISG15
1.95e-99	0.287003	0.703	0.625	4.09e-95	MYL12B	B_C5_ISG15
2.7e-44	0.286159	0.413	0.336	5.65e-40	NT5C3A2	B_C5_ISG15
1.33e-124	0.28476	0.812	0.761	2.78e-120	PSME1	B_C5_ISG15
6.14e-251	0.284737	0.963	0.953	1.29e-246	HLA-E3	B_C5_ISG15
1.01e-88	0.281291	0.204	0.105	2.11e-84	SYNGR12	B_C5_ISG15
5.48e-66	0.281116	0.277	0.179	1.15e-61	CDC42EP31	B_C5_ISG15
1.08e-167	0.280755	0.983	0.922	2.27e-163	HLA-DRB5	B_C5_ISG15
8.76e-64	0.28015	0.516	0.42	1.83e-59	SP140	B_C5_ISG15
1.74e-67	0.279421	0.557	0.476	3.64e-63	CD1641	B_C5_ISG15
1.33e-64	0.27827	0.2	0.115	2.79e-60	DDX58	B_C5_ISG15
5.36e-66	0.274847	0.514	0.409	1.12e-61	CD823	B_C5_ISG15
2.91e-54	0.274721	0.475	0.365	6.09e-50	RGS15	B_C5_ISG15
3.32e-40	0.27384	0.271	0.2	6.95e-36	XRN1	B_C5_ISG15
8.49e-46	0.273733	0.41	0.337	1.78e-41	CCDC85B	B_C5_ISG15
5.31e-47	0.273269	0.22	0.145	1.11e-42	WARS3	B_C5_ISG15
5.7e-79	0.271965	0.617	0.527	1.19e-74	CD193	B_C5_ISG15
7.62e-51	0.271272	0.505	0.437	1.6e-46	PSMB10	B_C5_ISG15
6.1e-93	0.269583	0.186	0.088	1.28e-88	GBP23	B_C5_ISG15
4.65e-98	0.268169	0.733	0.668	9.73e-94	CD53	B_C5_ISG15
4.01e-63	0.268038	0.251	0.16	8.39e-59	DYNLT11	B_C5_ISG15
3.75e-89	0.265636	0.253	0.141	7.84e-85	ABI32	B_C5_ISG15
7.66e-66	0.265421	0.499	0.386	1.6e-61	LY86	B_C5_ISG15
5.9e-63	0.264853	0.154	0.082	1.24e-58	BHLHE411	B_C5_ISG15
2.85e-109	0.264799	0.201	0.092	5.97e-105	MCOLN21	B_C5_ISG15
5.65e-71	0.264597	0.333	0.221	1.18e-66	LGALS91	B_C5_ISG15
1.14e-56	0.263351	0.436	0.341	2.39e-52	ADAR2	B_C5_ISG15
8.11e-59	0.262281	0.418	0.307	1.7e-54	SERTAD13	B_C5_ISG15
1.02e-62	0.262062	0.436	0.326	2.13e-58	DEK1	B_C5_ISG15
1.17e-64	0.260858	0.623	0.545	2.46e-60	TPI11	B_C5_ISG15
2.96e-58	0.260626	0.238	0.151	6.2e-54	CASP1	B_C5_ISG15
7.99e-53	0.260611	0.34	0.248	1.67e-48	RBCK1	B_C5_ISG15
2.72e-59	0.256399	0.543	0.459	5.69e-55	MOB1A1	B_C5_ISG15
1.99e-46	0.255459	0.408	0.324	4.16e-42	STAT33	B_C5_ISG15
1.28e-63	0.253419	0.276	0.178	2.68e-59	PTPN72	B_C5_ISG15
1.36e-64	0.250607	0.23	0.139	2.85e-60	ZYX1	B_C5_ISG15
0	1.34596	0.786	0.315	0	FOSB2	B_C6_HSPA1A
0	1.28878	0.853	0.36	0	NR4A13	B_C6_HSPA1A
0	1.26649	0.852	0.471	0	DNAJA12	B_C6_HSPA1A
0	1.20715	0.765	0.358	0	HSPA1A5	B_C6_HSPA1A
0	1.17864	0.845	0.405	0	HSPA1B3	B_C6_HSPA1A
0	1.17201	0.853	0.414	0	NR4A23	B_C6_HSPA1A
0	1.1684	0.883	0.44	0	DNAJB15	B_C6_HSPA1A
0	1.14615	0.87	0.51	0	PPP1R15A2	B_C6_HSPA1A
0	1.06435	0.459	0.175	0	EGR12	B_C6_HSPA1A
0	1.05463	0.976	0.802	0	HSP90AA12	B_C6_HSPA1A
0	1.04851	0.693	0.322	0	HSPH12	B_C6_HSPA1A
0	1.00098	0.697	0.363	0	TUBB4B4	B_C6_HSPA1A
0	0.99997	0.959	0.827	0	HSP90AB12	B_C6_HSPA1A
0	0.993556	0.934	0.675	0	JUNDM2	B_C6_HSPA1A
0	0.959337	0.585	0.254	0	CDKN1A2	B_C6_HSPA1A
0	0.945589	0.978	0.83	0	HSPA82	B_C6_HSPA1A
0	0.924184	0.758	0.452	0	YPEL54	B_C6_HSPA1A
0	0.923304	0.954	0.727	0	ZFP362	B_C6_HSPA1A
0	0.917479	0.907	0.631	0	HSPE13	B_C6_HSPA1A
0	0.902361	0.727	0.522	0	H2AFZ3	B_C6_HSPA1A
0	0.900387	0.734	0.368	0	RGS23	B_C6_HSPA1A
0	0.884216	0.841	0.606	0	KLF63	B_C6_HSPA1A
0	0.867981	0.765	0.431	0	CD834	B_C6_HSPA1A
0	0.86729	0.867	0.565	0	FOS3	B_C6_HSPA1A
0	0.863735	0.592	0.265	0	CKS22	B_C6_HSPA1A
0	0.8591	0.386	0.127	0	TNFSF92	B_C6_HSPA1A
0	0.858254	0.715	0.437	0	HSPD12	B_C6_HSPA1A
0	0.844841	0.997	0.945	0	H3F3B3	B_C6_HSPA1A
0	0.83543	0.315	0.111	0	LMNA4	B_C6_HSPA1A
0	0.819101	0.527	0.247	0	ZNF3314	B_C6_HSPA1A
0	0.796216	0.548	0.246	0	ANKRD372	B_C6_HSPA1A
0	0.793319	0.566	0.259	0	SERTAD14	B_C6_HSPA1A
0	0.7864	0.967	0.834	0	UBB2	B_C6_HSPA1A
0	0.782273	0.963	0.74	0	DUSP14	B_C6_HSPA1A
0	0.770372	0.969	0.805	0	JUNB3	B_C6_HSPA1A
0	0.767613	0.38	0.121	0	NR4A32	B_C6_HSPA1A
0	0.76219	0.984	0.911	0	UBC2	B_C6_HSPA1A
0	0.757858	0.513	0.273	0	GPR1833	B_C6_HSPA1A
0	0.751763	0.868	0.628	0	CD694	B_C6_HSPA1A
0	0.748807	0.522	0.254	0	CREM4	B_C6_HSPA1A
0	0.748692	0.552	0.3	0	RHOB2	B_C6_HSPA1A
0	0.746428	0.448	0.196	0	H2AFX3	B_C6_HSPA1A
1.46e-180	0.740698	0.441	0.273	3.06e-176	CITED23	B_C6_HSPA1A
0	0.732586	0.545	0.241	0	DDIT33	B_C6_HSPA1A
0	0.731794	0.887	0.665	0	IER23	B_C6_HSPA1A
0	0.731759	0.783	0.481	0	GADD45B5	B_C6_HSPA1A
0	0.731109	0.422	0.174	0	AREG4	B_C6_HSPA1A
0	0.729056	0.549	0.288	0	MRPL182	B_C6_HSPA1A
0	0.725015	0.567	0.318	0	LY93	B_C6_HSPA1A
0	0.722831	0.759	0.536	0	DYNLL12	B_C6_HSPA1A
0	0.711204	0.747	0.502	0	BRD23	B_C6_HSPA1A
2.6e-240	0.704952	0.342	0.148	5.44e-236	DUSP43	B_C6_HSPA1A
0	0.695915	0.482	0.209	0	SOCS32	B_C6_HSPA1A
0	0.694367	0.896	0.748	0	TSC22D33	B_C6_HSPA1A
0	0.68895	0.768	0.549	0	BTG23	B_C6_HSPA1A
1.23e-274	0.685727	0.445	0.233	2.58e-270	EIF4A32	B_C6_HSPA1A
0	0.685265	0.885	0.692	0	CXCR45	B_C6_HSPA1A
0	0.683077	0.633	0.327	0	DUSP23	B_C6_HSPA1A
0	0.680626	0.458	0.2	0	RASGEF1B3	B_C6_HSPA1A
7.45e-256	0.678148	0.285	0.108	1.56e-251	UBE2S3	B_C6_HSPA1A
8.85e-227	0.671475	0.413	0.209	1.85e-222	RGS164	B_C6_HSPA1A
1.36e-186	0.667705	0.27	0.117	2.84e-182	ATF32	B_C6_HSPA1A
8.95e-202	0.660617	0.471	0.285	1.87e-197	SNHG123	B_C6_HSPA1A
3.24e-270	0.645854	0.562	0.344	6.78e-266	TUBA1A3	B_C6_HSPA1A
0	0.640484	0.82	0.611	0	CRIP14	B_C6_HSPA1A
1.49e-228	0.63709	0.592	0.422	3.13e-224	HIST1H4C3	B_C6_HSPA1A
1.63e-177	0.624959	0.359	0.182	3.41e-173	TNF3	B_C6_HSPA1A
0	0.623903	0.997	0.975	0	EIF12	B_C6_HSPA1A
2.62e-212	0.622806	0.358	0.176	5.48e-208	GLA2	B_C6_HSPA1A
0	0.621783	0.777	0.555	0	HERPUD14	B_C6_HSPA1A
0	0.613634	0.805	0.628	0	FUS2	B_C6_HSPA1A
0	0.599831	0.862	0.704	0	ZFP36L14	B_C6_HSPA1A
1.39e-99	0.598304	0.289	0.179	2.9e-95	MYADM5	B_C6_HSPA1A
5.96e-290	0.593868	0.504	0.275	1.25e-285	IFRD12	B_C6_HSPA1A
0	0.593663	0.587	0.334	0	PMAIP13	B_C6_HSPA1A
9.39e-283	0.591128	0.544	0.328	1.97e-278	CACYBP2	B_C6_HSPA1A
3.91e-213	0.588862	0.466	0.279	8.18e-209	MAT2A2	B_C6_HSPA1A
1.32e-234	0.586497	0.483	0.287	2.75e-230	DNAJB62	B_C6_HSPA1A
0	0.585217	0.378	0.147	0	KDM6B3	B_C6_HSPA1A
7.6e-210	0.585163	0.699	0.561	1.59e-205	SAP182	B_C6_HSPA1A
0	0.57871	0.837	0.678	0	SRSF72	B_C6_HSPA1A
1.61e-244	0.578474	0.774	0.641	3.38e-240	ZFP36L25	B_C6_HSPA1A
4.87e-282	0.576807	0.729	0.543	1.02e-277	TUBA1B2	B_C6_HSPA1A
0	0.566509	0.872	0.693	0	SAT14	B_C6_HSPA1A
7.09e-159	0.566106	0.288	0.146	1.48e-154	TUBA1C2	B_C6_HSPA1A
1.9e-213	0.561486	0.396	0.21	3.97e-209	ZNF2962	B_C6_HSPA1A
2.53e-243	0.561422	0.449	0.245	5.29e-239	GTF2B2	B_C6_HSPA1A
1.08e-89	0.555212	0.245	0.141	2.27e-85	RGCC4	B_C6_HSPA1A
2.63e-227	0.548241	0.668	0.482	5.51e-223	IRF13	B_C6_HSPA1A
2.27e-182	0.546852	0.299	0.143	4.75e-178	ZFAND2A2	B_C6_HSPA1A
3.88e-98	0.539831	0.14	0.055	8.12e-94	HSPA6	B_C6_HSPA1A
2.03e-264	0.537458	0.56	0.348	4.25e-260	IDS3	B_C6_HSPA1A
5.13e-293	0.53508	0.564	0.317	1.07e-288	SKIL2	B_C6_HSPA1A
8.86e-266	0.531641	0.667	0.49	1.85e-261	EIF52	B_C6_HSPA1A
1.82e-198	0.529641	0.547	0.371	3.81e-194	ODC11	B_C6_HSPA1A
5.7e-172	0.527662	0.302	0.146	1.19e-167	IER55	B_C6_HSPA1A
1.61e-217	0.526059	0.487	0.296	3.37e-213	DDX3X2	B_C6_HSPA1A
1.46e-289	0.520623	0.695	0.502	3.06e-285	SRSF32	B_C6_HSPA1A
1.7e-199	0.519278	0.336	0.165	3.56e-195	CSRNP12	B_C6_HSPA1A
2.89e-230	0.51349	0.746	0.629	6.06e-226	EZR2	B_C6_HSPA1A
2.65e-202	0.500195	0.388	0.203	5.55e-198	RAB11FIP13	B_C6_HSPA1A
1.52e-197	0.498993	0.615	0.457	3.17e-193	MAP1LC3B2	B_C6_HSPA1A
0	0.498471	0.868	0.724	0	ZFAS12	B_C6_HSPA1A
1.28e-221	0.494421	0.655	0.487	2.69e-217	CD554	B_C6_HSPA1A
6.03e-179	0.489167	0.546	0.342	1.26e-174	RGS17	B_C6_HSPA1A
5.42e-210	0.487329	0.694	0.544	1.14e-205	SRSF22	B_C6_HSPA1A
6.16e-166	0.486551	0.551	0.39	1.29e-161	SFPQ1	B_C6_HSPA1A
4.06e-191	0.483012	0.484	0.304	8.5e-187	TCP12	B_C6_HSPA1A
1.13e-62	0.475773	0.355	0.261	2.37e-58	HSPB14	B_C6_HSPA1A
4.58e-172	0.473307	0.702	0.562	9.58e-168	KLF22	B_C6_HSPA1A
3.3e-154	0.473187	0.625	0.495	6.92e-150	SQSTM12	B_C6_HSPA1A
1.85e-142	0.46497	0.474	0.309	3.88e-138	MARCKSL12	B_C6_HSPA1A
4.04e-135	0.463351	0.506	0.357	8.45e-131	SRGN3	B_C6_HSPA1A
2.12e-189	0.461157	0.589	0.424	4.44e-185	MCL13	B_C6_HSPA1A
2.11e-106	0.460754	0.177	0.078	4.42e-102	ARL4D4	B_C6_HSPA1A
1.28e-180	0.460433	0.581	0.424	2.68e-176	CYCS2	B_C6_HSPA1A
1.13e-208	0.459101	0.703	0.565	2.37e-204	ATP6V0C2	B_C6_HSPA1A
4.32e-137	0.458308	0.408	0.261	9.04e-133	FAM46C4	B_C6_HSPA1A
1.75e-151	0.457459	0.38	0.223	3.66e-147	ADGRE52	B_C6_HSPA1A
5.16e-157	0.453561	0.399	0.242	1.08e-152	PPP1R102	B_C6_HSPA1A
1.36e-175	0.45318	0.357	0.187	2.85e-171	TSPYL22	B_C6_HSPA1A
6.44e-187	0.452809	0.339	0.164	1.35e-182	LDLRAD43	B_C6_HSPA1A
3.95e-168	0.450868	0.468	0.3	8.26e-164	LINC-PINT3	B_C6_HSPA1A
1.03e-127	0.449251	0.53	0.397	2.15e-123	ARL6IP12	B_C6_HSPA1A
2.38e-158	0.446318	0.394	0.232	4.97e-154	CHORDC12	B_C6_HSPA1A
1.2e-136	0.442665	0.428	0.282	2.52e-132	PTP4A13	B_C6_HSPA1A
4.66e-125	0.442575	0.475	0.343	9.76e-121	TUBA4A1	B_C6_HSPA1A
0	0.442005	0.969	0.915	0	BTG13	B_C6_HSPA1A
1.1e-173	0.440914	0.443	0.26	2.31e-169	SAMSN15	B_C6_HSPA1A
2.9e-107	0.436287	0.243	0.131	6.07e-103	FKBP4	B_C6_HSPA1A
1.47e-160	0.435902	0.147	0.044	3.08e-156	BAG3	B_C6_HSPA1A
1.92e-179	0.435059	0.392	0.219	4.02e-175	OSER13	B_C6_HSPA1A
6.82e-169	0.434292	0.274	0.126	1.43e-164	FAM53C2	B_C6_HSPA1A
5.42e-106	0.434106	0.269	0.152	1.13e-101	FABP53	B_C6_HSPA1A
5.1e-166	0.433326	0.136	0.036	1.07e-161	HSPA2	B_C6_HSPA1A
5.05e-164	0.433126	0.232	0.097	1.06e-159	TOB12	B_C6_HSPA1A
1.89e-125	0.431797	0.347	0.207	3.95e-121	ARL4A1	B_C6_HSPA1A
6.03e-122	0.424116	0.462	0.321	1.26e-117	IDI13	B_C6_HSPA1A
9.75e-154	0.420275	0.16	0.053	2.04e-149	TUBB2A	B_C6_HSPA1A
6e-133	0.419911	0.187	0.075	1.26e-128	EGR23	B_C6_HSPA1A
3.75e-170	0.41902	0.598	0.446	7.86e-166	UBE2B2	B_C6_HSPA1A
4.2e-121	0.418982	0.314	0.177	8.78e-117	CHMP1B4	B_C6_HSPA1A
1.21e-72	0.415847	0.24	0.151	2.53e-68	NEU12	B_C6_HSPA1A
3.76e-140	0.412245	0.35	0.202	7.88e-136	LRIF12	B_C6_HSPA1A
1.94e-105	0.410429	0.469	0.322	4.05e-101	ID33	B_C6_HSPA1A
1.39e-134	0.409349	0.153	0.053	2.9e-130	PLK2	B_C6_HSPA1A
1.41e-121	0.407276	0.337	0.2	2.96e-117	RILPL21	B_C6_HSPA1A
2.81e-210	0.401483	0.989	0.985	5.87e-206	FTL2	B_C6_HSPA1A
2.55e-122	0.400648	0.373	0.236	5.34e-118	AHSA12	B_C6_HSPA1A
6.05e-121	0.395151	0.47	0.32	1.27e-116	DDIT44	B_C6_HSPA1A
4.91e-120	0.39463	0.306	0.173	1.03e-115	KLF102	B_C6_HSPA1A
1.8e-145	0.39313	0.281	0.14	3.76e-141	MIDN1	B_C6_HSPA1A
2.05e-120	0.392203	0.427	0.286	4.28e-116	BCAS23	B_C6_HSPA1A
2.18e-187	0.390782	0.232	0.088	4.57e-183	PLK32	B_C6_HSPA1A
8.61e-126	0.39002	0.377	0.238	1.8e-121	SBDS1	B_C6_HSPA1A
5.26e-121	0.3875	0.508	0.377	1.1e-116	SELK2	B_C6_HSPA1A
6.3e-119	0.387001	0.325	0.193	1.32e-114	NXT12	B_C6_HSPA1A
5.54e-85	0.384858	0.353	0.24	1.16e-80	SOD23	B_C6_HSPA1A
1.66e-84	0.384762	0.102	0.036	3.48e-80	SNAI1	B_C6_HSPA1A
1.19e-119	0.38396	0.463	0.326	2.49e-115	RSRC22	B_C6_HSPA1A
0	0.380267	0.997	0.984	0	FTH12	B_C6_HSPA1A
1.7e-116	0.378231	0.259	0.134	3.57e-112	BHLHE403	B_C6_HSPA1A
2.05e-101	0.378201	0.424	0.303	4.3e-97	ATF42	B_C6_HSPA1A
3.69e-183	0.377595	0.814	0.717	7.73e-179	CALM11	B_C6_HSPA1A
9.8e-145	0.376006	0.458	0.295	2.05e-140	JUND2	B_C6_HSPA1A
5.07e-119	0.372891	0.546	0.417	1.06e-114	TRA2B	B_C6_HSPA1A
2.42e-77	0.371615	0.291	0.19	5.06e-73	PNP3	B_C6_HSPA1A
1.53e-54	0.369695	0.594	0.532	3.2e-50	PRDX12	B_C6_HSPA1A
9.24e-101	0.369179	0.37	0.246	1.93e-96	ZFAND51	B_C6_HSPA1A
1.83e-145	0.368467	0.142	0.044	3.83e-141	EGR3	B_C6_HSPA1A
4e-127	0.364369	0.638	0.524	8.37e-123	CYTIP4	B_C6_HSPA1A
4.38e-106	0.360436	0.304	0.179	9.17e-102	IVNS1ABP1	B_C6_HSPA1A
5.82e-83	0.36038	0.227	0.127	1.22e-78	NFKBID1	B_C6_HSPA1A
2.55e-132	0.359837	0.632	0.507	5.34e-128	ELF13	B_C6_HSPA1A
1.4e-99	0.358968	0.343	0.22	2.93e-95	AMD1	B_C6_HSPA1A
9.41e-50	0.358015	0.534	0.466	1.97e-45	NFKBIA3	B_C6_HSPA1A
4.69e-77	0.357819	0.241	0.144	9.82e-73	INSIG12	B_C6_HSPA1A
1.88e-65	0.356853	0.364	0.272	3.94e-61	SLC38A22	B_C6_HSPA1A
3.81e-109	0.356804	0.181	0.081	7.97e-105	ZC3H12A1	B_C6_HSPA1A
2.89e-89	0.35568	0.458	0.345	6.06e-85	ARF42	B_C6_HSPA1A
4.91e-115	0.35509	0.516	0.368	1.03e-110	SLC2A34	B_C6_HSPA1A
2.78e-152	0.354078	0.202	0.079	5.82e-148	DUSP103	B_C6_HSPA1A
4.73e-122	0.353542	0.648	0.524	9.89e-118	REL2	B_C6_HSPA1A
3.59e-126	0.353042	0.802	0.731	7.51e-122	CALM21	B_C6_HSPA1A
3.83e-153	0.350829	0.175	0.063	8.02e-149	CTD-3252C9.41	B_C6_HSPA1A
5.96e-137	0.34464	0.178	0.069	1.25e-132	GZF11	B_C6_HSPA1A
6.68e-101	0.342589	0.253	0.141	1.4e-96	DEDD2	B_C6_HSPA1A
1.11e-113	0.34184	0.267	0.14	2.31e-109	ARRDC23	B_C6_HSPA1A
5.7e-88	0.340549	0.211	0.112	1.19e-83	ICAM12	B_C6_HSPA1A
1.59e-116	0.335087	0.631	0.5	3.32e-112	WSB12	B_C6_HSPA1A
1.05e-127	0.332498	0.444	0.28	2.21e-123	SOCS14	B_C6_HSPA1A
1.56e-102	0.330867	0.496	0.363	3.26e-98	HSPA52	B_C6_HSPA1A
1.2e-76	0.329381	0.441	0.334	2.5e-72	PIM23	B_C6_HSPA1A
1.47e-133	0.325791	0.785	0.697	3.09e-129	EIF4A2	B_C6_HSPA1A
9.51e-64	0.324501	0.393	0.284	1.99e-59	CCR73	B_C6_HSPA1A
2.74e-94	0.323046	0.213	0.109	5.74e-90	HEXIM12	B_C6_HSPA1A
1.4e-203	0.322726	0.878	0.809	2.93e-199	SARAF2	B_C6_HSPA1A
1.12e-56	0.321926	0.237	0.156	2.33e-52	HNRNPAB1	B_C6_HSPA1A
2.53e-76	0.319285	0.724	0.654	5.29e-72	PNRC1	B_C6_HSPA1A
4.39e-105	0.318008	0.596	0.479	9.2e-101	RBM8A2	B_C6_HSPA1A
1.03e-121	0.317835	0.489	0.329	2.16e-117	TNFRSF13B3	B_C6_HSPA1A
3.36e-90	0.317678	0.224	0.121	7.04e-86	LGMN1	B_C6_HSPA1A
0	0.317307	0.999	0.994	0	PTMA	B_C6_HSPA1A
6.8e-79	0.317233	0.286	0.179	1.42e-74	SERPINB93	B_C6_HSPA1A
6.84e-97	0.316532	0.261	0.143	1.43e-92	TGIF14	B_C6_HSPA1A
4.04e-62	0.316069	0.384	0.289	8.45e-58	NASP1	B_C6_HSPA1A
5.19e-71	0.311171	0.318	0.217	1.09e-66	ALG132	B_C6_HSPA1A
3.27e-61	0.310864	0.166	0.094	6.84e-57	SLC1A51	B_C6_HSPA1A
8.03e-100	0.308797	0.679	0.598	1.68e-95	PTGES31	B_C6_HSPA1A
2.79e-103	0.308551	0.24	0.126	5.84e-99	DNAJB42	B_C6_HSPA1A
9.22e-95	0.307923	0.323	0.199	1.93e-90	SYS12	B_C6_HSPA1A
2.26e-116	0.307369	0.895	0.857	4.73e-112	DDX5	B_C6_HSPA1A
2.65e-52	0.306325	0.287	0.206	5.54e-48	EIF4A1	B_C6_HSPA1A
1.27e-53	0.305736	0.613	0.553	2.66e-49	RSRP1	B_C6_HSPA1A
2.86e-101	0.304704	0.619	0.513	5.99e-97	CCNL12	B_C6_HSPA1A
8.4e-74	0.302078	0.211	0.117	1.76e-69	RBKS3	B_C6_HSPA1A
2.24e-64	0.298908	0.385	0.288	4.69e-60	G3BP21	B_C6_HSPA1A
8.03e-67	0.296038	0.404	0.299	1.68e-62	ZC3HAV12	B_C6_HSPA1A
7.06e-67	0.295768	0.415	0.312	1.48e-62	CLK11	B_C6_HSPA1A
2.18e-94	0.295467	0.211	0.108	4.57e-90	TIPARP2	B_C6_HSPA1A
1.37e-68	0.29533	0.336	0.234	2.87e-64	DDX3Y	B_C6_HSPA1A
1.44e-64	0.294707	0.622	0.546	3.02e-60	TPI12	B_C6_HSPA1A
7.43e-78	0.294153	0.535	0.435	1.56e-73	CD441	B_C6_HSPA1A
8.05e-69	0.292613	0.45	0.348	1.69e-64	DDX211	B_C6_HSPA1A
3.09e-70	0.292476	0.128	0.058	6.47e-66	HES1	B_C6_HSPA1A
1.99e-68	0.291094	0.316	0.214	4.17e-64	NFE2L22	B_C6_HSPA1A
2.21e-75	0.288471	0.608	0.526	4.63e-71	KMT2E	B_C6_HSPA1A
0	0.286208	1	0.994	0	MALAT11	B_C6_HSPA1A
1.13e-224	0.284569	0.986	0.939	2.37e-220	RPS263	B_C6_HSPA1A
1.85e-55	0.283144	0.29	0.206	3.87e-51	SLC3A22	B_C6_HSPA1A
2.56e-130	0.282147	0.621	0.464	5.35e-126	NEAT12	B_C6_HSPA1A
1.86e-57	0.28121	0.178	0.103	3.88e-53	RNF139	B_C6_HSPA1A
3.45e-39	0.281145	0.414	0.347	7.21e-35	ARID5B2	B_C6_HSPA1A
2.71e-77	0.27906	0.7	0.632	5.67e-73	NCL	B_C6_HSPA1A
4.72e-59	0.276807	0.169	0.094	9.87e-55	CD701	B_C6_HSPA1A
2.38e-67	0.276601	0.136	0.066	4.98e-63	ABHD5	B_C6_HSPA1A
2.65e-76	0.276544	0.259	0.156	5.54e-72	RLF	B_C6_HSPA1A
2.15e-22	0.276147	0.19	0.145	4.49e-18	STMN12	B_C6_HSPA1A
7.93e-102	0.275801	0.187	0.086	1.66e-97	JOSD11	B_C6_HSPA1A
4.3e-65	0.274894	0.339	0.24	9e-61	NR1H2	B_C6_HSPA1A
7.77e-62	0.274096	0.573	0.517	1.63e-57	SNU131	B_C6_HSPA1A
2.67e-60	0.27371	0.25	0.163	5.59e-56	ZBTB1	B_C6_HSPA1A
3.48e-58	0.273045	0.4	0.301	7.29e-54	MAPRE2	B_C6_HSPA1A
2.61e-69	0.271792	0.249	0.154	5.47e-65	NGRN	B_C6_HSPA1A
8.62e-40	0.268644	0.165	0.103	1.8e-35	SGK12	B_C6_HSPA1A
3.63e-49	0.268506	0.297	0.215	7.61e-45	VPS37B2	B_C6_HSPA1A
4.97e-58	0.267834	0.361	0.269	1.04e-53	HSPA91	B_C6_HSPA1A
1.29e-50	0.266355	0.308	0.217	2.7e-46	CXCR51	B_C6_HSPA1A
1.42e-65	0.265475	0.261	0.166	2.97e-61	RALGAPA11	B_C6_HSPA1A
1.74e-86	0.264087	0.696	0.635	3.63e-82	RBM39	B_C6_HSPA1A
1.45e-67	0.26281	0.39	0.282	3.03e-63	CHD11	B_C6_HSPA1A
9.82e-59	0.260773	0.346	0.25	2.06e-54	PRDM2	B_C6_HSPA1A
3.87e-129	0.259615	0.883	0.832	8.1e-125	YWHAZ	B_C6_HSPA1A
1.51e-56	0.259382	0.229	0.145	3.15e-52	NUFIP2	B_C6_HSPA1A
3.34e-56	0.258317	0.228	0.146	6.98e-52	ATP1A11	B_C6_HSPA1A
7.22e-58	0.258049	0.306	0.208	1.51e-53	BCL2A12	B_C6_HSPA1A
1.69e-122	0.257442	0.141	0.049	3.53e-118	PER1	B_C6_HSPA1A
1.23e-72	0.255997	0.165	0.084	2.57e-68	C1orf1321	B_C6_HSPA1A
8.32e-45	0.255282	0.261	0.185	1.74e-40	CDC42EP32	B_C6_HSPA1A
7.68e-51	0.254946	0.433	0.349	1.61e-46	BZW1	B_C6_HSPA1A
1.97e-70	0.253775	0.226	0.133	4.12e-66	NABP11	B_C6_HSPA1A
5.72e-66	0.253373	0.548	0.452	1.2e-61	CMTM62	B_C6_HSPA1A
1.32e-87	0.25134	0.584	0.439	2.76e-83	XAF15	B_C6_HSPA1A
7.7e-47	0.250294	0.404	0.327	1.61e-42	EMD1	B_C6_HSPA1A
0	1.9596	0.664	0.022	0	RGS13	B_C7_AICDA
1.09e-91	1.84278	0.645	0.17	2.29e-87	HMGB2	B_C7_AICDA
2.33e-99	1.83034	0.636	0.152	4.87e-95	STMN13	B_C7_AICDA
6.52e-114	1.58634	0.995	0.858	1.37e-109	GAPDH2	B_C7_AICDA
2.16e-115	1.55946	1	0.878	4.51e-111	ACTG12	B_C7_AICDA
0	1.49336	0.636	0.038	0	BIK	B_C7_AICDA
3.28e-48	1.48306	0.808	0.418	6.87e-44	TUBB	B_C7_AICDA
0	1.47633	0.636	0.017	0	MEF2B	B_C7_AICDA
4.78e-109	1.47043	0.958	0.44	1e-104	COX5A3	B_C7_AICDA
1.32e-166	1.41508	0.724	0.125	2.77e-162	PRPSAP2	B_C7_AICDA
3.36e-128	1.41128	0.86	0.242	7.04e-124	LRMP	B_C7_AICDA
6.41e-54	1.40807	0.963	0.743	1.34e-49	HMGN21	B_C7_AICDA
1.2e-115	1.33094	0.79	0.212	2.52e-111	TKT1	B_C7_AICDA
3.37e-81	1.28072	0.963	0.648	7.06e-77	HMGN1	B_C7_AICDA
0	1.23644	0.659	0.047	0	NEIL1	B_C7_AICDA
4.22e-47	1.18414	0.776	0.374	8.84e-43	LDHA	B_C7_AICDA
0	1.17884	0.327	0.005	0	RRM2	B_C7_AICDA
1.99e-62	1.17254	0.785	0.346	4.16e-58	MARCKSL13	B_C7_AICDA
1.34e-196	1.15603	0.659	0.084	2.81e-192	ELL3	B_C7_AICDA
3.74e-59	1.13128	0.981	0.801	7.82e-55	HMGB1	B_C7_AICDA
8.08e-117	1.1194	1	0.993	1.69e-112	ACTB2	B_C7_AICDA
0	1.11647	0.369	0.008	0	TYMS	B_C7_AICDA
1.94e-81	1.09666	0.925	0.473	4.07e-77	ANP32B	B_C7_AICDA
1.16e-72	1.09061	0.893	0.438	2.43e-68	PKM2	B_C7_AICDA
1.99e-89	1.0856	0.972	0.511	4.16e-85	LCP1	B_C7_AICDA
1.2e-173	1.08136	0.584	0.072	2.52e-169	PTTG1	B_C7_AICDA
6.96e-83	1.05057	1	0.887	1.46e-78	SERF21	B_C7_AICDA
3.95e-10	1.02055	0.724	0.589	8.28e-06	TUBA1B3	B_C7_AICDA
8.61e-100	1.01889	1	0.931	1.8e-95	PFN1	B_C7_AICDA
1.47e-86	0.995446	0.846	0.305	3.07e-82	HMGA11	B_C7_AICDA
1.79e-44	0.994576	0.883	0.562	3.76e-40	TPI13	B_C7_AICDA
8.35e-143	0.987807	0.682	0.118	1.75e-138	CD383	B_C7_AICDA
2.22e-57	0.982472	0.935	0.544	4.65e-53	PRDX13	B_C7_AICDA
3.14e-76	0.979703	0.977	0.736	6.57e-72	ATP5L	B_C7_AICDA
3.41e-223	0.977863	0.603	0.062	7.14e-219	CCDC88A	B_C7_AICDA
3.53e-65	0.97332	0.738	0.276	7.39e-61	H2AFV	B_C7_AICDA
0	0.972687	0.341	0.004	0	UBE2C	B_C7_AICDA
1.16e-75	0.964032	0.804	0.282	2.44e-71	PRDX6	B_C7_AICDA
8.19e-87	0.960957	0.991	0.747	1.71e-82	ARPC2	B_C7_AICDA
9.92e-141	0.958023	0.692	0.12	2.08e-136	DNMT1	B_C7_AICDA
3.43e-69	0.957646	0.832	0.339	7.18e-65	PGAM1	B_C7_AICDA
5.19e-66	0.957627	0.897	0.469	1.09e-61	SLC25A5	B_C7_AICDA
3.25e-163	0.945839	0.556	0.07	6.81e-159	GCHFR	B_C7_AICDA
4.46e-147	0.938839	0.738	0.131	9.34e-143	RFTN1	B_C7_AICDA
0	0.930993	0.425	0.01	0	AICDA	B_C7_AICDA
7.4e-103	0.920554	0.547	0.1	1.55e-98	LPP	B_C7_AICDA
0	0.907688	0.383	0.016	0	NUSAP1	B_C7_AICDA
9.23e-54	0.903012	0.813	0.392	1.93e-49	ENO1	B_C7_AICDA
3.76e-56	0.90248	0.79	0.317	7.87e-52	GSTP12	B_C7_AICDA
4.24e-55	0.892089	0.776	0.328	8.88e-51	S100A103	B_C7_AICDA
0	0.887678	0.514	0.002	0	AC023590.1	B_C7_AICDA
8.68e-44	0.884465	0.794	0.388	1.82e-39	VPREB31	B_C7_AICDA
2.85e-164	0.88285	0.584	0.074	5.97e-160	VNN2	B_C7_AICDA
2.7e-100	0.878552	0.589	0.117	5.66e-96	KLHL6	B_C7_AICDA
0	0.877622	0.435	0.008	0	KIAA0101	B_C7_AICDA
1.45e-31	0.877588	0.603	0.275	3.04e-27	DUT	B_C7_AICDA
0	0.865839	0.477	0.02	0	SERPINA9	B_C7_AICDA
2.8e-78	0.858714	0.846	0.305	5.86e-74	RBBP4	B_C7_AICDA
5.75e-50	0.850876	0.855	0.454	1.2e-45	UBE2J12	B_C7_AICDA
1.76e-48	0.845053	0.949	0.669	3.69e-44	ALDOA	B_C7_AICDA
1.38e-73	0.841721	0.981	0.888	2.9e-69	CFL1	B_C7_AICDA
0	0.841161	0.369	0.006	0	MKI67	B_C7_AICDA
3.46e-55	0.839853	0.85	0.44	7.24e-51	DBI	B_C7_AICDA
3.23e-66	0.835535	0.701	0.226	6.76e-62	ABRACL3	B_C7_AICDA
4.94e-66	0.834168	0.921	0.491	1.03e-61	GNG5	B_C7_AICDA
8.99e-133	0.832623	0.533	0.075	1.88e-128	MYO1E	B_C7_AICDA
2.66e-161	0.828212	0.491	0.056	5.57e-157	HMCES	B_C7_AICDA
3.86e-47	0.822737	0.883	0.456	8.08e-43	MX15	B_C7_AICDA
1.36e-46	0.810454	0.944	0.682	2.84e-42	CD531	B_C7_AICDA
2.16e-66	0.809026	0.967	0.587	4.53e-62	ARPC1B3	B_C7_AICDA
3.31e-62	0.80783	0.813	0.316	6.94e-58	CD221	B_C7_AICDA
1.42e-47	0.799866	0.916	0.509	2.97e-43	TCEA11	B_C7_AICDA
4.77e-90	0.796054	0.584	0.124	9.98e-86	SYNE2	B_C7_AICDA
1.1e-137	0.774908	0.523	0.07	2.3e-133	GCSAM	B_C7_AICDA
9.2e-67	0.773608	0.986	0.794	1.92e-62	CORO1A	B_C7_AICDA
8.01e-60	0.770805	0.893	0.433	1.68e-55	ATP5G3	B_C7_AICDA
4.85e-57	0.769335	0.864	0.395	1.02e-52	PARP1	B_C7_AICDA
9.21e-98	0.768879	0.547	0.105	1.93e-93	NANS	B_C7_AICDA
1.79e-47	0.766685	0.827	0.414	3.75e-43	POU2AF1	B_C7_AICDA
2.85e-43	0.762174	0.85	0.389	5.97e-39	RGS18	B_C7_AICDA
1.61e-54	0.761907	0.86	0.398	3.38e-50	ARPC5	B_C7_AICDA
0	0.755102	0.425	0.015	0	CDCA7	B_C7_AICDA
3.54e-66	0.753874	0.991	0.786	7.4e-62	MYL6	B_C7_AICDA
1.24e-82	0.753693	0.631	0.149	2.59e-78	RP11-231C14.74	B_C7_AICDA
4.87e-91	0.748186	0.617	0.136	1.02e-86	GRHPR	B_C7_AICDA
5.81e-41	0.743433	0.776	0.351	1.22e-36	DEK2	B_C7_AICDA
2.35e-61	0.742966	0.794	0.249	4.93e-57	TCL1A5	B_C7_AICDA
3.31e-121	0.742313	0.603	0.103	6.94e-117	LIMS1	B_C7_AICDA
1.49e-43	0.740961	0.752	0.316	3.13e-39	ALOX5AP	B_C7_AICDA
0	0.7403	0.308	0.003	0	SUGCT	B_C7_AICDA
1.83e-72	0.738331	0.603	0.154	3.83e-68	SEC14L1	B_C7_AICDA
3.29e-58	0.735739	0.729	0.259	6.89e-54	CALM3	B_C7_AICDA
1.19e-55	0.735501	0.397	0.09	2.49e-51	SMC4	B_C7_AICDA
0	0.728908	0.318	0.004	0	BIRC5	B_C7_AICDA
6.46e-54	0.728711	0.72	0.264	1.35e-49	LYPLA1	B_C7_AICDA
1.43e-47	0.726984	0.813	0.364	2.99e-43	BCAS42	B_C7_AICDA
4.1e-75	0.722425	0.617	0.155	8.59e-71	H2AFY	B_C7_AICDA
7.63e-44	0.718896	0.864	0.426	1.6e-39	CD40	B_C7_AICDA
1.31e-105	0.717197	0.519	0.085	2.74e-101	LCK	B_C7_AICDA
4.72e-75	0.707742	0.495	0.107	9.88e-71	GMDS	B_C7_AICDA
7.59e-28	0.706316	0.869	0.571	1.59e-23	H2AFZ4	B_C7_AICDA
7.79e-43	0.705517	0.925	0.61	1.63e-38	RAN	B_C7_AICDA
1.87e-47	0.705496	0.916	0.568	3.92e-43	ACTR3	B_C7_AICDA
3.98e-51	0.704934	0.673	0.228	8.33e-47	GPR184	B_C7_AICDA
4.51e-52	0.704252	0.879	0.431	9.45e-48	LDHB2	B_C7_AICDA
4.13e-104	0.703472	0.528	0.089	8.64e-100	DAAM1	B_C7_AICDA
9.97e-114	0.700932	0.547	0.087	2.09e-109	BCL7A3	B_C7_AICDA
2.65e-274	0.696958	0.285	0.01	5.56e-270	CENPF	B_C7_AICDA
0	0.695362	0.397	0.014	0	ACY3	B_C7_AICDA
6.52e-69	0.694603	0.617	0.162	1.37e-64	BRWD1	B_C7_AICDA
9.54e-60	0.68965	0.598	0.17	2e-55	CPNE3	B_C7_AICDA
0	0.682464	0.393	0.017	0	DCAF12	B_C7_AICDA
0	0.681472	0.308	0.009	0	TOP2A	B_C7_AICDA
3.41e-78	0.676953	0.491	0.099	7.13e-74	SUSD3	B_C7_AICDA
1.54e-222	0.675713	0.304	0.015	3.22e-218	CCNB1	B_C7_AICDA
1.15e-71	0.664144	0.313	0.047	2.4e-67	BNIP3	B_C7_AICDA
4.38e-49	0.660215	0.748	0.299	9.17e-45	WDR1	B_C7_AICDA
3.38e-61	0.660142	0.603	0.162	7.07e-57	STAG33	B_C7_AICDA
2.33e-93	0.659956	0.481	0.083	4.88e-89	DEF81	B_C7_AICDA
0	0.659895	0.29	0.005	0	CCNB2	B_C7_AICDA
0	0.65953	0.262	0.004	0	CDK1	B_C7_AICDA
6.24e-50	0.65747	0.771	0.301	1.31e-45	CBX3	B_C7_AICDA
1.16e-50	0.657063	0.519	0.146	2.43e-46	RNGTT	B_C7_AICDA
3.85e-45	0.653215	0.864	0.452	8.05e-41	COX8A	B_C7_AICDA
3.97e-35	0.651058	1	0.913	8.3e-31	MS4A11	B_C7_AICDA
2.34e-54	0.650559	0.71	0.242	4.9e-50	LAP33	B_C7_AICDA
2.04e-45	0.649914	0.748	0.308	4.27e-41	TPM41	B_C7_AICDA
1.44e-51	0.649875	1	0.877	3.02e-47	H3F3A1	B_C7_AICDA
0	0.647002	0.271	0.004	0	TPX2	B_C7_AICDA
4.23e-176	0.646516	0.308	0.02	8.86e-172	DHRS9	B_C7_AICDA
3.28e-51	0.643586	0.836	0.356	6.87e-47	FKBP1A1	B_C7_AICDA
3.56e-86	0.640879	0.505	0.096	7.45e-82	LMNB1	B_C7_AICDA
4.24e-42	0.637863	0.902	0.518	8.88e-38	GDI2	B_C7_AICDA
7.07e-71	0.634267	0.631	0.166	1.48e-66	PRDX3	B_C7_AICDA
2.82e-29	0.63328	0.85	0.51	5.89e-25	PGK1	B_C7_AICDA
4.47e-38	0.624977	0.584	0.214	9.35e-34	SLBP	B_C7_AICDA
6.63e-43	0.624553	0.836	0.397	1.39e-38	ATP5J2	B_C7_AICDA
7.99e-36	0.623922	0.944	0.635	1.67e-31	POLD4	B_C7_AICDA
2.11e-50	0.621858	0.692	0.244	4.42e-46	CPNE52	B_C7_AICDA
4.42e-59	0.617564	0.692	0.216	9.25e-55	PSMA4	B_C7_AICDA
2.4e-85	0.615248	0.593	0.127	5.01e-81	RGS10	B_C7_AICDA
3.15e-91	0.613242	0.598	0.122	6.6e-87	CD81	B_C7_AICDA
0	0.612832	0.201	0.004	0	CDC20	B_C7_AICDA
7.5e-65	0.611988	0.369	0.067	1.57e-60	HOPX	B_C7_AICDA
1.96e-132	0.609839	0.313	0.027	4.1e-128	DHFR	B_C7_AICDA
2.84e-252	0.608717	0.294	0.012	5.95e-248	TK1	B_C7_AICDA
2.7e-77	0.600923	0.636	0.154	5.65e-73	RASGRP3	B_C7_AICDA
9.42e-51	0.598861	0.995	0.929	1.97e-46	PPIA	B_C7_AICDA
1.19e-44	0.597733	0.706	0.276	2.48e-40	SNRPD1	B_C7_AICDA
1.66e-53	0.596584	0.5	0.131	3.48e-49	C12orf75	B_C7_AICDA
2.02e-44	0.595931	0.752	0.306	4.22e-40	ATP5C1	B_C7_AICDA
2.76e-150	0.595406	0.481	0.054	5.78e-146	IL21R1	B_C7_AICDA
2.46e-52	0.595167	0.36	0.077	5.15e-48	PCNA	B_C7_AICDA
3.65e-49	0.59328	0.346	0.075	7.63e-45	MCM7	B_C7_AICDA
1.66e-51	0.592655	0.696	0.238	3.48e-47	VDAC1	B_C7_AICDA
1.51e-41	0.589665	0.547	0.184	3.17e-37	ANP32E	B_C7_AICDA
1.14e-57	0.587749	0.734	0.246	2.39e-53	MRPL51	B_C7_AICDA
1.49e-48	0.587614	0.664	0.226	3.12e-44	CCDC69	B_C7_AICDA
1.7e-33	0.587163	0.977	0.754	3.55e-29	HLA-DMA	B_C7_AICDA
1.38e-51	0.587113	0.64	0.209	2.89e-47	FERMT3	B_C7_AICDA
8.03e-44	0.584733	0.79	0.325	1.68e-39	GYPC	B_C7_AICDA
3.96e-31	0.583843	0.664	0.301	8.28e-27	NUCKS1	B_C7_AICDA
4.67e-61	0.582848	0.664	0.19	9.76e-57	LBR1	B_C7_AICDA
8.47e-37	0.580422	0.874	0.422	1.77e-32	CSK1	B_C7_AICDA
0	0.580376	0.318	0.003	0	MYBL1	B_C7_AICDA
1.92e-75	0.579328	0.598	0.14	4.02e-71	ATP6V1E1	B_C7_AICDA
1.38e-39	0.577622	0.977	0.885	2.89e-35	LAPTM51	B_C7_AICDA
4.2e-41	0.577363	0.893	0.459	8.78e-37	CAPZB1	B_C7_AICDA
1.91e-16	0.573645	0.724	0.477	3.99e-12	SMIM141	B_C7_AICDA
4.32e-120	0.572344	0.458	0.06	9.05e-116	OGG1	B_C7_AICDA
1.19e-160	0.570544	0.36	0.03	2.49e-156	EZH2	B_C7_AICDA
1.32e-77	0.563406	0.565	0.121	2.76e-73	PAG1	B_C7_AICDA
3.43e-38	0.561683	0.822	0.367	7.18e-34	TMEM1232	B_C7_AICDA
7.02e-202	0.557775	0.364	0.024	1.47e-197	LMO2	B_C7_AICDA
9.71e-42	0.556592	0.967	0.772	2.03e-37	RHOA	B_C7_AICDA
6.41e-56	0.556303	0.565	0.157	1.34e-51	CLIC4	B_C7_AICDA
2.06e-36	0.553532	0.771	0.354	4.32e-32	CSTB	B_C7_AICDA
0	0.55219	0.29	0.007	0	CDKN3	B_C7_AICDA
3.49e-32	0.551491	0.617	0.251	7.3e-28	HN11	B_C7_AICDA
1.71e-36	0.550966	0.944	0.655	3.57e-32	YWHAB	B_C7_AICDA
1.5e-35	0.55094	0.869	0.504	3.14e-31	PPP1CA	B_C7_AICDA
3.31e-33	0.550769	0.977	0.772	6.92e-29	LIMD22	B_C7_AICDA
8.9e-29	0.550475	0.551	0.235	1.86e-24	RANBP1	B_C7_AICDA
1.07e-32	0.550215	0.911	0.568	2.23e-28	SLC25A3	B_C7_AICDA
4.98e-31	0.550161	0.879	0.489	1.04e-26	SYPL1	B_C7_AICDA
4.12e-27	0.54949	0.85	0.518	8.62e-23	HNRNPA3	B_C7_AICDA
2.57e-33	0.548714	0.864	0.457	5.38e-29	IRF82	B_C7_AICDA
7.77e-25	0.546103	0.879	0.53	1.63e-20	UCP24	B_C7_AICDA
6.09e-29	0.545523	0.958	0.653	1.27e-24	CD79B4	B_C7_AICDA
2.07e-25	0.544101	0.935	0.745	4.33e-21	ISG205	B_C7_AICDA
5.53e-94	0.542797	0.444	0.071	1.16e-89	ADA	B_C7_AICDA
5.91e-43	0.541868	0.808	0.346	1.24e-38	SHFM1	B_C7_AICDA
1.02e-37	0.53826	0.808	0.37	2.13e-33	ATP5F1	B_C7_AICDA
5.29e-50	0.537669	0.631	0.203	1.11e-45	ACADM	B_C7_AICDA
1.17e-35	0.535304	0.631	0.24	2.45e-31	CD724	B_C7_AICDA
1.87e-40	0.535215	0.533	0.171	3.91e-36	PIM3	B_C7_AICDA
4.06e-47	0.535007	0.523	0.151	8.5e-43	LYPLAL1	B_C7_AICDA
3.2e-33	0.534826	0.411	0.128	6.7e-29	KPNA21	B_C7_AICDA
1.83e-31	0.532454	0.836	0.458	3.83e-27	ERH	B_C7_AICDA
4.8e-31	0.532265	0.804	0.429	1e-26	ATPIF1	B_C7_AICDA
9.23e-35	0.531911	0.771	0.342	1.93e-30	TERF2IP	B_C7_AICDA
5.68e-44	0.530307	0.991	0.857	1.19e-39	ARPC3	B_C7_AICDA
1.08e-37	0.527761	0.841	0.405	2.27e-33	RBX1	B_C7_AICDA
0	0.525882	0.271	0.003	0	AURKB	B_C7_AICDA
1.09e-28	0.525514	0.888	0.535	2.29e-24	CNN21	B_C7_AICDA
9.08e-40	0.525253	0.752	0.309	1.9e-35	RABGAP1L2	B_C7_AICDA
1.36e-51	0.522946	0.575	0.166	2.84e-47	ZNF581	B_C7_AICDA
7.14e-50	0.520558	0.589	0.178	1.49e-45	IDH2	B_C7_AICDA
7.7e-36	0.520321	0.879	0.459	1.61e-31	CAP1	B_C7_AICDA
1.84e-125	0.519199	0.425	0.051	3.85e-121	FAM129A	B_C7_AICDA
6.25e-36	0.519197	0.785	0.374	1.31e-31	PSMB3	B_C7_AICDA
4.34e-33	0.517187	0.85	0.459	9.08e-29	BRK12	B_C7_AICDA
5.55e-44	0.516134	0.706	0.266	1.16e-39	CLTA	B_C7_AICDA
1.42e-33	0.515512	0.734	0.316	2.97e-29	GGA2	B_C7_AICDA
2.45e-27	0.514999	0.799	0.42	5.13e-23	SWAP70	B_C7_AICDA
6.52e-39	0.513235	0.598	0.218	1.36e-34	PSMB2	B_C7_AICDA
2.54e-90	0.511448	0.407	0.061	5.32e-86	TOX	B_C7_AICDA
5.49e-38	0.511188	0.687	0.264	1.15e-33	SNX5	B_C7_AICDA
2.34e-64	0.511067	0.551	0.132	4.9e-60	PHF6	B_C7_AICDA
2.36e-81	0.509327	0.467	0.084	4.94e-77	FAM76B	B_C7_AICDA
1.09e-75	0.508014	0.336	0.05	2.29e-71	SMC2	B_C7_AICDA
1.55e-67	0.506868	0.556	0.13	3.24e-63	CARHSP1	B_C7_AICDA
3.21e-32	0.505122	0.818	0.408	6.72e-28	SELT1	B_C7_AICDA
5.08e-104	0.505082	0.35	0.042	1.06e-99	SLC2A5	B_C7_AICDA
2.95e-21	0.504577	0.93	0.771	6.17e-17	MIF	B_C7_AICDA
2.06e-35	0.504565	0.762	0.347	4.31e-31	CCT8	B_C7_AICDA
4.26e-36	0.503274	0.766	0.326	8.91e-32	ROMO1	B_C7_AICDA
9.28e-295	0.500303	0.29	0.01	1.94e-290	ASF1B	B_C7_AICDA
2.1e-50	0.500137	0.612	0.188	4.4e-46	NUDT21	B_C7_AICDA
7.12e-45	0.500046	0.664	0.226	1.49e-40	CNIH1	B_C7_AICDA
1.16e-37	0.498386	0.729	0.298	2.42e-33	MBD4	B_C7_AICDA
1.73e-34	0.493944	0.715	0.295	3.61e-30	SNAP23	B_C7_AICDA
4.52e-35	0.493778	0.687	0.285	9.47e-31	ARPC5L	B_C7_AICDA
6.55e-29	0.491934	0.827	0.434	1.37e-24	EAF23	B_C7_AICDA
1.85e-250	0.491588	0.304	0.013	3.87e-246	ZWINT	B_C7_AICDA
1.92e-29	0.488763	0.785	0.408	4.02e-25	ATP5J	B_C7_AICDA
1.12e-49	0.488647	0.537	0.152	2.33e-45	MTHFD21	B_C7_AICDA
4.62e-30	0.488118	0.804	0.416	9.68e-26	POMP	B_C7_AICDA
2.38e-37	0.487994	0.136	0.017	4.97e-33	CCL4L2	B_C7_AICDA
3.54e-34	0.487946	0.659	0.256	7.42e-30	KIAA0922	B_C7_AICDA
5.33e-70	0.487928	0.383	0.068	1.12e-65	HS2ST1	B_C7_AICDA
6.64e-47	0.4862	0.579	0.177	1.39e-42	FABP54	B_C7_AICDA
1.14e-37	0.485537	0.575	0.201	2.39e-33	IMP4	B_C7_AICDA
1.45e-37	0.485379	0.72	0.295	3.03e-33	PSMA6	B_C7_AICDA
1.74e-21	0.485303	0.897	0.656	3.64e-17	EZR3	B_C7_AICDA
0	0.484988	0.234	0.005	0	ASPM	B_C7_AICDA
1.36e-186	0.484601	0.332	0.022	2.86e-182	CASC5	B_C7_AICDA
3.87e-47	0.482369	0.519	0.148	8.1e-43	SMS	B_C7_AICDA
1.51e-32	0.480755	0.542	0.196	3.15e-28	METAP2	B_C7_AICDA
1.17e-37	0.480571	0.715	0.275	2.44e-33	CLEC2D3	B_C7_AICDA
4.72e-120	0.479371	0.332	0.034	9.87e-116	SEMA4A	B_C7_AICDA
1.53e-18	0.479262	0.71	0.401	3.21e-14	DUSP24	B_C7_AICDA
2.13e-34	0.479247	0.972	0.742	4.46e-30	CHCHD2	B_C7_AICDA
1.01e-24	0.478421	0.794	0.433	2.12e-20	CTSH4	B_C7_AICDA
3e-45	0.477734	0.229	0.038	6.28e-41	RASSF6	B_C7_AICDA
5.47e-50	0.477645	0.565	0.163	1.15e-45	RFC1	B_C7_AICDA
1.76e-40	0.477119	0.706	0.261	3.69e-36	BASP11	B_C7_AICDA
8.3e-35	0.476277	0.808	0.357	1.74e-30	DBNL	B_C7_AICDA
2e-28	0.475653	0.836	0.478	4.19e-24	ATP5B	B_C7_AICDA
7.89e-31	0.474321	0.631	0.263	1.65e-26	LSM5	B_C7_AICDA
4.79e-30	0.474303	0.916	0.583	1e-25	COX6B1	B_C7_AICDA
4.96e-26	0.471531	0.696	0.322	1.04e-21	PLSCR15	B_C7_AICDA
5.34e-31	0.471291	0.668	0.285	1.12e-26	DDX39A	B_C7_AICDA
1.15e-22	0.470436	0.944	0.626	2.4e-18	COTL14	B_C7_AICDA
1.45e-37	0.470263	0.738	0.284	3.03e-33	SERPINB1	B_C7_AICDA
3.37e-38	0.468856	0.687	0.269	7.05e-34	TOP1	B_C7_AICDA
8.59e-291	0.468035	0.29	0.01	1.8e-286	CENPU	B_C7_AICDA
2.4e-26	0.467829	0.916	0.593	5.03e-22	HCLS1	B_C7_AICDA
2.56e-31	0.466786	0.804	0.391	5.37e-27	C14orf166	B_C7_AICDA
4.04e-92	0.466034	0.383	0.054	8.47e-88	RPRD1B	B_C7_AICDA
2.43e-28	0.46493	0.93	0.73	5.08e-24	SUMO2	B_C7_AICDA
7.39e-33	0.464828	0.776	0.362	1.55e-28	SNRPD3	B_C7_AICDA
1.96e-38	0.464534	0.673	0.253	4.11e-34	SYVN1	B_C7_AICDA
2.72e-41	0.464475	0.668	0.233	5.69e-37	PGLS1	B_C7_AICDA
7.14e-30	0.462423	0.977	0.845	1.49e-25	NPM1	B_C7_AICDA
3.87e-27	0.461032	0.598	0.256	8.1e-23	RPA3	B_C7_AICDA
1.9e-65	0.46092	0.435	0.087	3.99e-61	CENPM1	B_C7_AICDA
8.22e-18	0.460621	0.201	0.059	1.72e-13	CCL41	B_C7_AICDA
7.18e-26	0.459962	0.902	0.655	1.5e-21	COX6A1	B_C7_AICDA
6.49e-59	0.459459	0.551	0.14	1.36e-54	GLRX3	B_C7_AICDA
1.95e-28	0.45869	0.967	0.844	4.08e-24	HNRNPA1	B_C7_AICDA
8.23e-37	0.458677	0.551	0.19	1.72e-32	RBBP7	B_C7_AICDA
4.15e-47	0.458184	0.313	0.065	8.69e-43	KIF22	B_C7_AICDA
2.28e-41	0.458058	0.65	0.224	4.76e-37	HDAC1	B_C7_AICDA
2.85e-26	0.457463	0.967	0.878	5.97e-22	HNRNPA2B1	B_C7_AICDA
5.01e-56	0.456762	0.551	0.145	1.05e-51	CLTC	B_C7_AICDA
1.49e-33	0.456011	0.65	0.258	3.11e-29	MDH1	B_C7_AICDA
1.87e-181	0.454914	0.308	0.019	3.92e-177	PHF19	B_C7_AICDA
4.73e-51	0.454085	0.565	0.159	9.9e-47	ZYX2	B_C7_AICDA
1.29e-44	0.453458	0.509	0.149	2.7e-40	TXNDC17	B_C7_AICDA
7.33e-32	0.453403	0.388	0.116	1.53e-27	SGK13	B_C7_AICDA
9.97e-42	0.453104	0.537	0.17	2.09e-37	MPC2	B_C7_AICDA
1.16e-40	0.452577	0.561	0.182	2.43e-36	UBE2G1	B_C7_AICDA
3.67e-25	0.45135	0.659	0.306	7.68e-21	RAD21	B_C7_AICDA
1.3e-29	0.451081	0.509	0.187	2.72e-25	SIT1	B_C7_AICDA
3.47e-40	0.450154	0.341	0.083	7.26e-36	MCM3	B_C7_AICDA
1.17e-63	0.449379	0.444	0.095	2.45e-59	SPATS2	B_C7_AICDA
9.64e-36	0.449102	0.64	0.238	2.02e-31	TSPO	B_C7_AICDA
2.11e-28	0.448256	0.822	0.437	4.42e-24	TRAPPC1	B_C7_AICDA
3.28e-28	0.448041	0.71	0.308	6.86e-24	DCK	B_C7_AICDA
3.68e-42	0.447904	0.621	0.206	7.71e-38	AP2S11	B_C7_AICDA
2.39e-22	0.447864	0.72	0.379	5e-18	PDIA61	B_C7_AICDA
2.1e-34	0.447671	0.692	0.276	4.39e-30	LSM6	B_C7_AICDA
5.29e-44	0.446632	0.589	0.185	1.11e-39	MTMR14	B_C7_AICDA
8.18e-90	0.446457	0.374	0.052	1.71e-85	BPNT1	B_C7_AICDA
1.32e-30	0.444647	0.762	0.343	2.77e-26	NDUFV2	B_C7_AICDA
1.41e-45	0.44354	0.631	0.206	2.95e-41	HSBP1	B_C7_AICDA
2.81e-92	0.443306	0.262	0.027	5.88e-88	SCARB1	B_C7_AICDA
1.98e-22	0.442128	0.808	0.457	4.15e-18	SEC61B1	B_C7_AICDA
9.2e-86	0.442125	0.458	0.079	1.93e-81	MYL6B	B_C7_AICDA
7.51e-27	0.441118	0.804	0.41	1.57e-22	CSNK2B	B_C7_AICDA
1.09e-25	0.439772	0.799	0.418	2.28e-21	RAP1B	B_C7_AICDA
2.55e-21	0.438728	0.935	0.705	5.34e-17	NCF13	B_C7_AICDA
1.03e-27	0.437837	0.706	0.309	2.15e-23	PSIP1	B_C7_AICDA
7.12e-32	0.437709	0.636	0.253	1.49e-27	YWHAE	B_C7_AICDA
1.46e-25	0.436621	0.977	0.8	3.06e-21	RAC21	B_C7_AICDA
1.86e-36	0.436373	0.664	0.25	3.9e-32	PPP2CA	B_C7_AICDA
1.23e-29	0.436363	0.748	0.339	2.58e-25	ARF5	B_C7_AICDA
2.58e-27	0.436122	0.888	0.477	5.4e-23	MOB1A2	B_C7_AICDA
1.64e-252	0.435875	0.215	0.006	3.43e-248	NUF2	B_C7_AICDA
8.06e-27	0.435552	0.757	0.372	1.69e-22	RAC1	B_C7_AICDA
1.06e-27	0.43374	0.706	0.325	2.21e-23	ATP5A12	B_C7_AICDA
1.09e-202	0.433709	0.346	0.022	2.28e-198	MYBL2	B_C7_AICDA
4.44e-47	0.43341	0.369	0.084	9.29e-43	CKS1B	B_C7_AICDA
2.14e-146	0.432671	0.285	0.021	4.49e-142	NUGGC	B_C7_AICDA
9.11e-35	0.43229	0.35	0.095	1.91e-30	PIM1	B_C7_AICDA
3e-285	0.431449	0.21	0.005	6.28e-281	CDCA8	B_C7_AICDA
2.31e-31	0.431396	0.575	0.211	4.83e-27	BACH25	B_C7_AICDA
1.3e-165	0.430904	0.294	0.019	2.73e-161	ORC6	B_C7_AICDA
3.36e-24	0.430724	0.738	0.371	7.04e-20	YWHAQ	B_C7_AICDA
1.37e-24	0.429905	0.883	0.583	2.87e-20	COX6C	B_C7_AICDA
8.76e-22	0.429877	0.748	0.423	1.83e-17	SNRPB	B_C7_AICDA
0	0.427959	0.238	0.005	0	KIFC1	B_C7_AICDA
2.49e-30	0.427413	0.701	0.3	5.2e-26	DDT	B_C7_AICDA
2.64e-29	0.427082	0.682	0.295	5.53e-25	LPXN2	B_C7_AICDA
9.94e-20	0.426923	0.776	0.445	2.08e-15	SET	B_C7_AICDA
3.87e-33	0.426554	0.664	0.267	8.11e-29	NDUFA12	B_C7_AICDA
0	0.426485	0.229	0.004	0	CDCA3	B_C7_AICDA
4.54e-27	0.426256	0.542	0.22	9.49e-23	PPM1G	B_C7_AICDA
1.97e-51	0.425521	0.276	0.049	4.11e-47	DENND6B	B_C7_AICDA
1.35e-32	0.425272	0.463	0.15	2.82e-28	CR22	B_C7_AICDA
1.29e-38	0.424579	0.584	0.198	2.71e-34	GLRX	B_C7_AICDA
1.25e-47	0.424538	0.519	0.144	2.61e-43	PDIA4	B_C7_AICDA
1.15e-34	0.424415	0.668	0.258	2.4e-30	TMEM256	B_C7_AICDA
5.37e-33	0.423812	0.734	0.299	1.12e-28	LSM14A	B_C7_AICDA
9.63e-23	0.423092	0.794	0.431	2.02e-18	PPP1CC	B_C7_AICDA
4.42e-17	0.422874	0.383	0.158	9.25e-13	TRAF4	B_C7_AICDA
6.7e-24	0.422429	0.907	0.579	1.4e-19	HNRNPC	B_C7_AICDA
0	0.422307	0.234	0.005	0	CLSPN	B_C7_AICDA
1.18e-61	0.422275	0.262	0.038	2.47e-57	AC074289.1	B_C7_AICDA
1.24e-37	0.422132	0.659	0.245	2.6e-33	NDUFB3	B_C7_AICDA
2.4e-24	0.421571	0.799	0.412	5.01e-20	BLNK	B_C7_AICDA
6.16e-32	0.421524	0.706	0.288	1.29e-27	TALDO1	B_C7_AICDA
3.43e-37	0.42087	0.598	0.21	7.17e-33	HNRNPD	B_C7_AICDA
2.95e-18	0.420665	0.813	0.508	6.17e-14	C4orf3	B_C7_AICDA
3.46e-34	0.420306	0.729	0.303	7.24e-30	PPP4C	B_C7_AICDA
5.08e-37	0.420086	0.593	0.204	1.06e-32	CEP57	B_C7_AICDA
1.39e-25	0.419734	1	0.995	2.91e-21	PTMA1	B_C7_AICDA
3.23e-30	0.419419	0.556	0.206	6.77e-26	MRPS24	B_C7_AICDA
3.22e-34	0.418069	0.631	0.236	6.73e-30	EPS15	B_C7_AICDA
6.25e-34	0.417764	0.64	0.248	1.31e-29	NDUFAB1	B_C7_AICDA
3.4e-40	0.416213	0.472	0.14	7.13e-36	PRKCD	B_C7_AICDA
1.61e-12	0.415342	0.921	0.717	3.37e-08	SYNGR21	B_C7_AICDA
4.69e-170	0.415262	0.341	0.025	9.83e-166	MAD2L1	B_C7_AICDA
9.53e-32	0.415246	0.65	0.265	1.99e-27	UBE2A	B_C7_AICDA
0	0.414734	0.229	0.002	0	PKMYT1	B_C7_AICDA
5.23e-62	0.414433	0.481	0.107	1.09e-57	COMMD4	B_C7_AICDA
6.11e-16	0.41339	0.495	0.23	1.28e-11	BCL2A13	B_C7_AICDA
3.79e-32	0.411659	0.159	0.026	7.94e-28	CCL3	B_C7_AICDA
5.74e-60	0.411463	0.421	0.088	1.2e-55	SKA2	B_C7_AICDA
1.16e-22	0.411137	0.916	0.614	2.42e-18	NDUFA4	B_C7_AICDA
1.22e-27	0.410476	0.673	0.286	2.56e-23	ZCCHC71	B_C7_AICDA
7.3e-87	0.409655	0.327	0.042	1.53e-82	TERF2	B_C7_AICDA
7.6e-230	0.409618	0.192	0.005	1.59e-225	CENPE	B_C7_AICDA
4.65e-19	0.409454	0.869	0.522	9.72e-15	HLA-DMB	B_C7_AICDA
5.31e-210	0.407406	0.15	0.003	1.11e-205	PLK1	B_C7_AICDA
1.67e-25	0.404989	0.977	0.831	3.49e-21	ARHGDIB3	B_C7_AICDA
2.65e-30	0.403995	0.523	0.192	5.56e-26	EHMT1	B_C7_AICDA
1.58e-23	0.403308	0.822	0.442	3.31e-19	LAT2	B_C7_AICDA
3.54e-210	0.402913	0.234	0.009	7.42e-206	GINS2	B_C7_AICDA
7.73e-32	0.402841	0.631	0.245	1.62e-27	SNRPA	B_C7_AICDA
4.85e-31	0.402396	0.64	0.258	1.02e-26	SNRPF	B_C7_AICDA
0	0.402276	0.266	0.006	0	A4GALT	B_C7_AICDA
6.63e-29	0.402095	0.752	0.344	1.39e-24	LSM8	B_C7_AICDA
1.42e-40	0.401571	0.5	0.149	2.97e-36	MTF2	B_C7_AICDA
1.26e-53	0.400949	0.542	0.143	2.64e-49	MRPL28	B_C7_AICDA
4.99e-32	0.400609	0.537	0.195	1.04e-27	ZBTB8OS	B_C7_AICDA
2.24e-86	0.400429	0.28	0.032	4.69e-82	AC007386.4	B_C7_AICDA
1.08e-52	0.399956	0.481	0.117	2.26e-48	MCOLN22	B_C7_AICDA
6.91e-32	0.399343	0.673	0.269	1.45e-27	UBE2L3	B_C7_AICDA
0	0.398189	0.22	0.003	0	CCNA2	B_C7_AICDA
1.07e-112	0.397495	0.327	0.033	2.24e-108	AIF1	B_C7_AICDA
1.35e-129	0.397203	0.29	0.023	2.82e-125	MCM2	B_C7_AICDA
4.1e-25	0.396944	0.621	0.267	8.58e-21	SCIMP4	B_C7_AICDA
5.5e-43	0.396589	0.584	0.184	1.15e-38	ETFA	B_C7_AICDA
1.66e-24	0.396005	0.822	0.433	3.48e-20	SRP9	B_C7_AICDA
2.84e-20	0.395901	0.678	0.343	5.94e-16	UQCRQ	B_C7_AICDA
6.4e-56	0.395851	0.388	0.08	1.34e-51	MRPL15	B_C7_AICDA
2.73e-33	0.395484	0.374	0.108	5.72e-29	SMC1A	B_C7_AICDA
2.41e-36	0.394724	0.547	0.185	5.05e-32	CLINT1	B_C7_AICDA
2.32e-28	0.394667	0.617	0.249	4.85e-24	SH3KBP1	B_C7_AICDA
5.86e-29	0.393134	0.313	0.09	1.23e-24	DSTN	B_C7_AICDA
3.49e-24	0.392976	0.794	0.407	7.31e-20	COPE	B_C7_AICDA
3.3e-31	0.392849	0.626	0.245	6.91e-27	POLR2G	B_C7_AICDA
3.33e-46	0.392757	0.477	0.124	6.97e-42	SSBP21	B_C7_AICDA
1.21e-44	0.392538	0.467	0.123	2.53e-40	ATP8A1	B_C7_AICDA
2.07e-21	0.392438	0.902	0.655	4.33e-17	UQCRH	B_C7_AICDA
1.33e-32	0.391974	0.542	0.19	2.79e-28	LSM4	B_C7_AICDA
5.52e-93	0.391835	0.313	0.037	1.16e-88	ZNF608	B_C7_AICDA
1.12e-15	0.390796	0.799	0.494	2.34e-11	MAP1LC3B3	B_C7_AICDA
1.1e-24	0.390697	0.813	0.441	2.29e-20	UBE2N3	B_C7_AICDA
2.85e-233	0.389941	0.285	0.012	5.96e-229	SHCBP1	B_C7_AICDA
8.77e-36	0.389371	0.514	0.168	1.84e-31	GPI	B_C7_AICDA
1.46e-29	0.387931	0.575	0.214	3.06e-25	IGHV5-781	B_C7_AICDA
1.73e-39	0.387532	0.435	0.122	3.63e-35	PLIN3	B_C7_AICDA
8.48e-25	0.387465	0.668	0.3	1.78e-20	PSMB6	B_C7_AICDA
6.95e-26	0.387413	0.668	0.3	1.45e-21	EIF3A	B_C7_AICDA
3.58e-32	0.386434	0.533	0.183	7.49e-28	CAMK2D4	B_C7_AICDA
3.56e-26	0.386416	0.991	0.925	7.46e-22	OAZ1	B_C7_AICDA
6.68e-216	0.386257	0.266	0.012	1.4e-211	CDKN2C	B_C7_AICDA
4.19e-45	0.386048	0.416	0.104	8.76e-41	SETDB2	B_C7_AICDA
1.14e-26	0.385941	0.589	0.242	2.4e-22	SEL1L3	B_C7_AICDA
1.39e-18	0.385617	0.888	0.561	2.9e-14	EIF3H	B_C7_AICDA
5.57e-37	0.384176	0.43	0.125	1.17e-32	SYNE1	B_C7_AICDA
0	0.383615	0.257	0.004	0	CDT1	B_C7_AICDA
4.25e-22	0.383373	0.911	0.664	8.9e-18	HNRNPK	B_C7_AICDA
3.31e-40	0.38333	0.514	0.154	6.93e-36	PCED1B	B_C7_AICDA
9.23e-40	0.383124	0.523	0.162	1.93e-35	ITGAE	B_C7_AICDA
4.22e-33	0.382539	0.505	0.17	8.84e-29	SYNCRIP	B_C7_AICDA
8.64e-19	0.381438	0.818	0.502	1.81e-14	TCEB2	B_C7_AICDA
1.07e-57	0.380233	0.336	0.06	2.24e-53	TACC3	B_C7_AICDA
2.56e-50	0.379755	0.463	0.115	5.35e-46	ADSL	B_C7_AICDA
0	0.379701	0.206	0.002	0	GTSE1	B_C7_AICDA
2.61e-29	0.379588	0.668	0.274	5.47e-25	UBE2V1	B_C7_AICDA
1.96e-44	0.379311	0.575	0.172	4.09e-40	ARPC4	B_C7_AICDA
7.66e-21	0.379177	0.822	0.448	1.6e-16	PSMB1	B_C7_AICDA
2.19e-11	0.379072	0.458	0.238	4.57e-07	CXCR52	B_C7_AICDA
1.97e-186	0.3788	0.229	0.01	4.12e-182	HMGB3	B_C7_AICDA
1.11e-19	0.377929	0.444	0.186	2.32e-15	TMPO	B_C7_AICDA
1.55e-61	0.377477	0.271	0.04	3.25e-57	ATAD2	B_C7_AICDA
8.32e-49	0.376473	0.327	0.066	1.74e-44	TMEM106C	B_C7_AICDA
2.77e-47	0.37642	0.388	0.09	5.79e-43	VEZT	B_C7_AICDA
1.08e-43	0.375774	0.495	0.141	2.26e-39	FKBP3	B_C7_AICDA
4.63e-28	0.374905	0.603	0.242	9.68e-24	SNRPE	B_C7_AICDA
3.56e-38	0.374851	0.565	0.185	7.46e-34	UBA2	B_C7_AICDA
5.55e-53	0.374818	0.421	0.096	1.16e-48	CASP3	B_C7_AICDA
3.1e-26	0.374791	0.607	0.252	6.49e-22	BPTF	B_C7_AICDA
2.31e-31	0.373259	0.453	0.147	4.84e-27	SEPHS2	B_C7_AICDA
4.53e-21	0.372263	0.869	0.537	9.49e-17	SMDT1	B_C7_AICDA
1.45e-25	0.37217	0.561	0.224	3.03e-21	CYB5R3	B_C7_AICDA
5.28e-70	0.371181	0.402	0.072	1.1e-65	ELP6	B_C7_AICDA
1.88e-17	0.370226	0.813	0.471	3.94e-13	PDIA3	B_C7_AICDA
1.25e-25	0.370159	0.995	0.876	2.61e-21	BTF3	B_C7_AICDA
3.17e-18	0.37011	0.925	0.659	6.63e-14	TPM3	B_C7_AICDA
3.4e-49	0.370032	0.486	0.127	7.12e-45	TIMM8B	B_C7_AICDA
1.49e-42	0.369969	0.453	0.124	3.11e-38	MTCH2	B_C7_AICDA
4.74e-29	0.369705	0.65	0.267	9.93e-25	MMADHC	B_C7_AICDA
1.28e-15	0.369562	0.715	0.419	2.68e-11	SNRPG	B_C7_AICDA
3.25e-18	0.369283	0.757	0.432	6.81e-14	EIF5A	B_C7_AICDA
8.45e-20	0.369061	0.425	0.173	1.77e-15	MCM5	B_C7_AICDA
6.05e-23	0.368667	0.785	0.407	1.27e-18	NEDD8	B_C7_AICDA
7.35e-24	0.367834	0.832	0.417	1.54e-19	TBCA	B_C7_AICDA
2.24e-09	0.367491	0.313	0.151	4.68e-05	NFKBID2	B_C7_AICDA
3.54e-23	0.367313	0.813	0.411	7.41e-19	ACTR2	B_C7_AICDA
1.67e-29	0.36715	0.547	0.203	3.5e-25	PPA1	B_C7_AICDA
2.99e-61	0.367118	0.393	0.077	6.25e-57	RPL26L1	B_C7_AICDA
3.3e-37	0.365537	0.234	0.045	6.9e-33	RASL11A	B_C7_AICDA
0	0.365366	0.234	0.002	0	SPRED2	B_C7_AICDA
1.85e-57	0.364689	0.388	0.079	3.88e-53	ANAPC15	B_C7_AICDA
1.39e-29	0.364616	0.15	0.025	2.91e-25	RP11-876N24.2	B_C7_AICDA
5.77e-33	0.364583	0.542	0.189	1.21e-28	PSMD6	B_C7_AICDA
2.39e-21	0.364301	0.664	0.322	5e-17	C1QBP	B_C7_AICDA
4.08e-51	0.364115	0.364	0.078	8.53e-47	CCDC167	B_C7_AICDA
2.06e-28	0.36403	0.621	0.248	4.31e-24	HADHA	B_C7_AICDA
9.83e-72	0.363595	0.313	0.045	2.06e-67	CCDC126	B_C7_AICDA
2.66e-18	0.362872	0.836	0.548	5.57e-14	SRSF33	B_C7_AICDA
1.73e-32	0.362815	0.533	0.185	3.61e-28	PFKL1	B_C7_AICDA
1.22e-21	0.362478	0.738	0.379	2.55e-17	SF3B6	B_C7_AICDA
1.5e-47	0.362427	0.439	0.108	3.15e-43	CBX5	B_C7_AICDA
7.8e-46	0.361717	0.467	0.124	1.63e-41	SMIM20	B_C7_AICDA
1.11e-44	0.361388	0.477	0.127	2.32e-40	ARHGEF7	B_C7_AICDA
3.2e-128	0.361366	0.22	0.014	6.7e-124	HTR3A	B_C7_AICDA
1.23e-15	0.3612	0.949	0.756	2.58e-11	YBX1	B_C7_AICDA
7.69e-53	0.360889	0.327	0.063	1.61e-48	GOT2	B_C7_AICDA
2.3e-28	0.360524	0.556	0.212	4.82e-24	ATXN10	B_C7_AICDA
3.14e-137	0.360218	0.248	0.016	6.56e-133	FGD6	B_C7_AICDA
4.89e-51	0.35835	0.481	0.118	1.02e-46	SNX8	B_C7_AICDA
7.75e-16	0.357966	0.701	0.398	1.62e-11	TPD521	B_C7_AICDA
7.8e-53	0.357688	0.322	0.061	1.63e-48	TFDP1	B_C7_AICDA
5.49e-40	0.357351	0.411	0.109	1.15e-35	C19orf48	B_C7_AICDA
3.81e-40	0.357105	0.336	0.078	7.97e-36	LTA	B_C7_AICDA
2.41e-32	0.355687	0.579	0.207	5.04e-28	TWF2	B_C7_AICDA
0	0.355567	0.187	0.002	0	UHRF1	B_C7_AICDA
2.21e-68	0.354965	0.262	0.034	4.63e-64	MCM6	B_C7_AICDA
5.66e-29	0.354636	0.393	0.124	1.18e-24	RAD9A	B_C7_AICDA
7.79e-44	0.354182	0.477	0.131	1.63e-39	PSMA2	B_C7_AICDA
4.43e-37	0.353848	0.509	0.16	9.27e-33	PTRHD1	B_C7_AICDA
6.86e-101	0.353207	0.327	0.037	1.44e-96	NET1	B_C7_AICDA
2.07e-41	0.353194	0.369	0.091	4.34e-37	SAE1	B_C7_AICDA
8.71e-54	0.352673	0.322	0.06	1.82e-49	XPNPEP1	B_C7_AICDA
7.56e-25	0.352392	0.701	0.307	1.58e-20	ABI1	B_C7_AICDA
4.49e-17	0.352346	0.626	0.318	9.41e-13	CCND31	B_C7_AICDA
0	0.351756	0.21	0.004	0	PDGFD	B_C7_AICDA
4.28e-29	0.351401	0.495	0.176	8.97e-25	FYTTD1	B_C7_AICDA
8e-32	0.351284	0.556	0.201	1.67e-27	MCTS1	B_C7_AICDA
4.1e-66	0.350957	0.266	0.037	8.58e-62	FEN1	B_C7_AICDA
1.54e-38	0.350748	0.523	0.162	3.23e-34	CD2BP2	B_C7_AICDA
1.1e-224	0.350713	0.252	0.01	2.31e-220	ASB2	B_C7_AICDA
8.06e-16	0.350146	0.785	0.494	1.69e-11	PSMA7	B_C7_AICDA
3.39e-25	0.349259	0.612	0.257	7.09e-21	SDHD	B_C7_AICDA
5.2e-37	0.348332	0.528	0.171	1.09e-32	ATOX1	B_C7_AICDA
6.08e-47	0.347825	0.435	0.109	1.27e-42	PAPSS1	B_C7_AICDA
8.39e-23	0.3477	0.631	0.277	1.76e-18	ILF3	B_C7_AICDA
8.14e-24	0.347259	0.668	0.3	1.7e-19	EIF3I	B_C7_AICDA
2.99e-33	0.346946	0.509	0.169	6.25e-29	GTF2E2	B_C7_AICDA
7.51e-23	0.34679	0.696	0.334	1.57e-18	COX17	B_C7_AICDA
9e-24	0.346549	0.678	0.311	1.88e-19	MDH2	B_C7_AICDA
1.3e-196	0.346453	0.187	0.006	2.71e-192	HMMR	B_C7_AICDA
0	0.345798	0.224	0.003	0	ASB13	B_C7_AICDA
1.04e-27	0.345087	0.64	0.266	2.18e-23	EIF4H	B_C7_AICDA
2.27e-22	0.343831	0.621	0.28	4.76e-18	IFI353	B_C7_AICDA
9.61e-26	0.343825	0.65	0.282	2.01e-21	TCEB1	B_C7_AICDA
8.74e-24	0.343551	0.72	0.335	1.83e-19	PPP2R1A	B_C7_AICDA
2.1e-21	0.343217	0.682	0.329	4.4e-17	HNRNPM	B_C7_AICDA
3.7e-25	0.343089	0.453	0.165	7.74e-21	BLOC1S6	B_C7_AICDA
2.89e-33	0.342852	0.542	0.186	6.06e-29	MRPL4	B_C7_AICDA
4.82e-18	0.34284	0.916	0.652	1.01e-13	UBE2D3	B_C7_AICDA
1.57e-16	0.342619	0.579	0.289	3.28e-12	AKIRIN2	B_C7_AICDA
1.19e-72	0.342021	0.294	0.04	2.49e-68	CENPH	B_C7_AICDA
2.01e-21	0.341988	0.664	0.317	4.22e-17	PSMD8	B_C7_AICDA
1.46e-48	0.341918	0.383	0.085	3.06e-44	VGLL4	B_C7_AICDA
3.21e-209	0.341854	0.285	0.014	6.72e-205	CENPW	B_C7_AICDA
5.43e-24	0.34161	0.636	0.275	1.14e-19	DARS	B_C7_AICDA
0	0.341487	0.238	0.002	0	MND1	B_C7_AICDA
4.55e-41	0.341412	0.472	0.136	9.53e-37	PMVK	B_C7_AICDA
5.35e-25	0.341183	0.575	0.233	1.12e-20	DNAJC10	B_C7_AICDA
7.95e-21	0.340882	0.808	0.43	1.66e-16	CAPZA1	B_C7_AICDA
6.47e-20	0.340552	0.752	0.409	1.35e-15	PARK7	B_C7_AICDA
7.38e-51	0.340406	0.411	0.093	1.54e-46	HAUS1	B_C7_AICDA
4.36e-20	0.340402	0.107	0.019	9.12e-16	HIST1H2AI	B_C7_AICDA
1.83e-17	0.339966	0.874	0.543	3.84e-13	GRB2	B_C7_AICDA
1.93e-25	0.339872	1	0.992	4.04e-21	TMSB4X3	B_C7_AICDA
2.96e-63	0.339277	0.313	0.05	6.21e-59	RRM1	B_C7_AICDA
8.53e-16	0.339202	0.743	0.451	1.79e-11	NAP1L1	B_C7_AICDA
8.25e-24	0.339118	0.659	0.292	1.73e-19	DNAJC15	B_C7_AICDA
1.96e-19	0.339051	0.78	0.421	4.11e-15	EPSTI14	B_C7_AICDA
3.29e-21	0.338688	0.678	0.319	6.88e-17	SASH3	B_C7_AICDA
1.31e-30	0.338393	0.575	0.212	2.75e-26	SDHC	B_C7_AICDA
3.67e-30	0.338121	0.71	0.288	7.69e-26	PLCG2	B_C7_AICDA
9.92e-98	0.338087	0.266	0.026	2.08e-93	UBE2T	B_C7_AICDA
0	0.337735	0.21	0.001	0	SPC25	B_C7_AICDA
9.78e-17	0.337022	0.841	0.518	2.05e-12	IRF75	B_C7_AICDA
4.05e-17	0.336511	0.439	0.195	8.47e-13	FAM3C	B_C7_AICDA
4.32e-64	0.336012	0.266	0.038	9.04e-60	MAP2K6	B_C7_AICDA
1.01e-38	0.335958	0.369	0.093	2.11e-34	TMED8	B_C7_AICDA
5.13e-61	0.335914	0.35	0.062	1.07e-56	LRRK1	B_C7_AICDA
9.35e-58	0.335705	0.318	0.054	1.96e-53	BCL6	B_C7_AICDA
2.06e-32	0.334804	0.561	0.197	4.31e-28	UBE2E1	B_C7_AICDA
6.53e-19	0.334691	0.827	0.476	1.37e-14	SERBP1	B_C7_AICDA
5.98e-21	0.334584	0.617	0.282	1.25e-16	RAB302	B_C7_AICDA
1.79e-18	0.33453	0.879	0.575	3.75e-14	UBL5	B_C7_AICDA
6e-25	0.334481	0.682	0.302	1.26e-20	CHMP53	B_C7_AICDA
2.52e-31	0.334161	0.458	0.151	5.27e-27	MRPS15	B_C7_AICDA
2.25e-36	0.334043	0.374	0.1	4.71e-32	TRNAU1AP	B_C7_AICDA
1.47e-24	0.333953	0.673	0.3	3.07e-20	TOMM22	B_C7_AICDA
5.21e-30	0.333403	0.36	0.106	1.09e-25	PVT11	B_C7_AICDA
1.81e-20	0.333048	0.565	0.253	3.8e-16	RBM6	B_C7_AICDA
1.58e-31	0.332846	0.491	0.168	3.31e-27	FDPS	B_C7_AICDA
7.13e-19	0.332743	0.972	0.808	1.49e-14	ATP5G2	B_C7_AICDA
6.01e-17	0.332549	0.593	0.295	1.26e-12	BUB3	B_C7_AICDA
4.82e-37	0.331763	0.519	0.162	1.01e-32	OLA1	B_C7_AICDA
2.39e-91	0.331608	0.229	0.021	5e-87	TRAF1	B_C7_AICDA
0	0.331537	0.252	0.005	0	NCAPG	B_C7_AICDA
1.84e-34	0.331489	0.397	0.111	3.84e-30	NEK61	B_C7_AICDA
3.86e-32	0.33108	0.575	0.207	8.07e-28	DCTN3	B_C7_AICDA
4.55e-21	0.330882	0.565	0.247	9.52e-17	LGALS92	B_C7_AICDA
1.32e-15	0.330697	0.86	0.547	2.77e-11	CD194	B_C7_AICDA
1.31e-17	0.329569	0.949	0.752	2.74e-13	SRP14	B_C7_AICDA
2.61e-26	0.329306	0.607	0.247	5.46e-22	SUPT4H1	B_C7_AICDA
7.93e-18	0.3292	0.785	0.44	1.66e-13	UBE2I	B_C7_AICDA
4.09e-22	0.328244	0.612	0.275	8.56e-18	LSM3	B_C7_AICDA
9.84e-112	0.327975	0.178	0.01	2.06e-107	TUBB3	B_C7_AICDA
1.22e-19	0.327637	0.729	0.369	2.55e-15	GABARAPL21	B_C7_AICDA
1.44e-08	0.327606	0.678	0.428	0.000301928	ARL6IP13	B_C7_AICDA
3.82e-55	0.326512	0.322	0.059	8e-51	EHD4	B_C7_AICDA
2.61e-22	0.325749	0.626	0.28	5.47e-18	PSMA5	B_C7_AICDA
2.41e-18	0.325589	0.617	0.308	5.05e-14	ANP32A1	B_C7_AICDA
1.65e-17	0.325078	0.636	0.308	3.45e-13	ZFAND61	B_C7_AICDA
7.11e-15	0.325013	0.827	0.506	1.49e-10	POU2F2	B_C7_AICDA
2e-22	0.324865	0.621	0.276	4.18e-18	STAP11	B_C7_AICDA
8.62e-39	0.324811	0.439	0.124	1.8e-34	PSMD14	B_C7_AICDA
2.56e-23	0.324802	0.65	0.29	5.36e-19	ILF2	B_C7_AICDA
1.09e-28	0.324455	0.612	0.235	2.27e-24	NDUFS6	B_C7_AICDA
2.32e-24	0.324363	0.621	0.267	4.85e-20	SNRPC	B_C7_AICDA
8.17e-21	0.324284	0.706	0.33	1.71e-16	CYB561A33	B_C7_AICDA
2.19e-20	0.322729	0.776	0.411	4.59e-16	EWSR1	B_C7_AICDA
6.11e-33	0.322329	0.533	0.183	1.28e-28	PPP1R7	B_C7_AICDA
3.67e-16	0.322232	0.804	0.487	7.69e-12	MTDH	B_C7_AICDA
5.59e-20	0.321978	0.612	0.292	1.17e-15	ANAPC11	B_C7_AICDA
1.14e-82	0.321878	0.29	0.035	2.39e-78	GMNN	B_C7_AICDA
1.03e-47	0.321619	0.397	0.091	2.16e-43	UBR7	B_C7_AICDA
5.07e-18	0.32142	0.565	0.267	1.06e-13	PA2G4	B_C7_AICDA
4.27e-78	0.321327	0.294	0.037	8.95e-74	CENPK	B_C7_AICDA
1.89e-27	0.321166	0.692	0.292	3.95e-23	MRPL52	B_C7_AICDA
4.52e-28	0.321129	0.318	0.092	9.46e-24	E2F5	B_C7_AICDA
1.1e-18	0.321126	0.752	0.402	2.31e-14	XRCC6	B_C7_AICDA
2.82e-28	0.321101	0.617	0.242	5.91e-24	RAB1B	B_C7_AICDA
2.74e-14	0.320932	0.953	0.804	5.73e-10	CCNI	B_C7_AICDA
4.68e-13	0.31995	0.981	0.887	9.79e-09	PTPRCAP1	B_C7_AICDA
1.89e-46	0.319744	0.374	0.085	3.96e-42	BID	B_C7_AICDA
6.08e-65	0.319705	0.28	0.04	1.27e-60	HELLS	B_C7_AICDA
4.65e-43	0.319518	0.379	0.09	9.74e-39	SLFN53	B_C7_AICDA
2.13e-41	0.319423	0.379	0.092	4.45e-37	NUDT1	B_C7_AICDA
1.19e-25	0.319307	0.668	0.286	2.49e-21	MINOS1	B_C7_AICDA
2.41e-18	0.319098	0.762	0.408	5.04e-14	NOP10	B_C7_AICDA
2e-126	0.318943	0.229	0.015	4.19e-122	WDR76	B_C7_AICDA
5.32e-16	0.31836	0.701	0.382	1.11e-11	PPP1R18	B_C7_AICDA
3.49e-14	0.318256	0.818	0.498	7.31e-10	FCRLA1	B_C7_AICDA
7.89e-50	0.317478	0.369	0.077	1.65e-45	TUBB2A1	B_C7_AICDA
5.58e-44	0.317464	0.285	0.056	1.17e-39	SORL1	B_C7_AICDA
3.71e-66	0.316629	0.28	0.04	7.77e-62	MSH6	B_C7_AICDA
1.89e-120	0.315899	0.262	0.021	3.95e-116	STAC3	B_C7_AICDA
5.94e-21	0.315709	0.547	0.233	1.24e-16	CCT5	B_C7_AICDA
2.97e-40	0.315069	0.5	0.147	6.21e-36	COA3	B_C7_AICDA
2.12e-16	0.315	0.883	0.567	4.44e-12	COX5B	B_C7_AICDA
0	0.314933	0.192	0.002	0	UCHL1	B_C7_AICDA
3.97e-47	0.314914	0.327	0.067	8.31e-43	DTYMK	B_C7_AICDA
7.74e-163	0.31486	0.229	0.012	1.62e-158	NDC80	B_C7_AICDA
3.98e-19	0.313454	0.715	0.366	8.33e-15	VAMP8	B_C7_AICDA
8.1e-21	0.312365	0.724	0.354	1.7e-16	SUMO1	B_C7_AICDA
3e-38	0.311863	0.322	0.076	6.27e-34	RFC2	B_C7_AICDA
8.8e-30	0.311256	0.477	0.16	1.84e-25	BLOC1S1	B_C7_AICDA
4.21e-23	0.310894	0.626	0.267	8.82e-19	RANBP2	B_C7_AICDA
6.21e-29	0.310757	0.308	0.086	1.3e-24	MSI2	B_C7_AICDA
2.59e-80	0.310654	0.234	0.024	5.42e-76	RAD51AP1	B_C7_AICDA
1.13e-48	0.310384	0.407	0.093	2.36e-44	C16orf87	B_C7_AICDA
1.13e-54	0.310005	0.383	0.078	2.36e-50	GGCT	B_C7_AICDA
1.39e-25	0.309685	0.509	0.192	2.91e-21	NAA501	B_C7_AICDA
6.68e-38	0.309326	0.505	0.15	1.4e-33	IL4R5	B_C7_AICDA
1.65e-125	0.309249	0.192	0.011	3.45e-121	LINC00877	B_C7_AICDA
2.27e-30	0.309188	0.36	0.105	4.75e-26	GNG10	B_C7_AICDA
4.59e-33	0.308755	0.575	0.2	9.62e-29	FIBP	B_C7_AICDA
1.31e-51	0.308142	0.346	0.069	2.75e-47	BCL2L12	B_C7_AICDA
7.33e-29	0.307992	0.584	0.222	1.54e-24	MRPS36	B_C7_AICDA
1.71e-12	0.307524	0.846	0.575	3.58e-08	COX7A2	B_C7_AICDA
5.25e-33	0.307445	0.439	0.134	1.1e-28	LILRB1	B_C7_AICDA
3.24e-31	0.307332	0.341	0.095	6.79e-27	RAB3GAP2	B_C7_AICDA
7.57e-36	0.307183	0.444	0.129	1.58e-31	POLR3K	B_C7_AICDA
9.04e-25	0.307082	0.5	0.194	1.89e-20	HSPB11	B_C7_AICDA
7.88e-22	0.306879	0.472	0.183	1.65e-17	CHI3L22	B_C7_AICDA
2.22e-14	0.306714	0.79	0.488	4.65e-10	HNRNPF	B_C7_AICDA
8e-37	0.306602	0.439	0.127	1.67e-32	HSD17B12	B_C7_AICDA
1.2e-37	0.306576	0.271	0.057	2.52e-33	ID2	B_C7_AICDA
1.21e-36	0.305832	0.318	0.077	2.53e-32	PAICS	B_C7_AICDA
4.51e-20	0.304453	0.673	0.316	9.43e-16	DGUOK	B_C7_AICDA
5.45e-23	0.304093	0.421	0.153	1.14e-18	USP22	B_C7_AICDA
5.77e-51	0.30407	0.299	0.054	1.21e-46	MILR1	B_C7_AICDA
5.23e-48	0.303304	0.322	0.065	1.1e-43	SMARCA4	B_C7_AICDA
1.09e-17	0.303151	0.621	0.31	2.28e-13	NONO	B_C7_AICDA
4.07e-23	0.302361	0.561	0.234	8.51e-19	NAA38	B_C7_AICDA
3.05e-28	0.301639	0.435	0.146	6.39e-24	HSD17B10	B_C7_AICDA
9.64e-267	0.30114	0.196	0.005	2.02e-262	CDCA2	B_C7_AICDA
1.16e-50	0.300477	0.238	0.037	2.42e-46	GPR137B	B_C7_AICDA
3.15e-19	0.30009	0.645	0.315	6.6e-15	TOMM5	B_C7_AICDA
5.8e-23	0.299194	0.589	0.24	1.22e-18	OSTC	B_C7_AICDA
9.62e-19	0.298902	0.682	0.337	2.01e-14	HNRNPR	B_C7_AICDA
3.22e-38	0.298666	0.346	0.085	6.74e-34	PTS	B_C7_AICDA
2.58e-81	0.29782	0.248	0.027	5.4e-77	CENPN	B_C7_AICDA
1.45e-170	0.297789	0.187	0.007	3.03e-166	AC145110.1	B_C7_AICDA
0	0.297462	0.178	0.001	0	DLGAP5	B_C7_AICDA
1.09e-37	0.297382	0.196	0.034	2.29e-33	BCAR3	B_C7_AICDA
2.11e-42	0.296915	0.294	0.061	4.41e-38	ADGRG5	B_C7_AICDA
4.55e-16	0.296311	0.519	0.247	9.53e-12	SRI	B_C7_AICDA
1.23e-24	0.296005	0.519	0.199	2.56e-20	CD1801	B_C7_AICDA
2.82e-34	0.295408	0.486	0.151	5.89e-30	ILK	B_C7_AICDA
3.26e-14	0.295386	0.832	0.512	6.83e-10	BST23	B_C7_AICDA
2.5e-22	0.295207	0.673	0.302	5.24e-18	NDUFS7	B_C7_AICDA
5.28e-37	0.295091	0.257	0.055	1.11e-32	SLC1A4	B_C7_AICDA
5.39e-16	0.294552	0.645	0.325	1.13e-11	VASP	B_C7_AICDA
3.59e-29	0.293913	0.537	0.195	7.52e-25	SEC13	B_C7_AICDA
4.66e-16	0.293238	0.682	0.363	9.76e-12	NAPA4	B_C7_AICDA
2.45e-40	0.293013	0.304	0.066	5.12e-36	IKBKE	B_C7_AICDA
7.26e-26	0.292214	0.467	0.17	1.52e-21	SRA1	B_C7_AICDA
2.84e-103	0.291556	0.215	0.016	5.93e-99	MCM4	B_C7_AICDA
7.27e-37	0.29149	0.444	0.128	1.52e-32	CHCHD1	B_C7_AICDA
3.42e-31	0.291319	0.537	0.187	7.15e-27	TXN2	B_C7_AICDA
5.26e-19	0.2908	0.505	0.221	1.1e-14	MRPS6	B_C7_AICDA
3.58e-43	0.290613	0.369	0.086	7.49e-39	RUVBL2	B_C7_AICDA
7.48e-20	0.29029	0.575	0.255	1.57e-15	LSM101	B_C7_AICDA
2.63e-22	0.290139	0.505	0.2	5.5e-18	PTPN73	B_C7_AICDA
2.37e-40	0.290083	0.318	0.071	4.95e-36	FAM208B	B_C7_AICDA
9.22e-53	0.289813	0.355	0.07	1.93e-48	BARD1	B_C7_AICDA
7.12e-29	0.289346	0.453	0.152	1.49e-24	GSTO1	B_C7_AICDA
6.8e-66	0.289066	0.201	0.022	1.42e-61	XKR6	B_C7_AICDA
9.33e-34	0.288953	0.439	0.131	1.95e-29	ELK3	B_C7_AICDA
7.9e-20	0.288938	0.579	0.262	1.65e-15	NDUFAF3	B_C7_AICDA
6.08e-31	0.288819	0.318	0.084	1.27e-26	MCTP21	B_C7_AICDA
1.6e-21	0.287731	0.36	0.127	3.35e-17	TIMM10	B_C7_AICDA
1.04e-28	0.287554	0.523	0.185	2.18e-24	AK2	B_C7_AICDA
1.09e-291	0.286718	0.196	0.004	2.28e-287	CDCA5	B_C7_AICDA
1.4e-16	0.286646	0.738	0.397	2.93e-12	FAM49B	B_C7_AICDA
1.18e-17	0.286352	0.131	0.03	2.47e-13	EBI3	B_C7_AICDA
9.48e-19	0.286179	0.757	0.393	1.98e-14	ARHGDIA	B_C7_AICDA
4.77e-29	0.286081	0.458	0.153	9.98e-25	URM1	B_C7_AICDA
9.12e-23	0.286055	0.621	0.267	1.91e-18	LSM2	B_C7_AICDA
3.24e-33	0.285799	0.411	0.122	6.78e-29	MRPL13	B_C7_AICDA
4.49e-16	0.285575	0.748	0.409	9.4e-12	PRDX5	B_C7_AICDA
1.12e-22	0.285447	0.589	0.247	2.35e-18	RNASEH2C	B_C7_AICDA
3.21e-46	0.284896	0.327	0.067	6.71e-42	IL12RB1	B_C7_AICDA
1.19e-32	0.284893	0.472	0.148	2.49e-28	PRPF38A	B_C7_AICDA
5.43e-28	0.284763	0.364	0.112	1.14e-23	HDAC7	B_C7_AICDA
1.9e-166	0.284493	0.182	0.007	3.97e-162	C12orf77	B_C7_AICDA
6.31e-19	0.28432	0.659	0.313	1.32e-14	MAGOH	B_C7_AICDA
3.58e-18	0.283892	0.551	0.253	7.49e-14	ATP6V0D1	B_C7_AICDA
4e-11	0.283252	0.72	0.449	8.37e-07	UBE2L64	B_C7_AICDA
1.76e-35	0.283134	0.374	0.1	3.68e-31	LYRM4	B_C7_AICDA
6.22e-24	0.28286	0.584	0.242	1.3e-19	PSMA3	B_C7_AICDA
6.71e-15	0.282853	0.799	0.46	1.4e-10	WDR83OS	B_C7_AICDA
4.44e-20	0.282663	0.696	0.326	9.3e-16	COX7A2L	B_C7_AICDA
4.38e-25	0.282627	0.393	0.132	9.16e-21	PELI1	B_C7_AICDA
1.76e-15	0.282273	0.953	0.682	3.68e-11	MEF2C1	B_C7_AICDA
2.88e-39	0.281815	0.486	0.14	6.03e-35	TSG101	B_C7_AICDA
1.11e-22	0.281764	0.537	0.219	2.32e-18	AP3S1	B_C7_AICDA
1.74e-33	0.28135	0.458	0.142	3.63e-29	PSMD9	B_C7_AICDA
3.86e-106	0.281087	0.215	0.016	8.09e-102	PRC1	B_C7_AICDA
3.04e-84	0.280852	0.206	0.018	6.36e-80	S1PR2	B_C7_AICDA
1.16e-17	0.2805	0.766	0.395	2.42e-13	LAMTOR5	B_C7_AICDA
6.99e-21	0.28024	0.589	0.253	1.46e-16	GGNBP2	B_C7_AICDA
8.12e-29	0.280124	0.379	0.116	1.7e-24	IFI30	B_C7_AICDA
6.34e-37	0.279811	0.463	0.134	1.33e-32	SNRNP25	B_C7_AICDA
1.57e-29	0.279284	0.481	0.162	3.29e-25	FAM103A1	B_C7_AICDA
1.01e-23	0.279243	0.35	0.115	2.11e-19	DNAJC9	B_C7_AICDA
5.91e-79	0.279187	0.234	0.024	1.24e-74	KATNAL1	B_C7_AICDA
8.62e-30	0.278883	0.383	0.114	1.8e-25	DAZAP1	B_C7_AICDA
2.95e-12	0.278832	0.78	0.505	6.17e-08	SRSF10	B_C7_AICDA
3.33e-22	0.278591	0.579	0.244	6.98e-18	UQCRC2	B_C7_AICDA
7.55e-12	0.278571	0.864	0.6	1.58e-07	C11orf31	B_C7_AICDA
4.39e-73	0.278513	0.238	0.027	9.19e-69	MIR181A1HG	B_C7_AICDA
3.81e-214	0.278336	0.164	0.004	7.97e-210	ABCA6	B_C7_AICDA
0	0.278133	0.201	0.003	0	NCAPH	B_C7_AICDA
0	0.278057	0.168	0.002	0	AFF2	B_C7_AICDA
1.02e-59	0.277855	0.28	0.043	2.13e-55	FANCA	B_C7_AICDA
3.04e-13	0.277743	0.743	0.43	6.37e-09	SEC61G	B_C7_AICDA
1.34e-25	0.277739	0.509	0.187	2.8e-21	ESD	B_C7_AICDA
2.83e-26	0.277553	0.528	0.196	5.92e-22	CPSF6	B_C7_AICDA
1.13e-49	0.277488	0.29	0.052	2.36e-45	BRI3BP	B_C7_AICDA
8.76e-36	0.277471	0.425	0.121	1.83e-31	RFXANK	B_C7_AICDA
2.24e-34	0.277413	0.383	0.103	4.68e-30	PTK2	B_C7_AICDA
3.8e-28	0.277408	0.43	0.142	7.96e-24	MTERF4	B_C7_AICDA
4.1e-36	0.276812	0.374	0.099	8.59e-32	RTCA	B_C7_AICDA
8.07e-27	0.276805	0.341	0.103	1.69e-22	NCOA7	B_C7_AICDA
2.63e-32	0.276775	0.43	0.129	5.51e-28	EED	B_C7_AICDA
6.79e-46	0.276668	0.192	0.027	1.42e-41	BCAT1	B_C7_AICDA
2.41e-36	0.276395	0.266	0.057	5.04e-32	HSDL2	B_C7_AICDA
1.4e-13	0.276299	0.743	0.411	2.93e-09	ITSN2	B_C7_AICDA
7.74e-18	0.276184	0.706	0.36	1.62e-13	WAS	B_C7_AICDA
3.65e-34	0.276115	0.346	0.09	7.65e-30	CCDC18	B_C7_AICDA
7.85e-15	0.275866	0.766	0.439	1.64e-10	C14orf2	B_C7_AICDA
9.82e-21	0.275802	0.664	0.304	2.06e-16	POLR1D	B_C7_AICDA
2.36e-88	0.274952	0.248	0.024	4.94e-84	SGOL1	B_C7_AICDA
3.12e-12	0.274923	0.953	0.765	6.52e-08	TMA7	B_C7_AICDA
1.43e-12	0.274635	0.813	0.506	2.99e-08	IFI162	B_C7_AICDA
3.96e-18	0.274455	0.715	0.352	8.28e-14	SEPTIN1	B_C7_AICDA
4.21e-24	0.27397	0.467	0.17	8.81e-20	CHIC2	B_C7_AICDA
1.69e-44	0.273903	0.304	0.062	3.53e-40	PDZD11	B_C7_AICDA
4.09e-27	0.273225	0.43	0.142	8.56e-23	TACC1	B_C7_AICDA
3.19e-12	0.272976	0.981	0.855	6.68e-08	MYL12A2	B_C7_AICDA
1.39e-49	0.272902	0.271	0.046	2.91e-45	OTULIN	B_C7_AICDA
2.33e-15	0.272731	0.748	0.402	4.87e-11	WIPF11	B_C7_AICDA
1.43e-25	0.272696	0.467	0.167	3e-21	LPIN12	B_C7_AICDA
2.21e-20	0.272548	0.565	0.249	4.62e-16	POLR2J	B_C7_AICDA
3.63e-26	0.271948	0.341	0.104	7.61e-22	HPRT1	B_C7_AICDA
1.64e-21	0.271693	0.631	0.278	3.43e-17	ADRM1	B_C7_AICDA
5.16e-11	0.271212	0.991	0.924	1.08e-06	CD79A2	B_C7_AICDA
8.86e-106	0.271167	0.187	0.012	1.85e-101	RACGAP1	B_C7_AICDA
2.05e-18	0.271138	0.584	0.269	4.29e-14	VPS29	B_C7_AICDA
5.47e-14	0.270899	0.911	0.638	1.15e-09	RBM3	B_C7_AICDA
1.84e-11	0.270802	0.86	0.625	3.84e-07	EIF3F2	B_C7_AICDA
7.5e-46	0.270776	0.35	0.076	1.57e-41	TPGS2	B_C7_AICDA
7.59e-61	0.270622	0.164	0.016	1.59e-56	HIST1H2AJ	B_C7_AICDA
3.32e-61	0.270477	0.318	0.053	6.95e-57	CLN6	B_C7_AICDA
6.75e-27	0.270412	0.346	0.106	1.41e-22	UBR5	B_C7_AICDA
1.99e-20	0.270214	0.463	0.184	4.17e-16	RBM42	B_C7_AICDA
2.77e-19	0.270058	0.593	0.267	5.8e-15	RAB11A	B_C7_AICDA
8.93e-33	0.269267	0.407	0.119	1.87e-28	HAT1	B_C7_AICDA
2.5e-27	0.269217	0.458	0.156	5.23e-23	SLAMF13	B_C7_AICDA
5.35e-19	0.26897	0.664	0.319	1.12e-14	VDAC2	B_C7_AICDA
8.85e-16	0.268726	0.673	0.356	1.85e-11	NDUFB4	B_C7_AICDA
7.45e-17	0.268676	0.542	0.256	1.56e-12	TRABD1	B_C7_AICDA
2.48e-25	0.268662	0.528	0.198	5.19e-21	DCAF7	B_C7_AICDA
4.68e-13	0.268542	0.822	0.498	9.79e-09	RHOH3	B_C7_AICDA
3.55e-39	0.268514	0.336	0.079	7.44e-35	DERA	B_C7_AICDA
3.08e-16	0.268101	0.701	0.363	6.45e-12	PHB2	B_C7_AICDA
4.08e-19	0.268094	0.696	0.33	8.53e-15	KHDRBS1	B_C7_AICDA
6.96e-36	0.267987	0.369	0.096	1.46e-31	RPA1	B_C7_AICDA
5.02e-21	0.267959	0.444	0.174	1.05e-16	DOK31	B_C7_AICDA
1.58e-17	0.267491	0.687	0.331	3.3e-13	RAP1A	B_C7_AICDA
2.11e-26	0.267458	0.407	0.135	4.42e-22	CDK4	B_C7_AICDA
1.06e-08	0.267436	0.794	0.555	0.000222405	PSME23	B_C7_AICDA
3.74e-25	0.267118	0.477	0.176	7.82e-21	CHMP2A	B_C7_AICDA
2.01e-30	0.267065	0.407	0.125	4.22e-26	CH507-9B2.3	B_C7_AICDA
1.19e-26	0.266872	0.397	0.128	2.49e-22	PRKD3	B_C7_AICDA
6.12e-18	0.266582	0.612	0.29	1.28e-13	ATP5G1	B_C7_AICDA
2.1e-42	0.266357	0.21	0.034	4.4e-38	GPR160	B_C7_AICDA
5.46e-22	0.266119	0.603	0.255	1.14e-17	FDFT1	B_C7_AICDA
5.44e-56	0.265543	0.224	0.03	1.14e-51	FAM111B	B_C7_AICDA
5.21e-24	0.265392	0.453	0.164	1.09e-19	DCP2	B_C7_AICDA
3.95e-26	0.265387	0.346	0.106	8.27e-22	KIF20B	B_C7_AICDA
3.13e-23	0.265261	0.472	0.175	6.55e-19	PXK	B_C7_AICDA
1.14e-13	0.26509	0.65	0.341	2.38e-09	RPS27L	B_C7_AICDA
4.15e-42	0.264892	0.196	0.031	8.69e-38	RP11-620J15.3	B_C7_AICDA
1.07e-68	0.264712	0.206	0.022	2.24e-64	RP11-25K19.1	B_C7_AICDA
2.07e-39	0.264527	0.215	0.038	4.33e-35	RP11-1070N10.3	B_C7_AICDA
1.69e-26	0.263678	0.477	0.168	3.54e-22	GRSF1	B_C7_AICDA
3.47e-19	0.263329	0.64	0.302	7.27e-15	TUFM	B_C7_AICDA
3.04e-14	0.263324	0.659	0.361	6.37e-10	BANF1	B_C7_AICDA
1.71e-10	0.262995	0.963	0.898	3.58e-06	PABPC1	B_C7_AICDA
1.57e-16	0.262949	0.752	0.386	3.28e-12	HSH2D2	B_C7_AICDA
1.93e-253	0.262749	0.15	0.003	4.04e-249	KIF23	B_C7_AICDA
1.35e-23	0.2626	0.575	0.232	2.82e-19	NDUFB5	B_C7_AICDA
2.38e-18	0.26259	0.621	0.295	4.97e-14	SFT2D1	B_C7_AICDA
2.14e-25	0.262053	0.514	0.194	4.47e-21	ETFB	B_C7_AICDA
8.28e-15	0.261907	0.631	0.326	1.73e-10	XRCC5	B_C7_AICDA
6.63e-30	0.261901	0.313	0.084	1.39e-25	LRCH3	B_C7_AICDA
4e-31	0.26188	0.36	0.102	8.38e-27	MRPS14	B_C7_AICDA
9.4e-31	0.261349	0.35	0.099	1.97e-26	MRPL37	B_C7_AICDA
2.78e-57	0.261263	0.243	0.034	5.83e-53	WHSC1	B_C7_AICDA
1.55e-17	0.261147	0.631	0.303	3.25e-13	SEPTIN2	B_C7_AICDA
4.31e-29	0.261068	0.379	0.115	9.02e-25	DCUN1D5	B_C7_AICDA
1.62e-20	0.260996	0.64	0.29	3.39e-16	SNRPB2	B_C7_AICDA
7.7e-27	0.260695	0.5	0.178	1.61e-22	PMPCB	B_C7_AICDA
6.25e-30	0.260627	0.477	0.158	1.31e-25	THOC7	B_C7_AICDA
2.46e-14	0.260571	0.687	0.375	5.15e-10	PAIP2	B_C7_AICDA
8.67e-20	0.259131	0.664	0.312	1.81e-15	ENY2	B_C7_AICDA
9.63e-16	0.25866	0.71	0.363	2.02e-11	SPIB2	B_C7_AICDA
1.07e-14	0.258518	0.71	0.394	2.23e-10	EIF3M	B_C7_AICDA
3.24e-270	0.258388	0.182	0.004	6.78e-266	TROAP	B_C7_AICDA
3.05e-18	0.257805	0.589	0.271	6.39e-14	CCT2	B_C7_AICDA
5.38e-23	0.257579	0.491	0.193	1.13e-18	NDUFC1	B_C7_AICDA
5.93e-290	0.257319	0.173	0.003	1.24e-285	CAMP	B_C7_AICDA
1.66e-32	0.257312	0.435	0.131	3.47e-28	TPRKB	B_C7_AICDA
4.08e-25	0.256839	0.472	0.173	8.54e-21	TIMM13	B_C7_AICDA
4.06e-35	0.256652	0.379	0.102	8.5e-31	APIP	B_C7_AICDA
2.75e-25	0.256551	0.477	0.173	5.75e-21	CISD2	B_C7_AICDA
1.09e-27	0.256538	0.411	0.133	2.27e-23	IAH1	B_C7_AICDA
2.28e-14	0.256278	0.579	0.288	4.77e-10	MIS18BP1	B_C7_AICDA
1.81e-162	0.25618	0.192	0.008	3.79e-158	CHEK1	B_C7_AICDA
6.04e-44	0.256099	0.21	0.033	1.26e-39	ZFAND4	B_C7_AICDA
6.65e-22	0.255678	0.607	0.257	1.39e-17	TXNL1	B_C7_AICDA
6.83e-21	0.25521	0.402	0.152	1.43e-16	CMC2	B_C7_AICDA
3.33e-113	0.254925	0.187	0.011	6.97e-109	BFSP2	B_C7_AICDA
3.4e-58	0.254753	0.215	0.027	7.12e-54	ANK1	B_C7_AICDA
3.57e-08	0.254684	0.701	0.464	0.000747629	ISG155	B_C7_AICDA
1.15e-24	0.254394	0.444	0.16	2.4e-20	STOML2	B_C7_AICDA
5.75e-18	0.254373	0.626	0.291	1.2e-13	CCT6A	B_C7_AICDA
9.22e-08	0.254314	0.86	0.671	0.00193006	LSP12	B_C7_AICDA
1.02e-22	0.253972	0.542	0.217	2.14e-18	SHKBP1	B_C7_AICDA
1.75e-19	0.253971	0.598	0.266	3.67e-15	TAF15	B_C7_AICDA
3.17e-17	0.253688	0.57	0.262	6.64e-13	SRSF9	B_C7_AICDA
1.74e-21	0.253206	0.421	0.157	3.64e-17	RRP7A	B_C7_AICDA
3.55e-55	0.253076	0.201	0.025	7.42e-51	GCNT2	B_C7_AICDA
1.44e-24	0.252785	0.449	0.16	3.01e-20	RPIA	B_C7_AICDA
8.08e-21	0.252743	0.519	0.212	1.69e-16	NUTF2	B_C7_AICDA
2.04e-09	0.252729	0.495	0.286	4.27e-05	SIVA1	B_C7_AICDA
0	0.252724	0.178	0.002	0	KIF2C	B_C7_AICDA
1.53e-22	0.252566	0.444	0.166	3.2e-18	SARNP	B_C7_AICDA
2.26e-22	0.252442	0.22	0.059	4.73e-18	RP11-16E12.2	B_C7_AICDA
1.56e-14	0.252158	0.692	0.367	3.26e-10	BZW11	B_C7_AICDA
7.29e-27	0.252096	0.491	0.175	1.53e-22	PSMD11	B_C7_AICDA
4.55e-36	0.251449	0.29	0.066	9.53e-32	NUP37	B_C7_AICDA
1.3e-20	0.251215	0.463	0.183	2.72e-16	CPNE1	B_C7_AICDA
1.97e-54	0.251031	0.238	0.035	4.13e-50	TUBG1	B_C7_AICDA
9.42e-37	0.250789	0.332	0.08	1.97e-32	VRK1	B_C7_AICDA
2.96e-11	0.250149	0.991	0.875	6.2e-07	ATP5E2	B_C7_AICDA
2.2e-73	0.250053	0.224	0.024	4.6e-69	ATAD5	B_C7_AICDA
0	3.64238	0.982	0.271	0	JCHAIN7	Plasma_C1_IgA
5e-07	2.91816	0.14	0.073	0.0104689	IGKV2-30	Plasma_C1_IgA
1.72e-13	2.90981	0.138	0.051	3.59e-09	IGLV3-19	Plasma_C1_IgA
9.27e-17	2.8712	0.158	0.056	1.94e-12	IGLV1-51	Plasma_C1_IgA
3.15e-32	2.75993	0.306	0.112	6.6e-28	IGHV3-237	Plasma_C1_IgA
1.19e-08	2.74759	0.214	0.119	0.000250041	IGLV1-447	Plasma_C1_IgA
3.35e-11	2.65515	0.112	0.043	7.02e-07	IGKV2D-30	Plasma_C1_IgA
9.47e-29	2.58473	0.265	0.09	1.98e-24	IGLV1-40	Plasma_C1_IgA
6.24e-27	2.57018	0.217	0.071	1.31e-22	IGKV1-9	Plasma_C1_IgA
1.2e-220	2.55689	0.645	0.115	2.52e-216	IGHA27	Plasma_C1_IgA
5.55e-21	2.47185	0.12	0.032	1.16e-16	IGHV3-74	Plasma_C1_IgA
1.23e-68	2.46316	0.286	0.06	2.57e-64	IGHV3-7	Plasma_C1_IgA
2.6e-31	2.41258	0.321	0.119	5.45e-27	IGKV3-117	Plasma_C1_IgA
1.74e-304	2.38554	1	0.408	3.65e-300	HSP90B16	Plasma_C1_IgA
0	2.36622	1	0.194	0	MZB15	Plasma_C1_IgA
5.16e-277	2.3559	1	0.527	1.08e-272	PPIB4	Plasma_C1_IgA
3.19e-08	2.34375	0.143	0.068	0.000668242	IGLV3-211	Plasma_C1_IgA
2.74e-18	2.32714	0.214	0.085	5.74e-14	IGLV1-47	Plasma_C1_IgA
8.23e-95	2.31692	0.533	0.149	1.72e-90	IGKV1-127	Plasma_C1_IgA
6.99e-13	2.26806	0.148	0.059	1.46e-08	IGHV4-34	Plasma_C1_IgA
3.15e-78	2.20105	0.357	0.088	6.59e-74	IGHG23	Plasma_C1_IgA
6.94e-21	2.14385	0.337	0.145	1.45e-16	IGKV4-17	Plasma_C1_IgA
1.73e-20	2.11864	0.179	0.061	3.62e-16	IGHV3-21	Plasma_C1_IgA
5.07e-07	2.09675	0.316	0.197	0.0106096	IGKV3-207	Plasma_C1_IgA
1.08e-52	2.04706	0.186	0.035	2.27e-48	IGKV1-8	Plasma_C1_IgA
2.32e-07	2.04448	0.191	0.111	0.00485355	IGKV1-397	Plasma_C1_IgA
2.56e-57	2.01629	0.176	0.031	5.36e-53	IGKV3D-11	Plasma_C1_IgA
1.92e-49	2.0075	0.184	0.037	4.02e-45	IGKV3D-20	Plasma_C1_IgA
3.03e-106	1.98808	0.176	0.018	6.35e-102	IGHV6-1	Plasma_C1_IgA
7.25e-14	1.97998	0.13	0.047	1.52e-09	IGHV3-33	Plasma_C1_IgA
1.3e-28	1.9667	0.321	0.121	2.73e-24	IGKV1-57	Plasma_C1_IgA
1.11e-14	1.95786	0.166	0.068	2.33e-10	IGKV1D-39	Plasma_C1_IgA
1.03e-66	1.94972	0.158	0.022	2.15e-62	IGKV1D-13	Plasma_C1_IgA
0	1.93732	0.98	0.159	0	ITM2C5	Plasma_C1_IgA
3.29e-25	1.89451	0.153	0.043	6.89e-21	IGKV3D-15	Plasma_C1_IgA
0	1.86876	0.995	0.236	0	SEC11C2	Plasma_C1_IgA
0	1.86806	0.992	0.174	0	XBP16	Plasma_C1_IgA
0	1.86258	0.941	0.032	0	TXNDC5	Plasma_C1_IgA
4.32e-25	1.8507	0.304	0.119	9.05e-21	IGKV3-157	Plasma_C1_IgA
1.18e-27	1.82022	0.143	0.036	2.46e-23	IGHV3-11	Plasma_C1_IgA
1.22e-06	1.81875	0.176	0.098	0.0255632	IGHV3-304	Plasma_C1_IgA
5.34e-75	1.77518	0.202	0.031	1.12e-70	IGKV1-6	Plasma_C1_IgA
6.89e-20	1.77188	0.153	0.048	1.44e-15	IGHV3-48	Plasma_C1_IgA
5.03e-21	1.75972	0.125	0.034	1.05e-16	IGKV1-17	Plasma_C1_IgA
1.15e-16	1.756	0.11	0.032	2.41e-12	IGHV4-4	Plasma_C1_IgA
0	1.72748	0.972	0.089	0	TNFRSF17	Plasma_C1_IgA
0	1.69585	0.982	0.106	0	FKBP114	Plasma_C1_IgA
4.05e-67	1.67903	0.679	0.438	8.47e-63	IGKC7	Plasma_C1_IgA
0	1.65989	0.972	0.204	0	MYDGF	Plasma_C1_IgA
9.6e-234	1.62934	0.997	0.686	2.01e-229	SUB11	Plasma_C1_IgA
6.61e-32	1.62927	0.133	0.028	1.38e-27	IGHV3-53	Plasma_C1_IgA
1.25e-10	1.62618	0.145	0.061	2.61e-06	IGLV2-23	Plasma_C1_IgA
[truncated: 641 more rows]

## Sheet: SD 2-3
Supplementary Data 2-3 | Differentially expressed genes in myeloid cells
P values obtained by FindAllMarkers function of Seurat followed by multiplicity correction by Bonferroin method.
P_val	Avg_logFC	Pct.1	Pct.2	P_val_adj	Gene	Cluster
4.29135e-114	0.954547	0.501	0.107	8.98181e-110	CLEC10A	DC_C1_FCER1A
9.72754e-55	0.609442	0.224	0.042	2.03597e-50	FCER1A	DC_C1_FCER1A
3.72179e-62	0.599282	0.867	0.42	7.78971e-58	LGALS2	DC_C1_FCER1A
7.52261e-69	0.589241	0.943	0.549	1.57448e-64	CPVL	DC_C1_FCER1A
1.275e-49	0.565112	1	0.837	2.66858e-45	LYZ	DC_C1_FCER1A
5.78282e-93	0.538312	0.32	0.052	1.21034e-88	CD1C	DC_C1_FCER1A
4.88074e-23	0.537746	0.941	0.796	1.02154e-18	CRIP1	DC_C1_FCER1A
3.28127e-70	0.53525	1	0.961	6.8677e-66	RPS2	DC_C1_FCER1A
4.00049e-47	0.523301	0.943	0.623	8.37302e-43	MS4A6A	DC_C1_FCER1A
5.85478e-84	0.492038	0.575	0.162	1.2254e-79	PID1	DC_C1_FCER1A
2.77095e-87	0.454901	1	0.98	5.7996e-83	RPS18	DC_C1_FCER1A
8.26419e-73	0.454199	0.997	0.942	1.7297e-68	RPL3	DC_C1_FCER1A
7.91923e-41	0.440588	0.994	0.866	1.65749e-36	HLA-DRB5	DC_C1_FCER1A
5.39104e-35	0.439969	0.952	0.715	1.12834e-30	AHNAK	DC_C1_FCER1A
2.10581e-71	0.438315	1	0.968	4.40746e-67	RPS6	DC_C1_FCER1A
6.06447e-42	0.435935	0.946	0.606	1.26929e-37	CFP	DC_C1_FCER1A
7.78819e-41	0.433788	0.972	0.783	1.63007e-36	ANXA2	DC_C1_FCER1A
1.2432e-39	0.424716	0.977	0.767	2.60202e-35	ZFP36L2	DC_C1_FCER1A
3.94479e-32	0.418678	1	0.928	8.25645e-28	S100A10	DC_C1_FCER1A
4.46193e-47	0.418246	0.892	0.523	9.33883e-43	CRTAP	DC_C1_FCER1A
2.75489e-34	0.417661	0.912	0.6	5.76599e-30	CD99	DC_C1_FCER1A
6.55912e-45	0.416091	0.98	0.756	1.37282e-40	AP1S2	DC_C1_FCER1A
3.32922e-64	0.412292	0.994	0.93	6.96805e-60	RPL10A	DC_C1_FCER1A
8.09371e-41	0.410185	0.986	0.754	1.69401e-36	SAMHD1	DC_C1_FCER1A
1.24964e-41	0.408074	0.932	0.678	2.6155e-37	EIF3L	DC_C1_FCER1A
2.22353e-31	0.404466	0.81	0.498	4.65386e-27	CEBPD	DC_C1_FCER1A
9.92598e-73	0.403622	0.567	0.173	2.07751e-68	CD1D	DC_C1_FCER1A
1.11864e-62	0.402604	1	0.953	2.34131e-58	RPL37A	DC_C1_FCER1A
5.15785e-49	0.402408	0.997	0.892	1.07954e-44	EEF2	DC_C1_FCER1A
7.21559e-54	0.399828	1	0.974	1.51022e-49	CST3	DC_C1_FCER1A
4.67752e-38	0.399224	0.943	0.645	9.79004e-34	HLA-DMA	DC_C1_FCER1A
1.48166e-30	0.394437	0.969	0.652	3.10112e-26	FCN1	DC_C1_FCER1A
3.43353e-23	0.39001	0.969	0.818	7.18637e-19	TAGLN2	DC_C1_FCER1A
5.81794e-61	0.389105	1	0.963	1.21769e-56	RPLP0	DC_C1_FCER1A
1.54986e-59	0.384939	0.578	0.202	3.24386e-55	ADAM15	DC_C1_FCER1A
2.33574e-27	0.38168	0.941	0.676	4.88871e-23	HLA-DQB1	DC_C1_FCER1A
9.96519e-35	0.380665	0.399	0.15	2.08571e-30	RNASE2	DC_C1_FCER1A
1.68394e-47	0.379183	0.799	0.397	3.52449e-43	LY86	DC_C1_FCER1A
1.96892e-46	0.375173	0.997	0.892	4.12096e-42	RPL4	DC_C1_FCER1A
1.53834e-72	0.373055	1	0.979	3.21974e-68	RPL15	DC_C1_FCER1A
1.55935e-87	0.371213	1	0.996	3.26371e-83	RPL13	DC_C1_FCER1A
4.45193e-43	0.359942	0.989	0.878	9.3179e-39	SLC25A6	DC_C1_FCER1A
1.57494e-66	0.35226	1	0.971	3.29634e-62	GNB2L1	DC_C1_FCER1A
4.18332e-54	0.347789	0.994	0.94	8.7557e-50	BTF3	DC_C1_FCER1A
1.8841e-46	0.341492	0.997	0.934	3.94343e-42	RPL13A	DC_C1_FCER1A
4.34233e-49	0.341103	1	0.962	9.08851e-45	RPL5	DC_C1_FCER1A
4.23034e-55	0.339921	0.439	0.13	8.85411e-51	F13A1	DC_C1_FCER1A
5.19885e-24	0.339763	0.963	0.781	1.08812e-19	ANXA1	DC_C1_FCER1A
4.22942e-32	0.337276	0.972	0.814	8.85218e-28	EEF1G	DC_C1_FCER1A
1.61173e-36	0.336901	0.994	0.905	3.37334e-32	RPSA	DC_C1_FCER1A
2.68599e-53	0.336387	1	0.972	5.62178e-49	RPL17	DC_C1_FCER1A
1.295e-35	0.333261	0.606	0.282	2.71043e-31	NRROS	DC_C1_FCER1A
4.21867e-67	0.331949	1	0.998	8.82968e-63	RPS8	DC_C1_FCER1A
9.88025e-25	0.329505	0.836	0.534	2.06794e-20	DOK2	DC_C1_FCER1A
9.72288e-68	0.327175	1	0.993	2.035e-63	RPL18A	DC_C1_FCER1A
1.73906e-44	0.323541	1	0.954	3.63984e-40	RPL35	DC_C1_FCER1A
1.70049e-31	0.321591	0.989	0.807	3.55913e-27	GRN	DC_C1_FCER1A
6.35263e-29	0.319828	0.966	0.809	1.3296e-24	RPL27A	DC_C1_FCER1A
3.35656e-68	0.319236	1	0.996	7.02528e-64	RPL26	DC_C1_FCER1A
5.04143e-26	0.31579	0.844	0.58	1.05517e-21	ATP5A1	DC_C1_FCER1A
2.95016e-46	0.313248	1	0.951	6.17469e-42	RPL23A	DC_C1_FCER1A
7.7746e-38	0.312478	0.833	0.423	1.62722e-33	CD36	DC_C1_FCER1A
2.72622e-55	0.312165	1	0.988	5.70599e-51	RPL6	DC_C1_FCER1A
3.24896e-30	0.312157	0.819	0.466	6.80007e-26	HLA-DMB	DC_C1_FCER1A
3.05171e-28	0.31024	0.949	0.744	6.38724e-24	EIF3E	DC_C1_FCER1A
2.86669e-31	0.310157	0.994	0.895	5.99998e-27	RPL38	DC_C1_FCER1A
1.6561e-41	0.309681	0.994	0.929	3.46621e-37	RPL27	DC_C1_FCER1A
1.68922e-34	0.306989	0.986	0.885	3.53553e-30	PCBP2	DC_C1_FCER1A
9.24647e-36	0.304848	0.762	0.379	1.93529e-31	RNASE6	DC_C1_FCER1A
1.53722e-29	0.302037	0.986	0.838	3.2174e-25	NME2	DC_C1_FCER1A
2.94762e-24	0.298329	0.901	0.663	6.16937e-20	H2AFY	DC_C1_FCER1A
1.68124e-29	0.298007	0.992	0.849	3.51884e-25	TSPO	DC_C1_FCER1A
1.81367e-39	0.297476	0.68	0.317	3.79601e-35	CD33	DC_C1_FCER1A
7.5046e-29	0.296735	0.765	0.457	1.57071e-24	ZNF385A	DC_C1_FCER1A
2.75106e-50	0.296433	0.462	0.147	5.75796e-46	CCR2	DC_C1_FCER1A
1.53797e-26	0.295898	0.966	0.698	3.21897e-22	FCGRT	DC_C1_FCER1A
2.86841e-44	0.29586	1	0.937	6.00358e-40	RPL7	DC_C1_FCER1A
2.44193e-25	0.295085	0.977	0.812	5.11096e-21	RPS17	DC_C1_FCER1A
7.52335e-23	0.292829	0.691	0.413	1.57464e-18	CAPN2	DC_C1_FCER1A
6.72079e-46	0.291476	1	0.978	1.40666e-41	RPL22	DC_C1_FCER1A
4.90371e-27	0.289265	0.992	0.868	1.02635e-22	CALM2	DC_C1_FCER1A
2.05172e-24	0.286708	0.96	0.754	4.29424e-20	RPL36A	DC_C1_FCER1A
3.58328e-24	0.285696	0.958	0.788	7.4998e-20	SLC25A5	DC_C1_FCER1A
1.99612e-54	0.284133	1	0.987	4.17789e-50	RPL7A	DC_C1_FCER1A
1.91492e-25	0.281075	0.946	0.745	4.00793e-21	EIF3F	DC_C1_FCER1A
9.57784e-40	0.278853	1	0.954	2.00464e-35	RPS5	DC_C1_FCER1A
3.30174e-61	0.278795	1	0.998	6.91053e-57	RPL19	DC_C1_FCER1A
8.03703e-23	0.277846	0.921	0.659	1.68215e-18	GLIPR1	DC_C1_FCER1A
1.33031e-28	0.277413	0.584	0.296	2.78433e-24	YIF1B	DC_C1_FCER1A
1.23248e-25	0.277328	0.839	0.538	2.57958e-21	BLVRB	DC_C1_FCER1A
1.52033e-34	0.276444	0.572	0.255	3.18204e-30	FES	DC_C1_FCER1A
1.42846e-64	0.276105	1	0.998	2.98977e-60	RPL32	DC_C1_FCER1A
4.15484e-49	0.274967	1	0.992	8.69607e-45	RPL37	DC_C1_FCER1A
1.95189e-23	0.274811	0.912	0.71	4.08531e-19	ARF5	DC_C1_FCER1A
1.33126e-54	0.274567	1	0.991	2.78634e-50	RPL29	DC_C1_FCER1A
2.66248e-26	0.273868	0.853	0.54	5.57256e-22	JAML	DC_C1_FCER1A
4.1053e-15	0.273239	0.997	0.988	8.5924e-11	VIM	DC_C1_FCER1A
2.09368e-20	0.272308	0.671	0.387	4.38207e-16	YBX3	DC_C1_FCER1A
9.5793e-42	0.270837	1	0.986	2.00495e-37	RPS3	DC_C1_FCER1A
2.24489e-42	0.270445	1	0.974	4.69855e-38	RPS9	DC_C1_FCER1A
1.37367e-21	0.269192	0.935	0.8	2.8751e-17	RPS4Y1	DC_C1_FCER1A
3.41809e-56	0.269042	1	0.996	7.15406e-52	RPS14	DC_C1_FCER1A
2.19257e-49	0.267749	1	0.993	4.58906e-45	RPS7	DC_C1_FCER1A
2.66284e-27	0.267688	0.632	0.339	5.57333e-23	FBL	DC_C1_FCER1A
3.52019e-31	0.267184	0.994	0.904	7.36776e-27	EEF1B2	DC_C1_FCER1A
9.16908e-22	0.264494	0.898	0.658	1.91909e-17	ATP5F1	DC_C1_FCER1A
3.29056e-23	0.263607	0.929	0.685	6.88714e-19	CNPY3	DC_C1_FCER1A
7.80348e-42	0.26357	0.272	0.073	1.63327e-37	SORBS3	DC_C1_FCER1A
7.21881e-40	0.26218	1	0.981	1.5109e-35	RPL36	DC_C1_FCER1A
2.50757e-51	0.261978	1	0.996	5.24834e-47	RPS15	DC_C1_FCER1A
5.74501e-29	0.26091	0.666	0.347	1.20243e-24	APEX1	DC_C1_FCER1A
4.85606e-48	0.260263	1	0.997	1.01637e-43	RPS13	DC_C1_FCER1A
1.72743e-21	0.260093	0.898	0.669	3.61551e-17	ERP29	DC_C1_FCER1A
1.32107e-36	0.259753	1	0.94	2.76501e-32	HLA-DRA	DC_C1_FCER1A
4.80456e-44	0.259586	0.371	0.116	1.00559e-39	RASA4	DC_C1_FCER1A
1.42343e-23	0.25937	0.331	0.133	2.97924e-19	MARCO	DC_C1_FCER1A
2.27171e-21	0.259314	0.994	0.824	4.75469e-17	ITGB2	DC_C1_FCER1A
9.09703e-20	0.258956	0.714	0.461	1.90401e-15	OXA1L	DC_C1_FCER1A
7.3092e-21	0.258934	0.909	0.724	1.52982e-16	EIF3H	DC_C1_FCER1A
1.44382e-23	0.258716	0.635	0.357	3.02192e-19	PRCP	DC_C1_FCER1A
3.42186e-37	0.258464	1	0.954	7.16195e-33	COX4I1	DC_C1_FCER1A
1.65951e-29	0.258231	1	0.917	3.47335e-25	RPS11	DC_C1_FCER1A
2.67291e-34	0.257204	0.739	0.36	5.59441e-30	NAIP	DC_C1_FCER1A
3.47214e-24	0.255297	0.669	0.376	7.26718e-20	AOAH	DC_C1_FCER1A
6.0377e-35	0.254559	1	0.97	1.26369e-30	RPL9	DC_C1_FCER1A
3.58292e-41	0.253569	1	0.996	7.49905e-37	TPT1	DC_C1_FCER1A
6.53788e-54	0.250672	1	1	1.36838e-49	EEF1A1	DC_C1_FCER1A
6.36352e-51	0.250452	0.453	0.149	1.33188e-46	IGFBP7	DC_C1_FCER1A
0	2.5598	0.519	0.048	0	S100B	DC_C2_CD1C
1.6048e-145	2.09066	0.528	0.109	3.35885e-141	HLA-DQB2	DC_C2_CD1C
1.55286e-214	1.73454	0.316	0.024	3.25013e-210	CD1A	DC_C2_CD1C
4.979e-208	1.70066	0.981	0.545	1.04211e-203	HLA-DQA1	DC_C2_CD1C
2.42963e-193	1.65499	0.993	0.824	5.08521e-189	HLA-DPB1	DC_C2_CD1C
1.57018e-148	1.54922	0.797	0.321	3.28638e-144	HLA-DQA2	DC_C2_CD1C
0	1.48141	0.271	0.006	0	CD207	DC_C2_CD1C
9.65669e-183	1.4692	0.901	0.37	2.02115e-178	GSN	DC_C2_CD1C
2.91577e-159	1.42847	0.962	0.672	6.10271e-155	HLA-DQB1	DC_C2_CD1C
6.13842e-83	1.39497	0.658	0.275	1.28477e-78	LTB	DC_C2_CD1C
1.24681e-145	1.3681	0.632	0.164	2.60958e-141	RGCC	DC_C2_CD1C
0	1.35813	0.342	0.008	0	TACSTD2	DC_C2_CD1C
4.01012e-182	1.34946	0.993	0.874	8.39319e-178	HLA-DPA1	DC_C2_CD1C
0	1.3484	0.686	0.072	0	PKIB	DC_C2_CD1C
4.80733e-138	1.33037	0.875	0.437	1.00618e-133	PPA1	DC_C2_CD1C
3.82863e-126	1.29923	0.967	0.867	8.01333e-122	HLA-DRB5	DC_C2_CD1C
8.24803e-193	1.29688	0.998	0.987	1.72631e-188	CD74	DC_C2_CD1C
1.456e-158	1.28111	0.993	0.943	3.0474e-154	HLA-DRB1	DC_C2_CD1C
1.36197e-166	1.22561	0.995	0.94	2.85061e-162	HLA-DRA	DC_C2_CD1C
1.0998e-181	1.18721	0.835	0.211	2.30189e-177	C15orf48	DC_C2_CD1C
6.59044e-229	1.15718	0.705	0.126	1.37938e-224	CST7	DC_C2_CD1C
8.14706e-261	1.10512	0.592	0.074	1.70518e-256	IDO1	DC_C2_CD1C
2.31278e-116	1.05663	0.946	0.691	4.84064e-112	TUBA1B	DC_C2_CD1C
8.21368e-266	1.05218	0.375	0.026	1.71912e-261	CD1E	DC_C2_CD1C
4.18553e-191	1.00334	0.8	0.218	8.76032e-187	PTMS	DC_C2_CD1C
5.05535e-71	0.968693	0.229	0.04	1.05809e-66	FCER1A	DC_C2_CD1C
9.54031e-176	0.944517	0.625	0.128	1.99679e-171	SERPINF1	DC_C2_CD1C
1.18263e-133	0.940354	0.715	0.211	2.47524e-129	LMNA	DC_C2_CD1C
1.14626e-94	0.931711	0.769	0.334	2.39912e-90	SERPINB9	DC_C2_CD1C
6.06299e-134	0.921931	0.325	0.044	1.26898e-129	DNASE1L3	DC_C2_CD1C
3.551e-47	0.881687	0.743	0.446	7.43225e-43	YWHAH	DC_C2_CD1C
0	0.881251	0.547	0.042	0	NDRG2	DC_C2_CD1C
4.32901e-83	0.880079	0.366	0.088	9.06061e-79	C1orf54	DC_C2_CD1C
3.4228e-91	0.868454	0.776	0.325	7.16391e-87	DUSP2	DC_C2_CD1C
1.30085e-50	0.851192	0.276	0.072	2.72269e-46	CXCL9	DC_C2_CD1C
3.19539e-99	0.850235	0.3	0.051	6.68795e-95	CD1C	DC_C2_CD1C
4.21628e-48	0.817622	0.913	0.669	8.82468e-44	TXN	DC_C2_CD1C
6.2909e-87	0.795085	0.946	0.704	1.31669e-82	LDHA	DC_C2_CD1C
1.24473e-77	0.787722	0.851	0.477	2.60522e-73	CD83	DC_C2_CD1C
7.05455e-86	0.778674	0.946	0.726	1.47652e-81	SYNGR2	DC_C2_CD1C
5.80137e-78	0.773905	0.759	0.349	1.21423e-73	PEA15	DC_C2_CD1C
8.33034e-178	0.769717	0.542	0.091	1.74354e-173	DUSP4	DC_C2_CD1C
1.02373e-61	0.752536	0.825	0.57	2.14266e-57	HSPA1A	DC_C2_CD1C
7.19295e-119	0.74145	0.991	0.959	1.50548e-114	ACTG1	DC_C2_CD1C
8.17754e-98	0.740128	0.896	0.561	1.71156e-93	CNN2	DC_C2_CD1C
2.2713e-282	0.732984	0.425	0.033	4.75384e-278	CCND1	DC_C2_CD1C
3.19e-85	0.729347	0.92	0.555	6.67666e-81	LITAF	DC_C2_CD1C
1.17122e-56	0.728141	0.877	0.587	2.45137e-52	TUBB	DC_C2_CD1C
1.16602e-85	0.697088	0.8	0.381	2.44047e-81	SPINT2	DC_C2_CD1C
9.07155e-75	0.694301	0.847	0.498	1.89867e-70	ALDH2	DC_C2_CD1C
5.95939e-17	0.692873	0.677	0.559	1.2473e-12	CPVL	DC_C2_CD1C
5.12742e-111	0.692696	0.743	0.236	1.07317e-106	NR4A3	DC_C2_CD1C
4.24719e-81	0.690177	0.811	0.423	8.88936e-77	TAP1	DC_C2_CD1C
1.63651e-230	0.690065	0.307	0.02	3.42521e-226	PLEK2	DC_C2_CD1C
1.02244e-79	0.690057	0.903	0.628	2.13996e-75	RGS10	DC_C2_CD1C
9.0477e-109	0.689679	0.726	0.247	1.89368e-104	GNA15	DC_C2_CD1C
2.16443e-83	0.687757	0.927	0.643	4.53016e-79	HLA-DMA	DC_C2_CD1C
1.50729e-214	0.686963	0.646	0.113	3.15476e-210	CD59	DC_C2_CD1C
1.42771e-89	0.682084	0.715	0.26	2.9882e-85	GPR183	DC_C2_CD1C
2.7474e-44	0.671178	0.79	0.492	5.7503e-40	CDKN1A	DC_C2_CD1C
4.60667e-26	0.668826	0.542	0.322	9.64177e-22	IRF8	DC_C2_CD1C
8.67832e-76	0.656121	0.91	0.614	1.81637e-71	CALR	DC_C2_CD1C
1.60098e-96	0.65559	0.672	0.241	3.35085e-92	RUNX3	DC_C2_CD1C
2.03075e-91	0.651769	0.767	0.292	4.25035e-87	HSPA1B	DC_C2_CD1C
9.55957e-40	0.648308	0.889	0.749	2.00082e-35	SNX3	DC_C2_CD1C
1.01677e-126	0.646113	0.307	0.041	2.12809e-122	PPP1R14A	DC_C2_CD1C
1.06312e-44	0.640884	0.781	0.545	2.22511e-40	CKLF	DC_C2_CD1C
6.39444e-91	0.634409	0.578	0.183	1.33836e-86	GPR137B	DC_C2_CD1C
1.59275e-48	0.633419	0.729	0.401	3.33362e-44	SGK1	DC_C2_CD1C
1.0492e-91	0.632299	0.797	0.277	2.19598e-87	RGS1	DC_C2_CD1C
2.73587e-75	0.630671	0.745	0.321	5.72617e-71	RALA	DC_C2_CD1C
5.89345e-118	0.630054	0.755	0.238	1.2335e-113	ARL4C	DC_C2_CD1C
3.20347e-82	0.624473	0.882	0.494	6.70485e-78	HMGN1	DC_C2_CD1C
1.4439e-87	0.616678	0.958	0.775	3.02208e-83	NPM1	DC_C2_CD1C
1.58575e-224	0.616152	0.58	0.084	3.31897e-220	MCOLN2	DC_C2_CD1C
4.10153e-68	0.613433	0.351	0.092	8.58451e-64	CA2	DC_C2_CD1C
2.32312e-53	0.607912	0.783	0.453	4.86228e-49	NR4A2	DC_C2_CD1C
1.27496e-75	0.605638	0.837	0.462	2.66849e-71	HLA-DMB	DC_C2_CD1C
2.4988e-68	0.594047	0.759	0.343	5.23e-64	BHLHE40	DC_C2_CD1C
3.3945e-105	0.588936	0.568	0.152	7.1047e-101	MAFF	DC_C2_CD1C
2.95662e-55	0.588452	0.521	0.208	6.18821e-51	IL18	DC_C2_CD1C
7.11493e-34	0.584721	0.632	0.364	1.48916e-29	INSIG1	DC_C2_CD1C
7.65944e-110	0.581416	1	1	1.60312e-105	ACTB	DC_C2_CD1C
4.12259e-200	0.573284	0.467	0.062	8.62859e-196	SUSD3	DC_C2_CD1C
2.02749e-64	0.572971	0.972	0.81	4.24353e-60	MIF	DC_C2_CD1C
9.53461e-89	0.567906	0.988	0.905	1.99559e-84	RPSA	DC_C2_CD1C
6.66474e-42	0.565233	0.691	0.362	1.39493e-37	MARCKSL1	DC_C2_CD1C
5.65565e-104	0.55923	0.366	0.066	1.18373e-99	LAMP3	DC_C2_CD1C
3.61151e-94	0.556883	0.649	0.21	7.55888e-90	CKS2	DC_C2_CD1C
7.02697e-58	0.556869	0.95	0.789	1.47075e-53	PSME2	DC_C2_CD1C
2.09263e-46	0.556657	0.443	0.167	4.37987e-42	IL4I1	DC_C2_CD1C
1.27819e-31	0.555675	0.564	0.284	2.67525e-27	ATF5	DC_C2_CD1C
2.35534e-47	0.552001	0.42	0.146	4.92973e-43	STMN1	DC_C2_CD1C
1.99473e-72	0.54987	0.858	0.471	4.17497e-68	HSPD1	DC_C2_CD1C
2.78883e-75	0.549741	0.96	0.822	5.83702e-71	SUB1	DC_C2_CD1C
4.95618e-69	0.543708	0.531	0.175	1.03733e-64	PHLDA2	DC_C2_CD1C
7.24144e-11	0.543332	0.988	0.974	1.51563e-06	CST3	DC_C2_CD1C
3.34813e-71	0.542514	0.969	0.788	7.00765e-67	HINT1	DC_C2_CD1C
1.18198e-71	0.540519	0.705	0.321	2.47388e-67	IDH2	DC_C2_CD1C
1.59668e-73	0.53916	0.776	0.356	3.34184e-69	SEPTIN6	DC_C2_CD1C
3.84621e-48	0.534318	0.828	0.514	8.05011e-44	GADD45B	DC_C2_CD1C
1.98216e-33	0.533163	0.825	0.625	4.14866e-29	CTSH	DC_C2_CD1C
1.69275e-12	0.531558	0.818	0.742	3.54292e-08	SERPINB1	DC_C2_CD1C
3.15038e-141	0.529164	0.625	0.148	6.59376e-137	DENND1B	DC_C2_CD1C
1.3844e-63	0.526583	0.757	0.356	2.89754e-59	PEBP1	DC_C2_CD1C
1.7354e-63	0.520996	1	0.998	3.63219e-59	TMSB4X	DC_C2_CD1C
1.06877e-108	0.520634	0.995	0.942	2.23693e-104	PPIA	DC_C2_CD1C
1.41538e-43	0.516467	0.557	0.256	2.96239e-39	BCL3	DC_C2_CD1C
1.91747e-39	0.516007	0.717	0.392	4.01327e-35	ATF3	DC_C2_CD1C
3.41871e-65	0.510525	0.757	0.347	7.15535e-61	IL2RG	DC_C2_CD1C
3.37827e-70	0.50646	0.962	0.838	7.07072e-66	NME2	DC_C2_CD1C
1.68745e-69	0.500828	0.868	0.529	3.53184e-65	HSPE1	DC_C2_CD1C
1.95044e-71	0.50079	0.71	0.29	4.08228e-67	PPIF	DC_C2_CD1C
9.24631e-85	0.498828	0.684	0.238	1.93525e-80	BASP1	DC_C2_CD1C
6.49577e-22	0.496131	0.538	0.313	1.35956e-17	CPNE3	DC_C2_CD1C
1.15384e-64	0.494794	0.703	0.324	2.41499e-60	HMGA1	DC_C2_CD1C
1.36049e-154	0.493313	0.476	0.08	2.8475e-150	SLC38A1	DC_C2_CD1C
3.6335e-69	0.493295	0.962	0.791	7.60492e-65	HSP90AB1	DC_C2_CD1C
1.27735e-30	0.49193	0.91	0.775	2.67349e-26	H2AFZ	DC_C2_CD1C
2.2067e-58	0.490569	0.632	0.265	4.61862e-54	GLA	DC_C2_CD1C
9.07811e-109	0.489196	0.375	0.067	1.90005e-104	ACOT7	DC_C2_CD1C
2.50848e-64	0.487544	0.509	0.174	5.25025e-60	CD40	DC_C2_CD1C
3.32534e-41	0.484935	0.762	0.453	6.95993e-37	TUBB4B	DC_C2_CD1C
3.51563e-41	0.482782	0.818	0.501	7.35821e-37	LAP3	DC_C2_CD1C
6.86862e-43	0.481952	0.731	0.424	1.4376e-38	MTHFD2	DC_C2_CD1C
1.67184e-58	0.481756	0.969	0.813	3.49916e-54	EEF1G	DC_C2_CD1C
1.55371e-141	0.479961	0.382	0.055	3.25192e-137	GEM	DC_C2_CD1C
1.41099e-42	0.476898	0.571	0.27	2.95321e-38	PTGER4	DC_C2_CD1C
2.18307e-82	0.476422	0.623	0.208	4.56917e-78	MZT2A	DC_C2_CD1C
1.0739e-37	0.47236	0.722	0.439	2.24767e-33	TMEM14C	DC_C2_CD1C
2.67663e-35	0.470788	0.731	0.444	5.60218e-31	MAP3K8	DC_C2_CD1C
9.70121e-79	0.467868	0.509	0.155	2.03046e-74	NME4	DC_C2_CD1C
1.86696e-120	0.463175	0.344	0.053	3.90754e-116	LAG3	DC_C2_CD1C
1.4859e-139	0.462947	0.276	0.029	3.11e-135	RAB7B	DC_C2_CD1C
1.69625e-97	0.460199	0.533	0.144	3.55025e-93	DCTPP1	DC_C2_CD1C
7.32784e-56	0.458643	0.948	0.84	1.53372e-51	HSPA8	DC_C2_CD1C
1.46077e-54	0.456445	0.762	0.391	3.05739e-50	C1QBP	DC_C2_CD1C
2.18532e-47	0.451799	0.868	0.545	4.57387e-43	TPM4	DC_C2_CD1C
2.11402e-41	0.449368	0.877	0.657	4.42465e-37	PDIA3	DC_C2_CD1C
1.23821e-27	0.446696	0.498	0.252	2.59158e-23	TNF	DC_C2_CD1C
0	0.440426	0.344	0.005	0	GNAO1	DC_C2_CD1C
3.45225e-49	0.440231	0.927	0.775	7.22555e-45	ACTR3	DC_C2_CD1C
4.8117e-36	0.440189	0.828	0.597	1.00709e-31	CIB1	DC_C2_CD1C
4.17629e-53	0.435937	0.726	0.343	8.74098e-49	CSRNP1	DC_C2_CD1C
2.14355e-50	0.431068	0.981	0.92	4.48644e-46	MYL12A	DC_C2_CD1C
1.97892e-108	0.429178	0.394	0.075	4.14189e-104	CLIC2	DC_C2_CD1C
2.14062e-36	0.428708	0.892	0.746	4.48031e-32	GDI2	DC_C2_CD1C
5.61518e-173	0.424576	0.375	0.044	1.17526e-168	SERPINF2	DC_C2_CD1C
2.28637e-51	0.423765	0.693	0.315	4.78537e-47	TUBA1C	DC_C2_CD1C
5.1596e-42	0.419887	0.91	0.724	1.0799e-37	POMP	DC_C2_CD1C
2.53065e-45	0.418699	0.901	0.649	5.29666e-41	FAM49B	DC_C2_CD1C
8.39245e-56	0.417195	0.337	0.093	1.75654e-51	CALCRL	DC_C2_CD1C
5.39719e-42	0.4133	0.33	0.111	1.12963e-37	WDFY4	DC_C2_CD1C
2.71523e-270	0.411883	0.356	0.022	5.68298e-266	HLA-DOB	DC_C2_CD1C
1.15367e-46	0.411436	0.557	0.242	2.41462e-42	FABP5	DC_C2_CD1C
4.1935e-113	0.410073	0.425	0.083	8.77699e-109	ADAM19	DC_C2_CD1C
1.46942e-59	0.408021	0.672	0.266	3.0755e-55	CREM	DC_C2_CD1C
1.8743e-34	0.406311	0.46	0.191	3.92291e-30	AREG	DC_C2_CD1C
7.16781e-40	0.406276	0.623	0.305	1.50022e-35	PIM3	DC_C2_CD1C
1.70784e-40	0.403063	0.955	0.888	3.57451e-36	TPI1	DC_C2_CD1C
2.07235e-113	0.402922	0.396	0.073	4.33743e-109	KCNMB1	DC_C2_CD1C
9.67616e-47	0.402416	0.988	0.963	2.02522e-42	RPLP0	DC_C2_CD1C
6.84377e-63	0.401799	0.651	0.251	1.4324e-58	VOPP1	DC_C2_CD1C
9.39615e-72	0.401374	0.54	0.176	1.96661e-67	ENTPD1	DC_C2_CD1C
4.48704e-61	0.400875	0.988	0.954	9.39138e-57	RPS5	DC_C2_CD1C
4.33085e-97	0.39785	0.392	0.082	9.06446e-93	ATP1B1	DC_C2_CD1C
3.20346e-51	0.397687	0.616	0.269	6.70485e-47	UBE2E2	DC_C2_CD1C
1.82893e-154	0.397642	0.408	0.058	3.82795e-150	AXL	DC_C2_CD1C
7.79851e-105	0.395265	0.344	0.059	1.63223e-100	NET1	DC_C2_CD1C
4.77436e-94	0.395228	0.568	0.16	9.99275e-90	HPS5	DC_C2_CD1C
5.50928e-32	0.394653	0.934	0.818	1.15309e-27	PKM	DC_C2_CD1C
4.05263e-28	0.394612	0.84	0.616	8.48216e-24	VASP	DC_C2_CD1C
8.39456e-55	0.393904	0.373	0.116	1.75698e-50	CAMK2D	DC_C2_CD1C
2.60077e-37	0.393451	0.863	0.593	5.44341e-33	PSMA6	DC_C2_CD1C
2.42732e-126	0.390573	0.453	0.085	5.08038e-122	HLA-DOA	DC_C2_CD1C
6.004e-46	0.390187	0.3	0.086	1.25664e-41	TNFSF9	DC_C2_CD1C
1.09449e-26	0.389996	0.915	0.749	2.29078e-22	DBI	DC_C2_CD1C
1.12493e-34	0.388847	0.731	0.434	2.35449e-30	SMCO4	DC_C2_CD1C
7.70988e-29	0.387347	0.682	0.395	1.61368e-24	CHMP1B	DC_C2_CD1C
8.62748e-71	0.386377	0.998	0.986	1.80573e-66	PFN1	DC_C2_CD1C
1.80769e-53	0.384815	0.479	0.175	3.7835e-49	FAM129A	DC_C2_CD1C
2.39931e-64	0.38301	0.986	0.966	5.02176e-60	CFL1	DC_C2_CD1C
3.76473e-50	0.382865	0.517	0.203	7.87957e-46	TOR3A	DC_C2_CD1C
5.49993e-185	0.379776	0.274	0.02	1.15113e-180	ASB2	DC_C2_CD1C
2.545e-38	0.37949	0.757	0.434	5.32668e-34	PFDN2	DC_C2_CD1C
1.47729e-66	0.378484	0.351	0.09	3.09196e-62	TCTN3	DC_C2_CD1C
1.20339e-30	0.378363	0.752	0.489	2.51869e-26	PAK1	DC_C2_CD1C
1.49281e-32	0.376512	0.802	0.5	3.12446e-28	NR4A1	DC_C2_CD1C
1.48101e-33	0.376405	0.535	0.255	3.09975e-29	PMAIP1	DC_C2_CD1C
2.70893e-34	0.376067	0.972	0.904	5.6698e-30	EEF1B2	DC_C2_CD1C
5.03271e-33	0.376027	0.292	0.101	1.05335e-28	C12orf75	DC_C2_CD1C
2.74264e-30	0.375188	0.901	0.719	5.74034e-26	COX5A	DC_C2_CD1C
2.17819e-21	0.373082	0.774	0.541	4.55896e-17	ID2	DC_C2_CD1C
9.3573e-74	0.372823	0.547	0.174	1.95848e-69	DBNDD2	DC_C2_CD1C
1.70772e-64	0.372101	0.351	0.09	3.57425e-60	FSCN1	DC_C2_CD1C
4.3162e-46	0.371665	0.767	0.392	9.0338e-42	PSMA3	DC_C2_CD1C
2.87667e-53	0.370053	0.627	0.269	6.02088e-49	DEGS1	DC_C2_CD1C
1.73572e-267	0.368253	0.33	0.018	3.63286e-263	TLR10	DC_C2_CD1C
5.74079e-11	0.366285	0.222	0.118	1.20155e-06	CLEC10A	DC_C2_CD1C
4.22797e-53	0.366283	0.998	0.999	8.84914e-49	TMSB10	DC_C2_CD1C
8.43204e-31	0.364922	0.33	0.128	1.76483e-26	SNAI1	DC_C2_CD1C
1.80635e-35	0.364764	0.656	0.35	3.78069e-31	RANBP1	DC_C2_CD1C
5.59659e-30	0.359587	0.95	0.891	1.17137e-25	RPS29	DC_C2_CD1C
2.90651e-31	0.359489	0.915	0.788	6.08332e-27	SLC25A5	DC_C2_CD1C
1.15918e-35	0.358969	0.267	0.085	2.42616e-31	GADD45A	DC_C2_CD1C
2.11356e-30	0.358056	0.811	0.544	4.42369e-26	EIF5A	DC_C2_CD1C
2.04115e-50	0.357126	0.618	0.263	4.27212e-46	FAM162A	DC_C2_CD1C
2.90551e-47	0.356486	0.752	0.407	6.08124e-43	DNAJB1	DC_C2_CD1C
2.35749e-60	0.356376	0.505	0.17	4.93423e-56	PRMT9	DC_C2_CD1C
8.40398e-33	0.356369	0.842	0.583	1.75895e-28	SRSF2	DC_C2_CD1C
5.91539e-24	0.354996	0.835	0.606	1.23809e-19	GABARAPL2	DC_C2_CD1C
4.81501e-47	0.354596	0.663	0.298	1.00778e-42	DSE	DC_C2_CD1C
7.53765e-63	0.353354	0.472	0.149	1.57763e-58	MAP3K13	DC_C2_CD1C
3.56894e-35	0.352293	0.759	0.458	7.46979e-31	ENSA	DC_C2_CD1C
3.75286e-36	0.351328	0.672	0.357	7.85474e-32	CYB5R3	DC_C2_CD1C
3.76084e-141	0.350792	0.37	0.051	7.87144e-137	PALD1	DC_C2_CD1C
2.7222e-48	0.350222	0.995	0.987	5.69757e-44	RPS19	DC_C2_CD1C
7.16354e-40	0.348451	0.538	0.237	1.49933e-35	RASGEF1B	DC_C2_CD1C
4.37523e-33	0.347464	0.677	0.373	9.15735e-29	G3BP2	DC_C2_CD1C
5.27631e-37	0.347342	0.729	0.399	1.10433e-32	UBE2A	DC_C2_CD1C
3.79844e-27	0.346984	0.882	0.684	7.95013e-23	RAN	DC_C2_CD1C
1.17158e-71	0.34611	0.37	0.091	2.45212e-67	CLECL1	DC_C2_CD1C
1.09431e-10	0.345821	0.733	0.577	2.29039e-06	PPT1	DC_C2_CD1C
2.09448e-48	0.345744	0.998	0.994	4.38374e-44	RPS23	DC_C2_CD1C
3.32527e-25	0.34502	0.804	0.54	6.95979e-21	PLSCR1	DC_C2_CD1C
3.87697e-35	0.343454	0.715	0.391	8.1145e-31	RHEB	DC_C2_CD1C
8.01388e-33	0.340849	0.783	0.477	1.6773e-28	CYCS	DC_C2_CD1C
2.71772e-60	0.340144	0.519	0.174	5.68819e-56	PVRL2	DC_C2_CD1C
1.10204e-32	0.339824	0.929	0.855	2.30658e-28	HSP90AA1	DC_C2_CD1C
8.7056e-65	0.339232	0.467	0.144	1.82208e-60	IL18BP	DC_C2_CD1C
1.36446e-85	0.338889	0.448	0.113	2.85581e-81	GPRIN3	DC_C2_CD1C
1.90198e-52	0.338182	0.455	0.152	3.98084e-48	LGMN	DC_C2_CD1C
2.41536e-177	0.337624	0.264	0.019	5.05535e-173	TMEM97	DC_C2_CD1C
7.52336e-25	0.336278	0.849	0.663	1.57464e-20	H2AFY	DC_C2_CD1C
1.59652e-32	0.335847	0.818	0.513	3.34152e-28	VDAC1	DC_C2_CD1C
1.22013e-73	0.335443	0.55	0.173	2.55373e-69	LDLRAD4	DC_C2_CD1C
1.34024e-31	0.334927	0.7	0.405	2.80512e-27	GNG10	DC_C2_CD1C
2.34899e-111	0.334504	0.406	0.077	4.91643e-107	HAPLN3	DC_C2_CD1C
5.34875e-26	0.332866	0.929	0.794	1.11949e-21	ENO1	DC_C2_CD1C
5.12457e-82	0.33161	0.392	0.09	1.07257e-77	SLAMF8	DC_C2_CD1C
7.26789e-120	0.331425	0.422	0.078	1.52117e-115	TOMM34	DC_C2_CD1C
7.13482e-25	0.330712	0.943	0.809	1.49332e-20	RPL27A	DC_C2_CD1C
6.18714e-17	0.329193	0.538	0.336	1.29497e-12	ALOX5AP	DC_C2_CD1C
2.45311e-36	0.328058	0.7	0.379	5.13436e-32	CACYBP	DC_C2_CD1C
5.73827e-24	0.327563	0.535	0.292	1.20102e-19	SNHG15	DC_C2_CD1C
2.03342e-37	0.32735	0.969	0.917	4.25595e-33	RPS11	DC_C2_CD1C
2.176e-64	0.326241	0.392	0.11	4.55436e-60	CCND2	DC_C2_CD1C
1.59877e-68	0.326197	0.415	0.115	3.34623e-64	ITGB7	DC_C2_CD1C
4.00896e-36	0.32473	0.599	0.278	8.39074e-32	PSMA2	DC_C2_CD1C
1.12114e-41	0.323508	0.481	0.195	2.34655e-37	LMNB1	DC_C2_CD1C
3.04151e-91	0.322622	0.37	0.077	6.36587e-87	CYP2S1	DC_C2_CD1C
5.39134e-25	0.322315	0.913	0.788	1.12841e-20	RBM3	DC_C2_CD1C
2.29207e-14	0.322214	0.866	0.742	4.7973e-10	PRDX1	DC_C2_CD1C
9.83958e-121	0.321529	0.344	0.052	2.05942e-116	TMEM14A	DC_C2_CD1C
6.56839e-37	0.321464	0.717	0.372	1.37476e-32	ABI3	DC_C2_CD1C
1.65254e-40	0.320735	0.542	0.229	3.45876e-36	ZNF331	DC_C2_CD1C
2.62636e-39	0.319345	0.613	0.282	5.49697e-35	DDAH2	DC_C2_CD1C
1.53975e-22	0.319279	0.776	0.524	3.22269e-18	HN1	DC_C2_CD1C
1.62104e-51	0.317458	0.538	0.202	3.39283e-47	PFKFB3	DC_C2_CD1C
8.41262e-69	0.31613	0.479	0.143	1.76076e-64	SOCS1	DC_C2_CD1C
1.33554e-43	0.314522	0.578	0.249	2.79528e-39	RHOF	DC_C2_CD1C
5.31973e-30	0.313839	0.811	0.528	1.11342e-25	HSPA5	DC_C2_CD1C
1.03643e-17	0.313612	0.658	0.428	2.16925e-13	CXCL16	DC_C2_CD1C
1.655e-84	0.313381	0.328	0.065	3.46392e-80	PTTG1	DC_C2_CD1C
1.44183e-89	0.312543	0.276	0.044	3.01775e-85	NAALADL1	DC_C2_CD1C
9.00312e-20	0.312226	0.575	0.359	1.88435e-15	CXCR4	DC_C2_CD1C
8.63873e-41	0.310677	0.387	0.139	1.80809e-36	BAIAP2	DC_C2_CD1C
8.50897e-13	0.309992	0.597	0.43	1.78093e-08	LGALS2	DC_C2_CD1C
1.3561e-122	0.308576	0.274	0.031	2.83831e-118	CLNK	DC_C2_CD1C
3.06148e-32	0.308227	0.991	0.989	6.40767e-28	VIM	DC_C2_CD1C
9.52967e-45	0.30724	0.33	0.105	1.99456e-40	VAC14	DC_C2_CD1C
1.18702e-42	0.306438	0.587	0.257	2.48444e-38	HSPB11	DC_C2_CD1C
2.05451e-33	0.30565	0.993	0.968	4.30008e-29	RPS6	DC_C2_CD1C
1.75029e-31	0.303162	0.965	0.893	3.66336e-27	RPL4	DC_C2_CD1C
6.87804e-33	0.302383	0.988	0.942	1.43957e-28	RPL3	DC_C2_CD1C
1.2531e-37	0.302119	0.991	0.951	2.62275e-33	RPL23A	DC_C2_CD1C
3.98051e-120	0.301494	0.29	0.037	8.33121e-116	PXDC1	DC_C2_CD1C
3.90147e-25	0.300765	0.804	0.528	8.16577e-21	NDUFV2	DC_C2_CD1C
6.42173e-39	0.300764	0.42	0.16	1.34407e-34	SLAMF7	DC_C2_CD1C
2.3081e-40	0.300256	0.623	0.291	4.83085e-36	LINC01420	DC_C2_CD1C
8.12437e-46	0.300008	0.573	0.243	1.70043e-41	PRMT1	DC_C2_CD1C
3.00066e-25	0.29888	0.913	0.749	6.28037e-21	ATP5G3	DC_C2_CD1C
3.71528e-37	0.297855	0.627	0.307	7.77608e-33	CCT2	DC_C2_CD1C
3.78447e-52	0.297274	0.495	0.178	7.92089e-48	TIPARP	DC_C2_CD1C
2.1212e-80	0.296514	0.446	0.114	4.43966e-76	HNRNPLL	DC_C2_CD1C
9.66183e-44	0.296094	0.342	0.111	2.02222e-39	ZNF296	DC_C2_CD1C
3.24041e-16	0.296023	0.87	0.685	6.78218e-12	UCP2	DC_C2_CD1C
1.04008e-27	0.295354	0.458	0.225	2.17688e-23	ASAP1	DC_C2_CD1C
2.05495e-41	0.295179	0.991	0.954	4.30101e-37	RPL35	DC_C2_CD1C
2.38061e-12	0.294926	0.913	0.855	4.98261e-08	LSP1	DC_C2_CD1C
1.58645e-16	0.292903	0.79	0.589	3.32045e-12	REL	DC_C2_CD1C
9.40633e-73	0.292486	0.29	0.059	1.96875e-68	CD80	DC_C2_CD1C
4.84124e-34	0.292182	0.415	0.167	1.01327e-29	SNRNP25	DC_C2_CD1C
4.80549e-62	0.291611	0.382	0.106	1.00579e-57	GZF1	DC_C2_CD1C
8.37332e-45	0.291536	0.259	0.069	1.75253e-40	CD2	DC_C2_CD1C
1.55875e-34	0.291474	0.41	0.166	3.26247e-30	PIM1	DC_C2_CD1C
3.04818e-28	0.291414	0.601	0.315	6.37984e-24	DAPP1	DC_C2_CD1C
1.41282e-65	0.290897	0.248	0.048	2.95702e-61	TIFAB	DC_C2_CD1C
2.86092e-68	0.290355	0.302	0.066	5.9879e-64	C10orf128	DC_C2_CD1C
1.0169e-14	0.289545	0.748	0.557	2.12837e-10	HERPUD1	DC_C2_CD1C
3.12025e-33	0.289411	0.481	0.214	6.53068e-29	CSRP1	DC_C2_CD1C
6.92882e-31	0.289055	0.844	0.615	1.4502e-26	DNAJA1	DC_C2_CD1C
3.78224e-58	0.288707	0.46	0.147	7.91623e-54	SPATS2L	DC_C2_CD1C
7.69642e-31	0.288586	0.255	0.084	1.61086e-26	ID3	DC_C2_CD1C
7.42032e-16	0.287694	0.835	0.694	1.55307e-11	SQSTM1	DC_C2_CD1C
1.62131e-33	0.286463	0.722	0.399	3.3934e-29	UBE2N	DC_C2_CD1C
1.05795e-21	0.285891	0.689	0.417	2.21429e-17	LSM4	DC_C2_CD1C
8.5017e-259	0.282828	0.285	0.013	1.7794e-254	PARM1	DC_C2_CD1C
5.38504e-108	0.282751	0.342	0.057	1.12709e-103	SCARF1	DC_C2_CD1C
1.50553e-37	0.282643	0.526	0.226	3.15107e-33	MANF	DC_C2_CD1C
4.25063e-49	0.280592	0.458	0.16	8.89657e-45	FAM60A	DC_C2_CD1C
1.58598e-33	0.279725	0.696	0.357	3.31946e-29	ILF2	DC_C2_CD1C
3.3104e-36	0.279328	0.476	0.203	6.92866e-32	RAB29	DC_C2_CD1C
1.11435e-32	0.279141	0.55	0.261	2.33233e-28	DNAJB11	DC_C2_CD1C
1.08099e-29	0.278925	0.703	0.395	2.26252e-25	DCXR	DC_C2_CD1C
2.46035e-33	0.278574	0.67	0.35	5.14951e-29	CNDP2	DC_C2_CD1C
6.72111e-16	0.27846	0.708	0.479	1.40673e-11	AKR1A1	DC_C2_CD1C
7.55166e-29	0.278258	0.297	0.11	1.58056e-24	MIR155HG	DC_C2_CD1C
1.15969e-36	0.278202	0.552	0.252	2.42724e-32	CLDND1	DC_C2_CD1C
4.90588e-31	0.277465	0.533	0.258	1.0268e-26	RNF5	DC_C2_CD1C
9.58456e-16	0.275976	0.856	0.693	2.00605e-11	C11orf31	DC_C2_CD1C
2.93517e-84	0.275579	0.219	0.03	6.14332e-80	FILIP1L	DC_C2_CD1C
5.30164e-45	0.27482	0.828	0.42	1.10963e-40	RHOC	DC_C2_CD1C
7.39474e-22	0.273815	0.752	0.476	1.54772e-17	EZR	DC_C2_CD1C
3.13024e-54	0.271798	0.491	0.169	6.55159e-50	ARHGAP31	DC_C2_CD1C
3.62716e-21	0.271388	0.833	0.587	7.59164e-17	WDR1	DC_C2_CD1C
1.8066e-43	0.271256	0.448	0.166	3.78121e-39	ETV3	DC_C2_CD1C
1.79746e-35	0.271215	0.46	0.195	3.76209e-31	CTNND1	DC_C2_CD1C
1.70803e-105	0.270983	0.34	0.057	3.57491e-101	PON2	DC_C2_CD1C
2.74832e-49	0.270419	0.708	0.339	5.75223e-45	HSPH1	DC_C2_CD1C
1.11862e-17	0.270391	0.748	0.53	2.34128e-13	CD86	DC_C2_CD1C
3.02345e-20	0.27032	0.62	0.369	6.32808e-16	NUCKS1	DC_C2_CD1C
1.62444e-31	0.270199	0.441	0.194	3.39995e-27	PDLIM7	DC_C2_CD1C
1.26825e-25	0.270005	0.79	0.499	2.65445e-21	OSTC	DC_C2_CD1C
7.65525e-140	0.269711	0.285	0.031	1.60224e-135	CCR6	DC_C2_CD1C
2.96774e-68	0.269369	0.453	0.132	6.21148e-64	SNX8	DC_C2_CD1C
1.34514e-15	0.269339	0.45	0.277	2.81539e-11	ACTN1	DC_C2_CD1C
5.1569e-53	0.269264	0.33	0.093	1.07934e-48	BAG3	DC_C2_CD1C
1.221e-85	0.269221	0.34	0.068	2.55555e-81	GALM	DC_C2_CD1C
1.59297e-47	0.269164	0.446	0.158	3.33408e-43	MCUR1	DC_C2_CD1C
3.6867e-32	0.268657	0.566	0.278	7.71626e-28	RAB5A	DC_C2_CD1C
7.29374e-20	0.268654	0.983	0.962	1.52658e-15	RPS2	DC_C2_CD1C
2.86156e-23	0.267806	0.656	0.389	5.98924e-19	CDK2AP2	DC_C2_CD1C
1.40577e-27	0.267693	0.995	0.98	2.94227e-23	RPS18	DC_C2_CD1C
2.51852e-23	0.267524	0.741	0.47	5.27126e-19	SUMO3	DC_C2_CD1C
9.64145e-39	0.267402	0.429	0.167	2.01795e-34	MCM5	DC_C2_CD1C
6.12403e-97	0.266583	0.259	0.037	1.28176e-92	APOL4	DC_C2_CD1C
1.07511e-72	0.266368	0.37	0.088	2.2502e-68	P2RY6	DC_C2_CD1C
1.50795e-21	0.266354	0.927	0.82	3.15614e-17	PPIB	DC_C2_CD1C
1.12887e-13	0.266297	0.908	0.779	2.36273e-09	VAMP8	DC_C2_CD1C
2.4644e-67	0.266276	0.288	0.061	5.15799e-63	GPR157	DC_C2_CD1C
1.55641e-28	0.265967	0.672	0.359	3.25757e-24	EIF4A3	DC_C2_CD1C
1.12152e-22	0.265795	0.958	0.864	2.34735e-18	HNRNPA1	DC_C2_CD1C
4.61063e-90	0.265165	0.3	0.051	9.65006e-86	FLT3	DC_C2_CD1C
9.91518e-97	0.264763	0.255	0.035	2.07525e-92	FLT1	DC_C2_CD1C
8.58611e-30	0.263777	0.59	0.3	1.79707e-25	CSF2RA	DC_C2_CD1C
2.59735e-23	0.263284	0.724	0.435	5.43626e-19	MLF2	DC_C2_CD1C
9.25968e-25	0.262944	0.941	0.777	1.93805e-20	SEC61B	DC_C2_CD1C
7.27199e-32	0.262107	0.691	0.361	1.52203e-27	SKIL	DC_C2_CD1C
1.54806e-111	0.26137	0.358	0.06	3.2401e-107	NFATC2	DC_C2_CD1C
5.74469e-37	0.260956	0.587	0.272	1.20236e-32	NABP1	DC_C2_CD1C
1.61134e-88	0.260787	0.281	0.047	3.37254e-84	LIMA1	DC_C2_CD1C
1.52478e-52	0.260714	0.41	0.13	3.19135e-48	PTPN22	DC_C2_CD1C
1.42731e-112	0.259749	0.215	0.021	2.98736e-108	SUCNR1	DC_C2_CD1C
1.01531e-43	0.257808	0.483	0.185	2.12505e-39	H2AFX	DC_C2_CD1C
4.81094e-52	0.257495	0.439	0.146	1.00693e-47	STK17A	DC_C2_CD1C
3.08802e-55	0.256583	0.271	0.064	6.46323e-51	AVPI1	DC_C2_CD1C
8.01788e-21	0.256311	0.512	0.283	1.67814e-16	HNRNPAB	DC_C2_CD1C
3.1864e-47	0.256234	0.387	0.128	6.66914e-43	ALCAM	DC_C2_CD1C
3.56662e-23	0.255985	0.767	0.477	7.46494e-19	CCT6A	DC_C2_CD1C
1.04881e-60	0.255393	0.42	0.123	2.19516e-56	NME1	DC_C2_CD1C
5.87398e-18	0.255376	0.542	0.316	1.22942e-13	NFKB1	DC_C2_CD1C
1.876e-29	0.25472	0.616	0.319	3.92647e-25	GTF2B	DC_C2_CD1C
1.18375e-18	0.254421	0.788	0.544	2.47759e-14	H2AFV	DC_C2_CD1C
3.63525e-16	0.252732	0.748	0.485	7.60858e-12	LDHB	DC_C2_CD1C
2.00444e-25	0.252448	0.752	0.47	4.19528e-21	ARF4	DC_C2_CD1C
2.75003e-10	0.251936	0.811	0.651	5.75582e-06	PLEK	DC_C2_CD1C
1.06101e-21	0.251801	0.703	0.428	2.22069e-17	TMEM14B	DC_C2_CD1C
2.20352e-48	0.250196	0.37	0.116	4.61196e-44	VASH1	DC_C2_CD1C
0	3.06821	0.852	0.071	0	FSCN1	DC_C3_LAMP3
0	2.88783	0.641	0.01	0	CCL22	DC_C3_LAMP3
0	2.53232	0.958	0.207	0	BIRC3	DC_C3_LAMP3
0	2.47026	0.583	0.006	0	CCL19	DC_C3_LAMP3
0	2.37375	0.868	0.047	0	LAMP3	DC_C3_LAMP3
7.34421e-171	2.28358	0.986	0.668	1.53714e-166	TXN	DC_C3_LAMP3
0	2.28306	0.838	0.042	0	CCR7	DC_C3_LAMP3
0	2.27508	0.333	0.004	0	CCL17	DC_C3_LAMP3
4.76169e-184	2.02409	0.91	0.355	9.96622e-180	MARCKSL1	DC_C3_LAMP3
0	1.96834	0.65	0.039	0	UBD	DC_C3_LAMP3
0	1.82117	0.768	0.071	0	IDO1	DC_C3_LAMP3
0	1.74028	0.835	0.125	0	CST7	DC_C3_LAMP3
9.41473e-182	1.68904	0.58	0.1	1.9705e-177	MIR155HG	DC_C3_LAMP3
0	1.65729	0.518	0.026	0	EBI3	DC_C3_LAMP3
3.51605e-182	1.64253	0.972	0.475	7.3591e-178	CD83	DC_C3_LAMP3
5.31394e-182	1.56385	0.927	0.373	1.11221e-177	GSN	DC_C3_LAMP3
4.87095e-163	1.47638	0.955	0.437	1.01949e-158	PPA1	DC_C3_LAMP3
7.4839e-269	1.47155	0.776	0.122	1.56638e-264	IL32	DC_C3_LAMP3
1.67881e-233	1.44938	0.824	0.192	3.51374e-229	KIF2A	DC_C3_LAMP3
0	1.42633	0.768	0.044	0	NET1	DC_C3_LAMP3
3.11833e-148	1.3999	0.964	0.487	6.52667e-144	CDKN1A	DC_C3_LAMP3
1.2036e-256	1.36227	0.798	0.135	2.51914e-252	IL7R	DC_C3_LAMP3
7.19169e-139	1.34394	0.944	0.535	1.50522e-134	ID2	DC_C3_LAMP3
9.50133e-167	1.32574	0.863	0.305	1.98863e-162	NUB1	DC_C3_LAMP3
0	1.292	0.518	0.003	0	AOC1	DC_C3_LAMP3
0	1.28972	0.798	0.107	0	TRAF1	DC_C3_LAMP3
6.80541e-127	1.28879	0.978	0.549	1.42437e-122	HLA-DQA1	DC_C3_LAMP3
1.13434e-101	1.28411	0.98	0.826	2.37418e-97	HLA-DPB1	DC_C3_LAMP3
9.06454e-116	1.26285	0.787	0.344	1.89721e-111	RASSF4	DC_C3_LAMP3
0	1.25579	0.465	0.001	0	NCCRP1	DC_C3_LAMP3
8.20817e-92	1.23566	0.936	0.567	1.71797e-87	HSPA1A	DC_C3_LAMP3
1.22691e-141	1.23529	0.798	0.28	2.56792e-137	ANXA6	DC_C3_LAMP3
1.68957e-140	1.2247	0.866	0.38	3.53628e-136	GRSF1	DC_C3_LAMP3
0	1.21861	0.672	0.068	0	MGLL	DC_C3_LAMP3
1.0941e-181	1.21105	0.835	0.235	2.28995e-177	BASP1	DC_C3_LAMP3
3.32681e-134	1.21082	0.969	0.727	6.963e-130	SYNGR2	DC_C3_LAMP3
1.80912e-120	1.20032	0.852	0.293	3.78648e-116	HSPA1B	DC_C3_LAMP3
1.27633e-66	1.19202	0.737	0.475	2.67136e-62	TMEM176A	DC_C3_LAMP3
0	1.18897	0.63	0.004	0	LAD1	DC_C3_LAMP3
5.89669e-205	1.18896	0.77	0.166	1.23418e-200	CD40	DC_C3_LAMP3
0	1.1872	0.731	0.062	0	TBC1D4	DC_C3_LAMP3
3.88837e-150	1.17322	0.815	0.293	8.13837e-146	CSF2RA	DC_C3_LAMP3
8.6515e-271	1.15836	0.678	0.089	1.81076e-266	DUSP4	DC_C3_LAMP3
2.45193e-114	1.14187	0.838	0.323	5.13189e-110	HLA-DQA2	DC_C3_LAMP3
2.82936e-115	1.11039	0.81	0.313	5.92185e-111	TUBA1C	DC_C3_LAMP3
9.06898e-177	1.1048	0.762	0.209	1.89814e-172	RAB9A	DC_C3_LAMP3
0	1.09386	0.689	0.073	0	NRP2	DC_C3_LAMP3
0	1.09204	0.697	0.065	0	CLIC2	DC_C3_LAMP3
0	1.07877	0.703	0.045	0	GPR157	DC_C3_LAMP3
5.23118e-90	1.04632	0.91	0.614	1.09489e-85	RPS27L	DC_C3_LAMP3
5.42337e-54	1.04315	0.392	0.118	1.13511e-49	HLA-DQB2	DC_C3_LAMP3
1.88474e-113	1.04049	0.941	0.584	3.94476e-109	REL	DC_C3_LAMP3
1.23389e-137	1.03498	0.835	0.259	2.58253e-133	GPR183	DC_C3_LAMP3
3.20129e-155	1.02592	0.854	0.306	6.70031e-151	DAPP1	DC_C3_LAMP3
8.4006e-127	1.01627	0.555	0.129	1.75825e-122	PLA2G16	DC_C3_LAMP3
8.14215e-105	1.01503	0.395	0.068	1.70415e-100	CXCL9	DC_C3_LAMP3
1.18536e-77	1.00948	0.762	0.339	2.48095e-73	HSPB1	DC_C3_LAMP3
2.21423e-172	1.00653	0.829	0.247	4.63438e-168	VOPP1	DC_C3_LAMP3
8.59044e-135	0.979473	0.849	0.341	1.79798e-130	RELB	DC_C3_LAMP3
6.37098e-294	0.952613	0.655	0.078	1.33345e-289	LY75	DC_C3_LAMP3
0	0.946176	0.434	0.017	0	RAMP1	DC_C3_LAMP3
1.10798e-134	0.945632	0.793	0.266	2.319e-130	NABP1	DC_C3_LAMP3
8.65911e-60	0.932394	0.286	0.061	1.81235e-55	S100B	DC_C3_LAMP3
8.51916e-99	0.931044	0.941	0.587	1.78306e-94	TUBB	DC_C3_LAMP3
2.60224e-101	0.930021	1	0.987	5.4465e-97	CD74	DC_C3_LAMP3
3.55838e-127	0.924326	0.734	0.213	7.44769e-123	DUSP5	DC_C3_LAMP3
1.05403e-144	0.921146	0.936	0.276	2.20609e-140	RGS1	DC_C3_LAMP3
1.24448e-112	0.918456	1	0.959	2.60469e-108	ACTG1	DC_C3_LAMP3
2.86197e-200	0.918094	0.706	0.139	5.9901e-196	KDM2B	DC_C3_LAMP3
7.16225e-97	0.914854	0.992	0.834	1.49906e-92	PNRC1	DC_C3_LAMP3
1.74202e-98	0.89535	0.978	0.852	3.64605e-94	LSP1	DC_C3_LAMP3
2.08441e-105	0.887748	0.731	0.249	4.36266e-101	PMAIP1	DC_C3_LAMP3
1.23329e-101	0.884055	0.98	0.851	2.58127e-97	GPX4	DC_C3_LAMP3
1.77007e-88	0.882621	0.969	0.875	3.70476e-84	BTG1	DC_C3_LAMP3
2.5718e-187	0.875345	0.709	0.152	5.38277e-183	FAM60A	DC_C3_LAMP3
2.52955e-80	0.875064	0.866	0.405	5.29436e-76	DNAJB1	DC_C3_LAMP3
8.5473e-111	0.874585	0.843	0.362	1.78895e-106	PTPN1	DC_C3_LAMP3
5.10585e-83	0.872785	0.944	0.774	1.06865e-78	H2AFZ	DC_C3_LAMP3
0	0.871276	0.364	0.01	0	CD70	DC_C3_LAMP3
0	0.864804	0.594	0.041	0	FLT3	DC_C3_LAMP3
0	0.862805	0.569	0.019	0	TVP23A	DC_C3_LAMP3
5.76634e-77	0.861729	0.992	0.875	1.2069e-72	HLA-DPA1	DC_C3_LAMP3
1.06148e-240	0.858475	0.588	0.076	2.22167e-236	ARHGAP10	DC_C3_LAMP3
3.84511e-89	0.856816	0.891	0.499	8.04782e-85	ALDH2	DC_C3_LAMP3
0	0.855732	0.541	0.004	0	CD200	DC_C3_LAMP3
1.04776e-247	0.854933	0.591	0.073	2.19296e-243	GADD45A	DC_C3_LAMP3
2.65505e-162	0.854395	0.821	0.222	5.55703e-158	PTMS	DC_C3_LAMP3
2.11769e-74	0.850061	0.997	0.94	4.43232e-70	HLA-DRA	DC_C3_LAMP3
1.3641e-90	0.849204	0.916	0.548	2.85507e-86	CFLAR	DC_C3_LAMP3
3.22584e-84	0.843538	0.958	0.765	6.75167e-80	ZFAS1	DC_C3_LAMP3
2.66729e-258	0.835564	0.658	0.089	5.58263e-254	POGLUT1	DC_C3_LAMP3
1.53058e-102	0.828965	0.784	0.308	3.20351e-98	NFKB1	DC_C3_LAMP3
0	0.818021	0.602	0.036	0	TRIP10	DC_C3_LAMP3
1.31197e-68	0.817805	0.812	0.446	2.74595e-64	MARCKS	DC_C3_LAMP3
3.13147e-65	0.814417	0.975	0.909	6.55416e-61	GSTP1	DC_C3_LAMP3
3.50607e-44	0.814402	0.936	0.796	7.3382e-40	CRIP1	DC_C3_LAMP3
1.39884e-79	0.814252	0.927	0.512	2.92777e-75	GADD45B	DC_C3_LAMP3
4.2182e-80	0.813281	0.81	0.351	8.82869e-76	CXCR4	DC_C3_LAMP3
6.32247e-133	0.813124	0.824	0.237	1.32329e-128	NR4A3	DC_C3_LAMP3
5.53755e-105	0.80634	0.717	0.237	1.15901e-100	MALT1	DC_C3_LAMP3
1.61909e-160	0.802426	0.762	0.199	3.38875e-156	RFTN1	DC_C3_LAMP3
3.69678e-83	0.8	0.972	0.721	7.73736e-79	ZFP36L1	DC_C3_LAMP3
1.25933e-169	0.797425	0.711	0.157	2.63577e-165	ETV3	DC_C3_LAMP3
0	0.789665	0.423	0.003	0	LIMCH1	DC_C3_LAMP3
2.52365e-109	0.785499	0.983	0.789	5.282e-105	HINT1	DC_C3_LAMP3
2.73331e-114	0.776781	0.829	0.313	5.72083e-110	RAB8B	DC_C3_LAMP3
3.20648e-83	0.772564	0.815	0.384	6.71116e-79	SAMSN1	DC_C3_LAMP3
2.51814e-80	0.768841	0.882	0.524	5.27047e-76	STK4	DC_C3_LAMP3
2.74668e-119	0.765309	0.896	0.345	5.74879e-115	IL2RG	DC_C3_LAMP3
1.52269e-73	0.764991	0.818	0.391	3.18698e-69	ATF3	DC_C3_LAMP3
1.0694e-111	0.762779	0.459	0.09	2.23826e-107	CALCRL	DC_C3_LAMP3
4.66208e-133	0.758526	0.692	0.181	9.75773e-129	GPR137B	DC_C3_LAMP3
3.24831e-164	0.750704	0.737	0.157	6.79872e-160	IL4I1	DC_C3_LAMP3
9.50395e-121	0.747751	0.58	0.143	1.98918e-116	IL15	DC_C3_LAMP3
2.95328e-73	0.742031	0.866	0.451	6.18121e-69	TUBB4B	DC_C3_LAMP3
8.82385e-71	0.740682	0.922	0.53	1.84683e-66	HSPE1	DC_C3_LAMP3
4.47791e-178	0.734223	0.549	0.087	9.37227e-174	NMRK1	DC_C3_LAMP3
1.82751e-69	0.733287	0.913	0.614	3.82498e-65	DNAJA1	DC_C3_LAMP3
6.41755e-117	0.728014	0.692	0.201	1.34319e-112	GLS	DC_C3_LAMP3
4.76362e-66	0.720742	0.896	0.606	9.97026e-62	GABARAPL2	DC_C3_LAMP3
6.09295e-57	0.720041	0.992	0.944	1.27525e-52	HLA-DRB1	DC_C3_LAMP3
1.46814e-156	0.717914	0.585	0.112	3.07281e-152	ZBTB10	DC_C3_LAMP3
1.43228e-180	0.716414	0.557	0.089	2.99777e-176	MCOLN2	DC_C3_LAMP3
8.62782e-53	0.710491	0.812	0.458	1.8058e-48	YWHAQ	DC_C3_LAMP3
1.16177e-65	0.710401	0.818	0.422	2.43159e-61	MTHFD2	DC_C3_LAMP3
9.60301e-73	0.704478	0.958	0.778	2.00991e-68	SEC61B	DC_C3_LAMP3
1.26312e-145	0.70263	0.619	0.136	2.64372e-141	CYB5A	DC_C3_LAMP3
6.83307e-125	0.700595	0.602	0.146	1.43016e-120	MAP3K13	DC_C3_LAMP3
5.94401e-100	0.697784	0.633	0.195	1.24408e-95	TRAFD1	DC_C3_LAMP3
5.81453e-73	0.697516	0.714	0.287	1.21698e-68	SNHG15	DC_C3_LAMP3
5.85032e-45	0.695053	0.846	0.586	1.22447e-40	HMGN3	DC_C3_LAMP3
4.94554e-239	0.694894	0.501	0.052	1.0351e-234	CD80	DC_C3_LAMP3
9.83669e-80	0.69297	0.843	0.425	2.05882e-75	FNBP1	DC_C3_LAMP3
1.78465e-57	0.688321	0.857	0.474	3.73528e-53	HSPD1	DC_C3_LAMP3
3.40698e-86	0.680196	0.966	0.776	7.13081e-82	NPM1	DC_C3_LAMP3
6.46551e-80	0.677805	0.754	0.332	1.35323e-75	CEP350	DC_C3_LAMP3
4.62734e-128	0.668178	0.681	0.17	9.68502e-124	PVRL2	DC_C3_LAMP3
0	0.665884	0.434	0.012	0	GCSAM	DC_C3_LAMP3
1.53119e-104	0.665182	0.513	0.124	3.20478e-100	TUBB6	DC_C3_LAMP3
2.08553e-106	0.663414	0.619	0.172	4.36501e-102	NDE1	DC_C3_LAMP3
9.23864e-73	0.662379	0.849	0.462	1.93365e-68	ISCU	DC_C3_LAMP3
0	0.661714	0.459	0.004	0	ACHE	DC_C3_LAMP3
2.2724e-71	0.65855	0.997	0.932	4.75614e-67	UBC	DC_C3_LAMP3
0	0.657604	0.457	0.012	0	BCL2L14	DC_C3_LAMP3
2.37053e-98	0.655718	0.717	0.246	4.96151e-94	RHOF	DC_C3_LAMP3
5.50318e-70	0.652451	0.594	0.216	1.15181e-65	TBC1D8	DC_C3_LAMP3
1.10499e-38	0.652326	0.91	0.677	2.31275e-34	HLA-DQB1	DC_C3_LAMP3
0	0.651548	0.524	0.003	0	SLCO5A1	DC_C3_LAMP3
4.78826e-89	0.650001	0.765	0.312	1.00218e-84	UVRAG	DC_C3_LAMP3
8.94461e-48	0.649548	0.964	0.792	1.87211e-43	HSP90AB1	DC_C3_LAMP3
7.26581e-242	0.64912	0.588	0.073	1.52073e-237	TOMM34	DC_C3_LAMP3
3.57025e-63	0.646699	0.868	0.504	7.47253e-59	CYTIP	DC_C3_LAMP3
1.09503e-56	0.645725	1	0.995	2.29189e-52	MALAT1	DC_C3_LAMP3
5.6626e-40	0.64451	0.801	0.53	1.18518e-35	CD86	DC_C3_LAMP3
3.06797e-23	0.644431	0.936	0.869	6.42126e-19	HLA-DRB5	DC_C3_LAMP3
1.19698e-100	0.644346	0.266	0.034	2.50529e-96	CD1E	DC_C3_LAMP3
3.40201e-135	0.64344	0.644	0.153	7.12041e-131	CERS6	DC_C3_LAMP3
1.92378e-132	0.642115	0.653	0.157	4.02647e-128	PPM1K	DC_C3_LAMP3
2.08853e-68	0.641969	0.896	0.538	4.37129e-64	BZW1	DC_C3_LAMP3
9.09208e-47	0.63973	0.871	0.569	1.90297e-42	BCL2A1	DC_C3_LAMP3
2.71638e-110	0.63765	0.611	0.153	5.68538e-106	MAFF	DC_C3_LAMP3
7.71438e-253	0.636797	0.555	0.061	1.61462e-248	MMD	DC_C3_LAMP3
1.11824e-86	0.634018	0.636	0.216	2.34048e-82	CLPTM1	DC_C3_LAMP3
2.41572e-66	0.632546	0.796	0.392	5.05611e-62	FAM49A	DC_C3_LAMP3
2.7171e-56	0.629988	0.725	0.339	5.68688e-52	SERPINB9	DC_C3_LAMP3
2.43053e-90	0.628376	0.588	0.173	5.0871e-86	FAM129A	DC_C3_LAMP3
4.04727e-67	0.628017	0.807	0.328	8.47093e-63	DUSP2	DC_C3_LAMP3
3.31331e-297	0.627825	0.232	0.004	6.93476e-293	TUBB2B	DC_C3_LAMP3
7.29529e-265	0.626856	0.493	0.044	1.5269e-260	CD274	DC_C3_LAMP3
1.57721e-91	0.623853	1	0.999	3.3011e-87	TMSB10	DC_C3_LAMP3
2.39222e-54	0.622837	0.989	0.854	5.00692e-50	HSP90AA1	DC_C3_LAMP3
0	0.615099	0.51	0.027	0	MREG	DC_C3_LAMP3
2.43858e-50	0.611311	0.95	0.691	5.10394e-46	SQSTM1	DC_C3_LAMP3
2.39802e-59	0.607892	0.902	0.559	5.01905e-55	ATOX1	DC_C3_LAMP3
1.38647e-106	0.606491	1	1	2.90189e-102	EEF1A1	DC_C3_LAMP3
5.70479e-44	0.606205	1	1	1.19401e-39	ACTB	DC_C3_LAMP3
5.76582e-69	0.603262	0.773	0.351	1.20679e-64	PEA15	DC_C3_LAMP3
4.2272e-50	0.602499	0.978	0.84	8.84754e-46	HSPA8	DC_C3_LAMP3
5.93824e-72	0.601845	0.857	0.432	1.24287e-67	GPBP1	DC_C3_LAMP3
0	0.594163	0.398	0.014	0	CRLF2	DC_C3_LAMP3
1.00825e-162	0.593111	0.613	0.111	2.11026e-158	IRF4	DC_C3_LAMP3
1.31617e-55	0.590774	0.745	0.34	2.75474e-51	HSPH1	DC_C3_LAMP3
1.41178e-51	0.590297	0.672	0.306	2.95486e-47	PIM3	DC_C3_LAMP3
1.14981e-67	0.586837	0.711	0.28	2.40655e-63	ATF5	DC_C3_LAMP3
0	0.585899	0.375	0.017	0	PSD3	DC_C3_LAMP3
1.04984e-74	0.583183	0.658	0.249	2.19732e-70	ANKRD10	DC_C3_LAMP3
1.84469e-146	0.5822	0.594	0.118	3.86093e-142	HIVEP1	DC_C3_LAMP3
2.73918e-133	0.578411	0.63	0.139	5.7331e-129	SOCS1	DC_C3_LAMP3
0	0.578265	0.462	0.006	0	HMSD	DC_C3_LAMP3
2.47522e-164	0.573975	0.529	0.085	5.18063e-160	MAP3K14	DC_C3_LAMP3
1.56048e-64	0.573967	0.664	0.271	3.26609e-60	FYTTD1	DC_C3_LAMP3
4.59593e-55	0.571763	0.737	0.325	9.61927e-51	RALA	DC_C3_LAMP3
1.76348e-60	0.569008	0.756	0.347	3.69096e-56	BHLHE40	DC_C3_LAMP3
3.17896e-102	0.563796	0.56	0.134	6.65356e-98	SERPINF1	DC_C3_LAMP3
2.75005e-44	0.561347	0.936	0.705	5.75585e-40	CMTM6	DC_C3_LAMP3
9.64667e-114	0.561016	0.389	0.065	2.01905e-109	TUBB2A	DC_C3_LAMP3
1.53546e-62	0.560738	0.728	0.311	3.21372e-58	SOCS3	DC_C3_LAMP3
4.4766e-46	0.558794	0.902	0.654	9.36951e-42	GRINA	DC_C3_LAMP3
3.10002e-83	0.554378	1	0.986	6.48834e-79	PFN1	DC_C3_LAMP3
3.20344e-67	0.550329	0.669	0.254	6.70479e-63	BCL3	DC_C3_LAMP3
2.47178e-45	0.546949	0.832	0.502	5.17344e-41	DNAJB6	DC_C3_LAMP3
4.57501e-70	0.546284	0.776	0.363	9.57549e-66	ANXA7	DC_C3_LAMP3
0	0.543584	0.373	0.015	0	TNFRSF11A	DC_C3_LAMP3
3.71691e-61	0.541661	0.731	0.307	7.7795e-57	ICAM1	DC_C3_LAMP3
2.20853e-74	0.538453	0.669	0.258	4.62245e-70	TRADD	DC_C3_LAMP3
7.25423e-289	0.536464	0.429	0.028	1.51831e-284	RAB30	DC_C3_LAMP3
2.83621e-79	0.53634	0.675	0.24	5.93619e-75	IL13RA1	DC_C3_LAMP3
3.76447e-27	0.53621	0.748	0.575	7.87903e-23	TMEM176B	DC_C3_LAMP3
4.14051e-38	0.535052	0.866	0.56	8.66608e-34	LITAF	DC_C3_LAMP3
8.3868e-84	0.53454	0.532	0.152	1.75536e-79	FAM118A	DC_C3_LAMP3
1.27269e-156	0.53328	0.454	0.065	2.66374e-152	NAV1	DC_C3_LAMP3
1.46968e-56	0.53317	0.585	0.235	3.07604e-52	SWAP70	DC_C3_LAMP3
0	0.530677	0.448	0.019	0	TSPAN15	DC_C3_LAMP3
5.60364e-55	0.528091	0.868	0.529	1.17284e-50	VDAC2	DC_C3_LAMP3
0	0.527575	0.451	0.012	0	ANKRD33B	DC_C3_LAMP3
5.10117e-266	0.527566	0.378	0.023	1.06767e-261	SOCS2	DC_C3_LAMP3
0	0.525453	0.303	0.007	0	ANXA3	DC_C3_LAMP3
1.65148e-61	0.524988	0.717	0.316	3.45654e-57	ETV6	DC_C3_LAMP3
0	0.524186	0.451	0.027	0	PDCD1LG2	DC_C3_LAMP3
4.2857e-62	0.522658	0.975	0.79	8.96997e-58	UBB	DC_C3_LAMP3
4.11263e-38	0.52126	0.891	0.591	8.60774e-34	JUN	DC_C3_LAMP3
5.9323e-286	0.520103	0.359	0.018	1.24163e-281	EDARADD	DC_C3_LAMP3
1.24864e-34	0.51333	0.664	0.356	2.6134e-30	TNFAIP8	DC_C3_LAMP3
1.21191e-71	0.508353	0.664	0.242	2.53653e-67	NFKB2	DC_C3_LAMP3
1.3389e-47	0.507799	0.714	0.361	2.80233e-43	IER5	DC_C3_LAMP3
6.60608e-69	0.505733	0.577	0.194	1.38265e-64	LMNB1	DC_C3_LAMP3
8.27186e-110	0.505392	0.549	0.127	1.7313e-105	USP12	DC_C3_LAMP3
2.77432e-38	0.505279	0.661	0.331	5.80665e-34	GBP1	DC_C3_LAMP3
1.8245e-81	0.505101	0.258	0.039	3.81867e-77	TNFRSF4	DC_C3_LAMP3
0	0.504047	0.389	0.019	0	H2AFY2	DC_C3_LAMP3
8.33086e-43	0.502223	0.742	0.387	1.74365e-38	SPINT2	DC_C3_LAMP3
1.39682e-40	0.501794	0.927	0.694	2.92355e-36	TUBA1B	DC_C3_LAMP3
6.34747e-54	0.498019	0.824	0.399	1.32853e-49	IER3	DC_C3_LAMP3
5.52898e-73	0.497281	0.639	0.214	1.15721e-68	CKS2	DC_C3_LAMP3
1.59307e-177	0.490163	0.445	0.053	3.3343e-173	SLC7A11	DC_C3_LAMP3
1.03387e-46	0.489581	0.622	0.278	2.16388e-42	ST8SIA4	DC_C3_LAMP3
3.35239e-118	0.48919	0.51	0.104	7.01655e-114	PIM2	DC_C3_LAMP3
1.71353e-69	0.487217	0.538	0.167	3.58641e-65	ARL5B	DC_C3_LAMP3
5.09856e-75	0.487076	0.266	0.044	1.06713e-70	PPP1R14A	DC_C3_LAMP3
4.38065e-279	0.481348	0.389	0.022	9.1687e-275	ADAM12	DC_C3_LAMP3
1.67284e-42	0.481004	0.821	0.454	3.50126e-38	NR4A2	DC_C3_LAMP3
9.26928e-50	0.480266	0.877	0.517	1.94006e-45	BRD2	DC_C3_LAMP3
1.39767e-202	0.480015	0.381	0.033	2.92532e-198	TNFRSF9	DC_C3_LAMP3
7.11497e-43	0.479486	0.992	0.982	1.48916e-38	MYL6	DC_C3_LAMP3
4.39198e-75	0.478849	0.667	0.238	9.19241e-71	ARPP19	DC_C3_LAMP3
4.60751e-47	0.476779	0.807	0.426	9.64352e-43	TAP1	DC_C3_LAMP3
3.21532e-75	0.47657	0.532	0.161	6.72966e-71	CHD3	DC_C3_LAMP3
1.46912e-54	0.474324	1	0.998	3.07488e-50	TMSB4X	DC_C3_LAMP3
8.46595e-198	0.470796	0.367	0.032	1.77192e-193	CDK2	DC_C3_LAMP3
8.15706e-61	0.469451	0.529	0.181	1.70727e-56	GRAMD1A	DC_C3_LAMP3
1.59978e-64	0.466714	0.51	0.166	3.34834e-60	MCM5	DC_C3_LAMP3
4.17548e-191	0.464804	0.305	0.021	8.73929e-187	HOPX	DC_C3_LAMP3
1.47747e-46	0.462902	0.866	0.501	3.09234e-42	LAP3	DC_C3_LAMP3
3.10748e-37	0.462245	0.863	0.565	6.50395e-33	CNN2	DC_C3_LAMP3
1.8589e-32	0.45924	0.507	0.234	3.89069e-28	PDCL3	DC_C3_LAMP3
1.97526e-68	0.458912	0.566	0.184	4.13421e-64	H2AFX	DC_C3_LAMP3
5.54423e-33	0.458102	0.863	0.63	1.16041e-28	OSTF1	DC_C3_LAMP3
1.01902e-45	0.454671	0.964	0.823	2.1328e-41	SUB1	DC_C3_LAMP3
2.42178e-85	0.453136	0.42	0.095	5.06879e-81	NAA25	DC_C3_LAMP3
5.02291e-40	0.451828	0.748	0.44	1.0513e-35	TMEM14C	DC_C3_LAMP3
4.65163e-90	0.449439	0.524	0.134	9.73587e-86	DCAF6	DC_C3_LAMP3
7.52193e-66	0.448519	1	0.943	1.57434e-61	PPIA	DC_C3_LAMP3
2.10678e-33	0.448341	0.854	0.625	4.4095e-29	CTSH	DC_C3_LAMP3
9.17862e-27	0.447736	0.689	0.4	1.92108e-22	EPSTI1	DC_C3_LAMP3
1.76216e-104	0.447564	0.465	0.098	3.68821e-100	ACOT13	DC_C3_LAMP3
3.1978e-73	0.447439	0.473	0.132	6.69299e-69	ASMTL	DC_C3_LAMP3
6.71349e-209	0.447122	0.574	0.072	1.40513e-204	TSPAN13	DC_C3_LAMP3
1.17236e-53	0.443664	0.902	0.496	2.45374e-49	HMGN1	DC_C3_LAMP3
3.48039e-26	0.442698	0.807	0.579	7.28445e-22	RAB10	DC_C3_LAMP3
5.18187e-85	0.442376	1	0.999	1.08457e-80	RPL10	DC_C3_LAMP3
1.09454e-52	0.44196	0.725	0.332	2.29088e-48	LRRFIP2	DC_C3_LAMP3
2.38175e-57	0.440994	0.611	0.247	4.98501e-53	COMMD1	DC_C3_LAMP3
5.6186e-94	0.436872	0.507	0.123	1.17597e-89	BET1	DC_C3_LAMP3
1.12453e-58	0.43519	0.515	0.175	2.35364e-54	ANTXR2	DC_C3_LAMP3
5.47312e-32	0.43435	0.944	0.783	1.14552e-27	PPDPF	DC_C3_LAMP3
1.59612e-38	0.433805	0.697	0.38	3.34068e-34	CYTH1	DC_C3_LAMP3
2.61308e-83	0.431793	0.454	0.108	5.46919e-79	ZNF296	DC_C3_LAMP3
5.25496e-47	0.428269	0.644	0.28	1.09986e-42	ISG20	DC_C3_LAMP3
9.6828e-65	0.42762	0.51	0.158	2.02661e-60	SIAH2	DC_C3_LAMP3
1.45793e-33	0.425395	0.972	0.88	3.05144e-29	GNG5	DC_C3_LAMP3
1.19041e-50	0.424959	0.751	0.365	2.49153e-46	TANK	DC_C3_LAMP3
2.64135e-77	0.424587	0.557	0.167	5.52835e-73	TSTD1	DC_C3_LAMP3
2.48742e-39	0.42295	0.997	0.994	5.20618e-35	RPL35A	DC_C3_LAMP3
1.11207e-65	0.422545	0.588	0.2	2.32756e-61	ARAP2	DC_C3_LAMP3
4.60006e-43	0.417926	0.574	0.252	9.62793e-39	DOCK10	DC_C3_LAMP3
0	0.417621	0.359	0.014	0	ADORA2A	DC_C3_LAMP3
4.87634e-101	0.41591	0.345	0.057	1.02062e-96	ARHGAP22	DC_C3_LAMP3
2.67039e-53	0.415647	0.644	0.259	5.58912e-49	ZNF267	DC_C3_LAMP3
1.97751e-61	0.41527	0.552	0.184	4.13892e-57	SNHG12	DC_C3_LAMP3
2.09589e-66	0.413473	0.49	0.147	4.38669e-62	ZBTB38	DC_C3_LAMP3
1.00871e-86	0.40834	0.521	0.137	2.11124e-82	REPIN1	DC_C3_LAMP3
7.18937e-196	0.405808	0.359	0.03	1.50473e-191	MBOAT2	DC_C3_LAMP3
2.28046e-19	0.40371	0.303	0.133	4.77301e-15	VMO1	DC_C3_LAMP3
1.75835e-67	0.403169	0.485	0.14	3.68022e-63	GRASP	DC_C3_LAMP3
2.53913e-45	0.402185	0.994	0.977	5.31441e-41	RPS25	DC_C3_LAMP3
1.80667e-52	0.401656	0.602	0.244	3.78135e-48	PRMT1	DC_C3_LAMP3
5.50353e-44	0.400696	0.521	0.211	1.15189e-39	PSIP1	DC_C3_LAMP3
9.17117e-172	0.399933	0.406	0.045	1.91953e-167	P2RY10	DC_C3_LAMP3
1.1403e-56	0.399927	0.602	0.233	2.38665e-52	MAP4	DC_C3_LAMP3
5.2095e-175	0.398605	0.317	0.026	1.09035e-170	HLA-DOB	DC_C3_LAMP3
5.38028e-45	0.39784	0.731	0.36	1.12609e-40	PEBP1	DC_C3_LAMP3
6.89496e-113	0.397381	0.42	0.074	1.44312e-108	DDB2	DC_C3_LAMP3
1.14428e-74	0.395967	0.387	0.091	2.39498e-70	CBLB	DC_C3_LAMP3
4.65036e-37	0.39566	0.756	0.43	9.73319e-33	ATF4	DC_C3_LAMP3
1.4761e-94	0.395311	0.389	0.074	3.08947e-90	NUAK2	DC_C3_LAMP3
1.00692e-194	0.394469	0.389	0.036	2.10748e-190	TRAF5	DC_C3_LAMP3
7.6678e-85	0.393204	0.473	0.114	1.60487e-80	GPR132	DC_C3_LAMP3
1.18547e-47	0.38881	0.437	0.153	2.48119e-43	NEK6	DC_C3_LAMP3
1.55628e-109	0.388247	0.462	0.09	3.2573e-105	TMEM39A	DC_C3_LAMP3
1.99036e-24	0.387675	0.521	0.275	4.16582e-20	ACTN1	DC_C3_LAMP3
2.94816e-51	0.38724	0.529	0.195	6.1705e-47	RAB5B	DC_C3_LAMP3
2.59909e-30	0.385059	0.801	0.511	5.43989e-26	ARL6IP1	DC_C3_LAMP3
1.44845e-187	0.384025	0.336	0.028	3.03161e-183	SPRED2	DC_C3_LAMP3
3.72925e-51	0.383	1	0.989	7.80532e-47	EIF1	DC_C3_LAMP3
6.00329e-42	0.382953	0.793	0.43	1.25649e-37	PPP1R2	DC_C3_LAMP3
8.71534e-117	0.382724	0.395	0.062	1.82412e-112	SEMA7A	DC_C3_LAMP3
1.45454e-52	0.381822	0.678	0.269	3.04436e-48	CREM	DC_C3_LAMP3
3.19082e-36	0.379417	0.58	0.268	6.67839e-32	PELI1	DC_C3_LAMP3
1.43652e-33	0.37913	0.695	0.375	3.00663e-29	G3BP2	DC_C3_LAMP3
1.64099e-27	0.379075	0.972	0.897	3.43459e-23	DDX5	DC_C3_LAMP3
1.20655e-52	0.378941	0.566	0.215	2.52532e-48	N4BP2L1	DC_C3_LAMP3
5.38719e-43	0.376976	0.504	0.193	1.12754e-38	NFKBID	DC_C3_LAMP3
1.18077e-74	0.376722	0.277	0.049	2.47134e-70	TIFAB	DC_C3_LAMP3
2.40412e-21	0.375492	0.697	0.428	5.03183e-17	CXCL16	DC_C3_LAMP3
1.03732e-26	0.374953	0.966	0.818	2.17112e-22	TAGLN2	DC_C3_LAMP3
5.42021e-46	0.374496	0.563	0.232	1.13445e-41	MKL1	DC_C3_LAMP3
5.34138e-63	0.373358	0.471	0.14	1.11795e-58	MOB1B	DC_C3_LAMP3
2.92719e-113	0.373327	0.359	0.054	6.1266e-109	AKAP2	DC_C3_LAMP3
8.56665e-61	0.372633	0.216	0.036	1.793e-56	TNFRSF18	DC_C3_LAMP3
6.95471e-83	0.37249	0.384	0.08	1.45562e-78	HAPLN3	DC_C3_LAMP3
9.45269e-40	0.371373	0.583	0.226	1.97845e-35	C15orf48	DC_C3_LAMP3
5.15955e-62	0.366757	0.403	0.107	1.07989e-57	P2RY8	DC_C3_LAMP3
1.56e-277	0.36608	0.241	0.006	3.26509e-273	TMEM150C	DC_C3_LAMP3
2.0469e-22	0.365803	0.88	0.644	4.28415e-18	IRF1	DC_C3_LAMP3
7.35305e-22	0.364099	0.569	0.323	1.53899e-17	IRF8	DC_C3_LAMP3
1.78333e-43	0.363633	0.594	0.255	3.73252e-39	BIRC2	DC_C3_LAMP3
6.15954e-23	0.363379	0.622	0.384	1.28919e-18	ERICH1	DC_C3_LAMP3
1.88379e-43	0.363296	0.703	0.327	3.94278e-39	HMGA1	DC_C3_LAMP3
6.84795e-51	0.362891	0.445	0.143	1.43328e-46	ZC3H12A	DC_C3_LAMP3
3.91729e-34	0.362747	0.938	0.738	8.19889e-30	CIRBP	DC_C3_LAMP3
1.72956e-37	0.361246	0.616	0.287	3.61998e-33	SERTAD1	DC_C3_LAMP3
3.44606e-21	0.360723	0.972	0.879	7.2126e-17	KLF6	DC_C3_LAMP3
1.0385e-52	0.360173	0.583	0.223	2.17358e-48	TFG	DC_C3_LAMP3
3.19766e-36	0.35922	0.613	0.298	6.6927e-32	STARD7	DC_C3_LAMP3
9.3084e-51	0.359137	0.633	0.266	1.94825e-46	FAM162A	DC_C3_LAMP3
1.39185e-25	0.358658	0.686	0.419	2.91314e-21	KYNU	DC_C3_LAMP3
4.87981e-50	0.357841	0.622	0.244	1.02134e-45	ADAM8	DC_C3_LAMP3
7.53447e-36	0.357415	0.641	0.33	1.57696e-31	SPPL2A	DC_C3_LAMP3
3.80201e-239	0.357362	0.28	0.012	7.95761e-235	SYNPO2	DC_C3_LAMP3
4.33304e-87	0.356991	0.387	0.078	9.06905e-83	BTN2A2	DC_C3_LAMP3
3.0319e-20	0.356875	0.476	0.248	6.34577e-16	FABP5	DC_C3_LAMP3
1.24446e-69	0.355221	0.286	0.054	2.60465e-65	PALLD	DC_C3_LAMP3
3.45221e-206	0.354978	0.216	0.008	7.22547e-202	DSG2	DC_C3_LAMP3
6.63188e-49	0.354015	0.507	0.186	1.38805e-44	BZW2	DC_C3_LAMP3
6.17515e-72	0.353087	0.381	0.088	1.29246e-67	ADAM19	DC_C3_LAMP3
9.70051e-59	0.353049	0.437	0.128	2.03032e-54	ALCAM	DC_C3_LAMP3
2.57534e-54	0.351563	0.406	0.122	5.39019e-50	LRRK1	DC_C3_LAMP3
1.33691e-56	0.351524	0.37	0.097	2.79815e-52	DNAJB4	DC_C3_LAMP3
4.97716e-25	0.351487	0.818	0.535	1.04172e-20	YPEL5	DC_C3_LAMP3
4.19312e-193	0.350598	0.359	0.031	8.77619e-189	ZEB1	DC_C3_LAMP3
1.49084e-48	0.349112	0.479	0.172	3.12032e-44	PTGES2	DC_C3_LAMP3
3.70245e-188	0.346153	0.218	0.009	7.74924e-184	LMCD1	DC_C3_LAMP3
7.95593e-43	0.345961	0.81	0.402	1.66518e-38	TNFAIP3	DC_C3_LAMP3
1.37046e-64	0.344973	0.482	0.143	2.86837e-60	PLGRKT	DC_C3_LAMP3
1.04081e-33	0.341325	0.997	0.981	2.17841e-29	RPL36	DC_C3_LAMP3
1.18399e-25	0.340508	0.86	0.615	2.4781e-21	JAK1	DC_C3_LAMP3
6.64928e-51	0.339838	0.415	0.128	1.3917e-46	TTYH2	DC_C3_LAMP3
8.72325e-70	0.339443	0.429	0.11	1.82578e-65	RUFY3	DC_C3_LAMP3
1.92232e-95	0.339407	0.305	0.047	4.02342e-91	TSPAN33	DC_C3_LAMP3
2.86888e-35	0.339353	0.978	0.906	6.00458e-31	RPSA	DC_C3_LAMP3
3.80018e-40	0.339025	1	0.987	7.95377e-36	RPL7A	DC_C3_LAMP3
9.35095e-67	0.338057	0.482	0.137	1.95715e-62	F11R	DC_C3_LAMP3
1.2603e-36	0.336876	0.49	0.205	2.6378e-32	RAB29	DC_C3_LAMP3
1.87474e-24	0.336782	0.868	0.625	3.92382e-20	FUS	DC_C3_LAMP3
2.79236e-26	0.336757	0.843	0.584	5.84441e-22	EIF5	DC_C3_LAMP3
9.90918e-31	0.336642	0.647	0.352	2.07399e-26	NECAP2	DC_C3_LAMP3
1.11166e-28	0.334443	0.899	0.684	2.3267e-24	RAN	DC_C3_LAMP3
2.47918e-34	0.332729	0.599	0.271	5.18892e-30	PDE4B	DC_C3_LAMP3
7.64044e-152	0.332499	0.235	0.016	1.59914e-147	AC079767.4	DC_C3_LAMP3
4.41711e-29	0.331877	0.98	0.864	9.24501e-25	HNRNPA1	DC_C3_LAMP3
6.13305e-49	0.331696	0.997	0.998	1.28365e-44	RPS27A	DC_C3_LAMP3
1.08046e-54	0.331068	0.457	0.143	2.2614e-50	PLAGL1	DC_C3_LAMP3
6.48959e-27	0.330437	0.899	0.683	1.35827e-22	PARK7	DC_C3_LAMP3
3.95183e-35	0.328356	0.546	0.242	8.27118e-31	NOP58	DC_C3_LAMP3
1.4223e-42	0.328236	0.667	0.303	2.97687e-38	CYSTM1	DC_C3_LAMP3
2.37281e-94	0.326257	0.246	0.031	4.96628e-90	FILIP1L	DC_C3_LAMP3
1.23618e-56	0.326177	0.303	0.07	2.58733e-52	PLK2	DC_C3_LAMP3
1.96995e-55	0.325985	0.353	0.09	4.12311e-51	PKIB	DC_C3_LAMP3
1.79613e-17	0.32584	0.714	0.499	3.75931e-13	TAOK3	DC_C3_LAMP3
2.7291e-163	0.325825	0.258	0.018	5.71201e-159	ENO3	DC_C3_LAMP3
1.83117e-44	0.325539	0.314	0.088	3.83265e-40	TNFSF9	DC_C3_LAMP3
8.69456e-40	0.324262	0.597	0.259	1.81977e-35	WDR33	DC_C3_LAMP3
1.03009e-42	0.323586	0.476	0.18	2.15597e-38	DBNDD2	DC_C3_LAMP3
1.45543e-17	0.32297	0.801	0.571	3.04621e-13	EIF4A2	DC_C3_LAMP3
7.21916e-24	0.322646	0.952	0.815	1.51097e-19	EEF1G	DC_C3_LAMP3
4.10534e-30	0.321071	0.569	0.271	8.59247e-26	ACOT9	DC_C3_LAMP3
1.4512e-45	0.320868	0.555	0.215	3.03737e-41	RNF145	DC_C3_LAMP3
1.49953e-78	0.320736	0.345	0.068	3.13852e-74	TMCC3	DC_C3_LAMP3
2.27161e-14	0.320501	0.21	0.09	4.75447e-10	CD3E	DC_C3_LAMP3
1.88972e-24	0.320291	0.776	0.51	3.95519e-20	POLR2E	DC_C3_LAMP3
3.08581e-34	0.31977	0.207	0.052	6.4586e-30	IGKV3-20	DC_C3_LAMP3
4.52441e-39	0.319688	0.994	0.979	9.46958e-35	RPL15	DC_C3_LAMP3
3.99106e-60	0.317599	0.359	0.092	8.35329e-56	HLA-DOA	DC_C3_LAMP3
1.70329e-28	0.317561	0.661	0.358	3.56499e-24	TCP1	DC_C3_LAMP3
1.59247e-48	0.317069	0.378	0.113	3.33304e-44	LRIF1	DC_C3_LAMP3
9.0062e-75	0.316295	0.423	0.101	1.885e-70	CASP7	DC_C3_LAMP3
1.32216e-66	0.313785	0.471	0.133	2.76729e-62	NIT2	DC_C3_LAMP3
9.75903e-25	0.313247	0.994	0.963	2.04256e-20	RPLP0	DC_C3_LAMP3
1.32145e-190	0.312995	0.249	0.013	2.7658e-186	ADTRP	DC_C3_LAMP3
6.27977e-69	0.312886	0.384	0.09	1.31436e-64	H6PD	DC_C3_LAMP3
4.39723e-33	0.311592	0.569	0.268	9.20341e-29	DDIT4	DC_C3_LAMP3
5.85846e-32	0.311099	0.412	0.164	1.22618e-27	DENND4A	DC_C3_LAMP3
5.38444e-55	0.311031	0.426	0.127	1.12696e-50	BTG3	DC_C3_LAMP3
1.47805e-38	0.310763	0.487	0.192	3.09355e-34	SNX9	DC_C3_LAMP3
3.77364e-34	0.310717	0.692	0.348	7.89823e-30	CSRNP1	DC_C3_LAMP3
1.95122e-46	0.30984	0.403	0.132	4.0839e-42	MINK1	DC_C3_LAMP3
6.11324e-90	0.308938	0.311	0.05	1.2795e-85	PPP1R16B	DC_C3_LAMP3
6.49742e-73	0.307397	0.378	0.085	1.35991e-68	ATP1B1	DC_C3_LAMP3
2.30572e-49	0.307217	0.367	0.107	4.82586e-45	HMGCS1	DC_C3_LAMP3
1.12898e-36	0.307088	0.56	0.246	2.36296e-32	IL6ST	DC_C3_LAMP3
4.20689e-36	0.306407	0.454	0.18	8.80501e-32	MOSPD2	DC_C3_LAMP3
2.27856e-44	0.305262	0.462	0.167	4.76902e-40	RNF115	DC_C3_LAMP3
1.1718e-49	0.305228	0.364	0.106	2.45257e-45	VAC14	DC_C3_LAMP3
1.2619e-35	0.303471	0.409	0.149	2.64116e-31	STMN1	DC_C3_LAMP3
5.93075e-28	0.303236	0.765	0.46	1.24131e-23	ENSA	DC_C3_LAMP3
9.04095e-20	0.302507	0.838	0.589	1.89227e-15	WDR1	DC_C3_LAMP3
4.00916e-30	0.302388	0.681	0.361	8.39118e-26	EIF4A3	DC_C3_LAMP3
6.83104e-23	0.302381	0.944	0.743	1.42974e-18	ARL6IP5	DC_C3_LAMP3
1.20954e-36	0.302096	0.345	0.115	2.53156e-32	SNX11	DC_C3_LAMP3
5.56774e-52	0.301946	0.409	0.122	1.16533e-47	TBC1D10A	DC_C3_LAMP3
1.43083e-93	0.299565	0.21	0.022	2.99473e-89	CD5	DC_C3_LAMP3
4.72168e-37	0.299163	0.42	0.156	9.88247e-33	BCL2L11	DC_C3_LAMP3
1.96405e-25	0.298379	0.7	0.403	4.11075e-21	UBE2A	DC_C3_LAMP3
1.16692e-21	0.298068	0.487	0.25	2.44236e-17	RIPK2	DC_C3_LAMP3
1.83902e-221	0.297835	0.28	0.014	3.84907e-217	AUTS2	DC_C3_LAMP3
1.512e-34	0.296748	0.465	0.19	3.16461e-30	BMP2K	DC_C3_LAMP3
0	0.296608	0.297	0.007	0	PLEKHG1	DC_C3_LAMP3
1.60868e-49	0.29567	0.476	0.159	3.36697e-45	EDEM1	DC_C3_LAMP3
9.76936e-24	0.294814	0.821	0.55	2.04473e-19	TPM4	DC_C3_LAMP3
2.03133e-164	0.293492	0.255	0.017	4.25158e-160	TRABD2A	DC_C3_LAMP3
4.67692e-88	0.293371	0.277	0.041	9.78879e-84	CCDC28B	DC_C3_LAMP3
9.90862e-42	0.292762	0.485	0.184	2.07387e-37	COMMD2	DC_C3_LAMP3
1.06721e-279	0.292488	0.213	0.004	2.23367e-275	SMOC1	DC_C3_LAMP3
4.40516e-78	0.29199	0.314	0.058	9.22e-74	EZH2	DC_C3_LAMP3
3.00313e-21	0.291717	0.846	0.585	6.28555e-17	SRSF2	DC_C3_LAMP3
1.47827e-27	0.291543	0.227	0.07	3.09401e-23	CLEC2D	DC_C3_LAMP3
1.82648e-26	0.291502	0.947	0.762	3.82283e-22	NFKBIA	DC_C3_LAMP3
2.1641e-24	0.291144	0.515	0.251	4.52947e-20	GBP4	DC_C3_LAMP3
1.25835e-24	0.290646	0.493	0.229	2.63373e-20	G0S2	DC_C3_LAMP3
3.49229e-22	0.289798	0.468	0.237	7.30937e-18	GYPC	DC_C3_LAMP3
1.48404e-59	0.288779	0.317	0.073	3.10609e-55	TIFA	DC_C3_LAMP3
2.23201e-215	0.288477	0.297	0.017	4.67161e-211	ARNTL2	DC_C3_LAMP3
1.90139e-127	0.287269	0.255	0.023	3.97961e-123	S1PR1	DC_C3_LAMP3
5.98126e-18	0.286571	0.608	0.357	1.25188e-13	MRPS6	DC_C3_LAMP3
2.03566e-35	0.284154	0.566	0.252	4.26063e-31	SMARCE1	DC_C3_LAMP3
6.74436e-99	0.283151	0.3	0.043	1.41159e-94	SLC41A2	DC_C3_LAMP3
3.32435e-40	0.282821	0.44	0.159	6.95785e-36	CD84	DC_C3_LAMP3
6.45178e-57	0.282647	0.465	0.14	1.35036e-52	RUBCN	DC_C3_LAMP3
5.51255e-16	0.282389	0.361	0.181	1.15378e-11	ZFAND2A	DC_C3_LAMP3
9.57954e-33	0.282354	1	0.987	2.005e-28	RPS19	DC_C3_LAMP3
3.26817e-32	0.282088	0.543	0.243	6.84028e-28	NFAT5	DC_C3_LAMP3
4.20726e-30	0.281513	0.44	0.181	8.80579e-26	PHLDA2	DC_C3_LAMP3
2.21718e-32	0.281238	1	0.999	4.64056e-28	AC090498.1	DC_C3_LAMP3
7.39191e-24	0.28084	0.938	0.797	1.54713e-19	EDF1	DC_C3_LAMP3
9.15368e-50	0.280832	0.272	0.063	1.91587e-45	GEM	DC_C3_LAMP3
2.08072e-34	0.279717	1	0.986	4.35494e-30	RPS10	DC_C3_LAMP3
1.10469e-25	0.279391	0.762	0.478	2.31211e-21	RAB11A	DC_C3_LAMP3
1.75305e-35	0.279202	0.445	0.174	3.66912e-31	ARHGAP31	DC_C3_LAMP3
1.94471e-49	0.279193	0.401	0.12	4.07028e-45	CDK17	DC_C3_LAMP3
1.01367e-51	0.278108	0.361	0.102	2.12161e-47	CXorf40B	DC_C3_LAMP3
1.11215e-98	0.278093	0.311	0.046	2.32772e-94	TPD52	DC_C3_LAMP3
3.58165e-29	0.276213	0.549	0.259	7.4964e-25	CSF2RB	DC_C3_LAMP3
2.77458e-42	0.275804	0.202	0.042	5.80719e-38	SPOCK2	DC_C3_LAMP3
7.80737e-15	0.275075	0.997	0.995	1.63408e-10	PTMA	DC_C3_LAMP3
1.12842e-24	0.274579	0.731	0.428	2.36179e-20	CDC42SE1	DC_C3_LAMP3
2.94756e-84	0.273449	0.241	0.032	6.16924e-80	CHRFAM7A	DC_C3_LAMP3
2.59608e-24	0.273214	0.496	0.242	5.43359e-20	SOX4	DC_C3_LAMP3
5.88648e-31	0.273051	0.429	0.179	1.23204e-26	COA1	DC_C3_LAMP3
1.7413e-27	0.272344	0.599	0.302	3.64455e-23	RAP2B	DC_C3_LAMP3
1.48095e-24	0.271744	0.818	0.502	3.09964e-20	NR4A1	DC_C3_LAMP3
7.94505e-77	0.27158	0.322	0.061	1.6629e-72	TTF2	DC_C3_LAMP3
7.43607e-10	0.270897	0.938	0.843	1.55637e-05	ATP6V1G1	DC_C3_LAMP3
1.4852e-19	0.270478	0.244	0.095	3.10853e-15	C1orf54	DC_C3_LAMP3
9.60472e-130	0.270436	0.252	0.022	2.01027e-125	SH3PXD2A	DC_C3_LAMP3
1.52574e-62	0.269918	0.398	0.103	3.19337e-58	EED	DC_C3_LAMP3
2.52996e-15	0.269897	0.756	0.527	5.2952e-11	HN1	DC_C3_LAMP3
3.43411e-10	0.268012	0.916	0.818	7.18759e-06	HMGN2	DC_C3_LAMP3
1.81282e-20	0.266957	0.619	0.366	3.79423e-16	SEPTIN6	DC_C3_LAMP3
2.04806e-18	0.2666	0.336	0.157	4.2866e-14	MTHFR	DC_C3_LAMP3
1.12855e-31	0.266097	0.515	0.226	2.36206e-27	PPP1R15B	DC_C3_LAMP3
1.01119e-28	0.265336	0.28	0.097	2.11643e-24	BAG3	DC_C3_LAMP3
8.65031e-33	0.265283	0.331	0.115	1.81051e-28	ST3GAL6	DC_C3_LAMP3
4.0191e-17	0.264875	0.725	0.487	8.41198e-13	CCDC88A	DC_C3_LAMP3
1.3999e-59	0.264132	0.328	0.076	2.93e-55	SQLE	DC_C3_LAMP3
3.64676e-43	0.264059	0.412	0.136	7.63268e-39	THAP2	DC_C3_LAMP3
5.51781e-27	0.263934	0.992	0.954	1.15488e-22	RPS5	DC_C3_LAMP3
1.19088e-37	0.263873	0.487	0.192	2.49252e-33	GTF2E2	DC_C3_LAMP3
1.54192e-32	0.26346	0.44	0.179	3.22725e-28	TNIP2	DC_C3_LAMP3
1.6177e-14	0.263316	0.857	0.668	3.38584e-10	ZFAND5	DC_C3_LAMP3
1.23193e-28	0.263298	0.49	0.22	2.57843e-24	TRIB1	DC_C3_LAMP3
4.6625e-77	0.26312	0.28	0.047	9.75861e-73	RP11-356I2.4	DC_C3_LAMP3
0	0.261453	0.241	0.001	0	SYNPO	DC_C3_LAMP3
5.30298e-80	0.261367	0.317	0.056	1.10991e-75	ABCC4	DC_C3_LAMP3
5.45539e-37	0.261184	1	1	1.14181e-32	B2M	DC_C3_LAMP3
3.66412e-30	0.261041	0.518	0.234	7.66899e-26	OSER1	DC_C3_LAMP3
1.92712e-34	0.260866	0.485	0.195	4.03346e-30	PDE4DIP	DC_C3_LAMP3
8.01959e-41	0.260696	0.291	0.082	1.6785e-36	CYP2S1	DC_C3_LAMP3
9.44459e-21	0.260645	0.765	0.497	1.97675e-16	TBCB	DC_C3_LAMP3
3.32125e-13	0.260489	0.986	0.89	6.95138e-09	RPS29	DC_C3_LAMP3
2.68293e-44	0.259664	0.319	0.09	5.61537e-40	SLC38A1	DC_C3_LAMP3
9.10316e-151	0.259516	0.23	0.015	1.90529e-146	L3MBTL4	DC_C3_LAMP3
1.96528e-16	0.259053	0.527	0.302	4.11334e-12	SMIM14	DC_C3_LAMP3
3.26244e-16	0.258319	0.997	0.987	6.82828e-12	RPS27	DC_C3_LAMP3
1.76069e-20	0.258197	0.641	0.378	3.68512e-16	ANKRD11	DC_C3_LAMP3
6.0537e-18	0.25812	0.922	0.731	1.26704e-13	NAP1L1	DC_C3_LAMP3
2.80911e-33	0.257382	0.583	0.271	5.87947e-29	SLC25A39	DC_C3_LAMP3
5.6487e-24	0.256941	0.709	0.411	1.18227e-19	FLOT1	DC_C3_LAMP3
2.3258e-15	0.256287	0.989	0.968	4.8679e-11	PABPC1	DC_C3_LAMP3
1.17607e-16	0.256006	0.527	0.31	2.46151e-12	CD58	DC_C3_LAMP3
1.9298e-22	0.255738	0.711	0.426	4.03908e-18	ARID4B	DC_C3_LAMP3
1.00951e-148	0.255647	0.246	0.018	2.11291e-144	ZNF366	DC_C3_LAMP3
1.07031e-19	0.255571	0.801	0.529	2.24015e-15	HNRNPA0	DC_C3_LAMP3
2.94088e-35	0.254714	0.499	0.206	6.15527e-31	TOR3A	DC_C3_LAMP3
2.58352e-21	0.254578	0.345	0.152	5.40731e-17	MBNL2	DC_C3_LAMP3
3.49374e-39	0.254572	0.308	0.093	7.31241e-35	CDK6	DC_C3_LAMP3
4.20546e-188	0.253037	0.216	0.009	8.80203e-184	APOBEC3H	DC_C3_LAMP3
2.8288e-28	0.252966	0.342	0.13	5.92069e-24	CD59	DC_C3_LAMP3
4.33889e-33	0.252715	0.331	0.115	9.0813e-29	CCND2	DC_C3_LAMP3
2.02465e-21	0.252607	0.636	0.358	4.2376e-17	TNIP1	DC_C3_LAMP3
1.49319e-56	0.252157	0.227	0.042	3.12526e-52	PXDC1	DC_C3_LAMP3
3.39468e-17	0.251993	0.947	0.794	7.10506e-13	ENO1	DC_C3_LAMP3
2.08426e-37	0.251906	0.392	0.136	4.36235e-33	CCNG2	DC_C3_LAMP3
3.70062e-39	0.251635	0.359	0.118	7.74539e-35	GTPBP1	DC_C3_LAMP3
2.01091e-79	0.251539	0.342	0.065	4.20883e-75	ATP11C	DC_C3_LAMP3
8.09611e-90	0.250691	0.202	0.021	1.69451e-85	TREML1	DC_C3_LAMP3
2.02913e-18	0.250591	0.922	0.75	4.24696e-14	DBI	DC_C3_LAMP3
0	3.30964	0.463	0.013	0	PTGDS	DC_C4_JCHAIN
0	3.24562	0.99	0.026	0	JCHAIN	DC_C4_JCHAIN
0	3.23681	0.975	0.049	0	GZMB	DC_C4_JCHAIN
0	2.33969	0.97	0.05	0	TSPAN13	DC_C4_JCHAIN
0	2.29033	0.985	0.09	0	ITM2C	DC_C4_JCHAIN
5.78067e-271	2.27082	0.998	0.482	1.20989e-266	IRF7	DC_C4_JCHAIN
3.15117e-280	2.24037	0.923	0.252	6.5954e-276	GPR183	DC_C4_JCHAIN
0	2.21585	0.96	0.017	0	LILRA4	DC_C4_JCHAIN
0	2.1625	0.963	0.13	0	PLD4	DC_C4_JCHAIN
1.09367e-211	2.12472	0.859	0.266	2.28905e-207	LTB	DC_C4_JCHAIN
6.84909e-183	2.09707	0.988	0.666	1.43351e-178	TXN	DC_C4_JCHAIN
0	2.06414	0.985	0.141	0	TCF4	DC_C4_JCHAIN
0	2.02735	0.552	0.003	0	TCL1A	DC_C4_JCHAIN
0	1.92092	0.941	0.071	0	C12orf75	DC_C4_JCHAIN
3.89e-305	1.88158	0.978	0.302	8.14176e-301	IRF8	DC_C4_JCHAIN
0	1.84862	0.869	0.096	0	IRF4	DC_C4_JCHAIN
0	1.84818	0.931	0.156	0	LDLRAD4	DC_C4_JCHAIN
0	1.83552	0.968	0.13	0	IL3RA	DC_C4_JCHAIN
0	1.80805	0.881	0.057	0	IGKC	DC_C4_JCHAIN
0	1.79121	0.908	0.084	0	PPP1R14B	DC_C4_JCHAIN
0	1.78198	0.97	0.185	0	CCDC50	DC_C4_JCHAIN
0	1.75822	0.916	0.033	0	SPIB	DC_C4_JCHAIN
7.29044e-263	1.74998	0.98	0.392	1.52589e-258	PLAC8	DC_C4_JCHAIN
1.2092e-229	1.74664	0.99	0.545	2.53086e-225	HERPUD1	DC_C4_JCHAIN
0	1.74646	0.844	0.025	0	CLIC3	DC_C4_JCHAIN
0	1.72169	0.933	0.093	0	UGCG	DC_C4_JCHAIN
1.96611e-203	1.71763	0.849	0.258	4.11507e-199	CREM	DC_C4_JCHAIN
0	1.7151	0.908	0.008	0	MZB1	DC_C4_JCHAIN
0	1.70249	0.903	0.048	0	TRAF4	DC_C4_JCHAIN
0	1.69587	0.896	0.007	0	SMPD3	DC_C4_JCHAIN
0	1.68477	0.943	0.114	0	SERPINF1	DC_C4_JCHAIN
1.79778e-243	1.6846	0.871	0.231	3.76276e-239	NR4A3	DC_C4_JCHAIN
7.63447e-161	1.67026	0.901	0.469	1.5979e-156	EZR	DC_C4_JCHAIN
2.28579e-242	1.65691	1	0.775	4.78415e-238	SEC61B	DC_C4_JCHAIN
2.08614e-269	1.64468	0.98	0.315	4.3663e-265	ALOX5AP	DC_C4_JCHAIN
1.23978e-231	1.61921	0.958	0.349	2.59485e-227	MX1	DC_C4_JCHAIN
1.67113e-129	1.60285	0.698	0.231	3.49769e-125	SOX4	DC_C4_JCHAIN
2.08102e-187	1.57238	0.911	0.344	4.35557e-183	CXCR4	DC_C4_JCHAIN
0	1.57173	0.965	0.257	0	APP	DC_C4_JCHAIN
2.13134e-152	1.54384	0.95	0.757	4.46089e-148	RGS2	DC_C4_JCHAIN
0	1.53025	0.822	0.067	0	P2RY6	DC_C4_JCHAIN
1.22023e-288	1.5251	0.933	0.231	2.55393e-284	ARL4C	DC_C4_JCHAIN
0	1.49233	0.72	0.003	0	SCT	DC_C4_JCHAIN
0	1.47269	0.938	0.122	0	STMN1	DC_C4_JCHAIN
0	1.46474	0.856	0.01	0	MAP1A	DC_C4_JCHAIN
0	1.45812	0.874	0.117	0	SLC7A5	DC_C4_JCHAIN
0	1.44848	0.819	0.004	0	CLEC4C	DC_C4_JCHAIN
0	1.43514	0.918	0.2	0	CYB561A3	DC_C4_JCHAIN
0	1.38926	0.931	0.165	0	FCHSD2	DC_C4_JCHAIN
0	1.38722	0.896	0.1	0	PTPRCAP	DC_C4_JCHAIN
1.03632e-209	1.36344	0.936	0.348	2.16903e-205	EIF4A3	DC_C4_JCHAIN
4.90385e-223	1.36317	0.955	0.271	1.02638e-218	RGS1	DC_C4_JCHAIN
6.64946e-207	1.35249	0.889	0.296	1.39173e-202	IFI44L	DC_C4_JCHAIN
1.61207e-167	1.35079	0.918	0.417	3.37406e-163	NR3C1	DC_C4_JCHAIN
1.16879e-188	1.34985	0.988	0.652	2.44627e-184	HSP90B1	DC_C4_JCHAIN
0	1.34671	0.671	0.013	0	TPM2	DC_C4_JCHAIN
1.03638e-119	1.34435	0.423	0.079	2.16915e-115	IFI27	DC_C4_JCHAIN
3.11883e-135	1.34102	0.842	0.397	6.52771e-131	GPR65	DC_C4_JCHAIN
1.12114e-191	1.33429	0.809	0.217	2.34654e-187	ZNF331	DC_C4_JCHAIN
1.29165e-236	1.32422	0.921	0.284	2.70343e-232	LILRB4	DC_C4_JCHAIN
0	1.31523	0.399	0.018	0	KRT5	DC_C4_JCHAIN
0	1.31041	0.884	0.087	0	GAS6	DC_C4_JCHAIN
0	1.3034	0.718	0.006	0	LRRC26	DC_C4_JCHAIN
0	1.27641	0.77	0.029	0	CXCR3	DC_C4_JCHAIN
0	1.27514	0.745	0.006	0	DERL3	DC_C4_JCHAIN
1.39692e-237	1.27385	0.847	0.205	2.92375e-233	DUSP5	DC_C4_JCHAIN
4.10629e-205	1.25973	0.406	0.044	8.59447e-201	RASD1	DC_C4_JCHAIN
0	1.25491	0.851	0.115	0	SLC15A4	DC_C4_JCHAIN
1.6934e-206	1.22193	0.993	0.657	3.54429e-202	SPCS1	DC_C4_JCHAIN
0	1.21587	0.78	0.028	0	ZFAT	DC_C4_JCHAIN
2.85722e-225	1.21318	0.822	0.174	5.98015e-221	AREG	DC_C4_JCHAIN
0	1.20379	0.653	0.042	0	EGLN3	DC_C4_JCHAIN
1.19993e-271	1.19407	0.792	0.154	2.51145e-267	ODC1	DC_C4_JCHAIN
1.26623e-141	1.16755	0.527	0.111	2.65021e-137	THBD	DC_C4_JCHAIN
0	1.15485	0.762	0.003	0	PTPRS	DC_C4_JCHAIN
0	1.14892	0.8	0.079	0	BCL11A	DC_C4_JCHAIN
0	1.13947	0.847	0.044	0	C1orf186	DC_C4_JCHAIN
5.06812e-170	1.12887	0.834	0.269	1.06076e-165	ISG20	DC_C4_JCHAIN
0	1.12338	0.782	0.131	0	POLB	DC_C4_JCHAIN
0	1.12315	0.859	0.134	0	LGMN	DC_C4_JCHAIN
1.97718e-89	1.10587	0.844	0.451	4.13825e-85	NR4A2	DC_C4_JCHAIN
0	1.10094	0.681	0.027	0	DNASE1L3	DC_C4_JCHAIN
1.01748e-139	1.09796	0.946	0.486	2.12959e-135	CDKN1A	DC_C4_JCHAIN
9.99116e-254	1.0961	0.785	0.158	2.09115e-249	PRMT9	DC_C4_JCHAIN
0	1.07928	0.668	0.014	0	IGKV1-12	DC_C4_JCHAIN
5.96956e-127	1.06278	0.871	0.406	1.24943e-122	RAB11FIP1	DC_C4_JCHAIN
0	1.06268	0.572	0.003	0	MYBL2	DC_C4_JCHAIN
0	1.05987	0.817	0.113	0	CD2AP	DC_C4_JCHAIN
2.66167e-142	1.04884	0.948	0.527	5.57088e-138	YPEL5	DC_C4_JCHAIN
7.77889e-304	1.04	0.829	0.154	1.62812e-299	IDH3A	DC_C4_JCHAIN
5.36863e-174	1.03433	0.913	0.371	1.12365e-169	VIMP	DC_C4_JCHAIN
1.63944e-152	1.03261	0.903	0.384	3.43135e-148	XBP1	DC_C4_JCHAIN
1.72053e-113	1.03142	0.955	0.638	3.60107e-109	CTSC	DC_C4_JCHAIN
4.4613e-193	1.01215	0.844	0.25	9.33749e-189	B4GALT1	DC_C4_JCHAIN
6.69103e-200	1.00906	0.681	0.138	1.40043e-195	TSPYL2	DC_C4_JCHAIN
4.17683e-127	0.998365	0.844	0.37	8.74211e-123	RANBP2	DC_C4_JCHAIN
0	0.993682	0.52	0.006	0	PTCRA	DC_C4_JCHAIN
0	0.992937	0.71	0.047	0	SEL1L3	DC_C4_JCHAIN
1.1409e-277	0.991689	0.735	0.125	2.3879e-273	RUBCN	DC_C4_JCHAIN
0	0.981908	0.621	0.01	0	LAMP5	DC_C4_JCHAIN
8.46803e-181	0.977157	0.837	0.254	1.77236e-176	SLC20A1	DC_C4_JCHAIN
1.72878e-278	0.970584	0.762	0.132	3.61833e-274	NUCB2	DC_C4_JCHAIN
3.93612e-154	0.965813	0.782	0.245	8.2383e-150	GNA15	DC_C4_JCHAIN
0	0.964322	0.473	0.001	0	SHD	DC_C4_JCHAIN
7.83844e-147	0.960691	0.96	0.511	1.64058e-142	BRD2	DC_C4_JCHAIN
0	0.958697	0.626	0.029	0	STAP1	DC_C4_JCHAIN
0	0.956366	0.621	0.003	0	FAM129C	DC_C4_JCHAIN
9.83531e-287	0.954639	0.738	0.121	2.05853e-282	HYOU1	DC_C4_JCHAIN
7.90241e-133	0.944546	0.772	0.256	1.65397e-128	DDIT4	DC_C4_JCHAIN
1.05397e-164	0.943485	0.693	0.175	2.20595e-160	H2AFX	DC_C4_JCHAIN
2.88397e-178	0.938644	0.755	0.197	6.03615e-174	DNAJB9	DC_C4_JCHAIN
5.82021e-140	0.936187	0.599	0.154	1.21817e-135	ISCA1	DC_C4_JCHAIN
9.80299e-142	0.932856	0.998	0.931	2.05177e-137	UBC	DC_C4_JCHAIN
0	0.927652	0.673	0.037	0	PMEPA1	DC_C4_JCHAIN
5.35546e-142	0.92699	0.96	0.564	1.1209e-137	PLP2	DC_C4_JCHAIN
7.14665e-140	0.911194	0.993	0.817	1.49579e-135	PPIB	DC_C4_JCHAIN
5.7182e-116	0.908181	0.819	0.342	1.19682e-111	KDM6B	DC_C4_JCHAIN
1.69115e-101	0.904184	0.735	0.276	3.53959e-97	ATF5	DC_C4_JCHAIN
0	0.898703	0.653	0.048	0	SEMA7A	DC_C4_JCHAIN
1.25433e-291	0.889664	0.705	0.104	2.6253e-287	SMC6	DC_C4_JCHAIN
3.60862e-116	0.887759	0.97	0.609	7.55283e-112	DNAJA1	DC_C4_JCHAIN
3.19726e-119	0.887489	0.99	0.546	6.69187e-115	HLA-DQA1	DC_C4_JCHAIN
3.86982e-128	0.880353	0.453	0.088	8.09954e-124	CALCRL	DC_C4_JCHAIN
3.30278e-182	0.879281	0.837	0.255	6.91272e-178	RPS6KA4	DC_C4_JCHAIN
2.90057e-237	0.876407	0.693	0.124	6.07088e-233	CCDC186	DC_C4_JCHAIN
0	0.873927	0.703	0.049	0	ST6GALNAC4	DC_C4_JCHAIN
4.11542e-112	0.870608	0.931	0.523	8.61358e-108	HSPA5	DC_C4_JCHAIN
7.82591e-225	0.870518	0.74	0.146	1.63796e-220	SLAMF7	DC_C4_JCHAIN
8.49701e-139	0.868837	0.998	0.821	1.77842e-134	SUB1	DC_C4_JCHAIN
3.78501e-156	0.866516	0.993	0.787	7.92203e-152	HINT1	DC_C4_JCHAIN
8.31899e-115	0.861579	0.738	0.276	1.74116e-110	IFRD1	DC_C4_JCHAIN
2.11143e-131	0.861191	0.894	0.37	4.41921e-127	RNASE6	DC_C4_JCHAIN
0	0.854751	0.624	0.03	0	BLNK	DC_C4_JCHAIN
1.94727e-110	0.849713	0.968	0.716	4.07563e-106	COX5A	DC_C4_JCHAIN
2.41246e-157	0.848624	0.8	0.246	5.04928e-153	CSF2RB	DC_C4_JCHAIN
8.20801e-178	0.843348	1	0.963	1.71794e-173	RPLP0	DC_C4_JCHAIN
1.40845e-86	0.839098	0.317	0.062	2.94788e-82	ID1	DC_C4_JCHAIN
1.21412e-160	0.83898	0.908	0.35	2.54115e-156	PEBP1	DC_C4_JCHAIN
1.65498e-229	0.835292	0.646	0.106	3.46387e-225	CD38	DC_C4_JCHAIN
2.30091e-63	0.828083	0.812	0.451	4.8158e-59	TUBB4B	DC_C4_JCHAIN
1.46896e-85	0.822175	0.993	0.853	3.07453e-81	HSP90AA1	DC_C4_JCHAIN
1.06834e-233	0.820942	0.681	0.118	2.23603e-229	OFD1	DC_C4_JCHAIN
4.53666e-147	0.81752	1	0.987	9.49524e-143	CD74	DC_C4_JCHAIN
2.21916e-138	0.81654	0.908	0.377	4.64469e-134	SPINT2	DC_C4_JCHAIN
8.40328e-60	0.813807	0.748	0.392	1.75881e-55	ATF3	DC_C4_JCHAIN
0	0.813422	0.634	0.07	0	CHAF1A	DC_C4_JCHAIN
0	0.808533	0.532	0.016	0	IGHM	DC_C4_JCHAIN
0	0.80395	0.592	0.033	0	LIME1	DC_C4_JCHAIN
3.11899e-68	0.79903	0.844	0.478	6.52804e-64	CD83	DC_C4_JCHAIN
0	0.798672	0.599	0.002	0	PACSIN1	DC_C4_JCHAIN
2.57231e-109	0.795511	0.896	0.464	5.38385e-105	ARF4	DC_C4_JCHAIN
1.83344e-35	0.793382	0.745	0.543	3.83739e-31	ID2	DC_C4_JCHAIN
1.72757e-180	0.792393	0.671	0.145	3.61581e-176	SMIM3	DC_C4_JCHAIN
7.03128e-131	0.792057	0.859	0.354	1.47165e-126	SEPTIN6	DC_C4_JCHAIN
2.23451e-94	0.791184	0.968	0.725	4.67682e-90	SYNGR2	DC_C4_JCHAIN
1.41442e-169	0.788658	0.998	0.88	2.96038e-165	SRP14	DC_C4_JCHAIN
2.61211e-125	0.788232	0.705	0.208	5.46715e-121	CKS2	DC_C4_JCHAIN
3.88113e-167	0.78762	0.698	0.174	8.12321e-163	MAPKAPK2	DC_C4_JCHAIN
6.24881e-105	0.787188	0.834	0.398	1.30788e-100	C9orf142	DC_C4_JCHAIN
8.07072e-152	0.782551	0.579	0.128	1.6892e-147	C12orf45	DC_C4_JCHAIN
4.52771e-100	0.782173	0.668	0.236	9.4765e-96	IDI1	DC_C4_JCHAIN
3.01903e-116	0.774964	0.899	0.442	6.31883e-112	TRIM22	DC_C4_JCHAIN
2.17983e-115	0.773253	0.847	0.367	4.56239e-111	ANKRD11	DC_C4_JCHAIN
3.46819e-152	0.773246	0.671	0.17	7.25892e-148	ERN1	DC_C4_JCHAIN
2.15815e-267	0.773209	0.564	0.066	4.51702e-263	ZBTB18	DC_C4_JCHAIN
1.78346e-125	0.773205	0.983	0.677	3.73277e-121	PARK7	DC_C4_JCHAIN
5.3121e-92	0.771644	0.814	0.397	1.11182e-87	IRF2BP2	DC_C4_JCHAIN
0	0.771503	0.609	0.052	0	RUNX2	DC_C4_JCHAIN
2.48924e-133	0.76823	1	0.896	5.20997e-129	DDX5	DC_C4_JCHAIN
4.69982e-163	0.765323	0.673	0.166	9.83672e-159	FAM53C	DC_C4_JCHAIN
1.10854e-153	0.764438	0.641	0.158	2.32018e-149	JOSD1	DC_C4_JCHAIN
0	0.764354	0.589	0.018	0	CARD11	DC_C4_JCHAIN
4.5899e-179	0.764334	0.559	0.101	9.60667e-175	HCG18	DC_C4_JCHAIN
4.45666e-123	0.764306	0.827	0.316	9.32778e-119	PPP1R10	DC_C4_JCHAIN
1.64432e-151	0.762798	0.619	0.141	3.44155e-147	UBE2S	DC_C4_JCHAIN
0	0.762656	0.597	0.024	0	SLA2	DC_C4_JCHAIN
0	0.762647	0.592	0.04	0	TNFRSF21	DC_C4_JCHAIN
2.98496e-115	0.756682	0.95	0.563	6.24752e-111	NAPA	DC_C4_JCHAIN
0	0.753843	0.428	0.001	0	SLC32A1	DC_C4_JCHAIN
0	0.752149	0.45	0.022	0	LINC00996	DC_C4_JCHAIN
1.58793e-103	0.752039	0.98	0.725	3.32355e-99	BST2	DC_C4_JCHAIN
7.71006e-90	0.748519	0.723	0.315	1.61371e-85	GTF2B	DC_C4_JCHAIN
1.80756e-94	0.746109	0.705	0.264	3.78322e-90	PDE4B	DC_C4_JCHAIN
3.80045e-58	0.745754	0.668	0.346	7.95434e-54	ZC3HAV1	DC_C4_JCHAIN
1.31585e-74	0.745483	0.73	0.344	2.75407e-70	CSRNP1	DC_C4_JCHAIN
1.41608e-213	0.745113	0.547	0.081	2.96385e-209	LRR1	DC_C4_JCHAIN
4.95145e-108	0.744316	0.842	0.394	1.03634e-103	BAG1	DC_C4_JCHAIN
9.49726e-94	0.742467	0.938	0.579	1.98778e-89	SRSF2	DC_C4_JCHAIN
1.06305e-175	0.74137	0.73	0.184	2.22496e-171	PARP10	DC_C4_JCHAIN
2.46889e-119	0.732347	0.433	0.087	5.16738e-115	FXYD6	DC_C4_JCHAIN
7.01845e-103	0.732251	0.864	0.422	1.46896e-98	TAP1	DC_C4_JCHAIN
1.15168e-95	0.73116	0.876	0.473	2.41046e-91	CYCS	DC_C4_JCHAIN
1.50809e-134	0.7272	0.594	0.15	3.15644e-130	KPNA2	DC_C4_JCHAIN
2.58958e-168	0.726785	0.668	0.154	5.41999e-164	PPM1K	DC_C4_JCHAIN
2.08085e-119	0.724613	0.983	0.767	4.35523e-115	SSR4	DC_C4_JCHAIN
6.28337e-85	0.72337	0.96	0.612	1.31511e-80	CALR	DC_C4_JCHAIN
7.56832e-101	0.722873	0.396	0.082	1.58405e-96	TNFSF9	DC_C4_JCHAIN
7.9582e-81	0.721169	0.767	0.344	1.66565e-76	BHLHE40	DC_C4_JCHAIN
0	0.720729	0.619	0.064	0	FLNB	DC_C4_JCHAIN
1.81229e-186	0.720718	0.671	0.144	3.79313e-182	ALG2	DC_C4_JCHAIN
1.18197e-67	0.717422	0.948	0.674	2.47387e-63	HLA-DQB1	DC_C4_JCHAIN
1.15223e-96	0.715151	0.933	0.496	2.41162e-92	LAP3	DC_C4_JCHAIN
2.51632e-105	0.714892	0.611	0.188	5.26666e-101	MIR22HG	DC_C4_JCHAIN
1.57244e-72	0.710609	0.896	0.57	3.29112e-68	SRSF7	DC_C4_JCHAIN
1.80255e-109	0.70749	0.99	0.789	3.77274e-105	UBB	DC_C4_JCHAIN
4.25706e-126	0.707426	0.708	0.232	8.91002e-122	DCK	DC_C4_JCHAIN
1.34378e-82	0.70491	0.985	0.79	2.81253e-78	HSP90AB1	DC_C4_JCHAIN
0	0.704703	0.54	0.026	0	NEK8	DC_C4_JCHAIN
2.63079e-83	0.704204	0.928	0.527	5.50625e-79	HSPE1	DC_C4_JCHAIN
1.32416e-229	0.703921	0.624	0.098	2.77147e-225	WDFY4	DC_C4_JCHAIN
3.72467e-76	0.702183	0.913	0.583	7.79574e-72	REL	DC_C4_JCHAIN
8.56369e-122	0.700645	0.708	0.233	1.79238e-117	NOP58	DC_C4_JCHAIN
4.30186e-300	0.700375	0.614	0.069	9.00379e-296	SEPTIN1	DC_C4_JCHAIN
4.02457e-118	0.697622	0.864	0.343	8.42344e-114	IL2RG	DC_C4_JCHAIN
2.68322e-109	0.695453	0.884	0.421	5.61598e-105	DDX24	DC_C4_JCHAIN
5.89381e-106	0.691727	0.849	0.392	1.23357e-101	FKBP2	DC_C4_JCHAIN
3.87204e-67	0.691143	0.705	0.342	8.10418e-63	PTP4A1	DC_C4_JCHAIN
6.80228e-229	0.690446	0.525	0.067	1.42372e-224	USP18	DC_C4_JCHAIN
4.34416e-107	0.690215	0.948	0.429	9.09233e-103	SELL	DC_C4_JCHAIN
2.06432e-146	0.689716	0.663	0.172	4.32063e-142	LINC-PINT	DC_C4_JCHAIN
5.80416e-67	0.68821	0.866	0.498	1.21481e-62	NR4A1	DC_C4_JCHAIN
2.66006e-281	0.686353	0.55	0.058	5.56751e-277	AHI1	DC_C4_JCHAIN
0	0.686319	0.569	0.043	0	PALD1	DC_C4_JCHAIN
1.88023e-123	0.685592	0.569	0.142	3.93532e-119	OPN3	DC_C4_JCHAIN
1.44721e-55	0.684604	0.829	0.519	3.02901e-51	BTG2	DC_C4_JCHAIN
0	0.68316	0.401	0.003	0	PLVAP	DC_C4_JCHAIN
6.60506e-111	0.681045	0.651	0.209	1.38244e-106	N4BP2L1	DC_C4_JCHAIN
1.96599e-96	0.680982	0.755	0.323	4.11482e-92	POLR2A	DC_C4_JCHAIN
2.22082e-264	0.680489	0.52	0.056	4.64817e-260	ENPP2	DC_C4_JCHAIN
0	0.679089	0.48	0.007	0	SCAMP5	DC_C4_JCHAIN
4.37677e-52	0.676395	0.738	0.393	9.16057e-48	CHMP1B	DC_C4_JCHAIN
3.44771e-124	0.673332	0.691	0.209	7.21607e-120	TMEM109	DC_C4_JCHAIN
0	0.673294	0.48	0.007	0	AEBP1	DC_C4_JCHAIN
1.94333e-59	0.669102	0.98	0.839	4.06739e-55	HSPA8	DC_C4_JCHAIN
2.38725e-88	0.665069	0.881	0.477	4.9965e-84	CD4	DC_C4_JCHAIN
1.36342e-97	0.660541	0.725	0.284	2.85363e-93	RRBP1	DC_C4_JCHAIN
3.34284e-107	0.659458	0.626	0.185	6.99657e-103	NKG7	DC_C4_JCHAIN
6.29527e-184	0.658978	0.606	0.115	1.3176e-179	SEPTIN11	DC_C4_JCHAIN
8.4763e-106	0.658736	0.713	0.257	1.77409e-101	SEC11C	DC_C4_JCHAIN
2.0658e-146	0.654831	0.639	0.16	4.32372e-142	GGA2	DC_C4_JCHAIN
5.48021e-87	0.651841	0.891	0.478	1.14701e-82	CCDC88A	DC_C4_JCHAIN
1.12968e-122	0.649865	0.589	0.153	2.36443e-118	TOB2	DC_C4_JCHAIN
3.273e-81	0.649095	0.968	0.746	6.85038e-77	SEC61G	DC_C4_JCHAIN
1.78913e-140	0.647304	0.579	0.134	3.74466e-136	GRASP	DC_C4_JCHAIN
1.40979e-114	0.646029	0.636	0.186	2.9507e-110	IGF2R	DC_C4_JCHAIN
1.23572e-118	0.640377	0.574	0.147	2.58636e-114	C3orf58	DC_C4_JCHAIN
6.11657e-97	0.638628	0.554	0.162	1.2802e-92	ETV3	DC_C4_JCHAIN
2.95573e-109	0.638044	0.705	0.247	6.18633e-105	PDIA4	DC_C4_JCHAIN
4.07952e-137	0.637974	0.624	0.154	8.53843e-133	ARID3A	DC_C4_JCHAIN
2.87413e-123	0.637653	0.646	0.19	6.01556e-119	RNF126	DC_C4_JCHAIN
6.92961e-180	0.63755	0.55	0.096	1.45037e-175	SLC1A4	DC_C4_JCHAIN
9.17998e-85	0.637384	0.804	0.39	1.92137e-80	ACTN4	DC_C4_JCHAIN
0	0.63298	0.475	0.035	0	FUZ	DC_C4_JCHAIN
1.56277e-217	0.63268	0.396	0.037	3.27088e-213	PPP1R14A	DC_C4_JCHAIN
5.18859e-85	0.629125	0.688	0.259	1.08597e-80	PHACTR1	DC_C4_JCHAIN
2.47311e-58	0.625752	0.829	0.513	5.17622e-54	ISG15	DC_C4_JCHAIN
1.46975e-84	0.622592	0.426	0.109	3.07619e-80	CCND2	DC_C4_JCHAIN
6.90847e-267	0.621695	0.49	0.048	1.44594e-262	KIAA0226L	DC_C4_JCHAIN
6.34386e-169	0.621573	0.621	0.124	1.32777e-164	PLA2G16	DC_C4_JCHAIN
1.46633e-80	0.620846	0.822	0.417	3.06903e-76	HNRNPUL1	DC_C4_JCHAIN
7.99761e-67	0.618406	0.913	0.578	1.6739e-62	SFPQ	DC_C4_JCHAIN
4.93757e-113	0.61793	0.998	0.92	1.03343e-108	MYL12A	DC_C4_JCHAIN
8.35249e-181	0.617861	0.507	0.078	1.74818e-176	RBM38	DC_C4_JCHAIN
1.41955e-71	0.616789	0.899	0.526	2.97111e-67	STAT1	DC_C4_JCHAIN
7.67594e-205	0.611553	0.453	0.055	1.60657e-200	SEPHS1	DC_C4_JCHAIN
6.444e-204	0.609069	0.54	0.081	1.34873e-199	PDE7A	DC_C4_JCHAIN
5.06078e-151	0.608832	0.527	0.103	1.05922e-146	CTDP1	DC_C4_JCHAIN
1.34192e-71	0.608706	0.881	0.541	2.80863e-67	SSR3	DC_C4_JCHAIN
2.66624e-164	0.608159	0.601	0.125	5.58044e-160	USP36	DC_C4_JCHAIN
1.78683e-211	0.607445	0.621	0.1	3.73983e-207	ATP2A3	DC_C4_JCHAIN
5.50118e-88	0.607373	0.851	0.395	1.1514e-83	IGFLR1	DC_C4_JCHAIN
9.25584e-67	0.605832	0.891	0.574	1.93725e-62	JUND	DC_C4_JCHAIN
1.19774e-67	0.605412	0.943	0.662	2.50688e-63	SRSF3	DC_C4_JCHAIN
2.97961e-139	0.603318	0.547	0.117	6.23633e-135	HIVEP1	DC_C4_JCHAIN
2.69249e-88	0.597521	1	0.984	5.63539e-84	H3F3B	DC_C4_JCHAIN
0	0.593978	0.416	0.006	0	SMIM5	DC_C4_JCHAIN
4.56858e-87	0.59321	0.691	0.267	9.56205e-83	FYTTD1	DC_C4_JCHAIN
3.95301e-103	0.593078	1	0.995	8.27364e-99	MALAT1	DC_C4_JCHAIN
2.11265e-236	0.592873	0.458	0.048	4.42177e-232	ZNF10	DC_C4_JCHAIN
5.91354e-94	0.59235	0.777	0.308	1.2377e-89	EIF2AK2	DC_C4_JCHAIN
8.17622e-70	0.588495	0.792	0.421	1.71128e-65	TMED9	DC_C4_JCHAIN
3.70813e-26	0.586679	0.7	0.504	7.76111e-22	ATP1B3	DC_C4_JCHAIN
0	0.584986	0.455	0.012	0	COBLL1	DC_C4_JCHAIN
4.72716e-70	0.584563	0.95	0.652	9.89395e-66	NCL	DC_C4_JCHAIN
1.2512e-80	0.584229	0.45	0.122	2.61877e-76	RNU12	DC_C4_JCHAIN
4.08065e-264	0.583729	0.396	0.029	8.5408e-260	SPON2	DC_C4_JCHAIN
9.65499e-83	0.583627	0.792	0.357	2.02079e-78	SKIL	DC_C4_JCHAIN
9.83977e-82	0.582067	0.54	0.178	2.05946e-77	SLC12A7	DC_C4_JCHAIN
9.65036e-71	0.580962	0.866	0.507	2.01982e-66	FERMT3	DC_C4_JCHAIN
7.74374e-118	0.579827	0.45	0.092	1.62077e-113	DNAJB4	DC_C4_JCHAIN
7.68915e-75	0.579823	0.931	0.565	1.60934e-70	P4HB	DC_C4_JCHAIN
1.00757e-89	0.579772	0.584	0.188	2.10883e-85	NFKBID	DC_C4_JCHAIN
2.20758e-39	0.578895	0.824	0.553	4.62046e-35	FOSB	DC_C4_JCHAIN
8.91081e-75	0.576412	0.889	0.495	1.86503e-70	OSTC	DC_C4_JCHAIN
0	0.575832	0.413	0.023	0	BIK	DC_C4_JCHAIN
1.10771e-73	0.572817	0.973	0.774	2.31844e-69	NPM1	DC_C4_JCHAIN
7.68263e-83	0.572765	0.926	0.492	1.60797e-78	HMGN1	DC_C4_JCHAIN
2.62862e-97	0.572561	0.545	0.155	5.50171e-93	CENPC	DC_C4_JCHAIN
3.62087e-65	0.572354	0.965	0.698	7.57847e-61	PPP1R15A	DC_C4_JCHAIN
2.96642e-51	0.571683	0.946	0.796	6.20872e-47	MCL1	DC_C4_JCHAIN
6.62467e-196	0.571607	0.554	0.086	1.38654e-191	MCOLN2	DC_C4_JCHAIN
3.46931e-83	0.570509	0.757	0.329	7.26126e-79	ETF1	DC_C4_JCHAIN
3.15044e-65	0.566596	0.851	0.485	6.59386e-61	UBE2J1	DC_C4_JCHAIN
5.83779e-87	0.565529	0.649	0.223	1.22185e-82	GAPT	DC_C4_JCHAIN
3.75959e-110	0.56224	0.624	0.183	7.86882e-106	SNX9	DC_C4_JCHAIN
2.63465e-73	0.559251	0.817	0.42	5.51431e-69	RPN2	DC_C4_JCHAIN
4.61672e-65	0.557057	0.933	0.621	9.6628e-61	FUS	DC_C4_JCHAIN
2.70492e-158	0.556198	0.527	0.098	5.66139e-154	KCTD5	DC_C4_JCHAIN
1.3326e-85	0.555039	0.572	0.183	2.78913e-81	HEXIM1	DC_C4_JCHAIN
6.14603e-63	0.554896	0.698	0.324	1.28636e-58	SH2B3	DC_C4_JCHAIN
9.20893e-68	0.554761	0.725	0.308	1.92743e-63	SOCS3	DC_C4_JCHAIN
4.48385e-56	0.552056	0.859	0.53	9.3847e-52	IFI16	DC_C4_JCHAIN
1.09791e-84	0.551439	0.364	0.081	2.29792e-80	JMY	DC_C4_JCHAIN
2.04017e-67	0.5512	0.98	0.776	4.27009e-63	VAMP8	DC_C4_JCHAIN
2.67654e-87	0.550828	0.572	0.188	5.60199e-83	ATG101	DC_C4_JCHAIN
3.51991e-93	0.550799	0.686	0.252	7.36717e-89	RNF5	DC_C4_JCHAIN
1.4679e-121	0.550507	0.631	0.174	3.07231e-117	NGLY1	DC_C4_JCHAIN
1.2184e-54	0.549978	0.995	0.892	2.55012e-50	ZFP36	DC_C4_JCHAIN
6.17365e-108	0.547991	0.698	0.232	1.29214e-103	SUPT5H	DC_C4_JCHAIN
3.18118e-43	0.54799	0.547	0.255	6.65821e-39	PMAIP1	DC_C4_JCHAIN
9.9053e-51	0.546945	0.918	0.632	2.07318e-46	MPEG1	DC_C4_JCHAIN
6.63323e-56	0.546629	0.948	0.69	1.38834e-51	SAP18	DC_C4_JCHAIN
6.73177e-62	0.546243	0.891	0.579	1.40896e-57	GNAS	DC_C4_JCHAIN
7.36085e-42	0.546226	0.49	0.209	1.54063e-37	IFIT2	DC_C4_JCHAIN
7.62057e-120	0.543584	0.547	0.133	1.59498e-115	GNL3	DC_C4_JCHAIN
5.74017e-76	0.543471	0.755	0.336	1.20142e-71	RBBP6	DC_C4_JCHAIN
1.49794e-92	0.541629	0.998	0.905	3.13519e-88	RPSA	DC_C4_JCHAIN
6.91787e-11	0.539318	0.453	0.309	1.44791e-06	HSPA1B	DC_C4_JCHAIN
4.96045e-50	0.538502	0.948	0.748	1.03822e-45	DBI	DC_C4_JCHAIN
4.37623e-101	0.538411	0.579	0.169	9.15944e-97	MEF2D	DC_C4_JCHAIN
2.07126e-287	0.536082	0.49	0.043	4.33514e-283	P2RY14	DC_C4_JCHAIN
1.33676e-154	0.534235	0.525	0.098	2.79784e-150	CHST12	DC_C4_JCHAIN
4.76947e-86	0.533752	0.661	0.244	9.9825e-82	MORF4L2	DC_C4_JCHAIN
3.67914e-76	0.533141	0.891	0.479	7.70044e-72	LDHB	DC_C4_JCHAIN
0	0.532746	0.413	0.019	0	RP11-117D22.2	DC_C4_JCHAIN
5.75049e-77	0.532488	0.99	0.871	1.20358e-72	CHCHD2	DC_C4_JCHAIN
3.2975e-94	0.530502	0.658	0.223	6.90166e-90	RNF11	DC_C4_JCHAIN
2.43932e-233	0.528614	0.527	0.064	5.1055e-229	OCIAD2	DC_C4_JCHAIN
3.16476e-209	0.528601	0.436	0.049	6.62384e-205	GNG7	DC_C4_JCHAIN
6.67759e-123	0.527412	0.614	0.159	1.39762e-118	TSPAN3	DC_C4_JCHAIN
6.76e-83	0.526496	0.651	0.232	1.41487e-78	ARID5A	DC_C4_JCHAIN
1.6336e-65	0.526145	0.861	0.486	3.41913e-61	TRAM1	DC_C4_JCHAIN
5.48863e-90	0.525895	0.527	0.152	1.14877e-85	RNF139	DC_C4_JCHAIN
1.68824e-114	0.525816	0.537	0.133	3.5335e-110	CNP	DC_C4_JCHAIN
9.54078e-271	0.525017	0.463	0.041	1.99689e-266	PPP1R16B	DC_C4_JCHAIN
1.65414e-65	0.524931	0.871	0.506	3.46211e-61	ARL6IP1	DC_C4_JCHAIN
8.38122e-84	0.524779	0.698	0.271	1.75419e-79	OGT	DC_C4_JCHAIN
6.19405e-97	0.524418	0.631	0.201	1.29641e-92	NOP56	DC_C4_JCHAIN
3.75595e-58	0.521746	0.809	0.461	7.86121e-54	ANKRD12	DC_C4_JCHAIN
0	0.521668	0.416	0.003	0	EPHB1	DC_C4_JCHAIN
0	0.520752	0.436	0.027	0	CD320	DC_C4_JCHAIN
9.73962e-60	0.52048	0.797	0.43	2.0385e-55	SIVA1	DC_C4_JCHAIN
5.22959e-72	0.520204	0.804	0.386	1.09455e-67	SLC3A2	DC_C4_JCHAIN
3.43161e-80	0.516833	0.621	0.222	7.18236e-76	MANF	DC_C4_JCHAIN
1.32552e-122	0.516646	0.559	0.135	2.77431e-118	SNRPN	DC_C4_JCHAIN
3.55203e-103	0.515907	0.562	0.157	7.4344e-99	BTAF1	DC_C4_JCHAIN
4.1694e-104	0.514323	0.55	0.15	8.72656e-100	DCPS	DC_C4_JCHAIN
3.3221e-115	0.514078	0.475	0.103	6.95316e-111	PIM2	DC_C4_JCHAIN
2.02653e-70	0.513738	0.743	0.305	4.24153e-66	ICAM1	DC_C4_JCHAIN
8.03363e-72	0.512079	0.792	0.391	1.68144e-67	C1QBP	DC_C4_JCHAIN
5.60145e-65	0.510839	0.767	0.365	1.17238e-60	MX2	DC_C4_JCHAIN
3.10939e-56	0.510128	0.908	0.579	6.50796e-52	EIF5	DC_C4_JCHAIN
5.27195e-79	0.509127	0.75	0.326	1.10342e-74	TRABD	DC_C4_JCHAIN
5.23211e-42	0.508597	0.639	0.329	1.09508e-37	FOSL2	DC_C4_JCHAIN
1.09066e-139	0.507864	0.455	0.081	2.28275e-135	MYO1E	DC_C4_JCHAIN
3.51704e-52	0.507851	0.827	0.483	7.36116e-48	PDIA6	DC_C4_JCHAIN
5.64085e-86	0.507539	0.683	0.256	1.18063e-81	SMARCB1	DC_C4_JCHAIN
1.74023e-78	0.507509	0.639	0.24	3.64229e-74	EIF1AY	DC_C4_JCHAIN
1.40109e-65	0.506687	0.963	0.664	2.93248e-61	ERP29	DC_C4_JCHAIN
1.23179e-73	0.50523	0.668	0.261	2.57813e-69	RUNX1	DC_C4_JCHAIN
1.3314e-159	0.504366	0.488	0.081	2.78661e-155	SLC38A1	DC_C4_JCHAIN
8.1603e-80	0.502534	0.587	0.2	1.70795e-75	TOR3A	DC_C4_JCHAIN
2.17564e-60	0.502393	0.963	0.642	4.55362e-56	HLA-DMA	DC_C4_JCHAIN
3.51621e-59	0.501909	0.822	0.476	7.35943e-55	MAN2B1	DC_C4_JCHAIN
6.77186e-87	0.50174	0.671	0.242	1.41735e-82	NDUFC2	DC_C4_JCHAIN
8.5121e-89	0.501599	0.673	0.226	1.78158e-84	PTMS	DC_C4_JCHAIN
4.05349e-87	0.500912	0.51	0.15	8.48395e-83	BCL2L11	DC_C4_JCHAIN
3.91488e-60	0.500181	0.834	0.497	8.19385e-56	VCP	DC_C4_JCHAIN
2.64352e-67	0.500122	0.76	0.364	5.5329e-63	LPXN	DC_C4_JCHAIN
2.24117e-200	0.497788	0.478	0.062	4.69078e-196	CDYL	DC_C4_JCHAIN
4.19726e-74	0.497203	0.663	0.27	8.78486e-70	SEC61A1	DC_C4_JCHAIN
0	0.495927	0.423	0.025	0	GPX7	DC_C4_JCHAIN
2.85657e-90	0.495894	0.498	0.136	5.97881e-86	REPIN1	DC_C4_JCHAIN
4.04496e-296	0.495717	0.421	0.029	8.46611e-292	STRBP	DC_C4_JCHAIN
2.79805e-73	0.495515	0.713	0.311	5.85633e-69	SRPRA	DC_C4_JCHAIN
2.77811e-90	0.495458	0.611	0.203	5.81459e-86	NIPA2	DC_C4_JCHAIN
1.44889e-126	0.494354	0.507	0.106	3.03252e-122	CXXC5	DC_C4_JCHAIN
3.42455e-58	0.494006	0.743	0.374	7.16757e-54	IFI35	DC_C4_JCHAIN
0	0.493908	0.411	0.022	0	AFF3	DC_C4_JCHAIN
2.48253e-119	0.493067	0.48	0.103	5.19594e-115	PFKP	DC_C4_JCHAIN
2.68461e-67	0.492903	0.743	0.341	5.61888e-63	APEX1	DC_C4_JCHAIN
0	0.492576	0.384	0.01	0	TMIGD2	DC_C4_JCHAIN
7.74975e-63	0.490248	0.817	0.42	1.62202e-58	TOP1	DC_C4_JCHAIN
0	0.489852	0.203	0.002	0	NPTX2	DC_C4_JCHAIN
1.54964e-179	0.489834	0.446	0.059	3.2434e-175	ST3GAL4	DC_C4_JCHAIN
1.23508e-58	0.489331	0.837	0.475	2.58501e-54	SSR1	DC_C4_JCHAIN
1.4481e-90	0.489246	0.495	0.135	3.03088e-86	BAIAP2	DC_C4_JCHAIN
3.81853e-198	0.488894	0.446	0.054	7.99219e-194	CTNS	DC_C4_JCHAIN
3.02428e-57	0.487477	0.851	0.525	6.32982e-53	HNRNPA0	DC_C4_JCHAIN
1.98015e-135	0.48745	0.527	0.106	4.14445e-131	GLT1D1	DC_C4_JCHAIN
4.97136e-81	0.487066	0.653	0.24	1.04051e-76	AD000671.6	DC_C4_JCHAIN
3.68449e-64	0.486626	0.686	0.296	7.71163e-60	CHD9	DC_C4_JCHAIN
1.01546e-68	0.48635	0.676	0.292	2.12535e-64	PHB	DC_C4_JCHAIN
7.17089e-66	0.483853	0.703	0.317	1.50087e-61	CORO1C	DC_C4_JCHAIN
1.40314e-131	0.483407	0.463	0.087	2.93678e-127	LPIN1	DC_C4_JCHAIN
8.50675e-92	0.482431	0.649	0.204	1.78046e-87	SLC44A2	DC_C4_JCHAIN
7.36136e-77	0.482273	0.5	0.158	1.54073e-72	MGAT2	DC_C4_JCHAIN
5.39588e-48	0.482225	0.708	0.372	1.12936e-43	G3BP2	DC_C4_JCHAIN
5.42706e-60	0.481815	0.72	0.353	1.13588e-55	BRD4	DC_C4_JCHAIN
3.2419e-125	0.480656	0.418	0.073	6.78529e-121	PTP4A3	DC_C4_JCHAIN
5.39518e-57	0.480523	0.812	0.459	1.12921e-52	IDS	DC_C4_JCHAIN
2.34661e-274	0.47956	0.369	0.023	4.91146e-270	LY9	DC_C4_JCHAIN
1.83867e-277	0.478531	0.426	0.032	3.84834e-273	VEGFB	DC_C4_JCHAIN
5.75819e-142	0.477914	0.478	0.087	1.20519e-137	RMDN3	DC_C4_JCHAIN
4.63204e-87	0.477525	0.569	0.18	9.69487e-83	PPP6R1	DC_C4_JCHAIN
2.39644e-66	0.476759	0.767	0.363	5.01576e-62	PTPN1	DC_C4_JCHAIN
0	0.476488	0.307	0.002	0	VASH2	DC_C4_JCHAIN
5.94526e-133	0.475034	1	0.999	1.24434e-128	RPS12	DC_C4_JCHAIN
1.42012e-49	0.474806	0.619	0.294	2.97231e-45	SAMD9L	DC_C4_JCHAIN
1.76086e-146	0.473551	0.473	0.082	3.68549e-142	ADAM19	DC_C4_JCHAIN
4.11137e-58	0.473486	0.851	0.482	8.6051e-54	TMED10	DC_C4_JCHAIN
2.85512e-103	0.473454	1	0.953	5.97578e-99	RPS5	DC_C4_JCHAIN
1.16024e-78	0.47336	0.517	0.162	2.42839e-74	PAIP1	DC_C4_JCHAIN
1.41143e-64	0.473241	0.582	0.233	2.95411e-60	DDB1	DC_C4_JCHAIN
0	0.47284	0.366	0.016	0	SIDT1	DC_C4_JCHAIN
1.40867e-54	0.471514	0.886	0.597	2.94834e-50	CD164	DC_C4_JCHAIN
2.50297e-135	0.471149	0.463	0.083	5.23871e-131	TLR7	DC_C4_JCHAIN
9.2793e-160	0.468788	0.408	0.057	1.94216e-155	SLC2A1	DC_C4_JCHAIN
8.64954e-53	0.467568	0.921	0.665	1.81035e-48	RBM39	DC_C4_JCHAIN
3.45437e-297	0.467554	0.309	0.012	7.23e-293	TOX2	DC_C4_JCHAIN
2.18667e-70	0.465404	0.998	0.903	4.5767e-66	EEF1B2	DC_C4_JCHAIN
1.10093e-83	0.464488	0.515	0.15	2.30425e-79	HIST1H2BK	DC_C4_JCHAIN
3.83213e-79	0.463586	0.653	0.237	8.02065e-75	MALT1	DC_C4_JCHAIN
1.48624e-57	0.463306	0.616	0.269	3.11071e-53	BBX	DC_C4_JCHAIN
2.25794e-111	0.463114	0.478	0.107	4.72587e-107	USP11	DC_C4_JCHAIN
1.58339e-105	0.463089	0.47	0.109	3.31404e-101	MAN1A1	DC_C4_JCHAIN
4.4038e-115	0.462189	0.525	0.12	9.21716e-111	CBFA2T3	DC_C4_JCHAIN
6.94381e-61	0.462116	0.698	0.303	1.45334e-56	PIM3	DC_C4_JCHAIN
1.58815e-88	0.462031	0.601	0.187	3.324e-84	CYFIP2	DC_C4_JCHAIN
2.79384e-54	0.461291	0.859	0.526	5.84751e-50	NDUFV2	DC_C4_JCHAIN
1.85517e-96	0.461206	0.488	0.125	3.88286e-92	ITPR1	DC_C4_JCHAIN
2.88215e-129	0.45992	0.448	0.085	6.03234e-125	MAP4K1	DC_C4_JCHAIN
2.50617e-71	0.459657	0.535	0.184	5.24541e-67	AHCY	DC_C4_JCHAIN
2.30678e-80	0.458567	0.295	0.056	4.8281e-76	LAG3	DC_C4_JCHAIN
2.13373e-231	0.458353	0.438	0.043	4.4659e-227	MAP2K6	DC_C4_JCHAIN
8.08052e-79	0.458068	0.572	0.191	1.69125e-74	CIITA	DC_C4_JCHAIN
1.7973e-59	0.457991	0.854	0.482	3.76174e-55	SPCS3	DC_C4_JCHAIN
3.52546e-54	0.457891	0.943	0.681	7.3788e-50	RAN	DC_C4_JCHAIN
5.97362e-84	0.45641	0.552	0.168	1.25028e-79	INPP4A	DC_C4_JCHAIN
1.93258e-90	0.456254	0.547	0.162	4.0449e-86	SNRNP25	DC_C4_JCHAIN
5.56124e-81	0.45371	0.431	0.112	1.16397e-76	ERO1B	DC_C4_JCHAIN
6.57975e-59	0.453358	0.629	0.266	1.37714e-54	HVCN1	DC_C4_JCHAIN
0	0.453165	0.371	0.009	0	EPHA2	DC_C4_JCHAIN
1.93773e-101	0.452885	0.418	0.089	4.05566e-97	CLECL1	DC_C4_JCHAIN
0	0.451359	0.376	0.001	0	PHEX	DC_C4_JCHAIN
2.02715e-82	0.451269	0.53	0.163	4.24282e-78	ABCE1	DC_C4_JCHAIN
1.61182e-73	0.451251	0.606	0.226	3.37354e-69	MAD2L2	DC_C4_JCHAIN
4.35628e-96	0.450304	0.517	0.137	9.11769e-92	RALGAPA1	DC_C4_JCHAIN
5.70916e-45	0.45023	0.723	0.396	1.19493e-40	TNFSF13	DC_C4_JCHAIN
7.31423e-52	0.450005	0.955	0.745	1.53087e-47	SRSF5	DC_C4_JCHAIN
3.46745e-86	0.449886	0.384	0.086	7.25738e-82	SUSD1	DC_C4_JCHAIN
1.32381e-68	0.449434	0.639	0.254	2.77073e-64	USF2	DC_C4_JCHAIN
1.193e-89	0.449241	0.599	0.19	2.49695e-85	WBSCR22	DC_C4_JCHAIN
1.0989e-115	0.448284	0.502	0.116	2.3e-111	TP53I13	DC_C4_JCHAIN
3.46211e-61	0.44793	0.374	0.107	7.2462e-57	GZF1	DC_C4_JCHAIN
1.17013e-49	0.447842	0.829	0.494	2.44908e-45	CD47	DC_C4_JCHAIN
2.12952e-109	0.447298	0.465	0.101	4.45708e-105	RELL1	DC_C4_JCHAIN
1.07517e-67	0.447259	1	0.941	2.25034e-63	RPL3	DC_C4_JCHAIN
2.11659e-53	0.446668	0.881	0.529	4.43002e-49	TRA2B	DC_C4_JCHAIN
6.4841e-75	0.445577	0.515	0.166	1.35712e-70	AMZ2	DC_C4_JCHAIN
1.08229e-15	0.445562	0.275	0.139	2.26522e-11	KCNQ1OT1	DC_C4_JCHAIN
0	0.445528	0.339	0.005	0	PROC	DC_C4_JCHAIN
3.88787e-107	0.444249	0.443	0.095	8.13731e-103	HIVEP3	DC_C4_JCHAIN
1.66616e-63	0.443192	0.713	0.321	3.48728e-59	SULF2	DC_C4_JCHAIN
2.24847e-148	0.442856	0.248	0.02	4.70605e-144	FXYD2	DC_C4_JCHAIN
2.12744e-102	0.442793	0.446	0.099	4.45274e-98	CBX4	DC_C4_JCHAIN
3.60138e-98	0.442439	0.374	0.074	7.53769e-94	AGPAT5	DC_C4_JCHAIN
0	0.440812	0.349	0.011	0	SCN9A	DC_C4_JCHAIN
2.14447e-44	0.440095	0.597	0.286	4.48837e-40	SERTAD1	DC_C4_JCHAIN
1.08172e-60	0.440059	0.547	0.206	2.26405e-56	HIST1H4C	DC_C4_JCHAIN
1.56561e-41	0.439758	0.661	0.342	3.27682e-37	HSPH1	DC_C4_JCHAIN
8.94778e-40	0.439599	0.844	0.536	1.87277e-35	PTPRE	DC_C4_JCHAIN
2.27296e-117	0.439472	0.498	0.111	4.75731e-113	ZDHHC4	DC_C4_JCHAIN
3.0324e-240	0.438696	0.379	0.03	6.34682e-236	MAGED1	DC_C4_JCHAIN
4.1545e-131	0.438604	0.361	0.053	8.69537e-127	TBC1D13	DC_C4_JCHAIN
6.18051e-166	0.438275	0.379	0.046	1.29358e-161	ICOSLG	DC_C4_JCHAIN
1.84452e-51	0.438139	0.752	0.393	3.86057e-47	PSMA3	DC_C4_JCHAIN
0	0.438012	0.342	0.009	0	AZIN2	DC_C4_JCHAIN
3.0003e-54	0.436742	0.559	0.222	6.27962e-50	SNHG7	DC_C4_JCHAIN
2.21533e-109	0.436538	0.485	0.11	4.6367e-105	GTPBP1	DC_C4_JCHAIN
1.32951e-241	0.436462	0.369	0.027	2.78266e-237	ABHD15	DC_C4_JCHAIN
4.19082e-59	0.436106	0.606	0.252	8.77139e-55	NUDT22	DC_C4_JCHAIN
1.00764e-80	0.431469	0.998	0.942	2.10898e-76	PPIA	DC_C4_JCHAIN
5.68264e-110	0.431402	0.441	0.093	1.18938e-105	CH507-42P11.8	DC_C4_JCHAIN
9.64425e-48	0.43109	0.827	0.474	2.01854e-43	HSPD1	DC_C4_JCHAIN
7.33882e-33	0.430831	0.842	0.627	1.53602e-28	AKAP13	DC_C4_JCHAIN
5.50984e-59	0.430816	0.71	0.328	1.15321e-54	HSPA9	DC_C4_JCHAIN
1.33044e-122	0.430163	0.438	0.083	2.78461e-118	ZDHHC17	DC_C4_JCHAIN
1.27066e-99	0.429569	0.525	0.133	2.65949e-95	ADA	DC_C4_JCHAIN
4.31961e-63	0.429469	0.99	0.863	9.04094e-59	HNRNPA1	DC_C4_JCHAIN
4.83652e-54	0.429162	0.676	0.318	1.01228e-49	SND1	DC_C4_JCHAIN
5.09351e-48	0.428713	0.5	0.205	1.06607e-43	PFKFB3	DC_C4_JCHAIN
7.56539e-60	0.428104	0.517	0.192	1.58344e-55	NXT1	DC_C4_JCHAIN
0	0.427971	0.23	0.002	0	RP11-385F7.1	DC_C4_JCHAIN
3.54351e-48	0.427505	0.948	0.689	7.41657e-44	C11orf31	DC_C4_JCHAIN
2.21989e-226	0.427095	0.329	0.023	4.64623e-222	GRAMD1B	DC_C4_JCHAIN
4.7679e-82	0.426969	0.522	0.156	9.97922e-78	CERS6	DC_C4_JCHAIN
1.43225e-46	0.425816	0.913	0.61	2.99769e-42	TAPBP	DC_C4_JCHAIN
2.67926e-42	0.425605	0.733	0.397	5.60769e-38	SNHG8	DC_C4_JCHAIN
6.08131e-57	0.423603	0.656	0.284	1.27282e-52	UNC93B1	DC_C4_JCHAIN
3.03938e-61	0.422653	0.621	0.258	6.36142e-57	DNAJB11	DC_C4_JCHAIN
8.6573e-47	0.420467	0.631	0.306	1.81197e-42	SFT2D2	DC_C4_JCHAIN
1.4096e-47	0.420323	0.767	0.427	2.9503e-43	YME1L1	DC_C4_JCHAIN
5.47454e-50	0.419011	0.587	0.266	1.14582e-45	LRRC59	DC_C4_JCHAIN
3.42462e-67	0.418121	0.535	0.186	7.16773e-63	LMAN1	DC_C4_JCHAIN
1.18193e-55	0.417978	0.72	0.344	2.47378e-51	CLK1	DC_C4_JCHAIN
8.35863e-54	0.417613	0.673	0.314	1.74946e-49	UVRAG	DC_C4_JCHAIN
5.00521e-136	0.417075	0.418	0.068	1.04759e-131	CSNK1E	DC_C4_JCHAIN
1.66213e-60	0.416826	0.619	0.256	3.47885e-56	RNF138	DC_C4_JCHAIN
6.23283e-200	0.413602	0.307	0.023	1.30453e-195	SIT1	DC_C4_JCHAIN
1.00462e-36	0.413168	0.807	0.489	2.10267e-32	C12orf57	DC_C4_JCHAIN
5.80303e-64	0.411829	0.473	0.153	1.21457e-59	ALKBH5	DC_C4_JCHAIN
2.21618e-54	0.411753	0.542	0.221	4.63846e-50	NUP62	DC_C4_JCHAIN
1.20651e-50	0.411616	0.609	0.275	2.52522e-46	ARFGAP3	DC_C4_JCHAIN
3.77425e-46	0.411591	0.817	0.482	7.8995e-42	TMED2	DC_C4_JCHAIN
3.74949e-51	0.41114	0.668	0.316	7.84767e-47	ETV6	DC_C4_JCHAIN
2.38266e-137	0.410953	0.342	0.045	4.98691e-133	PRMT7	DC_C4_JCHAIN
9.33248e-46	0.410152	0.76	0.421	1.95329e-41	RBBP4	DC_C4_JCHAIN
1.01635e-41	0.408561	0.614	0.305	2.12722e-37	U2AF1	DC_C4_JCHAIN
8.49119e-53	0.408261	0.73	0.366	1.77721e-48	SEC13	DC_C4_JCHAIN
0	0.407568	0.349	0.007	0	CIB2	DC_C4_JCHAIN
7.62483e-61	0.407181	0.564	0.217	1.59588e-56	ARHGAP17	DC_C4_JCHAIN
6.54576e-227	0.407136	0.337	0.024	1.37003e-222	PVRL1	DC_C4_JCHAIN
7.05632e-27	0.40623	0.676	0.428	1.47689e-22	MAP2K3	DC_C4_JCHAIN
1.33016e-75	0.405989	0.483	0.144	2.78403e-71	MFSD12	DC_C4_JCHAIN
1.9488e-39	0.405854	0.7	0.388	4.07884e-35	CDK2AP2	DC_C4_JCHAIN
1.1329e-206	0.405103	0.257	0.014	2.37115e-202	RAB40B	DC_C4_JCHAIN
4.03478e-40	0.404857	0.787	0.477	8.4448e-36	TM9SF2	DC_C4_JCHAIN
6.22902e-116	0.404219	0.399	0.071	1.30373e-111	TP53I11	DC_C4_JCHAIN
9.58541e-46	0.403499	0.715	0.379	2.00623e-41	SP110	DC_C4_JCHAIN
6.46666e-49	0.402354	0.775	0.414	1.35347e-44	KDELR2	DC_C4_JCHAIN
1.94494e-107	0.402176	0.379	0.07	4.07077e-103	CXorf40A	DC_C4_JCHAIN
9.5629e-143	0.401475	0.332	0.04	2.00151e-138	RP1-313I6.12	DC_C4_JCHAIN
1.6056e-177	0.401473	0.366	0.04	3.36052e-173	HS3ST3B1	DC_C4_JCHAIN
7.87995e-104	0.400503	0.416	0.087	1.64927e-99	GMPPB	DC_C4_JCHAIN
5.57189e-111	0.39932	0.448	0.092	1.1662e-106	HIGD1A	DC_C4_JCHAIN
1.92849e-80	0.399098	0.507	0.148	4.03633e-76	GALNT2	DC_C4_JCHAIN
3.45543e-84	0.398805	0.423	0.105	7.23222e-80	TGFBR1	DC_C4_JCHAIN
1.52924e-49	0.398775	0.668	0.318	3.20069e-45	DSTN	DC_C4_JCHAIN
2.52088e-72	0.397969	0.441	0.122	5.2762e-68	DAB2	DC_C4_JCHAIN
5.75739e-10	0.396758	0.965	0.949	1.20502e-05	JUNB	DC_C4_JCHAIN
0	0.396726	0.356	0.015	0	ADGRG5	DC_C4_JCHAIN
2.47874e-32	0.396096	0.829	0.573	5.18801e-28	UBE2L6	DC_C4_JCHAIN
1.43847e-45	0.395876	0.861	0.547	3.01073e-41	SRRM2	DC_C4_JCHAIN
7.35511e-46	0.395757	0.579	0.256	1.53942e-41	BCL3	DC_C4_JCHAIN
4.52241e-56	0.395452	0.678	0.301	9.46541e-52	CYSTM1	DC_C4_JCHAIN
2.375e-36	0.394182	0.829	0.54	4.97087e-32	DDX3X	DC_C4_JCHAIN
2.09253e-66	0.393733	0.448	0.138	4.37967e-62	ARHGEF7	DC_C4_JCHAIN
7.80583e-51	0.393641	0.584	0.257	1.63376e-46	SRSF6	DC_C4_JCHAIN
1.57009e-39	0.393397	0.837	0.501	3.28621e-35	SPCS2	DC_C4_JCHAIN
3.16952e-86	0.392405	0.47	0.124	6.63381e-82	TUBB6	DC_C4_JCHAIN
0	0.392319	0.27	0.005	0	MMP23B	DC_C4_JCHAIN
4.88458e-42	0.392214	0.713	0.39	1.02234e-37	PPM1G	DC_C4_JCHAIN
6.77216e-35	0.391425	0.713	0.408	1.41741e-30	SLC38A2	DC_C4_JCHAIN
4.42676e-61	0.391355	0.569	0.221	9.2652e-57	ARPC5L	DC_C4_JCHAIN
1.05879e-25	0.390895	0.483	0.259	2.21605e-21	MKNK2	DC_C4_JCHAIN
1.12811e-27	0.389837	0.678	0.415	2.36114e-23	RASSF5	DC_C4_JCHAIN
2.31458e-47	0.388858	0.718	0.376	4.84442e-43	RASSF2	DC_C4_JCHAIN
3.28839e-79	0.388748	0.525	0.163	6.88261e-75	FPGS	DC_C4_JCHAIN
3.33323e-114	0.388176	0.394	0.072	6.97646e-110	FMNL3	DC_C4_JCHAIN
1.16612e-59	0.387637	1	0.988	2.4407e-55	RPS3A	DC_C4_JCHAIN
1.54811e-32	0.387432	0.745	0.444	3.2402e-28	MAP3K8	DC_C4_JCHAIN
1.27157e-55	0.386879	0.631	0.269	2.6614e-51	RNASEH2B	DC_C4_JCHAIN
1.36483e-34	0.386601	0.629	0.349	2.85658e-30	RELB	DC_C4_JCHAIN
1.14981e-60	0.385706	0.512	0.183	2.40656e-56	RAP1GDS1	DC_C4_JCHAIN
9.65688e-48	0.38407	0.688	0.338	2.02119e-43	PTBP1	DC_C4_JCHAIN
5.79773e-87	0.383442	0.384	0.083	1.21346e-82	GMPR	DC_C4_JCHAIN
3.44012e-75	0.383287	0.485	0.141	7.20018e-71	MDFIC	DC_C4_JCHAIN
1.07816e-40	0.382315	0.968	0.751	2.2566e-36	RNASET2	DC_C4_JCHAIN
4.05624e-37	0.381462	0.918	0.727	8.48971e-33	GUK1	DC_C4_JCHAIN
1.60637e-118	0.38057	0.344	0.053	3.36213e-114	NREP	DC_C4_JCHAIN
2.52894e-59	0.380092	0.601	0.242	5.29307e-55	PRMT1	DC_C4_JCHAIN
8.08643e-45	0.379815	0.658	0.327	1.69249e-40	DNAJC3	DC_C4_JCHAIN
6.39477e-174	0.379811	0.327	0.032	1.33843e-169	SIK1	DC_C4_JCHAIN
3.22626e-59	0.37854	0.998	0.972	6.75255e-55	HLA-A	DC_C4_JCHAIN
6.56428e-96	0.378393	0.381	0.078	1.3739e-91	SLC7A6	DC_C4_JCHAIN
4.20339e-36	0.378142	0.77	0.468	8.79769e-32	MYDGF	DC_C4_JCHAIN
0	0.378053	0.285	0	0	TLR9	DC_C4_JCHAIN
8.06784e-41	0.377242	0.963	0.712	1.6886e-36	RAC2	DC_C4_JCHAIN
1.20584e-30	0.377133	0.849	0.624	2.52383e-26	ZNF706	DC_C4_JCHAIN
7.03104e-49	0.376942	0.743	0.382	1.4716e-44	NHP2	DC_C4_JCHAIN
4.18976e-42	0.376646	0.896	0.58	8.76916e-38	C11orf58	DC_C4_JCHAIN
3.06143e-41	0.376044	0.663	0.336	6.40758e-37	EML4	DC_C4_JCHAIN
6.71015e-80	0.375707	1	0.994	1.40444e-75	RPS23	DC_C4_JCHAIN
2.09521e-45	0.375374	0.95	0.597	4.38527e-41	CD99	DC_C4_JCHAIN
9.47801e-75	0.375227	0.431	0.116	1.98375e-70	MSL2	DC_C4_JCHAIN
3.30315e-38	0.374748	0.983	0.858	6.91349e-34	YWHAZ	DC_C4_JCHAIN
1.92089e-93	0.374501	0.408	0.09	4.02042e-89	NPC1	DC_C4_JCHAIN
2.37894e-251	0.373708	0.297	0.015	4.97913e-247	HESX1	DC_C4_JCHAIN
1.3234e-47	0.373483	0.448	0.168	2.76987e-43	INTS6	DC_C4_JCHAIN
7.13527e-40	0.373392	0.718	0.395	1.49341e-35	AP3S1	DC_C4_JCHAIN
1.55084e-35	0.373173	0.814	0.524	3.2459e-31	DDX21	DC_C4_JCHAIN
1.83457e-42	0.373089	0.713	0.395	3.83975e-38	TIMM13	DC_C4_JCHAIN
3.73888e-62	0.372312	0.45	0.142	7.82547e-58	PI4KA	DC_C4_JCHAIN
3.76131e-30	0.371585	0.955	0.765	7.87241e-26	DYNLL1	DC_C4_JCHAIN
2.4697e-51	0.371178	0.705	0.337	5.16909e-47	TMX1	DC_C4_JCHAIN
2.58286e-63	0.370605	0.995	0.951	5.40592e-59	RPL23A	DC_C4_JCHAIN
1.39889e-44	0.37046	0.656	0.319	2.92788e-40	APPL1	DC_C4_JCHAIN
1.51748e-47	0.370285	1	0.994	3.17608e-43	HLA-B	DC_C4_JCHAIN
8.35013e-28	0.369632	0.899	0.686	1.74768e-23	MTDH	DC_C4_JCHAIN
5.37986e-34	0.368523	0.624	0.327	1.12601e-29	RP5-1171I10.5	DC_C4_JCHAIN
2.49607e-59	0.3682	0.351	0.097	5.22426e-55	ABCG1	DC_C4_JCHAIN
1.07351e-41	0.367274	0.535	0.242	2.24685e-37	NT5C3A	DC_C4_JCHAIN
1.10949e-30	0.366513	0.827	0.548	2.32217e-26	TPM4	DC_C4_JCHAIN
1.56971e-115	0.365525	0.322	0.047	3.2854e-111	SERPINF2	DC_C4_JCHAIN
1.05756e-71	0.365065	0.413	0.113	2.21348e-67	CBX6	DC_C4_JCHAIN
0	0.364034	0.228	0.003	0	FCRLA	DC_C4_JCHAIN
1.93291e-54	0.36399	0.678	0.29	4.04559e-50	PAG1	DC_C4_JCHAIN
0	0.363302	0.292	0.003	0	SLC12A3	DC_C4_JCHAIN
1.11572e-38	0.362845	0.53	0.245	2.33519e-34	TROVE2	DC_C4_JCHAIN
2.66739e-30	0.362805	0.54	0.284	5.58285e-26	PNP	DC_C4_JCHAIN
4.73345e-61	0.362539	0.515	0.186	9.90711e-57	GORASP2	DC_C4_JCHAIN
3.54827e-78	0.362264	0.413	0.106	7.42654e-74	NFX1	DC_C4_JCHAIN
1.79102e-52	0.361662	0.386	0.124	3.74861e-48	SRC	DC_C4_JCHAIN
2.43178e-155	0.360877	0.317	0.034	5.08972e-151	CCDC189	DC_C4_JCHAIN
3.88197e-36	0.359719	0.879	0.603	8.12496e-32	DAD1	DC_C4_JCHAIN
1.9046e-42	0.359598	0.601	0.28	3.98633e-38	OAS2	DC_C4_JCHAIN
4.1794e-35	0.359546	0.436	0.191	8.74748e-31	PLK3	DC_C4_JCHAIN
5.36108e-154	0.358706	0.329	0.037	1.12207e-149	TEX2	DC_C4_JCHAIN
6.37e-66	0.356827	0.512	0.165	1.33324e-61	SERPING1	DC_C4_JCHAIN
2.46413e-35	0.356041	0.782	0.483	5.15743e-31	KTN1	DC_C4_JCHAIN
2.20963e-40	0.355443	0.599	0.296	4.62476e-36	ERCC1	DC_C4_JCHAIN
6.88562e-78	0.355064	0.446	0.118	1.44116e-73	ZCCHC11	DC_C4_JCHAIN
5.34612e-134	0.353858	0.245	0.023	1.11894e-129	HOMER1	DC_C4_JCHAIN
1.70595e-40	0.353706	0.649	0.324	3.57056e-36	TTC3	DC_C4_JCHAIN
6.28764e-45	0.35368	0.626	0.295	1.316e-40	CCDC59	DC_C4_JCHAIN
1.81567e-35	0.353372	0.894	0.648	3.80019e-31	PLEK	DC_C4_JCHAIN
1.14103e-41	0.352798	0.604	0.29	2.38818e-37	GOLGA4	DC_C4_JCHAIN
6.63756e-58	0.352564	0.428	0.14	1.38924e-53	MOB1B	DC_C4_JCHAIN
1.24315e-30	0.352366	0.913	0.656	2.6019e-26	PDIA3	DC_C4_JCHAIN
1.57177e-44	0.352312	0.52	0.223	3.28972e-40	NDUFA9	DC_C4_JCHAIN
4.50211e-50	0.351869	0.641	0.291	9.42292e-46	LINC01420	DC_C4_JCHAIN
2.5349e-45	0.351846	0.693	0.342	5.30555e-41	MAP3K2	DC_C4_JCHAIN
1.69394e-63	0.351728	0.483	0.157	3.54541e-59	NME4	DC_C4_JCHAIN
1.94043e-45	0.351714	0.621	0.283	4.06131e-41	DDAH2	DC_C4_JCHAIN
5.06253e-92	0.350714	0.351	0.068	1.05959e-87	ATP13A2	DC_C4_JCHAIN
6.47061e-32	0.350445	0.943	0.758	1.3543e-27	EIF4G2	DC_C4_JCHAIN
6.11941e-231	0.350444	0.265	0.013	1.28079e-226	CDH1	DC_C4_JCHAIN
1.05286e-08	0.348384	0.804	0.696	0.000220363	SQSTM1	DC_C4_JCHAIN
2.52797e-44	0.347375	0.51	0.213	5.29104e-40	THUMPD3-AS1	DC_C4_JCHAIN
4.28256e-46	0.347325	0.502	0.206	8.9634e-42	MIA3	DC_C4_JCHAIN
1.21627e-180	0.347249	0.27	0.019	2.54565e-176	BCL7A	DC_C4_JCHAIN
8.29586e-37	0.347214	0.809	0.464	1.73632e-32	HLA-DMB	DC_C4_JCHAIN
0	0.347015	0.228	0.003	0	WNT10A	DC_C4_JCHAIN
2.19124e-170	0.346894	0.3	0.027	4.58626e-166	STAMBPL1	DC_C4_JCHAIN
2.12457e-39	0.346723	0.671	0.359	4.44672e-35	ILF2	DC_C4_JCHAIN
7.70279e-88	0.346579	0.394	0.089	1.61219e-83	HLA-DOA	DC_C4_JCHAIN
1.10498e-37	0.346458	0.792	0.471	2.31273e-33	DHRS7	DC_C4_JCHAIN
2.33685e-57	0.346163	0.399	0.123	4.89103e-53	BANP	DC_C4_JCHAIN
2.0579e-105	0.345745	0.379	0.07	4.30718e-101	DHTKD1	DC_C4_JCHAIN
1.17989e-154	0.345648	0.354	0.043	2.4695e-150	TTTY15	DC_C4_JCHAIN
1.14669e-45	0.345302	0.688	0.325	2.40003e-41	HMGA1	DC_C4_JCHAIN
2.59288e-92	0.345141	0.349	0.067	5.42691e-88	DAAM1	DC_C4_JCHAIN
1.92288e-68	0.344826	0.458	0.136	4.02459e-64	TFRC	DC_C4_JCHAIN
5.58316e-45	0.344068	0.649	0.306	1.16856e-40	CCT2	DC_C4_JCHAIN
9.13192e-28	0.343643	0.906	0.684	1.91131e-23	UCP2	DC_C4_JCHAIN
3.53712e-37	0.343157	0.839	0.508	7.40318e-33	RBM25	DC_C4_JCHAIN
1.70667e-182	0.342853	0.297	0.024	3.57205e-178	AC006129.2	DC_C4_JCHAIN
3.35901e-187	0.342504	0.27	0.018	7.03041e-183	IKZF2	DC_C4_JCHAIN
1.07824e-23	0.342312	0.78	0.535	2.25676e-19	IFITM1	DC_C4_JCHAIN
5.86121e-52	0.341935	0.51	0.198	1.22675e-47	HINT2	DC_C4_JCHAIN
2.04218e-34	0.341892	0.834	0.558	4.27427e-30	RBM8A	DC_C4_JCHAIN
1.06299e-245	0.341139	0.287	0.014	2.22483e-241	NME8	DC_C4_JCHAIN
3.58028e-33	0.339978	0.312	0.11	7.49353e-29	MIR155HG	DC_C4_JCHAIN
1.5515e-61	0.33995	0.446	0.143	3.24728e-57	SLC35C2	DC_C4_JCHAIN
1.19456e-42	0.339779	0.344	0.117	2.50022e-38	FBXO34	DC_C4_JCHAIN
3.1975e-50	0.339697	0.458	0.166	6.69238e-46	FBRS	DC_C4_JCHAIN
1.33706e-53	0.339696	0.493	0.182	2.79847e-49	ACAP1	DC_C4_JCHAIN
7.14541e-27	0.33887	0.827	0.591	1.49553e-22	TUBB	DC_C4_JCHAIN
1.68373e-32	0.338203	0.787	0.505	3.52405e-28	ZNF207	DC_C4_JCHAIN
1.8322e-159	0.337956	0.275	0.024	3.8348e-155	TMEM8B	DC_C4_JCHAIN
9.05448e-62	0.335509	0.48	0.157	1.8951e-57	EDEM1	DC_C4_JCHAIN
6.84428e-42	0.335255	0.626	0.31	1.43251e-37	AK2	DC_C4_JCHAIN
2.89451e-94	0.335009	0.332	0.061	6.0582e-90	TMEM184B	DC_C4_JCHAIN
4.8486e-43	0.333793	0.557	0.245	1.01481e-38	NASP	DC_C4_JCHAIN
3.37278e-86	0.332865	0.327	0.064	7.05922e-82	GYS1	DC_C4_JCHAIN
2.45052e-205	0.332839	0.285	0.018	5.12893e-201	SH3BP4	DC_C4_JCHAIN
4.31745e-33	0.33232	0.854	0.598	9.03641e-29	JTB	DC_C4_JCHAIN
8.22906e-41	0.33205	0.587	0.279	1.72234e-36	PSMA2	DC_C4_JCHAIN
1.91388e-34	0.331442	0.386	0.155	4.00575e-30	UBALD2	DC_C4_JCHAIN
2.54212e-32	0.331398	0.943	0.709	5.32067e-28	ARF1	DC_C4_JCHAIN
3.86294e-28	0.331368	0.807	0.54	8.08513e-24	PLSCR1	DC_C4_JCHAIN
1.05048e-39	0.331291	0.562	0.266	2.19865e-35	LAGE3	DC_C4_JCHAIN
2.83965e-31	0.331244	0.936	0.692	5.94338e-27	TUBA1B	DC_C4_JCHAIN
2.01008e-35	0.330299	0.488	0.221	4.20709e-31	RAPGEF1	DC_C4_JCHAIN
6.15704e-34	0.330207	0.738	0.438	1.28867e-29	HNRNPH1	DC_C4_JCHAIN
1.81841e-30	0.330098	0.629	0.345	3.80593e-26	CCDC69	DC_C4_JCHAIN
3.31621e-104	0.329679	0.359	0.064	6.94083e-100	KLHDC4	DC_C4_JCHAIN
2.24132e-38	0.328996	0.547	0.257	4.69107e-34	MLEC	DC_C4_JCHAIN
3.65813e-46	0.328906	0.53	0.218	7.65647e-42	GM2A	DC_C4_JCHAIN
2.22893e-41	0.328871	0.51	0.219	4.66515e-37	CDC73	DC_C4_JCHAIN
4.76383e-101	0.327796	0.324	0.054	9.9707e-97	MNAT1	DC_C4_JCHAIN
2.68326e-67	0.327693	0.359	0.093	5.61606e-63	TMEM39A	DC_C4_JCHAIN
3.84872e-34	0.327661	0.735	0.436	8.05538e-30	MLF2	DC_C4_JCHAIN
2.19582e-46	0.327398	0.302	0.089	4.59584e-42	NSMCE3	DC_C4_JCHAIN
1.21279e-32	0.325772	0.785	0.471	2.53838e-28	EWSR1	DC_C4_JCHAIN
3.64266e-61	0.325253	0.322	0.08	7.62408e-57	HIST1H2BC	DC_C4_JCHAIN
1.03664e-91	0.32524	0.3	0.051	2.16968e-87	BRCA2	DC_C4_JCHAIN
4.27771e-210	0.325122	0.235	0.011	8.95325e-206	AC009404.2	DC_C4_JCHAIN
8.38918e-64	0.325019	0.599	0.215	1.75586e-59	EMB	DC_C4_JCHAIN
3.45687e-63	0.324712	1	1	7.23523e-59	RPLP1	DC_C4_JCHAIN
1.3351e-27	0.324277	0.839	0.596	2.79437e-23	SERBP1	DC_C4_JCHAIN
1.10447e-32	0.324077	0.938	0.698	2.31166e-28	HNRNPC	DC_C4_JCHAIN
2.3805e-39	0.323861	0.547	0.245	4.98239e-35	IL6ST	DC_C4_JCHAIN
3.37711e-37	0.323007	0.389	0.148	7.06829e-33	SOCS1	DC_C4_JCHAIN
1.49876e-55	0.322391	0.45	0.152	3.13691e-51	ACADM	DC_C4_JCHAIN
2.53938e-33	0.321288	0.856	0.542	5.31493e-29	H2AFV	DC_C4_JCHAIN
4.69614e-52	0.321056	0.463	0.166	9.82901e-48	MCM5	DC_C4_JCHAIN
8.21579e-67	0.320972	0.376	0.099	1.71956e-62	ZFY	DC_C4_JCHAIN
1.35653e-101	0.319913	0.262	0.035	2.83922e-97	RECQL5	DC_C4_JCHAIN
0	0.319777	0.265	0.004	0	TTC24	DC_C4_JCHAIN
2.19741e-32	0.319678	0.569	0.295	4.59918e-28	COPB1	DC_C4_JCHAIN
4.35516e-46	0.319639	0.488	0.185	9.11536e-42	P2RX1	DC_C4_JCHAIN
1.8515e-33	0.319632	0.579	0.292	3.87519e-29	DDX3Y	DC_C4_JCHAIN
3.34641e-301	0.319534	0.225	0.004	7.00403e-297	RP11-542M13.3	DC_C4_JCHAIN
3.41075e-35	0.319495	0.577	0.293	7.13869e-31	EMC3	DC_C4_JCHAIN
5.91137e-38	0.31915	0.983	0.855	1.23725e-33	MYL12B	DC_C4_JCHAIN
2.94046e-47	0.318931	0.517	0.208	6.15439e-43	RFTN1	DC_C4_JCHAIN
3.9501e-31	0.318779	0.797	0.513	8.26755e-27	RALY	DC_C4_JCHAIN
8.69709e-29	0.318259	0.725	0.453	1.8203e-24	KIF5B	DC_C4_JCHAIN
7.77317e-50	0.317744	0.376	0.12	1.62692e-45	USP38	DC_C4_JCHAIN
1.18142e-63	0.317703	0.282	0.063	2.47271e-59	INPP5F	DC_C4_JCHAIN
4.26594e-66	0.316987	0.351	0.089	8.9286e-62	TMEM19	DC_C4_JCHAIN
3.54921e-35	0.31627	0.601	0.307	7.4285e-31	CHD2	DC_C4_JCHAIN
3.16463e-31	0.316185	0.864	0.594	6.62358e-27	PSMA6	DC_C4_JCHAIN
8.0983e-52	0.316146	0.468	0.166	1.69497e-47	MGAT4A	DC_C4_JCHAIN
2.37989e-40	0.315725	0.589	0.278	4.98112e-36	EMC7	DC_C4_JCHAIN
7.44321e-30	0.315505	0.884	0.619	1.55786e-25	CANX	DC_C4_JCHAIN
1.31572e-41	0.315009	0.463	0.192	2.7538e-37	TAX1BP3	DC_C4_JCHAIN
1.18e-31	0.314787	0.77	0.469	2.46975e-27	ZC3H15	DC_C4_JCHAIN
5.90422e-72	0.314645	0.394	0.101	1.23575e-67	SDHAF3	DC_C4_JCHAIN
2.30517e-51	0.314529	0.381	0.123	4.82471e-47	U2AF1L4	DC_C4_JCHAIN
5.71587e-58	0.314063	0.418	0.131	1.19633e-53	ELL	DC_C4_JCHAIN
1.96634e-39	0.313352	0.282	0.087	4.11554e-35	COQ7	DC_C4_JCHAIN
2.24508e-77	0.31312	0.327	0.07	4.69896e-73	TUBG1	DC_C4_JCHAIN
2.33492e-23	0.312775	0.51	0.28	4.88698e-19	NXF1	DC_C4_JCHAIN
0	0.31263	0.235	0.002	0	SLC35F3	DC_C4_JCHAIN
1.90173e-27	0.312422	0.708	0.431	3.98032e-23	ATF4	DC_C4_JCHAIN
9.98335e-28	0.312334	0.715	0.437	2.08951e-23	GPBP1	DC_C4_JCHAIN
2.11516e-43	0.311648	0.327	0.104	4.42703e-39	SLC29A1	DC_C4_JCHAIN
1.43353e-58	0.311604	0.374	0.107	3.00038e-54	CLN8	DC_C4_JCHAIN
7.70036e-100	0.311452	0.277	0.04	1.61169e-95	FADS2	DC_C4_JCHAIN
3.5279e-29	0.311022	0.73	0.431	7.3839e-25	PPP1R2	DC_C4_JCHAIN
3.9448e-47	0.310539	0.416	0.148	8.25647e-43	SEC16A	DC_C4_JCHAIN
0	0.309313	0.23	0.002	0	DRD4	DC_C4_JCHAIN
2.37416e-33	0.308708	0.446	0.199	4.96912e-29	EIF2AK4	DC_C4_JCHAIN
4.07229e-221	0.308441	0.238	0.01	8.5233e-217	AP001046.5	DC_C4_JCHAIN
5.33679e-93	0.308062	0.324	0.057	1.11699e-88	SLC7A11	DC_C4_JCHAIN
1.05586e-38	0.307672	0.542	0.25	2.20991e-34	SBDS	DC_C4_JCHAIN
1.22286e-38	0.307621	0.332	0.115	2.55944e-34	FADS1	DC_C4_JCHAIN
1.42382e-22	0.30704	0.641	0.389	2.98005e-18	MAT2A	DC_C4_JCHAIN
2.402e-120	0.306851	0.27	0.031	5.0274e-116	SOCS5	DC_C4_JCHAIN
4.05218e-39	0.306762	0.304	0.099	8.48121e-35	HIST1H1C	DC_C4_JCHAIN
9.99216e-29	0.306061	0.844	0.592	2.09136e-24	PRRC2C	DC_C4_JCHAIN
7.88609e-91	0.305971	0.27	0.042	1.65056e-86	JAG1	DC_C4_JCHAIN
1.76008e-29	0.305953	0.807	0.516	3.68384e-25	SRSF11	DC_C4_JCHAIN
6.6937e-28	0.305921	0.688	0.399	1.40099e-23	EPSTI1	DC_C4_JCHAIN
1.11299e-43	0.305908	0.468	0.18	2.32949e-39	NDRG1	DC_C4_JCHAIN
3.48115e-39	0.305569	0.995	0.93	7.28605e-35	RPL10A	DC_C4_JCHAIN
2.71222e-30	0.305354	0.733	0.437	5.67667e-26	DDOST	DC_C4_JCHAIN
6.33293e-37	0.305029	0.668	0.344	1.32548e-32	NRDC	DC_C4_JCHAIN
7.40095e-28	0.304927	0.809	0.531	1.54902e-23	SEPTIN15	DC_C4_JCHAIN
1.11647e-44	0.304741	0.998	0.968	2.33677e-40	RPS6	DC_C4_JCHAIN
4.16821e-193	0.304585	0.228	0.011	8.72407e-189	SLC38A5	DC_C4_JCHAIN
7.21973e-33	0.304357	0.498	0.234	1.51109e-28	TMEM107	DC_C4_JCHAIN
9.4562e-17	0.304268	0.302	0.151	1.97918e-12	CTA-29F11.1	DC_C4_JCHAIN
1.71246e-28	0.304237	0.589	0.322	3.58419e-24	TGFBR2	DC_C4_JCHAIN
4.64108e-298	0.303248	0.205	0.003	9.71378e-294	GPM6B	DC_C4_JCHAIN
1.56735e-99	0.303199	0.282	0.042	3.28046e-95	SLC41A2	DC_C4_JCHAIN
1.21674e-26	0.303125	0.671	0.395	2.54664e-22	PFKL	DC_C4_JCHAIN
8.04924e-31	0.302919	0.23	0.072	1.68471e-26	PLK2	DC_C4_JCHAIN
1.81341e-68	0.302608	0.349	0.084	3.79546e-64	TRPM2	DC_C4_JCHAIN
1.59578e-49	0.301635	0.396	0.131	3.33996e-45	DTNBP1	DC_C4_JCHAIN
5.82758e-33	0.301497	0.517	0.245	1.21971e-28	MAPRE2	DC_C4_JCHAIN
2.30069e-39	0.301385	0.552	0.255	4.81535e-35	AKIRIN1	DC_C4_JCHAIN
5.25967e-167	0.30028	0.292	0.025	1.10085e-162	IL18R1	DC_C4_JCHAIN
8.04732e-25	0.299421	0.864	0.61	1.6843e-20	UBE2D2	DC_C4_JCHAIN
1.07957e-43	0.299318	0.502	0.205	2.25954e-39	A1BG	DC_C4_JCHAIN
1.28881e-26	0.299228	0.728	0.426	2.69748e-22	OAS1	DC_C4_JCHAIN
2.76144e-28	0.298616	0.639	0.371	5.77969e-24	ILF3	DC_C4_JCHAIN
9.52752e-28	0.298354	0.941	0.756	1.99411e-23	HNRNPDL	DC_C4_JCHAIN
4.24782e-44	0.298248	0.411	0.151	8.89068e-40	NOLC1	DC_C4_JCHAIN
2.79788e-61	0.297835	0.349	0.093	5.85597e-57	N4BP2	DC_C4_JCHAIN
4.08014e-46	0.297646	0.332	0.104	8.53973e-42	LRCH3	DC_C4_JCHAIN
7.04729e-38	0.29729	0.475	0.205	1.475e-33	ARIH1	DC_C4_JCHAIN
2.65348e-19	0.297258	0.48	0.273	5.55373e-15	GLA	DC_C4_JCHAIN
1.42033e-28	0.297141	0.807	0.537	2.97275e-24	SNRPB	DC_C4_JCHAIN
2.28841e-24	0.296854	0.777	0.515	4.78964e-20	THEMIS2	DC_C4_JCHAIN
2.2594e-17	0.296578	0.777	0.565	4.72893e-13	BID	DC_C4_JCHAIN
1.5346e-28	0.296384	0.552	0.282	3.21193e-24	HNRNPAB	DC_C4_JCHAIN
4.63451e-27	0.296329	0.691	0.429	9.70004e-23	RBMX	DC_C4_JCHAIN
6.59753e-81	0.296235	0.317	0.063	1.38086e-76	ZHX2	DC_C4_JCHAIN
1.37709e-76	0.295781	0.359	0.082	2.88225e-72	ST3GAL2	DC_C4_JCHAIN
2.29879e-34	0.29564	0.884	0.582	4.81136e-30	HMGN3	DC_C4_JCHAIN
1.74383e-28	0.295496	0.983	0.891	3.64984e-24	HNRNPA2B1	DC_C4_JCHAIN
1.83699e-30	0.295181	0.735	0.433	3.84483e-26	GTF3A	DC_C4_JCHAIN
4.81703e-36	0.295166	0.468	0.204	1.0082e-31	ZBTB1	DC_C4_JCHAIN
3.72124e-50	0.294977	0.401	0.132	7.78855e-46	ATP2B4	DC_C4_JCHAIN
0	0.294454	0.25	0.002	0	BSPRY	DC_C4_JCHAIN
2.67411e-39	0.29427	0.535	0.239	5.5969e-35	BDP1	DC_C4_JCHAIN
1.89217e-38	0.293487	0.569	0.263	3.96032e-34	MGST2	DC_C4_JCHAIN
4.72094e-53	0.293425	0.998	0.874	9.88092e-49	HLA-DPA1	DC_C4_JCHAIN
1.54077e-72	0.293159	0.364	0.088	3.22483e-68	RIOK1	DC_C4_JCHAIN
7.37304e-27	0.292986	0.901	0.702	1.54318e-22	SON	DC_C4_JCHAIN
3.54796e-38	0.292731	0.55	0.251	7.42588e-34	RHOF	DC_C4_JCHAIN
2.02758e-28	0.292558	0.564	0.295	4.24372e-24	RELT	DC_C4_JCHAIN
1.62584e-27	0.29251	0.708	0.425	3.40287e-23	ARID4B	DC_C4_JCHAIN
2.87921e-24	0.292466	0.28	0.115	6.02618e-20	ZNF296	DC_C4_JCHAIN
2.56372e-23	0.292462	0.891	0.678	5.36586e-19	NDUFS5	DC_C4_JCHAIN
3.32393e-52	0.292157	0.384	0.119	6.95699e-48	POM121C	DC_C4_JCHAIN
8.39714e-44	0.291655	0.354	0.116	1.75752e-39	OPTN	DC_C4_JCHAIN
2.74092e-35	0.291591	0.512	0.237	5.73674e-31	TOX4	DC_C4_JCHAIN
6.7873e-39	0.291534	0.515	0.231	1.42058e-34	NUDT1	DC_C4_JCHAIN
6.08766e-74	0.291358	0.297	0.061	1.27415e-69	UCK2	DC_C4_JCHAIN
5.65104e-33	0.291134	0.651	0.35	1.18276e-28	AKAP9	DC_C4_JCHAIN
1.38055e-96	0.290868	0.2	0.021	2.88949e-92	IGLON5	DC_C4_JCHAIN
7.91697e-64	0.29069	0.364	0.096	1.65702e-59	NPIPB5	DC_C4_JCHAIN
2.30958e-39	0.290173	0.455	0.189	4.83395e-35	SSRP1	DC_C4_JCHAIN
5.99092e-29	0.289789	0.678	0.394	1.2539e-24	RHEB	DC_C4_JCHAIN
8.61694e-85	0.288399	0.304	0.056	1.80353e-80	TMEM263	DC_C4_JCHAIN
1.14725e-33	0.287799	0.446	0.193	2.40119e-29	KMT2E-AS1	DC_C4_JCHAIN
1.78492e-35	0.287646	0.559	0.271	3.73584e-31	MESDC2	DC_C4_JCHAIN
1.21379e-53	0.287482	0.386	0.119	2.54045e-49	PRKACB	DC_C4_JCHAIN
3.18466e-40	0.287459	0.527	0.228	6.6655e-36	TMED4	DC_C4_JCHAIN
5.75244e-173	0.287241	0.225	0.013	1.20399e-168	CTD-2287O16.5	DC_C4_JCHAIN
2.63109e-23	0.286876	0.886	0.667	5.50687e-19	CCNL1	DC_C4_JCHAIN
2.63404e-35	0.286065	0.48	0.216	5.51305e-31	MRPL36	DC_C4_JCHAIN
3.68402e-24	0.285938	0.8	0.551	7.71065e-20	DBNL	DC_C4_JCHAIN
2.06098e-41	0.285179	0.75	0.371	4.31362e-37	SPN	DC_C4_JCHAIN
9.61492e-83	0.285171	0.302	0.056	2.0124e-78	MDN1	DC_C4_JCHAIN
1.33215e-53	0.285031	0.332	0.092	2.78818e-49	SFMBT2	DC_C4_JCHAIN
1.19766e-29	0.284703	0.604	0.33	2.5067e-25	RBM4	DC_C4_JCHAIN
5.40147e-37	0.284586	0.564	0.265	1.13053e-32	SAP30BP	DC_C4_JCHAIN
2.74561e-19	0.284503	0.344	0.167	5.74656e-15	HIST2H2AA4	DC_C4_JCHAIN
5.97137e-28	0.284419	0.661	0.389	1.24981e-23	UFM1	DC_C4_JCHAIN
7.84318e-27	0.283969	0.963	0.762	1.64158e-22	RPS20	DC_C4_JCHAIN
2.31089e-46	0.283532	0.27	0.072	4.8367e-42	CHML	DC_C4_JCHAIN
3.72841e-37	0.28345	0.807	0.485	7.80356e-33	SELK	DC_C4_JCHAIN
8.26476e-36	0.283144	0.495	0.22	1.72981e-31	ITPR2	DC_C4_JCHAIN
2.71139e-28	0.282161	0.76	0.464	5.67495e-24	ISCU	DC_C4_JCHAIN
2.88448e-42	0.282143	0.394	0.144	6.03721e-38	XPNPEP1	DC_C4_JCHAIN
8.74795e-32	0.282122	0.621	0.325	1.83095e-27	AES	DC_C4_JCHAIN
1.22188e-29	0.282009	0.361	0.151	2.5574e-25	SLFN11	DC_C4_JCHAIN
4.11734e-33	0.281426	0.463	0.207	8.61759e-29	ALG13	DC_C4_JCHAIN
2.74689e-40	0.281421	0.314	0.102	5.74923e-36	CXorf40B	DC_C4_JCHAIN
9.19254e-31	0.281175	0.559	0.29	1.924e-26	TMEM208	DC_C4_JCHAIN
0	0.280543	0.203	0.002	0	KCNK17	DC_C4_JCHAIN
2.2821e-129	0.280518	0.272	0.029	4.77644e-125	MED26	DC_C4_JCHAIN
8.1358e-38	0.280471	0.988	0.928	1.70282e-33	RPL27	DC_C4_JCHAIN
1.33997e-39	0.279643	0.557	0.246	2.80455e-35	IFI44	DC_C4_JCHAIN
6.44118e-42	0.279606	0.421	0.158	1.34814e-37	SPTY2D1	DC_C4_JCHAIN
7.24353e-22	0.279338	0.802	0.577	1.51607e-17	ANXA11	DC_C4_JCHAIN
2.04175e-63	0.278302	0.376	0.102	4.27337e-59	PIP5K1A	DC_C4_JCHAIN
8.54227e-56	0.278155	0.322	0.087	1.7879e-51	INF2	DC_C4_JCHAIN
6.95452e-39	0.278064	0.579	0.267	1.45558e-34	PHYKPL	DC_C4_JCHAIN
2.61418e-32	0.277344	0.611	0.311	5.47149e-28	PCM1	DC_C4_JCHAIN
1.23719e-25	0.277283	0.735	0.46	2.58943e-21	ENSA	DC_C4_JCHAIN
6.2254e-36	0.277283	1	0.986	1.30298e-31	RPS10	DC_C4_JCHAIN
6.89621e-31	0.277276	0.631	0.333	1.44338e-26	GTF2I	DC_C4_JCHAIN
1.59601e-29	0.276555	0.473	0.223	3.34046e-25	NARF	DC_C4_JCHAIN
2.5097e-28	0.276319	0.379	0.164	5.25281e-24	DENND4A	DC_C4_JCHAIN
1.00448e-57	0.276084	0.364	0.103	2.10238e-53	SGSM3	DC_C4_JCHAIN
2.33182e-53	0.275981	0.324	0.09	4.88051e-49	ARHGAP5	DC_C4_JCHAIN
4.23493e-23	0.27525	0.874	0.626	8.86371e-19	RNF149	DC_C4_JCHAIN
5.6168e-237	0.274962	0.243	0.009	1.1756e-232	P3H2	DC_C4_JCHAIN
1.62169e-37	0.274526	0.426	0.173	3.39419e-33	ZDHHC24	DC_C4_JCHAIN
1.10035e-31	0.2742	0.762	0.455	2.30303e-27	SRSF10	DC_C4_JCHAIN
1.22628e-40	0.274084	0.5	0.212	2.5666e-36	ZNF428	DC_C4_JCHAIN
5.148e-24	0.273962	0.767	0.516	1.07748e-19	RPL22L1	DC_C4_JCHAIN
2.15268e-17	0.273895	0.394	0.205	4.50556e-13	HES4	DC_C4_JCHAIN
4.47901e-38	0.27338	0.386	0.147	9.37457e-34	ARID1B	DC_C4_JCHAIN
4.46205e-41	0.273244	1	0.984	9.33907e-37	RPS4X	DC_C4_JCHAIN
1.4469e-26	0.272552	0.691	0.413	3.02836e-22	LUC7L3	DC_C4_JCHAIN
2.06297e-64	0.272415	0.248	0.048	4.31779e-60	RPP25	DC_C4_JCHAIN
2.50472e-31	0.272179	0.458	0.212	5.24238e-27	FKBP3	DC_C4_JCHAIN
1.1674e-61	0.272079	0.295	0.069	2.44337e-57	FN3KRP	DC_C4_JCHAIN
2.89609e-42	0.272025	0.344	0.116	6.06153e-38	TBCC	DC_C4_JCHAIN
5.69413e-25	0.271875	0.609	0.346	1.19178e-20	FNBP4	DC_C4_JCHAIN
1.66103e-36	0.271861	0.49	0.214	3.47654e-32	ITGAE	DC_C4_JCHAIN
1.64821e-25	0.271851	0.752	0.48	3.4497e-21	ADAR	DC_C4_JCHAIN
1.54498e-39	0.271097	0.344	0.121	3.23364e-35	CDK9	DC_C4_JCHAIN
6.5891e-25	0.270967	0.782	0.494	1.3791e-20	RPN1	DC_C4_JCHAIN
3.65273e-42	0.270421	0.379	0.135	7.64517e-38	STT3A	DC_C4_JCHAIN
1.99172e-30	0.270309	0.97	0.774	4.16868e-26	NDUFA4	DC_C4_JCHAIN
0	0.269951	0.223	0.001	0	CPLX1	DC_C4_JCHAIN
1.15358e-32	0.269698	0.493	0.231	2.41444e-28	GAK	DC_C4_JCHAIN
8.01092e-35	0.269413	0.394	0.156	1.67669e-30	FAM118A	DC_C4_JCHAIN
1.45092e-27	0.269316	0.584	0.317	3.03678e-23	TAF7	DC_C4_JCHAIN
4.01747e-24	0.269074	0.502	0.269	8.40857e-20	FAM177A1	DC_C4_JCHAIN
1.71244e-32	0.269003	0.673	0.354	3.58415e-28	PEA15	DC_C4_JCHAIN
7.13052e-31	0.268943	0.661	0.364	1.49242e-26	MAPK1IP1L	DC_C4_JCHAIN
3.09123e-22	0.268926	0.601	0.363	6.46995e-18	AFF4	DC_C4_JCHAIN
5.36249e-80	0.268741	0.25	0.04	1.12237e-75	MASTL	DC_C4_JCHAIN
2.63762e-37	0.268287	0.408	0.162	5.52055e-33	ISG20L2	DC_C4_JCHAIN
1.97921e-31	0.268238	0.988	0.888	4.1425e-27	RPL36AL	DC_C4_JCHAIN
1.15373e-17	0.267332	0.485	0.285	2.41476e-13	NRROS	DC_C4_JCHAIN
5.36197e-29	0.266767	0.574	0.301	1.12226e-24	DNTTIP2	DC_C4_JCHAIN
1.86505e-65	0.266325	0.252	0.05	3.90354e-61	HIVEP2	DC_C4_JCHAIN
2.34419e-36	0.266057	0.455	0.192	4.9064e-32	GTF2E2	DC_C4_JCHAIN
3.09196e-45	0.265908	0.332	0.103	6.47148e-41	CREB3L2	DC_C4_JCHAIN
1.24126e-71	0.265779	0.265	0.05	2.59796e-67	PAPD7	DC_C4_JCHAIN
8.84268e-122	0.265569	0.25	0.026	1.85077e-117	FAM213A	DC_C4_JCHAIN
5.19976e-29	0.264123	0.723	0.428	1.08831e-24	MAGOH	DC_C4_JCHAIN
2.74411e-28	0.263909	0.611	0.339	5.74342e-24	SEC31A	DC_C4_JCHAIN
7.89242e-19	0.263771	0.876	0.684	1.65188e-14	HNRNPU	DC_C4_JCHAIN
1.07413e-30	0.263697	0.589	0.3	2.24815e-26	UBAC2	DC_C4_JCHAIN
2.06724e-26	0.263514	0.931	0.737	4.32674e-22	CIRBP	DC_C4_JCHAIN
2.41742e-36	0.263421	0.337	0.121	5.05967e-32	IVD	DC_C4_JCHAIN
2.88741e-62	0.263352	0.629	0.239	6.04334e-58	FABP5	DC_C4_JCHAIN
8.7766e-115	0.263098	0.257	0.03	1.83694e-110	USP9Y	DC_C4_JCHAIN
2.57356e-136	0.262754	0.225	0.018	5.38646e-132	PPM1J	DC_C4_JCHAIN
2.71788e-53	0.262342	0.342	0.096	5.68853e-49	SLC35E1	DC_C4_JCHAIN
4.47617e-25	0.262142	0.743	0.448	9.36863e-21	NFE2L2	DC_C4_JCHAIN
9.47955e-30	0.262044	0.683	0.387	1.98407e-25	NDUFB6	DC_C4_JCHAIN
9.06462e-58	0.261767	0.327	0.085	1.89722e-53	TGIF2	DC_C4_JCHAIN
1.68708e-97	0.261516	0.233	0.028	3.53105e-93	SETBP1	DC_C4_JCHAIN
3.56022e-22	0.26139	0.629	0.382	7.45153e-18	HDLBP	DC_C4_JCHAIN
4.9091e-28	0.261229	0.505	0.257	1.02747e-23	AHSA1	DC_C4_JCHAIN
1.16129e-35	0.260895	0.438	0.183	2.43058e-31	ACSL3	DC_C4_JCHAIN
3.52543e-59	0.260808	0.312	0.078	7.37872e-55	SLC35A2	DC_C4_JCHAIN
2.47287e-29	0.259556	0.495	0.243	5.17571e-25	SNRNP200	DC_C4_JCHAIN
3.13492e-29	0.259408	0.505	0.247	6.56138e-25	NFKB2	DC_C4_JCHAIN
7.87103e-31	0.259023	0.485	0.229	1.64741e-26	MED30	DC_C4_JCHAIN
1.92514e-34	0.257355	0.428	0.182	4.02932e-30	LUC7L	DC_C4_JCHAIN
4.0034e-22	0.257074	0.928	0.724	8.37912e-18	POMP	DC_C4_JCHAIN
1.11557e-62	0.256949	0.302	0.07	2.33489e-58	LETM1	DC_C4_JCHAIN
4.53945e-34	0.255936	0.416	0.173	9.50108e-30	CYB5B	DC_C4_JCHAIN
6.14403e-45	0.255595	0.379	0.128	1.28595e-40	NCLN	DC_C4_JCHAIN
6.87739e-22	0.255489	0.728	0.485	1.43944e-17	DPP7	DC_C4_JCHAIN
6.63555e-30	0.255007	0.505	0.245	1.38882e-25	DHX36	DC_C4_JCHAIN
9.85803e-34	0.254901	0.45	0.199	2.06329e-29	ERGIC2	DC_C4_JCHAIN
1.24245e-43	0.254704	0.381	0.129	2.60044e-39	ALCAM	DC_C4_JCHAIN
9.37603e-43	0.2547	0.329	0.106	1.9624e-38	STX18	DC_C4_JCHAIN
7.97666e-39	0.254422	0.391	0.145	1.66952e-34	C18orf8	DC_C4_JCHAIN
9.93108e-38	0.254274	0.359	0.13	2.07858e-33	MILR1	DC_C4_JCHAIN
2.56818e-26	0.254235	0.691	0.402	5.3752e-22	UBE2A	DC_C4_JCHAIN
1.2249e-39	0.254189	0.347	0.122	2.56372e-35	BAK1	DC_C4_JCHAIN
3.22108e-78	0.253686	0.272	0.048	6.74171e-74	STAT4	DC_C4_JCHAIN
2.60846e-30	0.253616	0.277	0.1	5.4595e-26	BORCS5	DC_C4_JCHAIN
3.07934e-34	0.253395	0.468	0.207	6.44506e-30	HSD17B12	DC_C4_JCHAIN
5.18469e-32	0.252396	0.364	0.147	1.08516e-27	REXO2	DC_C4_JCHAIN
2.15203e-60	0.252045	0.277	0.061	4.50419e-56	GALNT3	DC_C4_JCHAIN
1.96471e-43	0.251849	0.562	0.232	4.11213e-39	ARHGAP18	DC_C4_JCHAIN
5.85697e-72	0.251776	0.26	0.048	1.22586e-67	TIFAB	DC_C4_JCHAIN
[truncated: 2,382 more rows]

## Sheet: SD 2-4
Supplementary Data 2-4 | Differentially expressed genes in malignant cells
P values obtained by FindAllMarkers function of Seurat followed by multiplicity correction by Bonferroin method.
P_val	Avg_logFC	Pct.1	Pct.2	P_val_adj	Gene	Cluster
5.1e-292	1.86703	0.917	0.152	1.07e-287	NEAT1	EP_C1_LMP1
8.65e-241	1.50373	0.986	0.665	1.81e-236	MALAT1	EP_C1_LMP1
5.98e-185	1.28606	0.946	0.48	1.25e-180	JUN	EP_C1_LMP1
5.04e-241	1.22552	0.995	0.629	1.05e-236	MT-ND4	EP_C1_LMP1
6.65e-162	1.22431	0.956	0.617	1.39e-157	CLDN4	EP_C1_LMP1
5.74e-232	1.21184	0.995	0.634	1.2e-227	MT-ND5	EP_C1_LMP1
2.84e-219	1.19753	0.993	0.609	5.95e-215	MT-ND2	EP_C1_LMP1
7.76e-243	1.18606	0.999	0.812	1.62e-238	MT-CO1	EP_C1_LMP1
4.72e-61	1.18023	0.33	0.047	9.89e-57	LMP-1/BNLF2a/b	EP_C1_LMP1
4.05e-235	1.12135	0.999	0.751	8.49e-231	MT-CYB	EP_C1_LMP1
4.39e-171	1.09487	0.953	0.524	9.19e-167	IER2	EP_C1_LMP1
6.56e-179	1.08169	0.964	0.608	1.37e-174	SOX4	EP_C1_LMP1
8.11e-222	1.07548	1	0.823	1.7e-217	MT-CO2	EP_C1_LMP1
6.71e-213	1.07384	0.996	0.697	1.41e-208	MT-ND3	EP_C1_LMP1
1.77e-133	1.07204	0.886	0.429	3.71e-129	FOS	EP_C1_LMP1
7.56e-172	1.06958	0.775	0.159	1.58e-167	FOSB	EP_C1_LMP1
1.23e-123	1.0566	0.864	0.406	2.57e-119	HSPA1A	EP_C1_LMP1
7.97e-220	1.04028	0.996	0.658	1.67e-215	MT-ND1	EP_C1_LMP1
2.03e-155	1.02106	0.762	0.191	4.26e-151	KLF6	EP_C1_LMP1
1.19e-214	1.01592	0.999	0.723	2.48e-210	MT-ATP6	EP_C1_LMP1
9.03e-127	1.00052	0.815	0.298	1.89e-122	ATF3	EP_C1_LMP1
5.37e-162	0.993024	0.854	0.274	1.12e-157	PPP1R15A	EP_C1_LMP1
1.45e-167	0.992045	0.906	0.391	3.02e-163	DSP	EP_C1_LMP1
2.39e-123	0.990839	0.764	0.262	5e-119	ID1	EP_C1_LMP1
8.17e-199	0.966256	0.999	0.764	1.71e-194	MT-CO3	EP_C1_LMP1
1.66e-127	0.940283	0.852	0.343	3.48e-123	ZFP36	EP_C1_LMP1
7.05e-130	0.924587	0.845	0.321	1.48e-125	DUSP1	EP_C1_LMP1
8.16e-70	0.922037	0.581	0.216	1.71e-65	ID3	EP_C1_LMP1
5.5e-196	0.909138	0.998	0.765	1.15e-191	MT-ND4L	EP_C1_LMP1
2.15e-143	0.90184	0.836	0.299	4.51e-139	RHOB	EP_C1_LMP1
8.03e-130	0.897922	0.862	0.341	1.68e-125	EGR1	EP_C1_LMP1
1.61e-105	0.893325	0.857	0.426	3.38e-101	ZFP36L2	EP_C1_LMP1
1.34e-152	0.861049	0.679	0.112	2.8e-148	HES1	EP_C1_LMP1
1.29e-159	0.850529	0.906	0.382	2.69e-155	BRD2	EP_C1_LMP1
8.86e-112	0.827287	0.869	0.42	1.85e-107	ELF3	EP_C1_LMP1
1.02e-171	0.819975	0.995	0.709	2.13e-167	MT-ATP8	EP_C1_LMP1
2.91e-196	0.808659	0.829	0.182	6.1e-192	CCNL1	EP_C1_LMP1
1.76e-101	0.793564	0.793	0.339	3.67e-97	TACSTD2	EP_C1_LMP1
1.96e-102	0.791492	0.872	0.444	4.09e-98	HSPA1B	EP_C1_LMP1
6.07e-129	0.779643	0.758	0.222	1.27e-124	GADD45B	EP_C1_LMP1
9.09e-107	0.770607	0.739	0.267	1.9e-102	ID2	EP_C1_LMP1
4.58e-134	0.764964	0.907	0.383	9.58e-130	MT-ND6	EP_C1_LMP1
2.89e-188	0.762256	0.861	0.209	6.04e-184	SLC38A2	EP_C1_LMP1
8.57e-49	0.757462	0.496	0.197	1.79e-44	CXCL3	EP_C1_LMP1
8.18e-59	0.752132	0.942	0.693	1.71e-54	CD9	EP_C1_LMP1
3.72e-33	0.747953	0.358	0.14	7.79e-29	CXCL8	EP_C1_LMP1
5.9e-118	0.728138	0.872	0.359	1.23e-113	HSPA5	EP_C1_LMP1
2.32e-96	0.722936	0.946	0.66	4.85e-92	PNRC1	EP_C1_LMP1
9.95e-31	0.722924	0.245	0.064	2.08e-26	AQP3	EP_C1_LMP1
7.06e-99	0.719733	0.958	0.685	1.48e-94	JUNB	EP_C1_LMP1
2.65e-101	0.71019	0.6	0.141	5.55e-97	NR4A1	EP_C1_LMP1
3.04e-94	0.706163	0.977	0.769	6.36e-90	BTG1	EP_C1_LMP1
1.87e-134	0.701916	0.696	0.155	3.91e-130	NFKBIZ	EP_C1_LMP1
4.58e-146	0.692908	0.773	0.203	9.58e-142	AHNAK	EP_C1_LMP1
1.67e-29	0.683048	0.429	0.196	3.5e-25	KRT13	EP_C1_LMP1
1.39e-59	0.67819	0.404	0.1	2.9e-55	TNF	EP_C1_LMP1
1.11e-144	0.67427	0.715	0.153	2.32e-140	KLF4	EP_C1_LMP1
2.45e-104	0.660727	0.882	0.446	5.13e-100	DNAJB1	EP_C1_LMP1
5.92e-82	0.660272	0.702	0.288	1.24e-77	DST	EP_C1_LMP1
1.9e-82	0.657629	0.562	0.166	3.97e-78	PTGS2	EP_C1_LMP1
1e-114	0.657577	0.66	0.154	2.09e-110	CEBPD	EP_C1_LMP1
5.9e-123	0.657259	0.794	0.275	1.23e-118	KLF5	EP_C1_LMP1
5.35e-132	0.657186	0.778	0.242	1.12e-127	SOX2	EP_C1_LMP1
5.09e-84	0.650889	0.769	0.342	1.06e-79	TNFAIP3	EP_C1_LMP1
6.4e-84	0.649234	0.935	0.611	1.34e-79	NFKBIA	EP_C1_LMP1
3.21e-177	0.647178	0.88	0.252	6.73e-173	SON	EP_C1_LMP1
2.22e-46	0.644417	0.391	0.117	4.64e-42	AGR2	EP_C1_LMP1
1.24e-172	0.642178	0.803	0.183	2.59e-168	RSRP1	EP_C1_LMP1
1.62e-74	0.640384	0.536	0.155	3.4e-70	C6orf141	EP_C1_LMP1
8.86e-134	0.637512	0.654	0.128	1.85e-129	ITGA6	EP_C1_LMP1
1.88e-120	0.636442	0.945	0.574	3.93e-116	FUS	EP_C1_LMP1
1.87e-119	0.631284	0.707	0.197	3.92e-115	LAMB3	EP_C1_LMP1
3.79e-115	0.630926	0.782	0.275	7.94e-111	CITED2	EP_C1_LMP1
8.15e-73	0.628189	0.599	0.224	1.71e-68	MYBPC1	EP_C1_LMP1
4.18e-128	0.616642	0.937	0.498	8.75e-124	PRRC2C	EP_C1_LMP1
2.2e-92	0.614245	0.806	0.348	4.61e-88	TNFSF10	EP_C1_LMP1
1.43e-97	0.613363	0.673	0.217	2.98e-93	TRIB1	EP_C1_LMP1
1.4e-114	0.604009	0.757	0.232	2.93e-110	BTG2	EP_C1_LMP1
4.25e-171	0.599596	0.826	0.201	8.89e-167	GOLGB1	EP_C1_LMP1
3.62e-84	0.599038	0.944	0.642	7.58e-80	ZFP36L1	EP_C1_LMP1
3.21e-170	0.5977	0.738	0.131	6.73e-166	RBBP6	EP_C1_LMP1
1.18e-112	0.597351	0.918	0.513	2.47e-108	YBX3	EP_C1_LMP1
2.55e-69	0.59731	0.5	0.145	5.34e-65	VCAM1	EP_C1_LMP1
6.1e-137	0.593963	0.752	0.197	1.28e-132	REL	EP_C1_LMP1
5.31e-89	0.592046	0.921	0.567	1.11e-84	SGK1	EP_C1_LMP1
3.88e-114	0.585818	0.475	0.037	8.13e-110	AP000769.1	EP_C1_LMP1
3.26e-23	0.584423	0.226	0.074	6.83e-19	GDF15	EP_C1_LMP1
3.96e-28	0.582854	0.978	0.888	8.29e-24	KRT19	EP_C1_LMP1
1.63e-154	0.581584	0.759	0.158	3.41e-150	AKAP9	EP_C1_LMP1
1.78e-114	0.580447	0.817	0.32	3.72e-110	SLC3A2	EP_C1_LMP1
1.18e-121	0.568915	0.876	0.371	2.48e-117	ATP1B1	EP_C1_LMP1
4.05e-88	0.561702	0.685	0.247	8.47e-84	SNHG12	EP_C1_LMP1
2.14e-86	0.557639	0.941	0.562	4.48e-82	HSP90B1	EP_C1_LMP1
1.06e-126	0.556859	0.719	0.194	2.22e-122	IFRD1	EP_C1_LMP1
4.03e-142	0.554952	0.797	0.236	8.43e-138	PTPRF	EP_C1_LMP1
6.4e-119	0.551605	0.699	0.177	1.34e-114	RAB11FIP1	EP_C1_LMP1
6.4e-124	0.548782	0.847	0.332	1.34e-119	RSRC2	EP_C1_LMP1
4.55e-46	0.54647	0.694	0.358	9.51e-42	GPNMB	EP_C1_LMP1
4.49e-130	0.537608	0.818	0.266	9.4e-126	MCL1	EP_C1_LMP1
2.06e-145	0.53634	0.834	0.262	4.31e-141	SRRM2	EP_C1_LMP1
1.03e-80	0.53471	0.733	0.324	2.16e-76	NTRK2	EP_C1_LMP1
1.9e-152	0.530251	0.82	0.224	3.97e-148	FNBP4	EP_C1_LMP1
1.56e-86	0.52439	0.795	0.332	3.27e-82	TSC22D1	EP_C1_LMP1
2.45e-69	0.522596	0.847	0.465	5.13e-65	PMAIP1	EP_C1_LMP1
4.14e-76	0.521754	0.726	0.302	8.66e-72	EMP2	EP_C1_LMP1
1.25e-124	0.521749	0.606	0.103	2.61e-120	PIK3R3	EP_C1_LMP1
2.61e-120	0.519818	0.87	0.369	5.47e-116	SFPQ	EP_C1_LMP1
1.32e-65	0.514726	0.672	0.275	2.76e-61	C8orf4	EP_C1_LMP1
2.54e-133	0.512723	0.845	0.285	5.31e-129	PNISR	EP_C1_LMP1
2.91e-82	0.504954	0.618	0.201	6.08e-78	DDIT3	EP_C1_LMP1
8.69e-29	0.504202	0.849	0.673	1.82e-24	KRT5	EP_C1_LMP1
6.77e-109	0.501833	0.504	0.058	1.42e-104	MAFB	EP_C1_LMP1
1.12e-72	0.497972	0.783	0.374	2.34e-68	IRF1	EP_C1_LMP1
2.64e-109	0.492414	0.917	0.438	5.52e-105	RBM39	EP_C1_LMP1
4.33e-85	0.491963	0.973	0.714	9.07e-81	DDX5	EP_C1_LMP1
1.17e-103	0.489306	0.664	0.175	2.45e-99	RND3	EP_C1_LMP1
4.92e-136	0.48439	0.756	0.201	1.03e-131	KDM5A	EP_C1_LMP1
6.74e-105	0.479265	0.68	0.197	1.41e-100	GADD45A	EP_C1_LMP1
1.1e-110	0.478759	0.833	0.311	2.29e-106	WSB1	EP_C1_LMP1
5.59e-92	0.476258	0.859	0.413	1.17e-87	ATP1A1	EP_C1_LMP1
2.88e-138	0.473106	0.822	0.234	6.03e-134	CD46	EP_C1_LMP1
1.05e-18	0.471857	0.132	0.027	2.2e-14	IGFBP5	EP_C1_LMP1
5.14e-81	0.467947	0.836	0.397	1.08e-76	LMO4	EP_C1_LMP1
4.88e-53	0.467436	0.952	0.719	1.02e-48	CLDN1	EP_C1_LMP1
5.74e-128	0.467146	0.842	0.277	1.2e-123	ATRX	EP_C1_LMP1
5.32e-97	0.466062	0.883	0.442	1.11e-92	CKAP4	EP_C1_LMP1
2.88e-57	0.46557	0.957	0.769	6.03e-53	ITM2B	EP_C1_LMP1
1.36e-114	0.465466	0.876	0.352	2.85e-110	MTDH	EP_C1_LMP1
3.84e-126	0.463352	0.726	0.186	8.03e-122	LSR	EP_C1_LMP1
5.93e-121	0.463296	0.717	0.186	1.24e-116	MARCKS	EP_C1_LMP1
3.62e-135	0.461991	0.706	0.158	7.59e-131	ETV6	EP_C1_LMP1
6.12e-124	0.459008	0.768	0.232	1.28e-119	DSG2	EP_C1_LMP1
7.95e-08	0.458999	0.16	0.083	0.0016634	LCN2	EP_C1_LMP1
6.55e-07	0.456936	0.259	0.166	0.0137196	MSMB	EP_C1_LMP1
2.04e-75	0.456605	0.473	0.106	4.26e-71	HCAR3	EP_C1_LMP1
4.4e-75	0.456527	0.369	0.041	9.22e-71	GADD45G	EP_C1_LMP1
1.71e-120	0.453575	0.65	0.139	3.57e-116	HEXIM1	EP_C1_LMP1
3.29e-121	0.450034	0.687	0.166	6.88e-117	PLEKHA5	EP_C1_LMP1
1.08e-112	0.447142	0.833	0.309	2.26e-108	BCLAF1	EP_C1_LMP1
3.1e-82	0.445335	0.823	0.392	6.48e-78	LMNA	EP_C1_LMP1
7.08e-114	0.443821	0.818	0.298	1.48e-109	F11R	EP_C1_LMP1
3.47e-127	0.441124	0.66	0.131	7.26e-123	ANKRD11	EP_C1_LMP1
1.26e-23	0.440941	0.194	0.051	2.64e-19	IER3	EP_C1_LMP1
2.09e-127	0.440265	0.676	0.145	4.38e-123	NFE2L3	EP_C1_LMP1
6.96e-119	0.439414	0.783	0.243	1.46e-114	SLC25A36	EP_C1_LMP1
3.14e-115	0.436412	0.596	0.105	6.57e-111	ERO1B	EP_C1_LMP1
1.01e-134	0.436236	0.681	0.141	2.12e-130	AFF4	EP_C1_LMP1
4.01e-148	0.434813	0.673	0.104	8.39e-144	PTPRK	EP_C1_LMP1
7.05e-105	0.433097	0.693	0.198	1.48e-100	ARID5B	EP_C1_LMP1
5.48e-117	0.432129	0.743	0.217	1.15e-112	LINC00657	EP_C1_LMP1
6.97e-122	0.429949	0.651	0.134	1.46e-117	PTPN13	EP_C1_LMP1
3.09e-47	0.427885	0.94	0.716	6.46e-43	SQSTM1	EP_C1_LMP1
9.38e-100	0.425468	0.85	0.377	1.96e-95	TPR	EP_C1_LMP1
6.3e-96	0.423161	0.716	0.228	1.32e-91	SERTAD1	EP_C1_LMP1
7.48e-130	0.422798	0.65	0.116	1.56e-125	KDM5B	EP_C1_LMP1
3.4e-116	0.421013	0.642	0.139	7.11e-112	H1FX	EP_C1_LMP1
3.66e-22	0.420942	0.839	0.645	7.66e-18	KRT15	EP_C1_LMP1
9.15e-110	0.419532	0.647	0.15	1.92e-105	PARP14	EP_C1_LMP1
4.29e-117	0.417163	0.623	0.126	8.97e-113	ROBO1	EP_C1_LMP1
1.21e-115	0.416683	0.696	0.172	2.54e-111	PPP1R10	EP_C1_LMP1
2.49e-123	0.412443	0.657	0.14	5.22e-119	JMJD1C	EP_C1_LMP1
6.38e-61	0.412208	0.587	0.221	1.34e-56	TM4SF1	EP_C1_LMP1
2.97e-123	0.409285	0.734	0.196	6.22e-119	BPTF	EP_C1_LMP1
2.65e-107	0.407714	0.732	0.223	5.54e-103	VMP1	EP_C1_LMP1
3.77e-66	0.406412	0.923	0.562	7.89e-62	SRSF7	EP_C1_LMP1
4.73e-102	0.401038	0.629	0.155	9.91e-98	TFAP2A	EP_C1_LMP1
1.22e-82	0.400647	0.857	0.406	2.56e-78	HLA-E	EP_C1_LMP1
4.77e-82	0.399458	0.914	0.54	9.99e-78	UBXN4	EP_C1_LMP1
2.54e-56	0.399375	0.783	0.408	5.33e-52	SOCS1	EP_C1_LMP1
3.14e-91	0.398541	0.813	0.329	6.58e-87	ACTN4	EP_C1_LMP1
2.39e-77	0.39791	0.868	0.418	4.99e-73	EZR	EP_C1_LMP1
1.77e-94	0.395745	0.629	0.171	3.71e-90	ITGAV	EP_C1_LMP1
9.28e-73	0.393723	0.691	0.261	1.94e-68	SYNPO2	EP_C1_LMP1
1.47e-122	0.393222	0.55	0.064	3.08e-118	ITGB8	EP_C1_LMP1
2.03e-107	0.392651	0.718	0.207	4.24e-103	RNF145	EP_C1_LMP1
1.95e-106	0.39239	0.848	0.336	4.09e-102	SCAF11	EP_C1_LMP1
5.1e-61	0.392277	0.363	0.065	1.07e-56	BAMBI	EP_C1_LMP1
2.52e-53	0.390431	0.853	0.514	5.28e-49	CCND1	EP_C1_LMP1
3.11e-72	0.390357	0.848	0.429	6.5e-68	NFE2L2	EP_C1_LMP1
1.92e-23	0.388667	0.251	0.086	4.03e-19	GSTA1	EP_C1_LMP1
7.05e-83	0.385512	0.451	0.077	1.47e-78	IRS2	EP_C1_LMP1
8.94e-104	0.384947	0.714	0.211	1.87e-99	IFNGR1	EP_C1_LMP1
1.19e-108	0.384258	0.618	0.131	2.49e-104	LRIG3	EP_C1_LMP1
3.25e-71	0.384073	0.847	0.448	6.79e-67	SCPEP1	EP_C1_LMP1
1.79e-39	0.382921	0.423	0.168	3.75e-35	TXNIP	EP_C1_LMP1
1.11e-75	0.381491	0.717	0.288	2.33e-71	ETS2	EP_C1_LMP1
1.09e-43	0.380867	0.98	0.83	2.28e-39	HLA-A	EP_C1_LMP1
2.79e-105	0.380788	0.631	0.152	5.85e-101	SYNE2	EP_C1_LMP1
1.51e-99	0.380123	0.814	0.31	3.16e-95	RSF1	EP_C1_LMP1
4.1e-126	0.379209	0.721	0.167	8.58e-122	ZNF292	EP_C1_LMP1
1.01e-97	0.379082	0.541	0.107	2.11e-93	TAF4B	EP_C1_LMP1
7.95e-114	0.378904	0.704	0.185	1.66e-109	PRPF38B	EP_C1_LMP1
5.81e-104	0.377157	0.783	0.276	1.22e-99	HNRNPD	EP_C1_LMP1
2.17e-82	0.376956	0.639	0.199	4.54e-78	HERPUD1	EP_C1_LMP1
9.11e-115	0.376501	0.728	0.204	1.91e-110	DHX36	EP_C1_LMP1
2.3e-118	0.376393	0.711	0.182	4.82e-114	TRA2A	EP_C1_LMP1
4.89e-60	0.376212	0.502	0.153	1.02e-55	DUSP2	EP_C1_LMP1
1.6e-121	0.374653	0.652	0.134	3.34e-117	CHD2	EP_C1_LMP1
3.89e-103	0.373935	0.743	0.238	8.13e-99	HOOK2	EP_C1_LMP1
6.4e-93	0.373922	0.773	0.284	1.34e-88	ZKSCAN1	EP_C1_LMP1
3.65e-49	0.371715	0.971	0.85	7.63e-45	PERP	EP_C1_LMP1
3.33e-09	0.371512	0.163	0.077	6.96e-05	IGFBP7	EP_C1_LMP1
7.29e-90	0.371255	0.797	0.309	1.53e-85	RTN4	EP_C1_LMP1
1.19e-108	0.371048	0.779	0.253	2.49e-104	ARID4B	EP_C1_LMP1
4.54e-94	0.370359	0.746	0.258	9.51e-90	EHF	EP_C1_LMP1
6.25e-95	0.370107	0.608	0.151	1.31e-90	RNF213	EP_C1_LMP1
4.9e-84	0.369065	0.495	0.099	1.03e-79	SOX9	EP_C1_LMP1
6.87e-70	0.368764	0.919	0.535	1.44e-65	PDIA3	EP_C1_LMP1
1.67e-112	0.368346	0.563	0.092	3.5e-108	MIDN	EP_C1_LMP1
4.16e-111	0.367355	0.624	0.13	8.7e-107	TNFRSF10B	EP_C1_LMP1
1.81e-105	0.366171	0.595	0.122	3.8e-101	CEBPB	EP_C1_LMP1
1.21e-95	0.365952	0.831	0.328	2.54e-91	MYO6	EP_C1_LMP1
1.14e-40	0.36426	0.668	0.338	2.39e-36	TUBA1A	EP_C1_LMP1
8.87e-89	0.364091	0.854	0.384	1.86e-84	ACAP2	EP_C1_LMP1
2.97e-110	0.36214	0.665	0.165	6.21e-106	NUFIP2	EP_C1_LMP1
6.98e-51	0.361658	0.989	0.905	1.46e-46	UBC	EP_C1_LMP1
4.14e-108	0.361521	0.713	0.201	8.67e-104	CHD4	EP_C1_LMP1
3.08e-83	0.361381	0.841	0.378	6.44e-79	SRSF10	EP_C1_LMP1
2.78e-79	0.361011	0.439	0.073	5.82e-75	MAFF	EP_C1_LMP1
2.38e-77	0.360988	0.551	0.142	4.99e-73	BHLHE40	EP_C1_LMP1
1.46e-133	0.360274	0.639	0.104	3.05e-129	ATP2A2	EP_C1_LMP1
9.2e-119	0.360253	0.65	0.135	1.92e-114	CLK1	EP_C1_LMP1
7.53e-72	0.359839	0.723	0.296	1.58e-67	SMARCA2	EP_C1_LMP1
5.89e-57	0.358039	0.518	0.177	1.23e-52	RGS16	EP_C1_LMP1
8.76e-82	0.35741	0.509	0.109	1.83e-77	COL17A1	EP_C1_LMP1
4.77e-64	0.357189	0.502	0.147	9.99e-60	DUSP10	EP_C1_LMP1
1.15e-104	0.356915	0.51	0.071	2.41e-100	TLE4	EP_C1_LMP1
1.23e-122	0.355359	0.633	0.115	2.58e-118	IQGAP1	EP_C1_LMP1
8.9e-33	0.355237	0.975	0.823	1.86e-28	HLA-B	EP_C1_LMP1
3.32e-72	0.354741	0.874	0.445	6.95e-68	LMAN1	EP_C1_LMP1
2.71e-110	0.354549	0.512	0.062	5.68e-106	MYLIP	EP_C1_LMP1
2.01e-72	0.35434	0.918	0.519	4.21e-68	SRSF11	EP_C1_LMP1
9.23e-115	0.353327	0.815	0.272	1.93e-110	WHSC1L1	EP_C1_LMP1
9.56e-100	0.353141	0.642	0.164	2e-95	TOB1	EP_C1_LMP1
1.03e-104	0.352629	0.588	0.124	2.15e-100	SMG1	EP_C1_LMP1
1.36e-117	0.35184	0.681	0.162	2.86e-113	SEC63	EP_C1_LMP1
7.08e-115	0.351809	0.57	0.089	1.48e-110	ZBTB7A	EP_C1_LMP1
1.02e-78	0.351716	0.489	0.105	2.13e-74	ZC3H12A	EP_C1_LMP1
1.9e-100	0.351184	0.784	0.279	3.98e-96	ANKRD10	EP_C1_LMP1
1.95e-99	0.351103	0.548	0.099	4.08e-95	CDH1	EP_C1_LMP1
1.59e-104	0.351095	0.722	0.217	3.32e-100	RB1CC1	EP_C1_LMP1
3.94e-103	0.35081	0.729	0.235	8.24e-99	PHF14	EP_C1_LMP1
5.77e-53	0.350052	0.772	0.388	1.21e-48	CDKN1A	EP_C1_LMP1
1.84e-85	0.34828	0.858	0.4	3.85e-81	KHDRBS1	EP_C1_LMP1
5.99e-103	0.348083	0.737	0.228	1.25e-98	PUM1	EP_C1_LMP1
8.26e-62	0.347366	0.849	0.451	1.73e-57	WASF2	EP_C1_LMP1
1.28e-33	0.345924	0.956	0.753	2.68e-29	HLA-C	EP_C1_LMP1
6.75e-90	0.344133	0.844	0.358	1.41e-85	ARGLU1	EP_C1_LMP1
6.69e-93	0.344109	0.776	0.287	1.4e-88	UBE3A	EP_C1_LMP1
2.3e-89	0.343695	0.793	0.309	4.82e-85	SPINT1	EP_C1_LMP1
1.95e-80	0.343207	0.876	0.424	4.09e-76	SF3B1	EP_C1_LMP1
5.89e-91	0.342864	0.631	0.175	1.23e-86	KLF3	EP_C1_LMP1
5.56e-71	0.342816	0.721	0.294	1.16e-66	HSPH1	EP_C1_LMP1
2.5e-96	0.341733	0.485	0.072	5.23e-92	JAG1	EP_C1_LMP1
6.65e-73	0.341576	0.845	0.406	1.39e-68	APP	EP_C1_LMP1
8.14e-106	0.341546	0.651	0.16	1.7e-101	EPC1	EP_C1_LMP1
2.94e-101	0.341485	0.611	0.139	6.15e-97	FLNA	EP_C1_LMP1
1.14e-83	0.34142	0.538	0.124	2.4e-79	KLF10	EP_C1_LMP1
9.25e-36	0.341015	0.918	0.626	1.94e-31	DNAJA1	EP_C1_LMP1
6.67e-113	0.33829	0.678	0.165	1.4e-108	NIPBL	EP_C1_LMP1
8.9e-57	0.338126	0.329	0.051	1.86e-52	ADRB2	EP_C1_LMP1
4.77e-53	0.335796	0.763	0.376	9.98e-49	CTSB	EP_C1_LMP1
8.93e-25	0.335675	0.785	0.544	1.87e-20	IGFBP2	EP_C1_LMP1
8.17e-56	0.3347	0.912	0.522	1.71e-51	PSAP	EP_C1_LMP1
3.82e-101	0.334361	0.544	0.092	7.99e-97	C3orf58	EP_C1_LMP1
4.96e-87	0.332404	0.476	0.08	1.04e-82	PGM2L1	EP_C1_LMP1
5.78e-65	0.332227	0.846	0.43	1.21e-60	LAMP1	EP_C1_LMP1
1.98e-106	0.332184	0.625	0.139	4.15e-102	PKN2	EP_C1_LMP1
3.17e-89	0.331942	0.55	0.124	6.63e-85	TM9SF2	EP_C1_LMP1
8.51e-98	0.331647	0.594	0.134	1.78e-93	ANKRD12	EP_C1_LMP1
1.91e-76	0.331195	0.654	0.223	4e-72	TNFAIP8	EP_C1_LMP1
1.22e-55	0.330885	0.382	0.087	2.56e-51	GEM	EP_C1_LMP1
5.81e-68	0.330607	0.36	0.047	1.22e-63	DSC3	EP_C1_LMP1
1.28e-84	0.330581	0.556	0.139	2.67e-80	BCL2	EP_C1_LMP1
9.47e-107	0.330251	0.691	0.183	1.98e-102	ETNK1	EP_C1_LMP1
2.57e-48	0.329554	0.381	0.102	5.38e-44	LYPD3	EP_C1_LMP1
9.85e-74	0.329437	0.664	0.237	2.06e-69	ST6GALNAC2	EP_C1_LMP1
7.5e-92	0.329292	0.543	0.109	1.57e-87	EFNA1	EP_C1_LMP1
2.64e-88	0.328491	0.813	0.345	5.52e-84	DDR1	EP_C1_LMP1
1.37e-79	0.328386	0.821	0.37	2.88e-75	CTNND1	EP_C1_LMP1
2.08e-102	0.32769	0.678	0.183	4.35e-98	TNRC6B	EP_C1_LMP1
2.4e-93	0.327444	0.726	0.24	5.02e-89	NCOR1	EP_C1_LMP1
1.44e-58	0.326834	0.308	0.035	3.01e-54	RASD1	EP_C1_LMP1
1.2e-97	0.326779	0.735	0.244	2.5e-93	MLEC	EP_C1_LMP1
9.92e-68	0.326396	0.727	0.302	2.08e-63	SDC1	EP_C1_LMP1
2.26e-110	0.326041	0.674	0.163	4.73e-106	CCNL2	EP_C1_LMP1
5.78e-99	0.325693	0.584	0.129	1.21e-94	JUND	EP_C1_LMP1
3.89e-71	0.325641	0.379	0.051	8.14e-67	DUSP6	EP_C1_LMP1
1.53e-88	0.32311	0.554	0.123	3.2e-84	BCL3	EP_C1_LMP1
9.74e-93	0.322108	0.771	0.27	2.04e-88	MBNL1	EP_C1_LMP1
1.07e-61	0.321857	0.561	0.193	2.23e-57	CDC42EP3	EP_C1_LMP1
6.92e-59	0.321076	0.846	0.46	1.45e-54	ZFAND5	EP_C1_LMP1
1.91e-41	0.319776	0.236	0.032	4e-37	A2ML1	EP_C1_LMP1
1.73e-109	0.319206	0.614	0.126	3.62e-105	KDM2A	EP_C1_LMP1
1.94e-94	0.317645	0.529	0.097	4.05e-90	BAG3	EP_C1_LMP1
5.39e-94	0.317521	0.629	0.166	1.13e-89	TRIM44	EP_C1_LMP1
7.11e-75	0.317438	0.736	0.285	1.49e-70	MDM2	EP_C1_LMP1
1.84e-108	0.317215	0.633	0.138	3.85e-104	TMEM87A	EP_C1_LMP1
3.84e-82	0.315859	0.421	0.057	8.03e-78	ITGA2	EP_C1_LMP1
7.54e-108	0.315168	0.6	0.119	1.58e-103	TTC17	EP_C1_LMP1
4.8e-106	0.31466	0.497	0.061	1e-101	MACF1	EP_C1_LMP1
4.53e-74	0.31419	0.711	0.277	9.48e-70	GLUD1	EP_C1_LMP1
4.63e-61	0.313837	0.879	0.476	9.69e-57	PRPF40A	EP_C1_LMP1
3.37e-95	0.312928	0.675	0.197	7.06e-91	PRRC2B	EP_C1_LMP1
2.4e-61	0.31292	0.888	0.508	5.02e-57	VCP	EP_C1_LMP1
4.9e-88	0.312763	0.546	0.121	1.03e-83	SERTAD2	EP_C1_LMP1
5.95e-82	0.312746	0.513	0.112	1.25e-77	ATP2B1	EP_C1_LMP1
4.79e-88	0.312741	0.686	0.209	1e-83	KMT2E	EP_C1_LMP1
6.68e-90	0.312711	0.803	0.306	1.4e-85	RBM25	EP_C1_LMP1
1.52e-28	0.312265	0.254	0.072	3.18e-24	ALDH3A1	EP_C1_LMP1
3.04e-84	0.31159	0.808	0.329	6.36e-80	LUC7L3	EP_C1_LMP1
3.3e-58	0.311522	0.661	0.275	6.92e-54	MID1IP1	EP_C1_LMP1
5.43e-24	0.310751	0.117	0.007	1.14e-19	HSPA6	EP_C1_LMP1
2.66e-86	0.310531	0.668	0.209	5.56e-82	N4BP2L2	EP_C1_LMP1
5.08e-97	0.310406	0.633	0.167	1.06e-92	GCC2	EP_C1_LMP1
2.79e-97	0.310315	0.654	0.177	5.85e-93	BRD4	EP_C1_LMP1
1.41e-102	0.310299	0.665	0.171	2.94e-98	ASH1L	EP_C1_LMP1
3.92e-92	0.309597	0.642	0.18	8.21e-88	TACC1	EP_C1_LMP1
1.25e-80	0.308423	0.4	0.048	2.62e-76	CTA-29F11.1	EP_C1_LMP1
3.1e-85	0.308415	0.79	0.303	6.49e-81	DDX17	EP_C1_LMP1
5.32e-101	0.308413	0.632	0.151	1.11e-96	DYNC1H1	EP_C1_LMP1
7.76e-97	0.307836	0.473	0.061	1.62e-92	RRBP1	EP_C1_LMP1
3.35e-62	0.307606	0.862	0.438	7.01e-58	EIF3A	EP_C1_LMP1
9.21e-89	0.307537	0.696	0.219	1.93e-84	RNF19A	EP_C1_LMP1
1.24e-101	0.307082	0.617	0.146	2.6e-97	GOLGA4	EP_C1_LMP1
1.18e-87	0.306323	0.74	0.264	2.47e-83	DDX3X	EP_C1_LMP1
7.53e-87	0.306244	0.46	0.072	1.58e-82	SPTBN1	EP_C1_LMP1
1.95e-85	0.305782	0.746	0.271	4.08e-81	MYH9	EP_C1_LMP1
1.39e-86	0.305113	0.665	0.214	2.9e-82	PHIP	EP_C1_LMP1
6.52e-89	0.304876	0.445	0.061	1.36e-84	IER5	EP_C1_LMP1
5.23e-46	0.304046	0.523	0.205	1.1e-41	NCOA7	EP_C1_LMP1
3.21e-102	0.303132	0.58	0.12	6.72e-98	ZFC3H1	EP_C1_LMP1
1.52e-37	0.303116	0.752	0.431	3.19e-33	MYC	EP_C1_LMP1
3.8e-62	0.302689	0.839	0.43	7.95e-58	TTC3	EP_C1_LMP1
1.35e-96	0.302421	0.57	0.118	2.83e-92	BAZ2B	EP_C1_LMP1
1.33e-106	0.301796	0.544	0.088	2.79e-102	SPPL3	EP_C1_LMP1
1.59e-62	0.301706	0.845	0.445	3.33e-58	TAPBP	EP_C1_LMP1
2.44e-86	0.301695	0.803	0.321	5.1e-82	ARL6IP1	EP_C1_LMP1
2.54e-100	0.301119	0.558	0.106	5.31e-96	HIVEP1	EP_C1_LMP1
1e-90	0.299288	0.726	0.241	2.09e-86	PPP1R12A	EP_C1_LMP1
5.7e-85	0.298789	0.736	0.256	1.19e-80	CCDC47	EP_C1_LMP1
3e-73	0.298788	0.7	0.256	6.27e-69	SLC38A1	EP_C1_LMP1
7.97e-63	0.298779	0.388	0.073	1.67e-58	GCLC	EP_C1_LMP1
7.39e-42	0.298638	0.996	0.952	1.55e-37	H3F3B	EP_C1_LMP1
8.01e-07	0.298339	0.53	0.355	0.0167646	WFDC2	EP_C1_LMP1
5.1e-70	0.298007	0.471	0.114	1.07e-65	PPP1R14B	EP_C1_LMP1
1.46e-83	0.297502	0.764	0.286	3.05e-79	GGNBP2	EP_C1_LMP1
1.51e-84	0.297496	0.51	0.106	3.16e-80	KIAA1217	EP_C1_LMP1
6.16e-67	0.297294	0.5	0.133	1.29e-62	SOCS3	EP_C1_LMP1
1.19e-46	0.296503	0.947	0.643	2.5e-42	HNRNPDL	EP_C1_LMP1
2.59e-93	0.296107	0.559	0.122	5.43e-89	NKTR	EP_C1_LMP1
1.49e-103	0.295993	0.519	0.073	3.12e-99	MIA3	EP_C1_LMP1
1.39e-53	0.295901	0.884	0.508	2.92e-49	SF1	EP_C1_LMP1
3.55e-88	0.295794	0.625	0.173	7.43e-84	TMTC3	EP_C1_LMP1
1.31e-89	0.295061	0.457	0.065	2.74e-85	ANKRD33B	EP_C1_LMP1
2.57e-35	0.294977	0.279	0.07	5.39e-31	PHLDA2	EP_C1_LMP1
2.32e-77	0.294129	0.771	0.311	4.86e-73	DTX2	EP_C1_LMP1
2.18e-73	0.292709	0.683	0.255	4.56e-69	SERPINH1	EP_C1_LMP1
1.33e-110	0.292569	0.566	0.092	2.78e-106	ARIH1	EP_C1_LMP1
3.83e-95	0.292417	0.619	0.155	8.01e-91	RANBP2	EP_C1_LMP1
4.36e-55	0.292218	0.723	0.332	9.12e-51	CD44	EP_C1_LMP1
6.51e-77	0.291845	0.759	0.289	1.36e-72	ITGB1	EP_C1_LMP1
1.89e-70	0.29164	0.847	0.391	3.96e-66	STAT3	EP_C1_LMP1
2.23e-80	0.291466	0.56	0.143	4.67e-76	APLP2	EP_C1_LMP1
1.6e-49	0.291228	0.907	0.567	3.35e-45	PDIA6	EP_C1_LMP1
8.6e-90	0.291091	0.528	0.107	1.8e-85	CHD9	EP_C1_LMP1
1.2e-57	0.291035	0.341	0.055	2.51e-53	SULF2	EP_C1_LMP1
3.67e-13	0.290962	0.133	0.044	7.69e-09	IGFBP3	EP_C1_LMP1
4.45e-84	0.290926	0.759	0.274	9.32e-80	PCM1	EP_C1_LMP1
4.09e-89	0.290867	0.692	0.222	8.56e-85	SMAD5	EP_C1_LMP1
1.68e-78	0.290487	0.406	0.052	3.52e-74	LAMA3	EP_C1_LMP1
2.94e-96	0.289634	0.611	0.145	6.15e-92	LMBRD1	EP_C1_LMP1
7.14e-91	0.289549	0.599	0.149	1.49e-86	TDG	EP_C1_LMP1
7.58e-38	0.288618	0.236	0.039	1.59e-33	CYR61	EP_C1_LMP1
3.96e-92	0.288198	0.567	0.126	8.3e-88	ABLIM1	EP_C1_LMP1
6.87e-79	0.287609	0.765	0.304	1.44e-74	OS9	EP_C1_LMP1
9.83e-87	0.287281	0.614	0.167	2.06e-82	UBE2S	EP_C1_LMP1
3e-25	0.287008	0.333	0.137	6.28e-21	AKR1C2	EP_C1_LMP1
2.97e-96	0.286781	0.573	0.117	6.22e-92	BOD1L1	EP_C1_LMP1
1.89e-72	0.286703	0.523	0.139	3.96e-68	GJA1	EP_C1_LMP1
3.28e-88	0.286592	0.555	0.13	6.86e-84	WNK1	EP_C1_LMP1
4.55e-89	0.286501	0.492	0.087	9.52e-85	CEP350	EP_C1_LMP1
6.79e-96	0.286449	0.619	0.152	1.42e-91	ZNF638	EP_C1_LMP1
7.89e-91	0.286331	0.629	0.173	1.65e-86	GANAB	EP_C1_LMP1
5.75e-74	0.285918	0.617	0.19	1.2e-69	ABCC5	EP_C1_LMP1
8.79e-83	0.285499	0.556	0.138	1.84e-78	POLR2A	EP_C1_LMP1
3.8e-30	0.285255	0.922	0.689	7.96e-26	KRT18	EP_C1_LMP1
2.55e-101	0.284793	0.476	0.054	5.33e-97	IGF2R	EP_C1_LMP1
1.12e-92	0.284656	0.517	0.095	2.35e-88	ATP2B4	EP_C1_LMP1
3.83e-86	0.284579	0.713	0.243	8.01e-82	USP22	EP_C1_LMP1
7.78e-87	0.284468	0.67	0.206	1.63e-82	PHF20L1	EP_C1_LMP1
4.03e-69	0.28407	0.8	0.363	8.42e-65	CNOT2	EP_C1_LMP1
8.01e-82	0.283993	0.713	0.25	1.68e-77	CAND1	EP_C1_LMP1
3.57e-71	0.283794	0.728	0.285	7.47e-67	KITLG	EP_C1_LMP1
5.1e-83	0.283202	0.438	0.064	1.07e-78	ZBTB10	EP_C1_LMP1
4.78e-64	0.282459	0.498	0.136	1e-59	ZNF322	EP_C1_LMP1
4.32e-36	0.282335	0.216	0.032	9.04e-32	FGFBP1	EP_C1_LMP1
2.15e-76	0.281967	0.726	0.288	4.51e-72	TCERG1	EP_C1_LMP1
4.74e-89	0.281804	0.742	0.249	9.92e-85	THOC2	EP_C1_LMP1
1.92e-88	0.281782	0.488	0.085	4.02e-84	FRYL	EP_C1_LMP1
1.1e-90	0.281362	0.644	0.186	2.3e-86	SMARCC1	EP_C1_LMP1
4.07e-84	0.281174	0.528	0.119	8.52e-80	KMT2C	EP_C1_LMP1
4.98e-84	0.280944	0.449	0.068	1.04e-79	COL4A5	EP_C1_LMP1
1.66e-74	0.280455	0.43	0.074	3.48e-70	METTL12	EP_C1_LMP1
1.92e-26	0.280428	0.965	0.792	4.03e-22	HSP90AA1	EP_C1_LMP1
5.01e-11	0.280282	0.107	0.034	1.05e-06	MMP10	EP_C1_LMP1
1.27e-92	0.279725	0.49	0.081	2.66e-88	RC3H1	EP_C1_LMP1
7.1e-89	0.279406	0.615	0.165	1.49e-84	CDK12	EP_C1_LMP1
9.28e-54	0.278899	0.378	0.087	1.94e-49	LSAMP	EP_C1_LMP1
1.45e-55	0.278598	0.875	0.518	3.05e-51	SRSF9	EP_C1_LMP1
6.79e-77	0.278411	0.443	0.079	1.42e-72	SOX6	EP_C1_LMP1
4.6e-87	0.278411	0.694	0.219	9.63e-83	PABPN1	EP_C1_LMP1
2.17e-95	0.278275	0.605	0.145	4.53e-91	TFRC	EP_C1_LMP1
1.78e-98	0.278268	0.541	0.097	3.73e-94	VPS13C	EP_C1_LMP1
3.72e-64	0.277987	0.843	0.423	7.79e-60	LGALS3BP	EP_C1_LMP1
1.62e-81	0.277815	0.72	0.257	3.4e-77	SMARCC2	EP_C1_LMP1
6.19e-75	0.277799	0.451	0.086	1.3e-70	BBC3	EP_C1_LMP1
1.59e-47	0.27779	0.744	0.361	3.33e-43	SOD2	EP_C1_LMP1
2.14e-80	0.277733	0.728	0.255	4.49e-76	SEC31A	EP_C1_LMP1
1.08e-89	0.277659	0.53	0.111	2.25e-85	PDCD7	EP_C1_LMP1
8.76e-89	0.276423	0.44	0.057	1.83e-84	STIM2	EP_C1_LMP1
7.85e-40	0.2764	0.392	0.133	1.64e-35	TNFAIP2	EP_C1_LMP1
1.75e-75	0.276004	0.54	0.145	3.66e-71	MECOM	EP_C1_LMP1
2.43e-90	0.275977	0.639	0.18	5.08e-86	ATXN2L	EP_C1_LMP1
1.39e-91	0.275647	0.608	0.156	2.92e-87	UFL1	EP_C1_LMP1
1.28e-73	0.275639	0.616	0.199	2.68e-69	TES	EP_C1_LMP1
1.57e-82	0.275104	0.485	0.094	3.28e-78	FOXP1	EP_C1_LMP1
1.31e-67	0.275059	0.759	0.325	2.74e-63	TAX1BP1	EP_C1_LMP1
4.48e-83	0.274678	0.607	0.169	9.38e-79	KIAA1033	EP_C1_LMP1
1.38e-98	0.274232	0.524	0.089	2.89e-94	AEBP2	EP_C1_LMP1
2.68e-84	0.274172	0.67	0.214	5.61e-80	CHMP1B	EP_C1_LMP1
1.05e-93	0.273026	0.632	0.162	2.2e-89	SERINC1	EP_C1_LMP1
3.18e-09	0.273018	0.139	0.06	6.65e-05	OASL	EP_C1_LMP1
3.37e-92	0.272918	0.514	0.094	7.05e-88	TOB2	EP_C1_LMP1
5.8e-58	0.272774	0.345	0.061	1.21e-53	FJX1	EP_C1_LMP1
2.74e-97	0.272623	0.5	0.075	5.73e-93	GLG1	EP_C1_LMP1
6.87e-82	0.272595	0.598	0.17	1.44e-77	TRIM38	EP_C1_LMP1
2.32e-80	0.272143	0.735	0.267	4.86e-76	KTN1	EP_C1_LMP1
5.73e-80	0.271625	0.627	0.187	1.2e-75	IRF2BP2	EP_C1_LMP1
2.24e-67	0.271573	0.432	0.089	4.68e-63	PVRL4	EP_C1_LMP1
3.16e-51	0.271426	0.416	0.117	6.62e-47	TUBB2A	EP_C1_LMP1
1.6e-95	0.27102	0.559	0.111	3.35e-91	BIRC6	EP_C1_LMP1
3.14e-85	0.271008	0.574	0.142	6.58e-81	LPP	EP_C1_LMP1
2.08e-75	0.270919	0.628	0.205	4.36e-71	LIMA1	EP_C1_LMP1
1.48e-48	0.270221	0.411	0.119	3.1e-44	CD83	EP_C1_LMP1
1.91e-81	0.269942	0.494	0.099	4e-77	SKIL	EP_C1_LMP1
2.52e-69	0.269877	0.657	0.235	5.28e-65	DEGS1	EP_C1_LMP1
1.93e-48	0.269624	0.317	0.066	4.03e-44	BMP2	EP_C1_LMP1
8.18e-61	0.269261	0.346	0.053	1.71e-56	PLK2	EP_C1_LMP1
9.66e-83	0.26897	0.504	0.103	2.02e-78	FGD6	EP_C1_LMP1
8.11e-88	0.268713	0.478	0.078	1.7e-83	MYO1E	EP_C1_LMP1
1.67e-88	0.268689	0.624	0.168	3.5e-84	TMEM41A	EP_C1_LMP1
6.52e-36	0.268394	0.937	0.632	1.36e-31	SRSF2	EP_C1_LMP1
1.02e-75	0.268292	0.566	0.162	2.14e-71	HEBP2	EP_C1_LMP1
1.31e-64	0.267738	0.527	0.156	2.75e-60	KREMEN1	EP_C1_LMP1
1.15e-85	0.267216	0.749	0.271	2.42e-81	ZNF24	EP_C1_LMP1
6.89e-81	0.267051	0.624	0.186	1.44e-76	PIAS1	EP_C1_LMP1
1.68e-70	0.266853	0.77	0.328	3.52e-66	LTBR	EP_C1_LMP1
6.27e-39	0.266616	0.902	0.615	1.31e-34	RCN2	EP_C1_LMP1
8.54e-34	0.266603	0.888	0.58	1.79e-29	EPCAM	EP_C1_LMP1
1.21e-59	0.266585	0.391	0.081	2.54e-55	LAMC2	EP_C1_LMP1
3.38e-70	0.266521	0.554	0.16	7.08e-66	MYO1B	EP_C1_LMP1
1.83e-80	0.266498	0.482	0.097	3.84e-76	UBE2H	EP_C1_LMP1
5.49e-79	0.266326	0.738	0.27	1.15e-74	NPEPPS	EP_C1_LMP1
8.34e-87	0.266259	0.504	0.099	1.75e-82	CCDC14	EP_C1_LMP1
3.06e-44	0.266086	0.906	0.557	6.41e-40	CANX	EP_C1_LMP1
2.1e-71	0.265828	0.568	0.169	4.4e-67	PRRG4	EP_C1_LMP1
1.87e-65	0.265549	0.847	0.405	3.91e-61	U2SURP	EP_C1_LMP1
2.83e-78	0.26542	0.715	0.268	5.92e-74	HNRNPL	EP_C1_LMP1
9.41e-50	0.265184	0.905	0.546	1.97e-45	SARAF	EP_C1_LMP1
1.48e-93	0.264591	0.481	0.072	3.1e-89	UBN1	EP_C1_LMP1
6.36e-68	0.264365	0.752	0.313	1.33e-63	SLC39A6	EP_C1_LMP1
2.47e-68	0.26406	0.456	0.102	5.18e-64	VEGFA	EP_C1_LMP1
1.66e-82	0.263987	0.62	0.176	3.48e-78	CNOT4	EP_C1_LMP1
4.75e-16	0.263718	0.167	0.055	9.94e-12	LY6D	EP_C1_LMP1
8.65e-64	0.263603	0.474	0.126	1.81e-59	TCF4	EP_C1_LMP1
1.43e-87	0.263542	0.478	0.083	2.98e-83	KMT5B	EP_C1_LMP1
1.35e-81	0.263398	0.765	0.283	2.82e-77	SEC62	EP_C1_LMP1
5.6e-91	0.262959	0.6	0.146	1.17e-86	GSK3B	EP_C1_LMP1
3.55e-38	0.262642	0.952	0.688	7.43e-34	TMBIM6	EP_C1_LMP1
3.48e-80	0.262559	0.576	0.155	7.28e-76	UVRAG	EP_C1_LMP1
7.07e-61	0.261985	0.741	0.333	1.48e-56	TAF7	EP_C1_LMP1
1.32e-82	0.261781	0.577	0.153	2.76e-78	WAC	EP_C1_LMP1
3.89e-74	0.261735	0.523	0.135	8.13e-70	TRIM56	EP_C1_LMP1
9.46e-79	0.261267	0.4	0.05	1.98e-74	KDM6B	EP_C1_LMP1
8.36e-66	0.26123	0.473	0.118	1.75e-61	AHR	EP_C1_LMP1
9.97e-93	0.260988	0.572	0.128	2.09e-88	SETD5	EP_C1_LMP1
1.44e-62	0.260975	0.469	0.121	3.01e-58	PLPP1	EP_C1_LMP1
3.23e-58	0.260747	0.847	0.44	6.76e-54	RPN2	EP_C1_LMP1
1.85e-77	0.260729	0.549	0.141	3.88e-73	KLHL24	EP_C1_LMP1
4.13e-87	0.25978	0.504	0.095	8.64e-83	MED13L	EP_C1_LMP1
5.07e-77	0.259492	0.443	0.079	1.06e-72	CLASP1	EP_C1_LMP1
2.1e-62	0.25933	0.723	0.303	4.39e-58	FAM84A	EP_C1_LMP1
4.53e-70	0.258966	0.799	0.358	9.49e-66	HNRNPH1	EP_C1_LMP1
1.26e-50	0.258855	0.74	0.356	2.63e-46	SNHG7	EP_C1_LMP1
4.29e-18	0.258748	0.196	0.066	8.98e-14	TIMP1	EP_C1_LMP1
6.21e-81	0.258719	0.577	0.155	1.3e-76	NUMA1	EP_C1_LMP1
4.1e-67	0.258518	0.371	0.054	8.59e-63	RP11-796E2.4	EP_C1_LMP1
1.07e-76	0.258225	0.808	0.352	2.24e-72	ATP6AP2	EP_C1_LMP1
5.71e-68	0.258143	0.581	0.185	1.2e-63	PKP1	EP_C1_LMP1
2.05e-86	0.25784	0.64	0.18	4.3e-82	BAZ1A	EP_C1_LMP1
7.29e-78	0.257637	0.486	0.103	1.53e-73	UGCG	EP_C1_LMP1
5.25e-63	0.257189	0.478	0.126	1.1e-58	ERRFI1	EP_C1_LMP1
8.89e-61	0.257057	0.308	0.031	1.86e-56	EMP1	EP_C1_LMP1
2.8e-59	0.256875	0.506	0.163	5.85e-55	ZNF296	EP_C1_LMP1
3.74e-89	0.256756	0.54	0.114	7.83e-85	HUWE1	EP_C1_LMP1
6.35e-78	0.256636	0.627	0.194	1.33e-73	GSPT1	EP_C1_LMP1
9.22e-87	0.256023	0.473	0.081	1.93e-82	PSME4	EP_C1_LMP1
4e-89	0.255933	0.569	0.137	8.37e-85	ENAH	EP_C1_LMP1
2.83e-84	0.255756	0.609	0.17	5.91e-80	RBMS1	EP_C1_LMP1
3.67e-72	0.25535	0.758	0.296	7.69e-68	KRAS	EP_C1_LMP1
4.16e-84	0.255149	0.634	0.188	8.71e-80	CHD3	EP_C1_LMP1
1.95e-72	0.255028	0.507	0.125	4.08e-68	SPAG9	EP_C1_LMP1
7.85e-75	0.254923	0.597	0.176	1.64e-70	CEP290	EP_C1_LMP1
1.54e-74	0.254848	0.609	0.189	3.22e-70	FZD6	EP_C1_LMP1
1.75e-60	0.254298	0.797	0.372	3.67e-56	PRKDC	EP_C1_LMP1
2.05e-75	0.254131	0.379	0.044	4.29e-71	INTS6	EP_C1_LMP1
1.37e-81	0.253432	0.485	0.094	2.88e-77	NBPF26	EP_C1_LMP1
1.68e-80	0.253355	0.689	0.228	3.52e-76	PNN	EP_C1_LMP1
5.47e-65	0.253302	0.52	0.15	1.15e-60	TMEM150C	EP_C1_LMP1
5.95e-86	0.253262	0.45	0.063	1.24e-81	GLS	EP_C1_LMP1
2.2e-89	0.253182	0.618	0.16	4.61e-85	OFD1	EP_C1_LMP1
1.15e-81	0.253016	0.574	0.151	2.4e-77	CCNT1	EP_C1_LMP1
4.5e-71	0.252773	0.656	0.226	9.42e-67	FAM3C	EP_C1_LMP1
4.38e-61	0.252671	0.702	0.283	9.17e-57	TGIF1	EP_C1_LMP1
3.11e-28	0.252098	0.45	0.208	6.51e-24	SPINK5	EP_C1_LMP1
1.45e-66	0.251826	0.388	0.065	3.03e-62	NUAK1	EP_C1_LMP1
7.49e-36	0.251758	0.231	0.04	1.57e-31	EDN1	EP_C1_LMP1
7.45e-84	0.251676	0.694	0.224	1.56e-79	YTHDC1	EP_C1_LMP1
1.76e-12	0.251428	0.285	0.164	3.68e-08	MGST1	EP_C1_LMP1
4.07e-86	0.251325	0.516	0.103	8.53e-82	PLXNB2	EP_C1_LMP1
4.13e-62	0.251011	0.356	0.055	8.65e-58	PTGER4	EP_C1_LMP1
3.78e-47	0.250737	0.859	0.497	7.92e-43	TMEM59	EP_C1_LMP1
3.22e-35	0.25064	0.93	0.665	6.74e-31	EIF4A2	EP_C1_LMP1
2.52e-58	0.250637	0.46	0.135	5.28e-54	FHOD3	EP_C1_LMP1
8.7e-73	0.250317	0.389	0.053	1.82e-68	DSG3	EP_C1_LMP1
5.72e-89	0.249997	0.475	0.075	1.2e-84	MLLT4	EP_C1_LMP1
1.37e-81	0.249944	0.472	0.083	2.87e-77	PGAP1	EP_C1_LMP1
1.01e-56	0.2499	0.81	0.399	2.12e-52	CTNNA1	EP_C1_LMP1
1.91e-56	0.249521	0.439	0.117	3.99e-52	XAF1	EP_C1_LMP1
9.56e-82	0.249188	0.566	0.141	2e-77	PRPF8	EP_C1_LMP1
5.34e-92	0.249185	0.53	0.099	1.12e-87	TMEM259	EP_C1_LMP1
8.09e-90	0.248906	0.542	0.109	1.69e-85	LINC00969	EP_C1_LMP1
2.33e-66	0.248882	0.593	0.189	4.88e-62	TMPRSS4	EP_C1_LMP1
2.68e-71	0.248086	0.465	0.104	5.62e-67	NEDD9	EP_C1_LMP1
8.7e-80	0.247957	0.501	0.104	1.82e-75	EGFR	EP_C1_LMP1
3.28e-80	0.24792	0.566	0.146	6.86e-76	RNF43	EP_C1_LMP1
6.4e-89	0.247868	0.497	0.087	1.34e-84	USP34	EP_C1_LMP1
8.64e-66	0.247731	0.58	0.19	1.81e-61	MSI2	EP_C1_LMP1
1.28e-91	0.247633	0.51	0.091	2.67e-87	LENG8	EP_C1_LMP1
1.14e-71	0.247213	0.55	0.156	2.38e-67	LAPTM4B	EP_C1_LMP1
3.56e-47	0.246971	0.626	0.274	7.46e-43	ATP1B3	EP_C1_LMP1
8.21e-77	0.246906	0.54	0.136	1.72e-72	EFHD2	EP_C1_LMP1
3.8e-64	0.246747	0.759	0.328	7.94e-60	RALBP1	EP_C1_LMP1
9.18e-68	0.246536	0.306	0.019	1.92e-63	TMEM2	EP_C1_LMP1
5.84e-66	0.246154	0.363	0.052	1.22e-61	SREBF1	EP_C1_LMP1
1.65e-74	0.24614	0.614	0.194	3.45e-70	BCL11A	EP_C1_LMP1
3.42e-80	0.245821	0.646	0.201	7.15e-76	BBX	EP_C1_LMP1
1.08e-72	0.245744	0.698	0.26	2.26e-68	TGS1	EP_C1_LMP1
1.81e-38	0.245664	0.338	0.099	3.8e-34	CD55	EP_C1_LMP1
2.17e-79	0.24566	0.68	0.221	4.53e-75	PHF3	EP_C1_LMP1
5.81e-82	0.245585	0.502	0.102	1.22e-77	ARID2	EP_C1_LMP1
2.77e-90	0.245384	0.557	0.119	5.79e-86	CCNT2	EP_C1_LMP1
2.63e-64	0.245085	0.805	0.368	5.51e-60	TOP1	EP_C1_LMP1
1.49e-56	0.24497	0.836	0.408	3.12e-52	GTF2I	EP_C1_LMP1
4.54e-91	0.244834	0.531	0.104	9.5e-87	LNPEP	EP_C1_LMP1
1.37e-65	0.244507	0.706	0.279	2.87e-61	PLPP5	EP_C1_LMP1
3.91e-86	0.244187	0.659	0.2	8.19e-82	SENP6	EP_C1_LMP1
6.75e-83	0.244085	0.67	0.211	1.41e-78	PRPF4B	EP_C1_LMP1
5.46e-88	0.243951	0.572	0.136	1.14e-83	HERC2	EP_C1_LMP1
3.78e-68	0.243913	0.694	0.27	7.91e-64	PRNP	EP_C1_LMP1
1.72e-46	0.243758	0.466	0.157	3.6e-42	RHOV	EP_C1_LMP1
1.72e-80	0.243684	0.57	0.143	3.6e-76	DCAF8	EP_C1_LMP1
1.52e-68	0.243681	0.683	0.257	3.19e-64	CAST	EP_C1_LMP1
3.28e-77	0.243545	0.664	0.219	6.86e-73	TSPAN14	EP_C1_LMP1
6.98e-65	0.243328	0.777	0.34	1.46e-60	DDX46	EP_C1_LMP1
4.59e-88	0.242993	0.538	0.113	9.6e-84	CSNK1E	EP_C1_LMP1
2.87e-89	0.242705	0.622	0.168	6.02e-85	REST	EP_C1_LMP1
1.04e-80	0.242435	0.45	0.075	2.18e-76	FOXO3	EP_C1_LMP1
2.96e-31	0.241992	0.813	0.502	6.19e-27	SFN	EP_C1_LMP1
3.56e-77	0.241333	0.499	0.111	7.46e-73	MGEA5	EP_C1_LMP1
9.5e-73	0.241297	0.439	0.084	1.99e-68	VPS13A	EP_C1_LMP1
1.3e-83	0.24099	0.509	0.105	2.72e-79	TTC19	EP_C1_LMP1
1e-94	0.240963	0.62	0.151	2.09e-90	TGOLN2	EP_C1_LMP1
1.14e-40	0.240853	0.298	0.067	2.38e-36	MAOA	EP_C1_LMP1
9.9e-72	0.24076	0.438	0.089	2.07e-67	NR2F2	EP_C1_LMP1
8.26e-78	0.240755	0.408	0.054	1.73e-73	C16orf72	EP_C1_LMP1
7.23e-56	0.240734	0.297	0.036	1.51e-51	EGR3	EP_C1_LMP1
1.99e-64	0.240673	0.672	0.255	4.16e-60	PCMTD1	EP_C1_LMP1
4.19e-20	0.24034	0.179	0.051	8.77e-16	CXCL17	EP_C1_LMP1
2.98e-61	0.240334	0.676	0.265	6.23e-57	CROT	EP_C1_LMP1
3.9e-77	0.240267	0.477	0.102	8.16e-73	NXF1	EP_C1_LMP1
5.7e-88	0.239992	0.553	0.124	1.19e-83	BAZ2A	EP_C1_LMP1
4.19e-78	0.239888	0.537	0.133	8.77e-74	PHACTR4	EP_C1_LMP1
3.8e-83	0.239771	0.587	0.153	7.95e-79	ANKRD17	EP_C1_LMP1
1.29e-76	0.239406	0.495	0.109	2.69e-72	NEMF	EP_C1_LMP1
5.53e-67	0.239371	0.808	0.363	1.16e-62	SNRNP70	EP_C1_LMP1
1.11e-83	0.239303	0.644	0.189	2.33e-79	CELF1	EP_C1_LMP1
9.54e-69	0.238613	0.471	0.111	2e-64	MARK1	EP_C1_LMP1
1.71e-84	0.238606	0.554	0.13	3.58e-80	PUM2	EP_C1_LMP1
7.76e-73	0.238601	0.479	0.107	1.62e-68	SEMA6A	EP_C1_LMP1
1.99e-75	0.238494	0.653	0.213	4.16e-71	SERINC3	EP_C1_LMP1
6.21e-79	0.238461	0.548	0.135	1.3e-74	MBNL2	EP_C1_LMP1
6.97e-79	0.238335	0.67	0.215	1.46e-74	RSBN1L	EP_C1_LMP1
1.08e-85	0.238271	0.529	0.111	2.25e-81	CERS6	EP_C1_LMP1
5.83e-73	0.238063	0.522	0.133	1.22e-68	PBX1	EP_C1_LMP1
1.36e-71	0.237883	0.667	0.235	2.84e-67	CXADR	EP_C1_LMP1
2.97e-76	0.23784	0.397	0.052	6.21e-72	GABPB1-AS1	EP_C1_LMP1
7.07e-23	0.237741	0.956	0.826	1.48e-18	KRT8	EP_C1_LMP1
5.73e-40	0.237406	0.25	0.044	1.2e-35	C1orf186	EP_C1_LMP1
1.97e-72	0.237302	0.469	0.104	4.13e-68	POR	EP_C1_LMP1
8.88e-65	0.237183	0.834	0.386	1.86e-60	HP1BP3	EP_C1_LMP1
5.95e-78	0.237135	0.462	0.086	1.25e-73	DSE	EP_C1_LMP1
5.85e-71	0.237067	0.328	0.026	1.22e-66	TSHZ2	EP_C1_LMP1
4.9e-69	0.236764	0.622	0.214	1.03e-64	RBM47	EP_C1_LMP1
3.16e-83	0.236758	0.536	0.122	6.61e-79	TJP1	EP_C1_LMP1
2.6e-69	0.236738	0.459	0.103	5.45e-65	EEA1	EP_C1_LMP1
2.9e-40	0.236633	0.374	0.116	6.08e-36	PHLDA1	EP_C1_LMP1
3.72e-59	0.236514	0.532	0.169	7.78e-55	XBP1	EP_C1_LMP1
3.64e-78	0.236485	0.557	0.146	7.62e-74	PAWR	EP_C1_LMP1
3.29e-36	0.236394	0.232	0.04	6.88e-32	AREG	EP_C1_LMP1
1.64e-88	0.236278	0.674	0.203	3.43e-84	TIA1	EP_C1_LMP1
1.37e-75	0.235917	0.516	0.123	2.86e-71	ZNF267	EP_C1_LMP1
2.32e-35	0.235651	0.787	0.467	4.86e-31	ODC1	EP_C1_LMP1
1.5e-50	0.23519	0.833	0.422	3.14e-46	EIF5	EP_C1_LMP1
6.5e-71	0.235167	0.403	0.066	1.36e-66	KDM6A	EP_C1_LMP1
1.09e-50	0.235156	0.759	0.362	2.27e-46	TAF1D	EP_C1_LMP1
4.64e-81	0.234947	0.538	0.128	9.72e-77	TM9SF3	EP_C1_LMP1
4.22e-73	0.234554	0.711	0.267	8.84e-69	CCAR1	EP_C1_LMP1
1.45e-79	0.234148	0.549	0.137	3.03e-75	C6orf62	EP_C1_LMP1
9.29e-57	0.234096	0.412	0.1	1.94e-52	COL4A2	EP_C1_LMP1
6.61e-63	0.234003	0.801	0.368	1.38e-58	THRAP3	EP_C1_LMP1
2.67e-74	0.233694	0.569	0.16	5.59e-70	LINC00511	EP_C1_LMP1
6.2e-76	0.233694	0.471	0.099	1.3e-71	FNDC3B	EP_C1_LMP1
5.86e-49	0.233632	0.835	0.477	1.23e-44	EID1	EP_C1_LMP1
6.52e-78	0.233587	0.672	0.224	1.36e-73	CDKN1B	EP_C1_LMP1
4.38e-72	0.233546	0.413	0.068	9.17e-68	TIPARP	EP_C1_LMP1
6.29e-63	0.233543	0.705	0.285	1.32e-58	PTBP3	EP_C1_LMP1
1.6e-79	0.233514	0.408	0.053	3.34e-75	FLNB	EP_C1_LMP1
6e-48	0.233443	0.285	0.045	1.26e-43	CDKN2B	EP_C1_LMP1
3.26e-80	0.23324	0.57	0.145	6.81e-76	CHD6	EP_C1_LMP1
2.51e-48	0.232991	0.378	0.097	5.26e-44	PITX1	EP_C1_LMP1
1.35e-79	0.232776	0.647	0.198	2.83e-75	RIOK3	EP_C1_LMP1
6.2e-43	0.232232	0.81	0.456	1.3e-38	HNRNPAB	EP_C1_LMP1
3.85e-76	0.230808	0.451	0.083	8.05e-72	FOSL2	EP_C1_LMP1
2.59e-63	0.230565	0.389	0.071	5.42e-59	NR4A2	EP_C1_LMP1
3.26e-68	0.23024	0.707	0.272	6.82e-64	HDGF	EP_C1_LMP1
1.33e-67	0.229949	0.581	0.186	2.78e-63	ARL6IP5	EP_C1_LMP1
3.95e-63	0.229496	0.364	0.057	8.26e-59	MAP3K8	EP_C1_LMP1
8.88e-76	0.229168	0.614	0.187	1.86e-71	ERLEC1	EP_C1_LMP1
2.15e-70	0.228752	0.451	0.092	4.51e-66	B4GALT1	EP_C1_LMP1
1.17e-68	0.228623	0.344	0.036	2.45e-64	EPHA2	EP_C1_LMP1
1.35e-62	0.228497	0.417	0.088	2.82e-58	SEMA4B	EP_C1_LMP1
1.18e-68	0.22845	0.566	0.165	2.47e-64	PAX9	EP_C1_LMP1
1.04e-59	0.228409	0.565	0.19	2.17e-55	RASSF6	EP_C1_LMP1
4.34e-84	0.228286	0.521	0.107	9.09e-80	RBFOX2	EP_C1_LMP1
3.58e-54	0.228076	0.377	0.086	7.5e-50	TNFSF9	EP_C1_LMP1
1.15e-56	0.227992	0.793	0.375	2.41e-52	HACD3	EP_C1_LMP1
4.62e-77	0.227937	0.386	0.044	9.66e-73	ABCC1	EP_C1_LMP1
1.41e-65	0.227792	0.53	0.154	2.95e-61	PRSS8	EP_C1_LMP1
3.79e-19	0.227743	0.828	0.589	7.93e-15	TYMP	EP_C1_LMP1
9.53e-74	0.227631	0.412	0.065	2e-69	CPD	EP_C1_LMP1
1.34e-78	0.227554	0.568	0.151	2.8e-74	DNAJB14	EP_C1_LMP1
2.99e-59	0.227441	0.517	0.16	6.26e-55	ERAP1	EP_C1_LMP1
1.68e-79	0.227336	0.46	0.083	3.52e-75	SPEN	EP_C1_LMP1
7.83e-75	0.227153	0.56	0.154	1.64e-70	ZC3H13	EP_C1_LMP1
6.55e-29	0.227151	0.212	0.046	1.37e-24	ADM	EP_C1_LMP1
3.38e-56	0.226655	0.595	0.231	7.07e-52	MFAP2	EP_C1_LMP1
1.69e-69	0.226502	0.56	0.168	3.54e-65	RP11-382A20.3	EP_C1_LMP1
6.34e-59	0.226489	0.817	0.388	1.33e-54	PPIG	EP_C1_LMP1
2.56e-92	0.226435	0.546	0.108	5.36e-88	AKAP13	EP_C1_LMP1
3.7e-63	0.226098	0.564	0.183	7.73e-59	SYTL1	EP_C1_LMP1
2.7e-48	0.225769	0.33	0.071	5.65e-44	SLC1A3	EP_C1_LMP1
1.72e-72	0.225428	0.608	0.194	3.6e-68	TRIM28	EP_C1_LMP1
2.29e-61	0.225223	0.657	0.254	4.8e-57	NOP2	EP_C1_LMP1
9.01e-65	0.225175	0.355	0.05	1.89e-60	ZNF10	EP_C1_LMP1
2.4e-71	0.22515	0.553	0.155	5.03e-67	VCL	EP_C1_LMP1
1.37e-80	0.225103	0.537	0.129	2.88e-76	TPBG	EP_C1_LMP1
4.89e-56	0.225037	0.663	0.273	1.02e-51	HSD17B12	EP_C1_LMP1
1.57e-63	0.224958	0.769	0.33	3.3e-59	ACADVL	EP_C1_LMP1
7.6e-78	0.224951	0.581	0.16	1.59e-73	ATF7IP	EP_C1_LMP1
1.01e-54	0.224848	0.791	0.384	2.11e-50	YTHDF2	EP_C1_LMP1
5.28e-72	0.224781	0.35	0.036	1.1e-67	LRP6	EP_C1_LMP1
2.76e-76	0.224692	0.705	0.25	5.77e-72	ADAR	EP_C1_LMP1
4.79e-49	0.224202	0.577	0.234	1e-44	RHOBTB3	EP_C1_LMP1
7.06e-70	0.224136	0.648	0.228	1.48e-65	ATP2C1	EP_C1_LMP1
1.17e-67	0.223816	0.599	0.19	2.45e-63	RAP2B	EP_C1_LMP1
3.97e-72	0.22374	0.467	0.098	8.31e-68	PSD3	EP_C1_LMP1
4.68e-67	0.223682	0.76	0.307	9.79e-63	PTTG1IP	EP_C1_LMP1
7.59e-78	0.223297	0.745	0.282	1.59e-73	SLTM	EP_C1_LMP1
4.55e-68	0.223003	0.722	0.284	9.52e-64	COPB2	EP_C1_LMP1
3.32e-38	0.222748	0.281	0.066	6.94e-34	SEMA3D	EP_C1_LMP1
3.4e-55	0.222632	0.607	0.233	7.13e-51	PALLD	EP_C1_LMP1
5.03e-69	0.222589	0.685	0.255	1.05e-64	SEC61A1	EP_C1_LMP1
8.43e-83	0.222521	0.453	0.071	1.76e-78	TNRC6A	EP_C1_LMP1
3.79e-41	0.222442	0.876	0.519	7.93e-37	SYPL1	EP_C1_LMP1
2.97e-48	0.222391	0.777	0.393	6.21e-44	SNHG15	EP_C1_LMP1
5.22e-50	0.222351	0.88	0.494	1.09e-45	LAPTM4A	EP_C1_LMP1
8.26e-45	0.222045	0.896	0.544	1.73e-40	SET	EP_C1_LMP1
1.2e-70	0.222025	0.508	0.129	2.52e-66	KCNK1	EP_C1_LMP1
1.56e-52	0.222004	0.289	0.037	3.26e-48	ABCA13	EP_C1_LMP1
2.37e-79	0.221487	0.471	0.088	4.95e-75	POGZ	EP_C1_LMP1
2.1e-54	0.221482	0.833	0.428	4.39e-50	TRA2B	EP_C1_LMP1
2.98e-55	0.221283	0.511	0.169	6.24e-51	FAS	EP_C1_LMP1
5.37e-75	0.221094	0.575	0.158	1.12e-70	CACUL1	EP_C1_LMP1
5.35e-72	0.22093	0.394	0.057	1.12e-67	ERBB3	EP_C1_LMP1
1.44e-60	0.220914	0.607	0.215	3.01e-56	SMARCA5	EP_C1_LMP1
1.12e-50	0.220859	0.845	0.444	2.35e-46	CSNK1A1	EP_C1_LMP1
1.67e-65	0.220765	0.616	0.215	3.49e-61	SMCHD1	EP_C1_LMP1
2.24e-41	0.220696	0.333	0.09	4.68e-37	MYADM	EP_C1_LMP1
5.48e-53	0.220504	0.84	0.416	1.15e-48	ZNF207	EP_C1_LMP1
4.24e-64	0.220364	0.634	0.221	8.88e-60	GRN	EP_C1_LMP1
1.21e-61	0.220338	0.316	0.035	2.53e-57	RPMS1/A73	EP_C1_LMP1
4.92e-74	0.219977	0.563	0.156	1.03e-69	DDX42	EP_C1_LMP1
4.76e-82	0.219651	0.679	0.217	9.96e-78	ECHDC2	EP_C1_LMP1
1.13e-60	0.219297	0.609	0.221	2.37e-56	NUDT4	EP_C1_LMP1
6.22e-59	0.219216	0.493	0.145	1.3e-54	POF1B	EP_C1_LMP1
6.04e-51	0.21917	0.75	0.372	1.26e-46	PLPP2	EP_C1_LMP1
1.9e-63	0.219123	0.581	0.193	3.98e-59	SPATS2L	EP_C1_LMP1
9.33e-79	0.218868	0.539	0.133	1.95e-74	FAF2	EP_C1_LMP1
9.4e-80	0.218768	0.515	0.116	1.97e-75	NEDD4L	EP_C1_LMP1
2.53e-68	0.21875	0.56	0.165	5.29e-64	KIAA1522	EP_C1_LMP1
3.22e-70	0.218416	0.356	0.04	6.73e-66	SVIL	EP_C1_LMP1
9.71e-72	0.218018	0.579	0.167	2.03e-67	SFSWAP	EP_C1_LMP1
6.71e-60	0.21784	0.67	0.271	1.4e-55	SLC1A5	EP_C1_LMP1
1.12e-72	0.217724	0.595	0.185	2.34e-68	TMEM57	EP_C1_LMP1
1.17e-62	0.217682	0.454	0.109	2.44e-58	KIAA1324	EP_C1_LMP1
1.12e-25	0.217503	0.184	0.038	2.35e-21	ADH7	EP_C1_LMP1
2.03e-71	0.216857	0.582	0.172	4.24e-67	CHD1	EP_C1_LMP1
1.06e-63	0.216735	0.442	0.104	2.22e-59	EFNB1	EP_C1_LMP1
1.83e-66	0.216733	0.514	0.14	3.82e-62	GRAMD3	EP_C1_LMP1
6.22e-57	0.216721	0.497	0.157	1.3e-52	PKP2	EP_C1_LMP1
4.6e-50	0.216209	0.611	0.249	9.62e-46	TSPAN6	EP_C1_LMP1
4.21e-80	0.216194	0.602	0.169	8.81e-76	LUC7L	EP_C1_LMP1
2.31e-76	0.216184	0.53	0.13	4.83e-72	GPATCH8	EP_C1_LMP1
5.51e-75	0.215736	0.463	0.092	1.15e-70	ARID1B	EP_C1_LMP1
1.62e-57	0.215546	0.272	0.019	3.4e-53	SOX21	EP_C1_LMP1
3.92e-85	0.215453	0.537	0.115	8.21e-81	EIF3B	EP_C1_LMP1
1.98e-57	0.215372	0.458	0.125	4.15e-53	CCPG1	EP_C1_LMP1
7.62e-56	0.215083	0.573	0.206	1.6e-51	DHRS3	EP_C1_LMP1
2.73e-59	0.21506	0.74	0.316	5.72e-55	MAT2A	EP_C1_LMP1
2.18e-75	0.214779	0.428	0.072	4.55e-71	ZNF281	EP_C1_LMP1
1.16e-66	0.214751	0.766	0.321	2.42e-62	SRSF5	EP_C1_LMP1
2.92e-66	0.214698	0.337	0.037	6.11e-62	FGFR3	EP_C1_LMP1
6.75e-80	0.21455	0.511	0.112	1.41e-75	SPG7	EP_C1_LMP1
2.27e-65	0.21438	0.695	0.265	4.76e-61	IVNS1ABP	EP_C1_LMP1
4.55e-58	0.214299	0.7	0.291	9.53e-54	TXNL4A	EP_C1_LMP1
1.26e-63	0.214283	0.562	0.181	2.65e-59	ATP6AP1	EP_C1_LMP1
8.93e-63	0.214271	0.354	0.053	1.87e-58	HSPG2	EP_C1_LMP1
3.27e-52	0.214193	0.765	0.354	6.84e-48	CTSD	EP_C1_LMP1
9.5e-78	0.214017	0.499	0.109	1.99e-73	AP3D1	EP_C1_LMP1
1.7e-13	0.214011	0.269	0.14	3.55e-09	ICAM1	EP_C1_LMP1
1.51e-61	0.213928	0.664	0.256	3.17e-57	ATL2	EP_C1_LMP1
4.88e-66	0.213582	0.459	0.109	1.02e-61	THUMPD3-AS1	EP_C1_LMP1
8.08e-51	0.213532	0.276	0.034	1.69e-46	EGR2	EP_C1_LMP1
3.72e-71	0.213433	0.434	0.08	7.8e-67	AIM1	EP_C1_LMP1
5.44e-59	0.213421	0.316	0.039	1.14e-54	CTD-3252C9.4	EP_C1_LMP1
1.15e-76	0.213404	0.632	0.196	2.4e-72	SBNO1	EP_C1_LMP1
9.82e-70	0.213259	0.544	0.154	2.05e-65	GNB1	EP_C1_LMP1
2.12e-25	0.213258	0.827	0.529	4.43e-21	ATF5	EP_C1_LMP1
8.57e-63	0.213135	0.445	0.102	1.79e-58	FNBP1L	EP_C1_LMP1
1.06e-73	0.213096	0.626	0.198	2.21e-69	SDF2	EP_C1_LMP1
1.41e-56	0.213068	0.772	0.357	2.95e-52	EIF4G1	EP_C1_LMP1
1.14e-74	0.212732	0.383	0.047	2.38e-70	TMEM131	EP_C1_LMP1
6.21e-84	0.212496	0.517	0.105	1.3e-79	ARID1A	EP_C1_LMP1
1.85e-51	0.212481	0.506	0.173	3.87e-47	ANKH	EP_C1_LMP1
7.27e-48	0.212292	0.294	0.05	1.52e-43	SEMA3C	EP_C1_LMP1
2.2e-76	0.212187	0.463	0.091	4.6e-72	PPFIA1	EP_C1_LMP1
5.46e-61	0.21216	0.373	0.067	1.14e-56	BACE2	EP_C1_LMP1
1.97e-44	0.211914	0.842	0.46	4.13e-40	SYNCRIP	EP_C1_LMP1
9.73e-69	0.211815	0.406	0.071	2.04e-64	ZNFX1	EP_C1_LMP1
3.61e-76	0.211668	0.73	0.27	7.56e-72	ZFR	EP_C1_LMP1
3.52e-22	0.211464	0.436	0.221	7.37e-18	NPPC	EP_C1_LMP1
2.61e-39	0.211416	0.885	0.52	5.46e-35	HNRNPU	EP_C1_LMP1
2.77e-43	0.211326	0.902	0.546	5.81e-39	SF3B2	EP_C1_LMP1
8.03e-67	0.211296	0.425	0.082	1.68e-62	AGRN	EP_C1_LMP1
6.76e-64	0.211153	0.687	0.265	1.42e-59	ZNF664	EP_C1_LMP1
8.8e-53	0.210948	0.826	0.423	1.84e-48	PLD3	EP_C1_LMP1
6.56e-54	0.210944	0.293	0.037	1.37e-49	LDLR	EP_C1_LMP1
9.67e-77	0.210805	0.612	0.179	2.02e-72	SNRNP200	EP_C1_LMP1
4.92e-50	0.210666	0.749	0.362	1.03e-45	CLDN7	EP_C1_LMP1
1.74e-66	0.210614	0.741	0.301	3.64e-62	G3BP2	EP_C1_LMP1
4.17e-71	0.210612	0.471	0.104	8.74e-67	CRK	EP_C1_LMP1
4.31e-65	0.210417	0.363	0.054	9.01e-61	MAP2K4	EP_C1_LMP1
3.6e-46	0.210369	0.822	0.441	7.54e-42	TMED9	EP_C1_LMP1
4.52e-72	0.210276	0.536	0.147	9.46e-68	MBP	EP_C1_LMP1
7.29e-61	0.209917	0.353	0.056	1.53e-56	SH3PXD2A	EP_C1_LMP1
5.2e-55	0.20973	0.339	0.058	1.09e-50	LMO7	EP_C1_LMP1
2.52e-63	0.209656	0.437	0.1	5.28e-59	SLC2A1	EP_C1_LMP1
6.71e-15	0.209283	0.122	0.031	1.41e-10	FN1	EP_C1_LMP1
5.51e-75	0.208681	0.418	0.064	1.15e-70	MEF2A	EP_C1_LMP1
8.88e-54	0.208568	0.32	0.05	1.86e-49	HCAR2	EP_C1_LMP1
1.57e-75	0.208542	0.591	0.174	3.3e-71	USP8	EP_C1_LMP1
1.24e-64	0.208489	0.397	0.075	2.6e-60	PPP1R15B	EP_C1_LMP1
7.37e-47	0.208243	0.266	0.036	1.54e-42	CYP4B1	EP_C1_LMP1
2.5e-49	0.208158	0.443	0.134	5.23e-45	C10orf10	EP_C1_LMP1
4.08e-63	0.208017	0.607	0.221	8.53e-59	FAF1	EP_C1_LMP1
6.09e-68	0.207917	0.651	0.231	1.27e-63	FAM133B	EP_C1_LMP1
1.96e-57	0.207865	0.336	0.052	4.1e-53	ADAM23	EP_C1_LMP1
4.15e-41	0.207701	0.827	0.457	8.69e-37	RCN1	EP_C1_LMP1
4.37e-58	0.207355	0.38	0.074	9.14e-54	OGFRL1	EP_C1_LMP1
5.62e-55	0.206826	0.31	0.045	1.18e-50	TSPYL2	EP_C1_LMP1
2.01e-72	0.206717	0.643	0.213	4.21e-68	PPP4R2	EP_C1_LMP1
5.34e-54	0.206193	0.629	0.247	1.12e-49	BAIAP2	EP_C1_LMP1
1.26e-63	0.206037	0.365	0.056	2.63e-59	TSC22D2	EP_C1_LMP1
5.64e-56	0.20598	0.316	0.045	1.18e-51	NCEH1	EP_C1_LMP1
2.83e-65	0.205867	0.423	0.087	5.92e-61	NFIB	EP_C1_LMP1
3.73e-64	0.205817	0.569	0.186	7.81e-60	PTK2	EP_C1_LMP1
1.3e-75	0.205815	0.421	0.064	2.73e-71	MAST4	EP_C1_LMP1
1.46e-73	0.205711	0.496	0.116	3.05e-69	HECTD1	EP_C1_LMP1
1e-63	0.205659	0.437	0.101	2.1e-59	HOOK3	EP_C1_LMP1
2.19e-70	0.205532	0.496	0.119	4.58e-66	ATXN2	EP_C1_LMP1
1.98e-57	0.205494	0.596	0.22	4.13e-53	TP63	EP_C1_LMP1
2.81e-38	0.205357	0.787	0.44	5.89e-34	PGRMC1	EP_C1_LMP1
8.76e-68	0.205322	0.385	0.061	1.83e-63	ST14	EP_C1_LMP1
1.81e-72	0.205292	0.507	0.121	3.8e-68	MARCHF6	EP_C1_LMP1
2.92e-67	0.20525	0.559	0.17	6.12e-63	ZNF800	EP_C1_LMP1
2.59e-75	0.204802	0.509	0.12	5.43e-71	CWC25	EP_C1_LMP1
3.02e-73	0.204564	0.518	0.125	6.31e-69	ATF6B	EP_C1_LMP1
4.36e-55	0.204476	0.774	0.376	9.13e-51	SMARCA4	EP_C1_LMP1
2.82e-37	0.204463	0.732	0.39	5.9e-33	CALD1	EP_C1_LMP1
2.47e-79	0.204385	0.427	0.064	5.17e-75	PURA	EP_C1_LMP1
3.25e-56	0.204145	0.549	0.19	6.81e-52	PAK1	EP_C1_LMP1
6.3e-73	0.204119	0.514	0.125	1.32e-68	NEU1	EP_C1_LMP1
4.09e-23	0.204067	0.802	0.532	8.56e-19	VRK2	EP_C1_LMP1
5.87e-50	0.203843	0.337	0.07	1.23e-45	IL23A	EP_C1_LMP1
2.43e-74	0.203679	0.42	0.07	5.1e-70	MLXIP	EP_C1_LMP1
3.28e-63	0.203283	0.445	0.105	6.86e-59	CEP95	EP_C1_LMP1
1.95e-68	0.203279	0.393	0.065	4.08e-64	ANK3	EP_C1_LMP1
4.15e-59	0.203085	0.484	0.138	8.69e-55	NFKB2	EP_C1_LMP1
2.59e-59	0.202892	0.34	0.053	5.42e-55	SERINC5	EP_C1_LMP1
1.64e-69	0.202356	0.583	0.175	3.44e-65	YES1	EP_C1_LMP1
6.36e-56	0.202189	0.491	0.151	1.33e-51	LPIN2	EP_C1_LMP1
3.5e-64	0.20218	0.488	0.13	7.33e-60	LRRC58	EP_C1_LMP1
1.13e-52	0.201946	0.307	0.046	2.38e-48	CX3CL1	EP_C1_LMP1
3.8e-48	0.201442	0.288	0.046	7.95e-44	TNFSF15	EP_C1_LMP1
4.46e-62	0.201195	0.756	0.319	9.34e-58	TMEM30A	EP_C1_LMP1
6.24e-66	0.201017	0.413	0.081	1.31e-61	EPT1	EP_C1_LMP1
6.89e-55	0.200974	0.378	0.082	1.44e-50	SIAH2	EP_C1_LMP1
2.48e-62	0.200873	0.547	0.172	5.18e-58	ARL4A	EP_C1_LMP1
2.94e-66	0.20068	0.653	0.226	6.15e-62	APMAP	EP_C1_LMP1
1.05e-68	0.200647	0.586	0.177	2.2e-64	GOPC	EP_C1_LMP1
2.76e-59	0.20062	0.679	0.273	5.78e-55	EIF5B	EP_C1_LMP1
1.1e-62	0.200463	0.513	0.148	2.3e-58	ATAD1	EP_C1_LMP1
2.63e-78	0.200196	0.577	0.155	5.5e-74	LARP4	EP_C1_LMP1
4.31e-63	0.200148	0.631	0.223	9.02e-59	LAMP2	EP_C1_LMP1
2.08e-55	0.200142	0.412	0.101	4.35e-51	RP11-624C23.1	EP_C1_LMP1
5.88e-69	0.200094	0.447	0.094	1.23e-64	RBM33	EP_C1_LMP1
1.68e-69	0.199931	0.591	0.179	3.52e-65	ROCK1	EP_C1_LMP1
3.59e-67	0.199787	0.398	0.068	7.51e-63	AGO3	EP_C1_LMP1
4.12e-66	0.199593	0.426	0.087	8.62e-62	PVRL1	EP_C1_LMP1
6.08e-77	0.199559	0.439	0.074	1.27e-72	TNKS1BP1	EP_C1_LMP1
1.25e-72	0.199532	0.53	0.132	2.61e-68	TRPM7	EP_C1_LMP1
4.12e-32	0.199474	0.169	0.016	8.62e-28	ARC	EP_C1_LMP1
1.42e-65	0.199203	0.553	0.166	2.98e-61	ERICH1	EP_C1_LMP1
2.99e-69	0.198823	0.68	0.244	6.25e-65	VEZT	EP_C1_LMP1
6.16e-79	0.198728	0.444	0.072	1.29e-74	RBM26	EP_C1_LMP1
2e-40	0.198459	0.857	0.494	4.19e-36	FAM60A	EP_C1_LMP1
5.09e-16	0.19837	0.235	0.1	1.07e-11	ICAM4	EP_C1_LMP1
8.7e-47	0.198288	0.39	0.109	1.82e-42	TNS4	EP_C1_LMP1
1.79e-68	0.198251	0.414	0.075	3.75e-64	NFIA	EP_C1_LMP1
1.15e-64	0.198028	0.758	0.312	2.4e-60	WTAP	EP_C1_LMP1
1.7e-63	0.197985	0.339	0.045	3.56e-59	USP53	EP_C1_LMP1
1.3e-58	0.197807	0.4	0.088	2.73e-54	FAM21A	EP_C1_LMP1
2.77e-63	0.19757	0.375	0.063	5.8e-59	ITGB4	EP_C1_LMP1
5e-77	0.197537	0.46	0.086	1.05e-72	CLIP1	EP_C1_LMP1
6.32e-39	0.197536	0.748	0.394	1.32e-34	INPP1	EP_C1_LMP1
9.11e-57	0.197519	0.644	0.25	1.91e-52	SPIDR	EP_C1_LMP1
2.66e-73	0.19751	0.459	0.092	5.57e-69	TAOK1	EP_C1_LMP1
2.4e-54	0.197501	0.582	0.217	5.03e-50	PELI1	EP_C1_LMP1
1.73e-64	0.197341	0.434	0.095	3.61e-60	ZMYM2	EP_C1_LMP1
3.16e-75	0.197328	0.496	0.108	6.62e-71	ODF2L	EP_C1_LMP1
6.48e-63	0.19723	0.65	0.235	1.36e-58	PVRL2	EP_C1_LMP1
4.36e-42	0.196945	0.192	0.009	9.13e-38	KCNQ1OT1	EP_C1_LMP1
4.96e-58	0.196658	0.411	0.096	1.04e-53	APOL6	EP_C1_LMP1
5.95e-73	0.196603	0.418	0.069	1.24e-68	CDK13	EP_C1_LMP1
4.93e-58	0.196598	0.514	0.158	1.03e-53	PDLIM5	EP_C1_LMP1
7.95e-68	0.196442	0.53	0.15	1.66e-63	SFT2D2	EP_C1_LMP1
7.93e-67	0.196374	0.483	0.12	1.66e-62	KDM1A	EP_C1_LMP1
1.62e-53	0.196178	0.388	0.094	3.4e-49	CCDC186	EP_C1_LMP1
1.23e-62	0.196176	0.69	0.267	2.57e-58	TMEM165	EP_C1_LMP1
4.11e-67	0.196117	0.448	0.097	8.6e-63	ARHGEF7	EP_C1_LMP1
3.16e-67	0.196072	0.489	0.122	6.61e-63	ITSN2	EP_C1_LMP1
1.78e-73	0.195771	0.445	0.082	3.73e-69	MFSD5	EP_C1_LMP1
3.24e-58	0.195703	0.67	0.264	6.78e-54	C9orf3	EP_C1_LMP1
5.96e-59	0.195283	0.399	0.084	1.25e-54	IL6ST	EP_C1_LMP1
7.9e-66	0.195157	0.525	0.152	1.65e-61	ZMPSTE24	EP_C1_LMP1
2.75e-16	0.195013	0.167	0.054	5.75e-12	C1S	EP_C1_LMP1
1.81e-54	0.194911	0.7	0.304	3.78e-50	CD82	EP_C1_LMP1
4.08e-72	0.1948	0.415	0.07	8.54e-68	IGF1R	EP_C1_LMP1
2.05e-47	0.194736	0.85	0.478	4.3e-43	RBM4	EP_C1_LMP1
2.94e-41	0.194505	0.844	0.461	6.15e-37	SPCS2	EP_C1_LMP1
1.37e-61	0.194492	0.634	0.227	2.86e-57	C5orf24	EP_C1_LMP1
5.68e-67	0.194481	0.52	0.14	1.19e-62	STK17A	EP_C1_LMP1
4.24e-72	0.1944	0.425	0.074	8.88e-68	ANO6	EP_C1_LMP1
3.87e-62	0.19432	0.757	0.322	8.1e-58	YPEL5	EP_C1_LMP1
3.11e-18	0.194249	0.945	0.776	6.5e-14	HSPB1	EP_C1_LMP1
4.02e-61	0.193781	0.607	0.211	8.42e-57	SCARB2	EP_C1_LMP1
2.69e-32	0.193704	0.717	0.397	5.64e-28	RELB	EP_C1_LMP1
9.07e-19	0.193679	0.792	0.55	1.9e-14	ODF3B	EP_C1_LMP1
8.86e-58	0.19367	0.484	0.143	1.86e-53	TBCC	EP_C1_LMP1
9.66e-66	0.193629	0.466	0.112	2.02e-61	CREBZF	EP_C1_LMP1
2.92e-43	0.193513	0.851	0.457	6.1e-39	KPNB1	EP_C1_LMP1
2.29e-60	0.193296	0.537	0.169	4.79e-56	DBN1	EP_C1_LMP1
3.54e-70	0.193266	0.742	0.282	7.41e-66	ZC3H11A	EP_C1_LMP1
1.98e-30	0.193074	0.188	0.029	4.15e-26	SERPINE1	EP_C1_LMP1
3.93e-66	0.193051	0.525	0.15	8.23e-62	ZNF148	EP_C1_LMP1
1.16e-70	0.192941	0.578	0.171	2.42e-66	ZNF131	EP_C1_LMP1
1.03e-16	0.192929	0.493	0.293	2.15e-12	IFI6	EP_C1_LMP1
6.62e-61	0.192803	0.518	0.155	1.39e-56	MTUS1	EP_C1_LMP1
5.76e-62	0.192662	0.432	0.102	1.21e-57	RERE	EP_C1_LMP1
5.26e-71	0.192556	0.457	0.096	1.1e-66	SETX	EP_C1_LMP1
8.29e-60	0.192497	0.46	0.122	1.73e-55	BCL2L11	EP_C1_LMP1
4.57e-67	0.192453	0.402	0.07	9.57e-63	DAAM1	EP_C1_LMP1
2.26e-63	0.192036	0.398	0.077	4.73e-59	B3GNT5	EP_C1_LMP1
1.16e-36	0.19188	0.754	0.414	2.42e-32	DDIT4	EP_C1_LMP1
1.71e-63	0.191773	0.491	0.132	3.59e-59	ZCCHC11	EP_C1_LMP1
5.17e-67	0.191689	0.391	0.065	1.08e-62	REV3L	EP_C1_LMP1
4.24e-42	0.191637	0.758	0.391	8.87e-38	NET1	EP_C1_LMP1
4.16e-60	0.191587	0.719	0.303	8.7e-56	AES	EP_C1_LMP1
2.27e-61	0.191491	0.303	0.029	4.75e-57	LINC01089	EP_C1_LMP1
6.93e-60	0.191227	0.435	0.107	1.45e-55	STAT2	EP_C1_LMP1
1.18e-52	0.191172	0.67	0.285	2.48e-48	CFLAR	EP_C1_LMP1
8.1e-74	0.190929	0.467	0.095	1.69e-69	NCBP3	EP_C1_LMP1
2.42e-48	0.190923	0.821	0.414	5.06e-44	HM13	EP_C1_LMP1
7.93e-69	0.190807	0.462	0.102	1.66e-64	FRS2	EP_C1_LMP1
5.04e-57	0.190735	0.451	0.121	1.05e-52	CEP83	EP_C1_LMP1
8.82e-64	0.190641	0.39	0.07	1.85e-59	RUNX1	EP_C1_LMP1
4.36e-70	0.19063	0.481	0.114	9.13e-66	GON4L	EP_C1_LMP1
6.33e-71	0.190575	0.433	0.08	1.32e-66	PCF11	EP_C1_LMP1
2.75e-67	0.190379	0.492	0.124	5.76e-63	TCF12	EP_C1_LMP1
7.38e-66	0.190286	0.383	0.063	1.54e-61	KLF13	EP_C1_LMP1
2.75e-16	0.190194	0.127	0.03	5.75e-12	RSAD2	EP_C1_LMP1
8.85e-46	0.19016	0.742	0.365	1.85e-41	TVP23B	EP_C1_LMP1
1.99e-60	0.189746	0.467	0.124	4.16e-56	MKLN1	EP_C1_LMP1
1.87e-44	0.189338	0.792	0.394	3.92e-40	EIF4A3	EP_C1_LMP1
2.73e-70	0.18924	0.647	0.217	5.7e-66	REPIN1	EP_C1_LMP1
1.89e-62	0.189096	0.379	0.067	3.97e-58	NFAT5	EP_C1_LMP1
8.99e-69	0.189047	0.638	0.213	1.88e-64	MAN1A2	EP_C1_LMP1
4.47e-42	0.189	0.308	0.069	9.36e-38	ANKRD37	EP_C1_LMP1
2.49e-71	0.188955	0.459	0.094	5.22e-67	LUZP1	EP_C1_LMP1
1.45e-58	0.188878	0.663	0.258	3.04e-54	DCAF7	EP_C1_LMP1
1.92e-21	0.188848	0.312	0.135	4.03e-17	IFI44L	EP_C1_LMP1
1.51e-64	0.188545	0.608	0.204	3.16e-60	SDCCAG8	EP_C1_LMP1
3.2e-60	0.188457	0.509	0.155	6.7e-56	FAM120A	EP_C1_LMP1
4.67e-72	0.188395	0.43	0.079	9.78e-68	RIPK4	EP_C1_LMP1
6.71e-37	0.188202	0.851	0.506	1.4e-32	H2AFY	EP_C1_LMP1
4.68e-23	0.188186	0.255	0.087	9.79e-19	PLAU	EP_C1_LMP1
1.14e-53	0.187711	0.403	0.101	2.39e-49	GFPT1	EP_C1_LMP1
6.19e-54	0.187636	0.289	0.034	1.3e-49	LRP1	EP_C1_LMP1
1.76e-66	0.187615	0.383	0.061	3.68e-62	MON2	EP_C1_LMP1
2.69e-54	0.187551	0.738	0.33	5.62e-50	KDSR	EP_C1_LMP1
5.02e-64	0.187467	0.414	0.086	1.05e-59	INADL	EP_C1_LMP1
1.74e-62	0.18733	0.416	0.089	3.63e-58	TBC1D5	EP_C1_LMP1
2.14e-65	0.1873	0.403	0.075	4.49e-61	KMT2A	EP_C1_LMP1
1.58e-49	0.187271	0.784	0.387	3.31e-45	RPAIN	EP_C1_LMP1
3.4e-60	0.187026	0.409	0.087	7.11e-56	DCBLD2	EP_C1_LMP1
2.28e-45	0.18696	0.772	0.383	4.77e-41	ASAH1	EP_C1_LMP1
5.28e-66	0.186761	0.546	0.164	1.11e-61	DYNC1LI2	EP_C1_LMP1
1.97e-52	0.186702	0.589	0.224	4.12e-48	TNFRSF21	EP_C1_LMP1
1.25e-56	0.186168	0.35	0.063	2.62e-52	MCTP2	EP_C1_LMP1
1.05e-58	0.186084	0.335	0.05	2.2e-54	CCNG2	EP_C1_LMP1
1.27e-52	0.186036	0.386	0.091	2.67e-48	OGT	EP_C1_LMP1
3.07e-65	0.185799	0.423	0.087	6.42e-61	KAT6B	EP_C1_LMP1
1.57e-18	0.185791	0.924	0.715	3.28e-14	CD24	EP_C1_LMP1
2.44e-67	0.185761	0.379	0.057	5.11e-63	KIAA1468	EP_C1_LMP1
1.4e-20	0.185721	0.157	0.035	2.92e-16	F3	EP_C1_LMP1
2.31e-42	0.185572	0.304	0.067	4.83e-38	TMC8	EP_C1_LMP1
3.72e-71	0.185516	0.546	0.147	7.79e-67	RNF149	EP_C1_LMP1
1.02e-67	0.185368	0.564	0.171	2.14e-63	RCC2	EP_C1_LMP1
2.18e-54	0.185195	0.335	0.06	4.56e-50	MEIS2	EP_C1_LMP1
1.66e-70	0.185187	0.473	0.103	3.47e-66	DNAJC3	EP_C1_LMP1
1.53e-60	0.184871	0.393	0.079	3.2e-56	SYNRG	EP_C1_LMP1
4.84e-58	0.184649	0.369	0.071	1.01e-53	DLG1	EP_C1_LMP1
1.37e-65	0.184618	0.526	0.149	2.88e-61	BSDC1	EP_C1_LMP1
5.34e-66	0.184492	0.396	0.069	1.12e-61	JARID2	EP_C1_LMP1
4.94e-48	0.184359	0.649	0.283	1.03e-43	FERMT1	EP_C1_LMP1
7.3e-52	0.184155	0.285	0.037	1.53e-47	SLC12A2	EP_C1_LMP1
4.73e-53	0.183879	0.716	0.316	9.89e-49	SSR1	EP_C1_LMP1
1.4e-30	0.183841	0.919	0.641	2.93e-26	CD63	EP_C1_LMP1
6.85e-53	0.183816	0.347	0.069	1.43e-48	GRHL2	EP_C1_LMP1
2.74e-42	0.183666	0.807	0.42	5.73e-38	CPNE3	EP_C1_LMP1
7.8e-68	0.183509	0.542	0.154	1.63e-63	LARP1	EP_C1_LMP1
1.52e-30	0.183434	0.431	0.182	3.18e-26	OAS1	EP_C1_LMP1
1.04e-74	0.183366	0.521	0.122	2.17e-70	AGO2	EP_C1_LMP1
4.35e-31	0.183366	0.578	0.287	9.11e-27	CYBA	EP_C1_LMP1
3.5e-20	0.183322	0.901	0.662	7.33e-16	TUBB4B	EP_C1_LMP1
8.97e-62	0.183125	0.418	0.09	1.88e-57	FAM13B	EP_C1_LMP1
2.36e-58	0.183062	0.489	0.14	4.94e-54	HBP1	EP_C1_LMP1
3.47e-12	0.182913	0.998	0.979	7.27e-08	B2M	EP_C1_LMP1
1.2e-60	0.182826	0.451	0.113	2.52e-56	CDKN2AIP	EP_C1_LMP1
3.56e-57	0.182742	0.554	0.188	7.46e-53	SRD5A1	EP_C1_LMP1
3.39e-15	0.182688	0.453	0.276	7.1e-11	TUBB2B	EP_C1_LMP1
2.44e-62	0.182655	0.537	0.164	5.1e-58	ADIPOR2	EP_C1_LMP1
5.08e-66	0.182617	0.382	0.062	1.06e-61	ARFGEF1	EP_C1_LMP1
2.57e-61	0.182551	0.497	0.139	5.38e-57	CGGBP1	EP_C1_LMP1
7.46e-70	0.182453	0.485	0.113	1.56e-65	PRDM2	EP_C1_LMP1
2.75e-47	0.182138	0.75	0.358	5.76e-43	AMD1	EP_C1_LMP1
2.76e-68	0.182008	0.644	0.222	5.77e-64	MESDC2	EP_C1_LMP1
5.59e-56	0.181993	0.361	0.069	1.17e-51	CNKSR3	EP_C1_LMP1
2.13e-56	0.181674	0.757	0.336	4.47e-52	CLINT1	EP_C1_LMP1
5.79e-23	0.181636	0.933	0.667	1.21e-18	CALR	EP_C1_LMP1
1.5e-55	0.181419	0.309	0.041	3.14e-51	COL7A1	EP_C1_LMP1
1.79e-61	0.181292	0.449	0.108	3.75e-57	STK38L	EP_C1_LMP1
2.3e-69	0.180661	0.443	0.09	4.81e-65	SIRT7	EP_C1_LMP1
7.1e-60	0.180575	0.334	0.049	1.49e-55	TANC1	EP_C1_LMP1
9.48e-57	0.18056	0.447	0.12	1.99e-52	TRIM16	EP_C1_LMP1
6.11e-51	0.180533	0.386	0.096	1.28e-46	NAV2	EP_C1_LMP1
3.15e-61	0.180457	0.645	0.238	6.58e-57	PPP4R3B	EP_C1_LMP1
4.63e-60	0.18024	0.363	0.062	9.69e-56	ERV3-1	EP_C1_LMP1
1.19e-51	0.180214	0.439	0.124	2.49e-47	ANKHD1	EP_C1_LMP1
3.42e-56	0.180185	0.754	0.335	7.16e-52	SDC4	EP_C1_LMP1
9.03e-70	0.180055	0.352	0.038	1.89e-65	PARD6B	EP_C1_LMP1
5.02e-43	0.179694	0.655	0.301	1.05e-38	RAI14	EP_C1_LMP1
9.9e-46	0.179567	0.257	0.034	2.07e-41	DLGAP1	EP_C1_LMP1
6.43e-44	0.179413	0.421	0.134	1.35e-39	CBR3	EP_C1_LMP1
2.39e-65	0.179383	0.434	0.092	5e-61	WDR36	EP_C1_LMP1
2.77e-59	0.17913	0.637	0.237	5.79e-55	SMAD2	EP_C1_LMP1
2.94e-46	0.178999	0.406	0.12	6.16e-42	CXCR4	EP_C1_LMP1
7.18e-65	0.17898	0.369	0.057	1.5e-60	ERC1	EP_C1_LMP1
5.28e-69	0.178955	0.423	0.081	1.11e-64	UBR5	EP_C1_LMP1
5.88e-65	0.178646	0.462	0.111	1.23e-60	DNAJB9	EP_C1_LMP1
1.49e-63	0.178566	0.382	0.065	3.12e-59	ASXL2	EP_C1_LMP1
1.52e-60	0.178509	0.427	0.097	3.17e-56	PTPN12	EP_C1_LMP1
1.42e-62	0.178415	0.679	0.26	2.97e-58	BAZ1B	EP_C1_LMP1
3.11e-68	0.178395	0.472	0.107	6.5e-64	AHCYL1	EP_C1_LMP1
3.32e-64	0.178079	0.428	0.094	6.95e-60	TMEM43	EP_C1_LMP1
2.16e-62	0.178049	0.596	0.204	4.53e-58	ELF1	EP_C1_LMP1
3.48e-59	0.178028	0.481	0.134	7.28e-55	SERTAD3	EP_C1_LMP1
3.02e-65	0.177937	0.407	0.078	6.32e-61	SECISBP2L	EP_C1_LMP1
1.88e-72	0.177851	0.559	0.149	3.94e-68	SPPL2A	EP_C1_LMP1
1.42e-68	0.177708	0.613	0.2	2.98e-64	TBL1XR1	EP_C1_LMP1
1.45e-37	0.177453	0.862	0.518	3.03e-33	BCAP31	EP_C1_LMP1
1.3e-61	0.177329	0.376	0.069	2.72e-57	ZNF791	EP_C1_LMP1
6.19e-63	0.177216	0.438	0.102	1.3e-58	LONP2	EP_C1_LMP1
3.26e-59	0.177147	0.352	0.06	6.83e-55	WHAMM	EP_C1_LMP1
2.28e-57	0.177138	0.761	0.333	4.78e-53	PRKCSH	EP_C1_LMP1
3.11e-50	0.17706	0.487	0.159	6.5e-46	MPZL2	EP_C1_LMP1
2.59e-54	0.177057	0.513	0.165	5.42e-50	CD2AP	EP_C1_LMP1
4.11e-65	0.177054	0.674	0.249	8.6e-61	YY1	EP_C1_LMP1
8.29e-60	0.176981	0.393	0.083	1.73e-55	ARHGAP26	EP_C1_LMP1
2.57e-65	0.176937	0.598	0.194	5.37e-61	C1orf52	EP_C1_LMP1
1.97e-58	0.176793	0.462	0.123	4.12e-54	HIPK2	EP_C1_LMP1
1.19e-64	0.176788	0.557	0.172	2.49e-60	COPA	EP_C1_LMP1
2.56e-59	0.176727	0.674	0.262	5.37e-55	ATXN7L3B	EP_C1_LMP1
2.2e-68	0.176695	0.57	0.172	4.61e-64	ANKLE2	EP_C1_LMP1
3.63e-60	0.17662	0.492	0.137	7.6e-56	EXOC4	EP_C1_LMP1
5.84e-58	0.176577	0.445	0.113	1.22e-53	RIMKLB	EP_C1_LMP1
1.14e-51	0.176474	0.43	0.122	2.39e-47	ALCAM	EP_C1_LMP1
1.58e-61	0.176465	0.33	0.04	3.3e-57	FNIP1	EP_C1_LMP1
1.64e-42	0.17632	0.283	0.055	3.44e-38	LPAR6	EP_C1_LMP1
1.34e-61	0.176284	0.447	0.107	2.8e-57	SMARCAD1	EP_C1_LMP1
7.15e-63	0.176276	0.558	0.17	1.5e-58	ZNF644	EP_C1_LMP1
7.67e-56	0.176231	0.38	0.081	1.6e-51	FRMD4A	EP_C1_LMP1
1.77e-59	0.176228	0.592	0.21	3.7e-55	VEZF1	EP_C1_LMP1
6.48e-58	0.17615	0.322	0.044	1.36e-53	SRGAP1	EP_C1_LMP1
1.61e-69	0.176128	0.397	0.064	3.36e-65	LEMD3	EP_C1_LMP1
1.41e-58	0.176029	0.533	0.171	2.95e-54	BCL7A	EP_C1_LMP1
1.65e-61	0.175922	0.336	0.048	3.46e-57	AKAP17A	EP_C1_LMP1
2.1e-68	0.175762	0.378	0.054	4.4e-64	PCYOX1	EP_C1_LMP1
1.67e-61	0.175481	0.505	0.143	3.5e-57	MKNK2	EP_C1_LMP1
2.6e-52	0.175417	0.519	0.176	5.45e-48	CTSS	EP_C1_LMP1
7.01e-48	0.175388	0.51	0.182	1.47e-43	ZC3HAV1	EP_C1_LMP1
6.38e-59	0.175283	0.473	0.126	1.33e-54	ING1	EP_C1_LMP1
4.15e-64	0.175052	0.397	0.077	8.69e-60	CASK	EP_C1_LMP1
1.99e-45	0.174896	0.275	0.045	4.17e-41	PLPP3	EP_C1_LMP1
1.6e-65	0.174888	0.413	0.079	3.34e-61	CLK4	EP_C1_LMP1
3.88e-60	0.17481	0.671	0.257	8.12e-56	RBPJ	EP_C1_LMP1
1.31e-65	0.174767	0.577	0.176	2.74e-61	SUZ12	EP_C1_LMP1
1.37e-57	0.174765	0.413	0.099	2.87e-53	XRN1	EP_C1_LMP1
1.07e-62	0.174708	0.487	0.131	2.24e-58	AHCTF1	EP_C1_LMP1
1.73e-64	0.17464	0.428	0.09	3.62e-60	GATAD1	EP_C1_LMP1
5.83e-61	0.174628	0.5	0.141	1.22e-56	SPSB3	EP_C1_LMP1
2.96e-61	0.174342	0.413	0.088	6.2e-57	MAP3K4	EP_C1_LMP1
1.23e-57	0.174334	0.354	0.063	2.58e-53	SPTAN1	EP_C1_LMP1
1.05e-55	0.17418	0.392	0.088	2.19e-51	TLN1	EP_C1_LMP1
4.47e-55	0.174068	0.595	0.217	9.36e-51	RAD50	EP_C1_LMP1
6.32e-31	0.173968	0.301	0.094	1.32e-26	GBP1	EP_C1_LMP1
1.75e-52	0.173925	0.273	0.03	3.66e-48	FAT1	EP_C1_LMP1
5.45e-61	0.173894	0.351	0.055	1.14e-56	IMPAD1	EP_C1_LMP1
1.39e-56	0.173887	0.367	0.072	2.92e-52	ZMYND8	EP_C1_LMP1
2.37e-44	0.173883	0.434	0.142	4.96e-40	SEPP1	EP_C1_LMP1
1.84e-32	0.173854	0.222	0.044	3.86e-28	MTSS1	EP_C1_LMP1
3.79e-60	0.173846	0.371	0.067	7.93e-56	RASSF9	EP_C1_LMP1
2.86e-61	0.173787	0.473	0.128	5.98e-57	SLC20A1	EP_C1_LMP1
6.26e-62	0.173714	0.577	0.191	1.31e-57	CYB561	EP_C1_LMP1
7.91e-67	0.173639	0.553	0.16	1.66e-62	MPHOSPH8	EP_C1_LMP1
5.59e-54	0.173498	0.339	0.062	1.17e-49	ZNF503	EP_C1_LMP1
2.23e-62	0.173313	0.59	0.197	4.67e-58	KATNBL1	EP_C1_LMP1
1.23e-64	0.173273	0.472	0.118	2.58e-60	SUPT6H	EP_C1_LMP1
2.96e-64	0.173268	0.482	0.122	6.19e-60	CDK17	EP_C1_LMP1
3.94e-56	0.173218	0.588	0.214	8.25e-52	TERF2IP	EP_C1_LMP1
1.48e-69	0.173042	0.53	0.143	3.1e-65	CDV3	EP_C1_LMP1
3.63e-58	0.172795	0.641	0.242	7.6e-54	PITPNB	EP_C1_LMP1
2.82e-39	0.172722	0.829	0.462	5.91e-35	OCIAD1	EP_C1_LMP1
1.36e-47	0.172241	0.378	0.099	2.84e-43	SESN3	EP_C1_LMP1
1.36e-37	0.172173	0.781	0.416	2.85e-33	BZW2	EP_C1_LMP1
6.67e-59	0.172136	0.491	0.14	1.4e-54	C1orf122	EP_C1_LMP1
4.01e-65	0.17194	0.536	0.152	8.4e-61	ADPGK	EP_C1_LMP1
1.56e-56	0.171752	0.423	0.102	3.26e-52	CYP2S1	EP_C1_LMP1
1.57e-34	0.171695	0.511	0.23	3.29e-30	IGF2BP2	EP_C1_LMP1
1.02e-57	0.171654	0.525	0.162	2.15e-53	TMEM263	EP_C1_LMP1
2.6e-58	0.171563	0.439	0.109	5.44e-54	YTHDF3	EP_C1_LMP1
1.02e-51	0.171452	0.428	0.122	2.14e-47	FNDC3A	EP_C1_LMP1
1.87e-44	0.171364	0.243	0.029	3.91e-40	RNF19B	EP_C1_LMP1
5.15e-65	0.171147	0.474	0.118	1.08e-60	ITFG2	EP_C1_LMP1
5.21e-59	0.170955	0.374	0.07	1.09e-54	SUCO	EP_C1_LMP1
1.54e-35	0.170944	0.405	0.145	3.23e-31	GBP4	EP_C1_LMP1
8.35e-68	0.170904	0.429	0.085	1.75e-63	RAB21	EP_C1_LMP1
1.71e-44	0.170788	0.383	0.111	3.58e-40	AMOTL1	EP_C1_LMP1
1.47e-56	0.170496	0.591	0.217	3.07e-52	SMIM10L1	EP_C1_LMP1
3.83e-54	0.170495	0.437	0.118	8.02e-50	PIP5K1A	EP_C1_LMP1
7.27e-58	0.170452	0.658	0.257	1.52e-53	DNM1L	EP_C1_LMP1
1.78e-55	0.170379	0.347	0.063	3.72e-51	SATB1	EP_C1_LMP1
5.67e-34	0.170363	0.821	0.473	1.19e-29	JUP	EP_C1_LMP1
1.7e-55	0.170254	0.49	0.149	3.57e-51	ARL5B	EP_C1_LMP1
1.39e-62	0.170095	0.392	0.078	2.92e-58	USP7	EP_C1_LMP1
2.99e-65	0.169989	0.437	0.094	6.25e-61	ADAM10	EP_C1_LMP1
3.8e-62	0.169967	0.563	0.175	7.95e-58	EML4	EP_C1_LMP1
1.87e-59	0.169954	0.484	0.134	3.92e-55	STX16	EP_C1_LMP1
7.13e-30	0.169862	0.302	0.099	1.49e-25	CPE	EP_C1_LMP1
1.59e-54	0.169797	0.378	0.082	3.32e-50	ATP6V0A2	EP_C1_LMP1
2.7e-64	0.169739	0.425	0.086	5.66e-60	CLSTN1	EP_C1_LMP1
1.74e-57	0.169735	0.632	0.239	3.65e-53	ABI1	EP_C1_LMP1
4.05e-71	0.169626	0.415	0.07	8.47e-67	MAP3K2	EP_C1_LMP1
1.45e-56	0.16958	0.422	0.104	3.04e-52	FAM53C	EP_C1_LMP1
5.63e-63	0.169532	0.565	0.18	1.18e-58	IRF3	EP_C1_LMP1
3.12e-58	0.169515	0.33	0.048	6.53e-54	DIAPH1	EP_C1_LMP1
2.91e-64	0.169461	0.503	0.137	6.09e-60	EXOC1	EP_C1_LMP1
[truncated: 1,707 more rows]
