# Supplementary material for: Tumour heterogeneity and intercellular networks of nasopharyngeal carcinoma at single cell resolution
Source: Nat Commun. 2021 Feb 2;12:741. doi: 10.1038/s41467-021-21043-4 (PMC7854640; doi:10.1038/s41467-021-21043-4)
Supplement: Supplementary file 6 — Supplementary Data 3 [file 41467_2021_21043_MOESM6_ESM.xlsx]

## Sheet: Supplementary Data 3
Supplementary Data 3 | Signature score related genes
Cell	CD8 T cell		Treg cell			Dendritic cell
Proliferation	Cytotoxicity	Exhausted	IL2R	Inhibitory	Co-stimulatory	Antigen processing and presentation	Apoptosis	Dendritic cell differentation	Immune-suppressive
ZWINT	GZMA	HAVCR2	IL2RA	EBI3	ICOS	AP1M2	AKT3	DHRS2	CD274
E2F1	GZMB	LAG3	IL2RB	HAVCR2	TNFRSF4	ACTR1B	IRAK3	LILRB2	PDCD1LG2
FEN1	GZMM	TIGIT	IL2RG	LAG3	TNFRSF18	ACTR1A	CHP1	CEBPB	CD200
FOXM1	NKG7	CTLA4		TIGIT	TNFRSF9	BCAP31	CHUK	UBD	IDO1
H2AFZ	GNLY	PDCD1		CTLA4		PSME3	CSF2RB	BATF	EBI3
HMGB2	PRF1	LAYN		ENTPD1		PSMD14	DFFA	LILRB1	IL4I1
MCM2				LAYN		CLEC4M	DFFB	BATF2	SOCS1
MCM3						SEC24B	ENDOG	CCR7	SOCS2
MCM4						IFI30	AKT1	ZBTB46	SOCS3
MCM5						SEC23A	AKT2	CSF2
MCM6						DCTN2	ENDOD1	AGER
MKI67						CENPE	PIK3R5	F2RL1
MYBL2						DCTN6	APAF1	FCGR2B
PCNA						SEC24A	BIRC2	FLT3
PLK1						KIF2C	BIRC3	GAS6
CCND1						KIF3A	XIAP	GATA1
AURKA						DCTN3	FAS	TMEM176B
BUB1						CHUK	IKBKB	HLA-G
TOP2A						OSBPL1A	IL1A	HMGB1
TYMS						AP2M1	IL1B	RBPJ
DEK						AP1S1	IL1R1	IL4
CCNB1						AP2S1	IL1RAP	IRF4
CCNE149						CLTA	FASLG	LGALS9
						CLTC	IL3	AC005840.1
						PSMB11	IL3RA	LYN
						AP1S3	IRAK1	MIR155
						DYNLL2	IRAK2	MIR223
						PSMA8	MYD88	TREM2
						CTSD	ATM	TMEM176A
						CTSE	NFKB1	BATF3
						CTSL	NFKBIA	AXL
						CTSV	NGF	PRTN3
						CTSS	NTRK1	PSEN1
						CYBA	IRAK4	RELB
						CYBB	PIK3CA	CCL19
						AP2A1	PIK3CB	AZI2
						AP2A2	PIK3CD	SPI1
						AP1B1	PIK3CG	TGFB1
						AP2B1	PIK3R1	TGFBR2
						ACE	PIK3R2	TRAF6
						DCTN1	CYCS	TRPM2
						AP1G1	PPP3CA	CAMK4
						DYNC1H1	PPP3CB	DCSTAMP
						DYNC1I1	PPP3CC
						DYNC1I2	PPP3R1
						DYNC1LI2	PPP3R2
						DNM2	PRKACA
						FCER1G	PRKACB
						FCGR1A	PRKACG
						FCGR1B	PRKAR1A
						FCGR2B	PRKAR1B
						SEC31A	PRKAR2A
						KIFAP3	PRKAR2B
						PSME4	PRKX
						KIF4A	BAD
						KIF26A	BAX
						KIF4B	BCL2
						PYCARD	RELA
						RACGAP1	BCL2L1
						PDIA3	BID
						HFE	CHP2
						CD209	TNF
						HLA-A	TNFRSF1A
						HLA-B	TP53
						HLA-C	TRAF2
						HLA-DMA	CAPN1
						HLA-DMB	CAPN2
						HLA-DOA	CASP3
						HLA-DOB	CASP6
						HLA-DPA1	CASP7
						HLA-DPB1	CASP8
						HLA-DQA1	CASP9
						HLA-DQA2	CASP10
						HLA-DQB1	PIK3R3
						HLA-DQB2	IKBKG
						HLA-DRA	TRADD
						HLA-DRB1	RIPK1
						HLA-DRB3	TNFSF10
						HLA-DRB4	FADD
						HLA-DRB5	TNFRSF10D
						HLA-E	TNFRSF10C
						HLA-F	TNFRSF10B
						HLA-G	TNFRSF10A
						HLA-H	CFLAR
						MR1	MAP3K14
						IKBKB	AIFM1
						ITGAV	EXOG
						ITGB5
						ARF1
						KIF2A
						KIF3C
						KIF5A
						KLC1
						KIF11
						KIF22
						LAG3
						LNPEP
						NCF2
						NCF4
						CD207
						CLEC4A
						SAR1B
						DYNC1LI1
						DCTN4
						ERAP1
						TREM2
						MARCHF1
						TAPBPL
						ACTR10
						LGMN
						B2M
						PSMA1
						PSMA2
						PSMA3
						PSMA4
						PSMA5
						PSMA6
						PSMA7
						PSMB1
						PSMB2
						PSMB3
						PSMB4
						PSMB5
						PSMB6
						PSMB7
						PSMB8
						PSMB9
						PSMB10
						KIF15
						PSMC1
						PSMC2
						PSMC3
						PSMC4
						PSMC5
						PSMC6
						PSMD1
						PSMD2
						PSMD3
						PSMD4
						PSMD5
						PSMD7
						PSMD8
						PSMD9
						PSMD10
						PSMD11
						PSMD12
						PSMD13
						PSME1
						PSME2
						SEC13
						ERAP2
						SH3GL2
						KLC2
						NCF1
						SLC11A1
						SPTBN2
						TAP1
						TAP2
						TAPBP
						TRAF6
						RAB7A
						CALR
						KIF18A
						CANX
						CAPZA1
						CAPZA2
						CAPZB
						RILP
						DCTN5
						KIF2B
						IKBKG
						DYNLL1
						VAMP8
						CTSF
						SNAP23
						AP1S2
						AP1M1
						VAMP3
						CAPZA3
						KIF3B
						CD36
						PSMF1
						AC027237.1
						SEC22B
						SEC24C
						CD74
						PSMD6
						SEC24D
