# Supplementary material for: Tumour heterogeneity and intercellular networks of nasopharyngeal carcinoma at single cell resolution
Source: Nat Commun. 2021 Feb 2;12:741. doi: 10.1038/s41467-021-21043-4 (PMC7854640; doi:10.1038/s41467-021-21043-4)
Supplement: Supplementary file 7 — Supplementary Data 4 [file 41467_2021_21043_MOESM7_ESM.xlsx]

## Sheet: Supplementary Data 4
Supplementary Data 4 | TCR information of T cells in NPC
Cell_barcode	Sample	Chain	V gene	D gene	J gene	C gene	Length	Full_length	Productive	Cdr3	Cdr3_nt	Reads	Umis	Cluster
NPC_SC_1813_PBMC_AAACCTGAGAAACCTA	NPC_SC_1813_PBMC	TRB	TRBV7-2	TRBD2	TRBJ2-1	TRBC2	522	TRUE	TRUE	CASSLAGQTSRSYNEQFF	TGTGCCAGCAGCTTAGCAGGACAGACTAGCCGCTCCTACAATGAGCAGTTCTTC	3124	5	CD8_C1_LEF1
NPC_SC_1813_PBMC_AAACCTGAGAAACCTA	NPC_SC_1813_PBMC	TRA	TRAV8-4	None	TRAJ4	TRAC	650	TRUE	TRUE	CAVSRASGGYNKLIF	TGTGCTGTGTCACGCGCATCTGGTGGCTACAATAAGCTGATTTTT	3489	6	CD8_C1_LEF1
NPC_SC_1813_PBMC_AAACCTGAGAAGGCCT	NPC_SC_1813_PBMC	TRA	TRAV13-2	None	TRAJ13	TRAC	524	TRUE	TRUE	CAEGPGGYQKVTF	TGTGCAGAGGGACCTGGGGGTTACCAGAAAGTTACCTTT	4792	5	CD8_C3_KLRB1
NPC_SC_1813_PBMC_AAACCTGAGAAGGCCT	NPC_SC_1813_PBMC	TRB	TRBV4-3	TRBD2	TRBJ1-4	TRBC1	520	TRUE	TRUE	CASSQGQGGEKLFF	TGCGCCAGCAGCCAAGGGCAGGGAGGTGAAAAACTGTTTTTT	2769	4	CD8_C3_KLRB1
NPC_SC_1807_Tumour_AAACCTGAGACAAGCC	NPC_SC_1807_Tumour	TRB	TRBV6-9	TRBD2	TRBJ2-3	TRBC2	539	TRUE	TRUE	CASSYSGESTDTQYF	TGTGCCAGCAGTTATTCGGGGGAGAGCACAGATACGCAGTATTTT	875	3	Th1_like_C1_CCR7
NPC_SC_1807_Tumour_AAACCTGAGACAAGCC	NPC_SC_1807_Tumour	TRA	TRAV5	None	TRAJ30	TRAC	520	TRUE	TRUE	CAEPMNRDDKIIF	TGTGCAGAGCCTATGAACAGAGATGACAAGATCATCTTT	432	2	Th1_like_C1_CCR7
NPC_SC_1813_PBMC_AAACCTGAGAGCTTCT	NPC_SC_1813_PBMC	TRA	TRAV17	None	TRAJ38	TRAC	586	TRUE	TRUE	CATAPAGNNRKLIW	TGTGCTACGGCCCCTGCTGGCAACAACCGTAAGCTGATTTGG	4051	5	CD4_C2_IL7R
NPC_SC_1813_PBMC_AAACCTGAGAGCTTCT	NPC_SC_1813_PBMC	TRB	TRBV27	None	TRBJ2-5	TRBC2	601	TRUE	TRUE	CASGQETQYF	TGTGCCAGCGGCCAAGAGACCCAGTACTTC	2870	5	CD4_C2_IL7R
NPC_SC_1815_PBMC_AAACCTGAGAGTAAGG	NPC_SC_1815_PBMC	TRA	TRAV29DV5	None	TRAJ28	TRAC	599	TRUE	TRUE	CAAIPYSGAGSYQLTF	TGTGCAGCAATACCTTACTCTGGGGCTGGGAGTTACCAACTCACTTTC	1802	3	CD8_C1_LEF1
NPC_SC_1815_PBMC_AAACCTGAGAGTAAGG	NPC_SC_1815_PBMC	TRB	TRBV5-1	None	TRBJ2-1	TRBC2	507	TRUE	TRUE	CASSSSALSSYNEQFF	TGCGCCAGCAGCTCTTCGGCCCTCAGCTCCTACAATGAGCAGTTCTTC	2168	4	CD8_C1_LEF1
NPC_SC_1808_PBMC_AAACCTGAGAGTGACC	NPC_SC_1808_PBMC	TRB	TRBV5-1	None	TRBJ2-6	TRBC2	704	TRUE	TRUE	CASSPASSGANVLTF	TGCGCCAGCAGCCCGGCTTCTTCTGGGGCCAACGTCCTGACTTTC	20812	48	CD4_C3_CD40LG
NPC_SC_1808_PBMC_AAACCTGAGAGTGACC	NPC_SC_1808_PBMC	TRA	TRAV13-1	None	TRAJ57	TRAC	510	TRUE	TRUE	CAASQGGSEKLVF	TGTGCAGCAAGTCAGGGCGGATCTGAAAAGCTGGTCTTT	3030	6	CD4_C3_CD40LG
NPC_SC_1810_PBMC_AAACCTGAGATGCCTT	NPC_SC_1810_PBMC	TRB	TRBV6-5	TRBD1	TRBJ2-7	TRBC2	525	TRUE	TRUE	CATKGWGASSYEQYF	TGTGCCACGAAAGGGTGGGGGGCTAGTTCCTACGAGCAGTACTTC	2551	3	CD8_C5_CX3CR1
NPC_SC_1810_PBMC_AAACCTGAGATGCCTT	NPC_SC_1810_PBMC	TRA	TRAV19	None	TRAJ50	TRAC	567	TRUE	TRUE	CALSEAQTSYDKVIF	TGTGCTCTGAGTGAGGCGCAAACCTCCTACGACAAGGTGATATTT	1004	3	CD8_C5_CX3CR1
NPC_SC_1810_PBMC_AAACCTGAGCAGCCTC	NPC_SC_1810_PBMC	TRA	TRAV2	None	TRAJ17	TRAC	538	TRUE	TRUE	CAVEREAAGNKLTF	TGTGCTGTGGAGAGGGAAGCTGCAGGCAACAAGCTAACTTTT	1907	2	CD4_C2_IL7R
NPC_SC_1810_PBMC_AAACCTGAGCAGCCTC	NPC_SC_1810_PBMC	TRB	TRBV25-1	TRBD1	TRBJ2-2	TRBC2	529	TRUE	TRUE	CASSEFGGRNTGELFF	TGTGCCAGCAGTGAATTCGGGGGGCGCAACACCGGGGAGCTGTTTTTT	4952	7	CD4_C2_IL7R
NPC_SC_1811_Tumour_AAACCTGAGCGTAGTG	NPC_SC_1811_Tumour	TRA	TRAV29DV5	None	TRAJ26	TRAC	570	TRUE	TRUE	CAATGHGQNFVF	TGTGCAGCAACCGGCCATGGTCAGAATTTTGTCTTT	3766	5	Treg_C4_TNFRSF4
NPC_SC_1811_Tumour_AAACCTGAGCGTAGTG	NPC_SC_1811_Tumour	TRB	TRBV18	None	TRBJ1-5	TRBC1	584	TRUE	TRUE	CASSPPGNSNQPQHF	TGTGCCAGCTCACCCCCAGGAAATAGCAATCAGCCCCAGCATTTT	5635	9	Treg_C4_TNFRSF4
NPC_SC_1802_PBMC_AAACCTGAGCGTTTAC	NPC_SC_1802_PBMC	TRB	TRBV6-3	None	TRBJ1-1	TRBC1	545	TRUE	TRUE	CASSVAVGTEAFF	TGTGCCAGCAGCGTGGCGGTTGGCACTGAAGCTTTCTTT	3796	15	CD4_C1_LEF1
NPC_SC_1802_PBMC_AAACCTGAGCGTTTAC	NPC_SC_1802_PBMC	TRA	TRAV8-6	None	TRAJ10	TRAC	696	TRUE	TRUE	CAVTFTGGGNKLTF	TGTGCTGTGACCTTCACGGGAGGAGGAAACAAACTCACCTTT	1001	4	CD4_C1_LEF1
NPC_SC_1811_Tumour_AAACCTGAGCGTTTAC	NPC_SC_1811_Tumour	TRB	TRBV7-9	TRBD2	TRBJ2-7	TRBC2	564	TRUE	TRUE	CASSPQSGSSYEQYF	TGTGCCAGCAGCCCCCAAAGCGGGAGCTCCTACGAGCAGTACTTC	5157	8	CD8_C8_MHC
NPC_SC_1811_Tumour_AAACCTGAGCGTTTAC	NPC_SC_1811_Tumour	TRA	TRAV29DV5	None	TRAJ34	TRAC	566	TRUE	TRUE	CAARRSDKLIF	TGTGCAGCAAGGCGAAGCGACAAGCTCATCTTT	5051	8	CD8_C8_MHC
NPC_SC_1815_Tumour_AAACCTGAGCTCCTCT	NPC_SC_1815_Tumour	TRA	TRAV3	None	TRAJ37	TRAC	802	TRUE	TRUE	CAVRPTGKLIF	TGTGCTGTGAGACCCACAGGCAAACTAATCTTT	3911	15	CD8_C9_XCL1
NPC_SC_1815_Tumour_AAACCTGAGCTCCTCT	NPC_SC_1815_Tumour	TRB	TRBV28	None	TRBJ1-6	TRBC1	652	TRUE	TRUE	CASSDLPAFTYNSPLHF	TGTGCCAGCAGTGATCTCCCCGCGTTCACGTATAATTCACCCCTCCACTTT	847	3	CD8_C9_XCL1
NPC_SC_1805_Tumour_AAACCTGAGGATGTAT	NPC_SC_1805_Tumour	TRB	TRBV9	None	TRBJ1-4	TRBC1	890	TRUE	TRUE	CASSVAHNEKLFF	TGTGCCAGCAGCGTCGCCCATAATGAAAAACTGTTTTTT	5748	14	CD4_C2_IL7R
NPC_SC_1805_Tumour_AAACCTGAGGATGTAT	NPC_SC_1805_Tumour	TRA	TRAV29DV5	None	TRAJ37	TRAC	536	TRUE	TRUE	CAANAFGSGNTGKLIF	TGTGCAGCAAACGCTTTTGGCTCTGGCAACACAGGCAAACTAATCTTT	1376	2	CD4_C2_IL7R
NPC_SC_1813_Tumour_AAACCTGAGGCATTGG	NPC_SC_1813_Tumour	TRB	TRBV30	TRBD2	TRBJ2-1	TRBC2	746	TRUE	TRUE	CAWRNPTSALFF	TGTGCCTGGAGGAACCCGACTAGCGCGCTGTTCTTC	7813	12	Th1_like_C2_TNF
NPC_SC_1813_Tumour_AAACCTGAGGCATTGG	NPC_SC_1813_Tumour	TRA	TRAV21	None	TRAJ52	TRAC	522	TRUE	TRUE	CAVAGGTSYGKLTF	TGTGCCGTCGCTGGTGGTACTAGCTATGGAAAGCTGACATTT	6701	13	Th1_like_C2_TNF
NPC_SC_1808_Tumour_AAACCTGAGGTGCTAG	NPC_SC_1808_Tumour	TRA	TRAV25	None	TRAJ22	TRAC	611	TRUE	TRUE	CAGAPRPSGSARQLTF	TGTGCAGGGGCCCCGAGACCTTCTGGTTCTGCAAGGCAACTGACCTTT	440	2	CD8_C9_XCL1
NPC_SC_1808_Tumour_AAACCTGAGGTGCTAG	NPC_SC_1808_Tumour	TRB	TRBV19	TRBD1	TRBJ1-1	TRBC1	844	TRUE	TRUE	CASSMGGFSAEAFF	TGTGCCAGTAGTATGGGGGGCTTCAGCGCTGAAGCTTTCTTT	691	6	CD8_C9_XCL1
NPC_SC_1816_PBMC_AAACCTGAGGTTCCTA	NPC_SC_1816_PBMC	TRB	TRBV14	TRBD2	TRBJ2-2	TRBC2	760	TRUE	TRUE	CASSQAGGMDGELFF	TGTGCCAGCAGCCAGGCTGGAGGGATGGACGGGGAGCTGTTTTTT	5367	12	CD8_C5_CX3CR1
NPC_SC_1816_PBMC_AAACCTGAGGTTCCTA	NPC_SC_1816_PBMC	TRA	TRAV13-1	None	TRAJ33	TRAC	528	TRUE	TRUE	CAASWYQLIW	TGTGCAGCATCTTGGTATCAGTTAATCTGG	4039	7	CD8_C5_CX3CR1
NPC_SC_1811_PBMC_AAACCTGAGTACACCT	NPC_SC_1811_PBMC	TRA	TRAV1-2	None	TRAJ32	TRAC	626	TRUE	TRUE	CAVRASWGGATNKLIF	TGTGCTGTGAGGGCCTCTTGGGGTGGTGCTACAAACAAGCTCATCTTT	3118	2	CD4_C1_LEF1
NPC_SC_1811_PBMC_AAACCTGAGTACACCT	NPC_SC_1811_PBMC	TRB	TRBV19	TRBD2	TRBJ2-7	TRBC2	693	TRUE	TRUE	CASSIRDGSYEQYF	TGTGCCAGTAGTATTCGGGACGGCTCCTACGAGCAGTACTTC	1658	3	CD4_C1_LEF1
NPC_SC_1807_PBMC_AAACCTGAGTATGACA	NPC_SC_1807_PBMC	TRB	TRBV7-2	TRBD1	TRBJ2-3	TRBC1	663	TRUE	TRUE	CASSPSRRGPGTDTQYF	TGTGCCAGCAGCCCCTCCCGGCGGGGGCCCGGGACAGATACGCAGTATTTT	7475	13	CD4_C2_IL7R
NPC_SC_1807_PBMC_AAACCTGAGTATGACA	NPC_SC_1807_PBMC	TRA	TRAV20	None	TRAJ6	TRAC	578	TRUE	TRUE	CAVQARGGSYIPTF	TGTGCTGTGCAGGCTAGGGGAGGAAGCTACATACCTACATTT	3024	6	CD4_C2_IL7R
NPC_SC_1810_PBMC_AAACCTGAGTGAACGC	NPC_SC_1810_PBMC	TRB	TRBV6-3	TRBD2	TRBJ2-7	TRBC2	560	TRUE	TRUE	CASRPRRDTTYEQYF	TGTGCCAGCAGACCTAGGAGGGACACCACCTACGAGCAGTACTTC	8372	15	CD8_C3_KLRB1
NPC_SC_1810_PBMC_AAACCTGAGTGAACGC	NPC_SC_1810_PBMC	TRA	TRAV30	None	TRAJ48	TRAC	501	TRUE	TRUE	CGTSDWKDFGNEKLTF	TGTGGCACATCCGACTGGAAGGACTTTGGAAATGAGAAATTAACCTTT	1850	2	CD8_C3_KLRB1
NPC_SC_1802_PBMC_AAACCTGAGTGGGATC	NPC_SC_1802_PBMC	TRA	TRAV39	None	TRAJ31	TRAC	498	TRUE	TRUE	CAGSNNNARLMF	TGTGCCGGGAGTAATAACAATGCCAGACTCATGTTT	559	2	CD4_C1_LEF1
NPC_SC_1802_PBMC_AAACCTGAGTGGGATC	NPC_SC_1802_PBMC	TRB	TRBV9	TRBD2	TRBJ2-3	TRBC2	683	TRUE	TRUE	CASSVASGGFTDTQYF	TGTGCCAGCAGCGTAGCTAGCGGGGGGTTCACAGATACGCAGTATTTT	804	3	CD4_C1_LEF1
NPC_SC_1808_PBMC_AAACCTGAGTGGGATC	NPC_SC_1808_PBMC	TRB	TRBV4-1	TRBD2	TRBJ2-2	TRBC2	1180	TRUE	TRUE	CASSQGVWRAVMDTGELFF	TGCGCCAGCAGCCAAGGGGTGTGGAGGGCTGTAATGGACACCGGGGAGCTGTTTTTT	8728	23	CD4_C2_IL7R
NPC_SC_1808_PBMC_AAACCTGAGTGGGATC	NPC_SC_1808_PBMC	TRA	TRAV9-2	None	TRAJ49	TRAC	495	TRUE	TRUE	CALSKPLTGNQFYF	TGTGCTCTGAGTAAACCCCTTACCGGTAACCAGTTCTATTTT	3233	5	CD4_C2_IL7R
NPC_SC_1808_Tumour_AAACCTGAGTGGGCTA	NPC_SC_1808_Tumour	TRA	TRAV6	None	TRAJ7	TRAC	506	TRUE	TRUE	CALDIGGNNRLAF	TGTGCTCTAGACATAGGTGGGAACAACAGACTCGCTTTT	478	2	CD8_C7_GZMK
NPC_SC_1808_Tumour_AAACCTGAGTGGGCTA	NPC_SC_1808_Tumour	TRB	TRBV5-4	TRBD1	TRBJ2-1	TRBC2	702	TRUE	TRUE	CASSSPGQVKNEQFF	TGTGCCAGCAGCTCGCCGGGACAGGTAAAGAATGAGCAGTTCTTC	883	7	CD8_C7_GZMK
NPC_SC_1808_PBMC_AAACCTGAGTGGTAGC	NPC_SC_1808_PBMC	TRB	TRBV29-1	None	TRBJ2-4	TRBC2	548	TRUE	TRUE	CSVGPSSINIQYF	TGCAGCGTTGGTCCTAGCTCAATAAACATTCAGTACTTC	8045	18	CD4_C2_IL7R
NPC_SC_1808_PBMC_AAACCTGAGTGGTAGC	NPC_SC_1808_PBMC	TRA	TRAV17	None	TRAJ56	TRAC	528	TRUE	TRUE	CATEYTGANSKLTF	TGTGCTACGGAATATACTGGAGCCAATAGTAAGCTGACATTT	1789	3	CD4_C2_IL7R
NPC_SC_1810_PBMC_AAACCTGAGTGGTCCC	NPC_SC_1810_PBMC	TRA	TRAV10	None	TRAJ12	TRAC	486	TRUE	TRUE	CVVSERDSSYKLIF	TGTGTGGTGAGCGAGAGGGATAGCAGCTATAAATTGATCTTC	3609	4	CD8_C4_KLRG1
NPC_SC_1810_PBMC_AAACCTGAGTGGTCCC	NPC_SC_1810_PBMC	TRB	TRBV7-8	None	TRBJ1-2	TRBC1	518	TRUE	TRUE	CASSLVVRSKGGYTF	TGTGCCAGCAGCTTAGTTGTCAGGAGTAAAGGTGGCTACACCTTC	4711	7	CD8_C4_KLRG1
NPC_SC_1813_PBMC_AAACCTGCAAACTGTC	NPC_SC_1813_PBMC	TRB	TRBV7-9	None	TRBJ2-5	TRBC2	535	TRUE	TRUE	CASSLGRSTVTETQYF	TGTGCCAGCAGCTTAGGGCGGAGTACGGTGACGGAGACCCAGTACTTC	3829	7	CD8_C1_LEF1
NPC_SC_1813_PBMC_AAACCTGCAAACTGTC	NPC_SC_1813_PBMC	TRA	TRAV13-2	None	TRAJ54	TRAC	581	TRUE	TRUE	CAEIPLIQGAQKLVF	TGTGCAGAGATCCCTCTGATTCAGGGAGCCCAGAAGCTGGTATTT	1414	2	CD8_C1_LEF1
NPC_SC_1808_PBMC_AAACCTGCAAAGAATC	NPC_SC_1808_PBMC	TRB	TRBV19	TRBD1	TRBJ1-4	TRBC1	676	TRUE	TRUE	CASSTTRGTGDEKLFF	TGTGCCAGTAGCACGACTCGCGGGACAGGGGACGAAAAACTGTTTTTT	6642	20	CD4_C2_IL7R
NPC_SC_1808_PBMC_AAACCTGCAAAGAATC	NPC_SC_1808_PBMC	TRA	TRAV8-3	None	TRAJ42	TRAC	690	TRUE	TRUE	CAVGAGYGGSQGNLIF	TGTGCTGTGGGTGCAGGCTATGGAGGAAGCCAAGGAAATCTCATCTTT	1830	7	CD4_C2_IL7R
NPC_SC_1815_PBMC_AAACCTGCAACGCACC	NPC_SC_1815_PBMC	TRB	TRBV20-1	TRBD1	TRBJ2-7	TRBC2	695	TRUE	TRUE	CSATDSTYEQYF	TGCAGTGCTACGGACAGCACCTACGAGCAGTACTTC	6022	12	CD8_C5_CX3CR1
NPC_SC_1815_PBMC_AAACCTGCAACGCACC	NPC_SC_1815_PBMC	TRA	TRAV27	None	TRAJ6	TRAC	555	TRUE	TRUE	CAGGNLGGSYIPTF	TGTGCAGGAGGTAATCTAGGAGGAAGCTACATACCTACATTT	3448	5	CD8_C5_CX3CR1
NPC_SC_1815_PBMC_AAACCTGCAAGGGTCA	NPC_SC_1815_PBMC	TRB	TRBV2	TRBD2	TRBJ1-5	TRBC1	734	TRUE	TRUE	CASSELGGAGPQHF	TGTGCCAGCAGTGAATTAGGCGGGGCCGGGCCCCAGCATTTT	6824	14	CD4_C3_CD40LG
NPC_SC_1815_PBMC_AAACCTGCAAGGGTCA	NPC_SC_1815_PBMC	TRA	TRAV17	None	TRAJ9	TRAC	584	TRUE	TRUE	CATANTGGFKTIF	TGTGCTACGGCAAATACTGGAGGCTTCAAAACTATCTTT	4211	7	CD4_C3_CD40LG
NPC_SC_1808_Tumour_AAACCTGCACATAACC	NPC_SC_1808_Tumour	TRB	TRBV4-3	TRBD1	TRBJ1-4	TRBC1	662	TRUE	TRUE	CASSQDRTGDEKLFF	TGCGCCAGCAGCCAAGATAGGACAGGGGATGAAAAACTGTTTTTT	3390	17	CD8_C8_MHC
NPC_SC_1808_Tumour_AAACCTGCACATAACC	NPC_SC_1808_Tumour	TRA	TRAV1-1	None	TRAJ24	TRAC	519	TRUE	TRUE	CAGTDSWGKLQF	TGCGCTGGGACTGACAGCTGGGGGAAATTGCAGTTT	1908	5	CD8_C8_MHC
NPC_SC_1816_PBMC_AAACCTGCACCGAATT	NPC_SC_1816_PBMC	TRB	TRBV14	TRBD2	TRBJ2-2	TRBC2	720	TRUE	TRUE	CASSQAGGMDGELFF	TGTGCCAGCAGCCAGGCTGGAGGGATGGACGGGGAGCTGTTTTTT	5373	17	CD8_C5_CX3CR1
NPC_SC_1816_PBMC_AAACCTGCACCGAATT	NPC_SC_1816_PBMC	TRA	TRAV13-1	None	TRAJ33	TRAC	516	TRUE	TRUE	CAASWYQLIW	TGTGCAGCATCTTGGTATCAGTTAATCTGG	3758	5	CD8_C5_CX3CR1
NPC_SC_1806_PBMC_AAACCTGCACTCTGTC	NPC_SC_1806_PBMC	TRB	TRBV20-1	TRBD2	TRBJ2-3	TRBC2	534	TRUE	TRUE	CSARGPWDLTGADTQYF	TGCAGTGCTAGAGGCCCCTGGGACCTTACAGGCGCAGATACGCAGTATTTT	5305	5	CD8_C5_CX3CR1
NPC_SC_1806_PBMC_AAACCTGCACTCTGTC	NPC_SC_1806_PBMC	TRA	TRAV1-2	None	TRAJ48	TRAC	550	TRUE	TRUE	CAVGSIGNEKLTF	TGTGCTGTGGGCTCGATTGGAAATGAGAAATTAACCTTT	4216	3	CD8_C5_CX3CR1
NPC_SC_1802_PBMC_AAACCTGCACTTCTGC	NPC_SC_1802_PBMC	TRA	TRAV12-1	None	TRAJ11	TRAC	601	TRUE	TRUE	CVVLRPSSGYSTLTF	TGTGTGGTGCTCCGACCGAGTTCAGGATACAGCACCCTCACCTTT	5480	16	Treg_C1_SELL
NPC_SC_1802_PBMC_AAACCTGCACTTCTGC	NPC_SC_1802_PBMC	TRB	TRBV6-3	TRBD2	TRBJ2-7	TRBC2	583	TRUE	TRUE	CASRTSGGISYEQYF	TGTGCCAGCAGGACTAGCGGGGGGATAAGCTACGAGCAGTACTTC	3748	15	Treg_C1_SELL
NPC_SC_1808_PBMC_AAACCTGCAGCCTGTG	NPC_SC_1808_PBMC	TRB	TRBV14	None	TRBJ2-1	TRBC2	550	TRUE	TRUE	CASSHGRSSYNEQFF	TGTGCCAGCAGCCATGGACGTAGCTCCTACAATGAGCAGTTCTTC	4056	12	CD8_C4_KLRG1
NPC_SC_1808_PBMC_AAACCTGCAGCCTGTG	NPC_SC_1808_PBMC	TRA	TRAV24	None	TRAJ23	TRAC	567	TRUE	TRUE	CASPETGKLIF	TGTGCCTCCCCCGAAACCGGAAAGCTTATCTTC	2413	5	CD8_C4_KLRG1
NPC_SC_1805_Tumour_AAACCTGCAGCCTTTC	NPC_SC_1805_Tumour	TRB	TRBV7-9	None	TRBJ1-2	TRBC1	726	TRUE	TRUE	CASSLSTDGYTF	TGTGCCAGCAGCTTATCTACGGATGGCTACACCTTC	9572	15	CD8_C6_IL7R
NPC_SC_1805_Tumour_AAACCTGCAGCCTTTC	NPC_SC_1805_Tumour	TRA	TRAV1-1	None	TRAJ9	TRAC	518	TRUE	TRUE	CAVRDKGTGGFKTIF	TGCGCTGTGAGAGATAAGGGTACTGGAGGCTTCAAAACTATCTTT	1629	5	CD8_C6_IL7R
NPC_SC_1802_PBMC_AAACCTGCAGCGAACA	NPC_SC_1802_PBMC	TRB	TRBV20-1	TRBD1	TRBJ2-5	TRBC2	541	TRUE	TRUE	CSAPGAGGETQYF	TGCAGTGCCCCAGGGGCGGGGGGCGAGACCCAGTACTTC	6909	28	CD4_C3_CD40LG
NPC_SC_1802_PBMC_AAACCTGCAGCGAACA	NPC_SC_1802_PBMC	TRA	TRAV12-2	None	TRAJ52	TRAC	556	TRUE	TRUE	CAVNRGGGTSYGKLTF	TGTGCCGTGAACAGAGGTGGTGGTACTAGCTATGGAAAGCTGACATTT	2586	6	CD4_C3_CD40LG
NPC_SC_1810_PBMC_AAACCTGCAGGTCTCG	NPC_SC_1810_PBMC	TRA	TRAV9-2	None	TRAJ53	TRAC	533	TRUE	TRUE	CALSGGGSNYKLTF	TGTGCTCTGAGTGGGGGAGGTAGCAACTATAAACTGACATTT	2120	2	CD4_C2_IL7R
NPC_SC_1810_PBMC_AAACCTGCAGGTCTCG	NPC_SC_1810_PBMC	TRB	TRBV19	TRBD2	TRBJ2-1	TRBC2	684	TRUE	TRUE	CASSSSGRALNNEQFF	TGTGCCAGCTCCTCTAGCGGGAGGGCCCTAAACAATGAGCAGTTCTTC	3983	9	CD4_C2_IL7R
NPC_SC_1802_Tumour_AAACCTGCAGGTGGAT	NPC_SC_1802_Tumour	TRB	TRBV11-2	TRBD2	TRBJ2-1	TRBC2	736	TRUE	TRUE	CASSPSRGAYNEQFF	TGTGCCAGCAGCCCATCCCGGGGAGCCTACAATGAGCAGTTCTTC	5598	42	CD8_C11_PDCD1
NPC_SC_1802_Tumour_AAACCTGCAGGTGGAT	NPC_SC_1802_Tumour	TRA	TRAV10	None	TRAJ33	TRAC	499	TRUE	TRUE	CVVSADSNYQLIW	TGTGTGGTGAGCGCTGATAGCAACTATCAGTTAATCTGG	2122	11	CD8_C11_PDCD1
NPC_SC_1813_Tumour_AAACCTGCAGTAACGG	NPC_SC_1813_Tumour	TRB	TRBV5-1	None	TRBJ1-6	TRBC1	586	TRUE	TRUE	CASSLGSEHNSPLHF	TGCGCCAGCAGCTTGGGCTCAGAACATAATTCACCCCTCCACTTT	4291	7	CD4_C2_IL7R
NPC_SC_1813_Tumour_AAACCTGCAGTAACGG	NPC_SC_1813_Tumour	TRA	TRAV8-2	None	TRAJ21	TRAC	610	TRUE	TRUE	CVVSSRYNFNKFYF	TGTGTTGTGAGTTCCCGATACAACTTCAACAAATTTTACTTT	2654	4	CD4_C2_IL7R
NPC_SC_1808_Tumour_AAACCTGCAGTCTTCC	NPC_SC_1808_Tumour	TRB	TRBV2	TRBD2	TRBJ1-5	TRBC1	625	TRUE	TRUE	CASSGPLSGSSNQPQHF	TGTGCCAGCAGTGGGCCACTGTCAGGGAGTAGCAATCAGCCCCAGCATTTT	1774	8	CD8_C9_XCL1
NPC_SC_1808_Tumour_AAACCTGCAGTCTTCC	NPC_SC_1808_Tumour	TRA	TRAV12-3	None	TRAJ44	TRAC	555	TRUE	TRUE	CAMSDGTASKLTF	TGTGCAATGAGCGACGGCACTGCCAGTAAACTCACCTTT	1282	5	CD8_C9_XCL1
NPC_SC_1808_PBMC_AAACCTGCAGTTAACC	NPC_SC_1808_PBMC	TRA	TRAV39	None	TRAJ30	TRAC	457	TRUE	TRUE	CAVDKESDDKIIF	TGTGCCGTGGATAAGGAATCAGATGACAAGATCATCTTT	3062	5	CD8_C1_LEF1
NPC_SC_1808_PBMC_AAACCTGCAGTTAACC	NPC_SC_1808_PBMC	TRB	TRBV19	TRBD1	TRBJ1-4	TRBC1	679	TRUE	TRUE	CASSIFHVRQGNEKLFF	TGTGCCAGTAGTATATTTCATGTTCGGCAGGGGAATGAAAAACTGTTTTTT	3002	9	CD8_C1_LEF1
NPC_SC_1802_PBMC_AAACCTGCATATGGTC	NPC_SC_1802_PBMC	TRA	TRAV25	None	TRAJ26	TRAC	550	TRUE	TRUE	CAGYNYGQNFVF	TGTGCAGGGTATAACTATGGTCAGAATTTTGTCTTT	706	3	CD8_C5_CX3CR1
NPC_SC_1802_PBMC_AAACCTGCATATGGTC	NPC_SC_1802_PBMC	TRB	TRBV27	TRBD1	TRBJ1-6	TRBC1	678	TRUE	TRUE	CASTIDRNNSPLHF	TGTGCCAGCACCATAGACAGGAATAATTCACCCCTCCACTTT	931	5	CD8_C5_CX3CR1
NPC_SC_1810_Tumour_AAACCTGCATCGGGTC	NPC_SC_1810_Tumour	TRA	TRAV25	None	TRAJ21	TRAC	646	TRUE	TRUE	CAQENFNKFYF	TGTGCACAAGAGAACTTCAACAAATTTTACTTT	3323	4	Treg_C2_HSPA1A
NPC_SC_1810_Tumour_AAACCTGCATCGGGTC	NPC_SC_1810_Tumour	TRB	TRBV7-2	TRBD2	TRBJ2-1	TRBC2	581	TRUE	TRUE	CASTETSGRVEQFF	TGTGCCAGCACCGAGACTAGCGGGAGAGTTGAGCAGTTCTTC	7447	10	Treg_C2_HSPA1A
NPC_SC_1813_PBMC_AAACCTGCATCTCGCT	NPC_SC_1813_PBMC	TRB	TRBV7-8	TRBD1	TRBJ1-6	TRBC1	516	TRUE	TRUE	CASIQGSSYNSPLHF	TGTGCCAGCATACAGGGGAGCTCCTATAATTCACCCCTCCACTTT	5118	9	CD8_C5_CX3CR1
NPC_SC_1813_PBMC_AAACCTGCATCTCGCT	NPC_SC_1813_PBMC	TRA	TRAV13-1	None	TRAJ13	TRAC	603	TRUE	TRUE	CAAPYSGGYQKVTF	TGTGCAGCGCCTTATTCTGGGGGTTACCAGAAAGTTACCTTT	2012	2	CD8_C5_CX3CR1
NPC_SC_1815_Tumour_AAACCTGCATGAAGTA	NPC_SC_1815_Tumour	TRB	TRBV30	None	TRBJ2-6	TRBC2	798	TRUE	TRUE	CAWSVLGDKGANVLTF	TGTGCCTGGAGTGTACTCGGGGATAAGGGGGCCAACGTCCTGACTTTC	4433	14	CD8_C11_PDCD1
NPC_SC_1815_Tumour_AAACCTGCATGAAGTA	NPC_SC_1815_Tumour	TRA	TRAV25	None	TRAJ40	TRAC	777	TRUE	TRUE	CAVQGGTYKYIF	TGTGCGGTCCAAGGAGGAACCTACAAATACATCTTT	2541	5	CD8_C11_PDCD1
NPC_SC_1815_PBMC_AAACCTGCATGCATGT	NPC_SC_1815_PBMC	TRB	TRBV10-2	None	TRBJ2-7	TRBC2	690	TRUE	TRUE	CASSPEGYEQYF	TGCGCCAGCAGCCCTGAGGGCTACGAGCAGTACTTC	4106	9	CD8_C5_CX3CR1
NPC_SC_1815_PBMC_AAACCTGCATGCATGT	NPC_SC_1815_PBMC	TRA	TRAV19	None	TRAJ47	TRAC	571	TRUE	TRUE	CALSDLPMEYGNKLVF	TGTGCTCTGAGTGACCTTCCCATGGAATATGGAAACAAGCTGGTCTTT	1119	3	CD8_C5_CX3CR1
NPC_SC_1802_PBMC_AAACCTGCATGCTGGC	NPC_SC_1802_PBMC	TRB	TRBV7-9	None	TRBJ1-1	TRBC1	507	TRUE	TRUE	CASSASHSTRNTEAFF	TGTGCCAGCAGCGCAAGCCACTCTACACGGAACACTGAAGCTTTCTTT	889	3	CD8_C5_CX3CR1
NPC_SC_1802_PBMC_AAACCTGCATGCTGGC	NPC_SC_1802_PBMC	TRA	TRAV17	None	TRAJ15	TRAC	505	TRUE	TRUE	CATDLLANQAGTALIF	TGTGCTACGGACCTCCTGGCCAACCAGGCAGGAACTGCTCTGATCTTT	844	2	CD8_C5_CX3CR1
NPC_SC_1802_PBMC_AAACCTGCATGTCCTC	NPC_SC_1802_PBMC	TRB	TRBV7-8	TRBD2	TRBJ2-1	TRBC2	505	TRUE	TRUE	CASSPRDPLWQFF	TGTGCCAGCAGCCCCCGGGACCCCCTATGGCAGTTCTTC	4310	18	Th1_like_C1_CCR7
NPC_SC_1802_PBMC_AAACCTGCATGTCCTC	NPC_SC_1802_PBMC	TRA	TRAV21	None	TRAJ22	TRAC	525	TRUE	TRUE	CAPRGGSSGSARQLTF	TGTGCTCCTAGAGGTGGGTCTTCTGGTTCTGCAAGGCAACTGACCTTT	2651	6	Th1_like_C1_CCR7
NPC_SC_1808_Tumour_AAACCTGCATTACCTT	NPC_SC_1808_Tumour	TRB	TRBV6-1	TRBD1	TRBJ1-5	TRBC1	547	TRUE	TRUE	CASSAQGPQHF	TGTGCCAGCAGTGCACAGGGGCCCCAGCATTTT	5753	31	Th1_like_C1_CCR7
NPC_SC_1808_Tumour_AAACCTGCATTACCTT	NPC_SC_1808_Tumour	TRA	TRAV2	None	TRAJ40	TRAC	639	TRUE	TRUE	CAVEDPAQPTSGTYKYIF	TGTGCTGTGGAGGATCCGGCCCAACCGACCTCAGGAACCTACAAATACATCTTT	2509	10	Th1_like_C1_CCR7
NPC_SC_1802_Tumour_AAACCTGCATTCTCAT	NPC_SC_1802_Tumour	TRB	TRBV11-1	TRBD1	TRBJ1-1	TRBC1	657	TRUE	TRUE	CASSFDSSNTEAFF	TGTGCCAGCAGCTTCGACAGTTCTAACACTGAAGCTTTCTTT	4499	37	Th1_like_C2_TNF
NPC_SC_1802_Tumour_AAACCTGCATTCTCAT	NPC_SC_1802_Tumour	TRA	TRAV12-3	None	TRAJ8	TRAC	639	TRUE	TRUE	CAFSPTGFQKLVF	TGTGCATTCTCCCCGACAGGCTTTCAGAAACTTGTATTT	1817	11	Th1_like_C2_TNF
NPC_SC_1808_PBMC_AAACCTGGTAAACACA	NPC_SC_1808_PBMC	TRA	TRAV12-1	None	TRAJ34	TRAC	738	TRUE	TRUE	CVLDNTDKLIF	TGTGTGCTTGATAACACCGACAAGCTCATCTTT	2241	6	CD8_C4_KLRG1
NPC_SC_1808_PBMC_AAACCTGGTAAACACA	NPC_SC_1808_PBMC	TRB	TRBV4-3	TRBD2	TRBJ1-4	TRBC1	665	TRUE	TRUE	CASSQDRGGATEKLFF	TGCGCCAGCAGCCAAGACAGGGGAGGGGCAACGGAAAAACTGTTTTTT	1684	4	CD8_C4_KLRG1
NPC_SC_1807_PBMC_AAACCTGGTAAGAGAG	NPC_SC_1807_PBMC	TRB	TRBV10-2	TRBD1	TRBJ1-5	TRBC1	678	TRUE	TRUE	CASGGDRAGQPQHF	TGCGCCAGCGGGGGGGACAGGGCAGGTCAGCCCCAGCATTTT	4961	10	CD4_C2_IL7R
NPC_SC_1807_PBMC_AAACCTGGTAAGAGAG	NPC_SC_1807_PBMC	TRA	TRAV8-6	None	TRAJ43	TRAC	692	TRUE	TRUE	CAVSNNNNDMRF	TGTGCTGTGAGTAACAATAACAATGACATGCGCTTT	2788	6	CD4_C2_IL7R
NPC_SC_1810_Tumour_AAACCTGGTACAGCAG	NPC_SC_1810_Tumour	TRB	TRBV4-3	TRBD2	TRBJ1-3	TRBC1	496	TRUE	TRUE	CASSQERLTDSGNTIYF	TGCGCCAGCAGCCAAGAGAGGCTAACGGACTCTGGAAACACCATATATTTT	7575	9	CD4_C5_GPR183
NPC_SC_1810_Tumour_AAACCTGGTACAGCAG	NPC_SC_1810_Tumour	TRA	TRAV21	None	TRAJ40	TRAC	531	TRUE	TRUE	CAVPDPGTYKYIF	TGTGCTGTCCCTGATCCAGGAACCTACAAATACATCTTT	6148	7	CD4_C5_GPR183
NPC_SC_1811_PBMC_AAACCTGGTAGCAAAT	NPC_SC_1811_PBMC	TRB	TRBV19	TRBD1	TRBJ1-1	TRBC1	643	TRUE	TRUE	CASSFTGGAGRTEAFF	TGTGCCAGTAGTTTTACAGGGGGCGCGGGGAGGACTGAAGCTTTCTTT	6489	10	CD4_C3_CD40LG
NPC_SC_1811_PBMC_AAACCTGGTAGCAAAT	NPC_SC_1811_PBMC	TRA	TRAV38-2DV8	None	TRAJ49	TRAC	506	TRUE	TRUE	CAYRSAFYRNQFYF	TGTGCTTATAGGAGCGCGTTTTACCGCAACCAGTTCTATTTT	3582	7	CD4_C3_CD40LG
NPC_SC_1815_Tumour_AAACCTGGTAGCGTGA	NPC_SC_1815_Tumour	TRB	TRBV4-1	TRBD2	TRBJ2-1	TRBC2	670	TRUE	TRUE	CASSHLGLAGGYNEQFF	TGCGCCAGCAGCCACCTCGGACTAGCGGGAGGTTACAATGAGCAGTTCTTC	17958	48	CD8_C11_PDCD1
NPC_SC_1815_Tumour_AAACCTGGTAGCGTGA	NPC_SC_1815_Tumour	TRA	TRAV38-2DV8	None	TRAJ49	TRAC	496	TRUE	TRUE	CASGNTGNQFYF	TGTGCTTCCGGTAACACCGGTAACCAGTTCTATTTT	8916	21	CD8_C11_PDCD1
NPC_SC_1811_Tumour_AAACCTGGTCATACTG	NPC_SC_1811_Tumour	TRB	TRBV20-1	TRBD2	TRBJ2-7	TRBC2	718	TRUE	TRUE	CSARDSGTSSNEQYF	TGCAGTGCTAGAGATTCGGGGACTAGTTCTAACGAGCAGTACTTC	37218	70	Treg_C3_MKI67
NPC_SC_1811_Tumour_AAACCTGGTCATACTG	NPC_SC_1811_Tumour	TRA	TRAV26-1	None	TRAJ49	TRAC	655	TRUE	TRUE	CIVREWGTGNQFYF	TGCATCGTCAGAGAGTGGGGCACCGGTAACCAGTTCTATTTT	18626	26	Treg_C3_MKI67
NPC_SC_1815_Tumour_AAACCTGGTCCAGTGC	NPC_SC_1815_Tumour	TRB	TRBV5-4	TRBD2	TRBJ1-2	TRBC1	700	TRUE	TRUE	CASSLAGIGYTF	TGTGCCAGCAGCCTAGCTGGTATTGGCTACACCTTC	3875	12	CD4_C5_GPR183
NPC_SC_1815_Tumour_AAACCTGGTCCAGTGC	NPC_SC_1815_Tumour	TRA	TRAV23DV6	None	TRAJ45	TRAC	558	TRUE	TRUE	CAARLWGGADGLTF	TGTGCAGCACGACTATGGGGAGGTGCTGACGGACTCACCTTT	996	2	CD4_C5_GPR183
NPC_SC_1805_PBMC_AAACCTGGTCTAACGT	NPC_SC_1805_PBMC	TRA	TRAV13-2	None	TRAJ24	TRAC	620	TRUE	TRUE	CAENIISWGKFQF	TGTGCAGAGAATATAATCAGCTGGGGGAAATTCCAGTTT	1651	3	Th1_like_C1_CCR7
NPC_SC_1805_PBMC_AAACCTGGTCTAACGT	NPC_SC_1805_PBMC	TRB	TRBV29-1	TRBD1	TRBJ1-1	TRBC1	657	TRUE	TRUE	CSATGDLGTEAFF	TGCAGCGCTACAGGGGATTTGGGCACTGAAGCTTTCTTT	3293	8	Th1_like_C1_CCR7
NPC_SC_1811_PBMC_AAACCTGGTCTGATCA	NPC_SC_1811_PBMC	TRA	TRAV17	None	TRAJ29	TRAC	587	TRUE	TRUE	CATVLNSGNTPLVF	TGTGCTACGGTCCTGAATTCAGGAAACACACCTCTTGTCTTT	4002	4	CD8_C1_LEF1
NPC_SC_1811_PBMC_AAACCTGGTCTGATCA	NPC_SC_1811_PBMC	TRB	TRBV24-1	TRBD2	TRBJ2-1	TRBC2	497	TRUE	TRUE	CATSDLRASGMNEQFF	TGTGCCACCAGTGATTTGAGGGCTAGCGGGATGAATGAGCAGTTCTTC	2000	3	CD8_C1_LEF1
NPC_SC_1816_PBMC_AAACCTGGTGAGTGAC	NPC_SC_1816_PBMC	TRB	TRBV5-1	TRBD1	TRBJ2-1	TRBC2	538	TRUE	TRUE	CASSFEQGARSNEQFF	TGCGCCAGCAGCTTCGAACAGGGGGCGCGGTCAAATGAGCAGTTCTTC	3097	5	CD8_C5_CX3CR1
NPC_SC_1816_PBMC_AAACCTGGTGAGTGAC	NPC_SC_1816_PBMC	TRA	TRAV19	None	TRAJ22	TRAC	574	TRUE	TRUE	CALSDTDSGSARQLTF	TGTGCTCTGAGTGACACTGACTCTGGTTCTGCAAGGCAACTGACCTTT	3135	6	CD8_C5_CX3CR1
NPC_SC_1813_PBMC_AAACCTGGTGATGATA	NPC_SC_1813_PBMC	TRA	TRAV41	None	TRAJ45	TRAC	624	TRUE	TRUE	CAVRSPESGGGADGLTF	TGTGCTGTCAGATCCCCCGAATCGGGGGGAGGTGCTGACGGACTCACCTTT	2620	4	CD4_C2_IL7R
NPC_SC_1813_PBMC_AAACCTGGTGATGATA	NPC_SC_1813_PBMC	TRB	TRBV7-9	TRBD2	TRBJ2-7	TRBC2	534	TRUE	TRUE	CASSLAADGSYEQYF	TGTGCCAGCAGCTTAGCTGCAGATGGCTCCTACGAGCAGTACTTC	4270	6	CD4_C2_IL7R
NPC_SC_1808_Tumour_AAACCTGGTTACCAGT	NPC_SC_1808_Tumour	TRA	TRAV13-1	None	TRAJ23	TRAC	539	TRUE	TRUE	CAASPRGGRGKLIF	TGTGCAGCAAGCCCCAGAGGTGGGCGAGGAAAGCTTATCTTC	4035	15	CD8_C9_XCL1
NPC_SC_1808_Tumour_AAACCTGGTTACCAGT	NPC_SC_1808_Tumour	TRB	TRBV12-3	TRBD1	TRBJ2-1	TRBC2	574	TRUE	TRUE	CASSFGGNEQFF	TGTGCCAGCAGTTTCGGGGGCAATGAGCAGTTCTTC	3153	20	CD8_C9_XCL1
NPC_SC_1806_PBMC_AAACCTGGTTTGGGCC	NPC_SC_1806_PBMC	TRB	TRBV9	TRBD2	TRBJ2-1	TRBC1	682	TRUE	TRUE	CASSERLAASYNEQFF	TGTGCCAGCAGCGAACGACTAGCGGCCTCCTACAATGAGCAGTTCTTC	8084	5	CD8_C5_CX3CR1
NPC_SC_1806_PBMC_AAACCTGGTTTGGGCC	NPC_SC_1806_PBMC	TRA	TRAV21	None	TRAJ49	TRAC	501	TRUE	TRUE	CAVSADTGNQFYF	TGTGCTGTGAGTGCGGACACCGGTAACCAGTTCTATTTT	8547	6	CD8_C5_CX3CR1
NPC_SC_1805_PBMC_AAACCTGTCAATACCG	NPC_SC_1805_PBMC	TRB	TRBV19	TRBD1	TRBJ2-1	TRBC2	653	TRUE	TRUE	CASSSRTGSYNEQFF	TGTGCCAGTAGTTCCCGGACAGGCTCCTACAATGAGCAGTTCTTC	4519	12	CD4_C2_IL7R
NPC_SC_1805_PBMC_AAACCTGTCAATACCG	NPC_SC_1805_PBMC	TRA	TRAV21	None	TRAJ40	TRAC	518	TRUE	TRUE	CAVCDTSGTYKYIF	TGTGCTGTGTGTGATACCTCAGGAACCTACAAATACATCTTT	1898	3	CD4_C2_IL7R
NPC_SC_1808_Tumour_AAACCTGTCACAATGC	NPC_SC_1808_Tumour	TRB	TRBV7-2	TRBD2	TRBJ2-1	TRBC2	725	TRUE	TRUE	CASSFFSGPNEQFF	TGTGCCAGCAGCTTCTTTTCGGGACCCAATGAGCAGTTCTTC	5551	36	Treg_C4_TNFRSF4
NPC_SC_1808_Tumour_AAACCTGTCACAATGC	NPC_SC_1808_Tumour	TRA	TRAV4	None	TRAJ23	TRAC	518	TRUE	TRUE	CLVGGDYNQGGKLIF	TGCCTCGTGGGTGGAGATTATAACCAGGGAGGAAAGCTTATCTTC	915	6	Treg_C4_TNFRSF4
NPC_SC_1808_Tumour_AAACCTGTCACATAGC	NPC_SC_1808_Tumour	TRB	TRBV20-1	TRBD2	TRBJ2-2	TRBC2	541	TRUE	TRUE	CSAGGREDTGELFF	TGCAGTGCTGGGGGTAGGGAGGACACCGGGGAGCTGTTTTTT	7654	43	Treg_C2_HSPA1A
NPC_SC_1808_Tumour_AAACCTGTCACATAGC	NPC_SC_1808_Tumour	TRA	TRAV5	None	TRAJ41	TRAC	511	TRUE	TRUE	CADNPPGYALNF	TGTGCAGATAACCCACCCGGGTATGCACTCAACTTC	389	2	Treg_C2_HSPA1A
NPC_SC_1811_PBMC_AAACCTGTCACGCGGT	NPC_SC_1811_PBMC	TRA	TRAV34	None	TRAJ53	TRAC	564	TRUE	TRUE	CGAEPGGSNYKLTF	TGTGGAGCGGAACCTGGAGGTAGCAACTATAAACTGACATTT	4721	5	CD4_C3_CD40LG
NPC_SC_1811_PBMC_AAACCTGTCACGCGGT	NPC_SC_1811_PBMC	TRB	TRBV4-3	None	TRBJ2-3	TRBC2	564	TRUE	TRUE	CASSQRTATDTQYF	TGCGCCAGCAGCCAAAGGACAGCTACAGATACGCAGTATTTT	4695	7	CD4_C3_CD40LG
NPC_SC_1811_Tumour_AAACCTGTCAGAGCTT	NPC_SC_1811_Tumour	TRB	TRBV3-1	TRBD2	TRBJ2-3	TRBC2	528	TRUE	TRUE	CASSQELAGGPTDTQYF	TGTGCCAGCAGCCAAGAGTTAGCGGGAGGACCCACAGATACGCAGTATTTT	4820	11	CD8_C8_MHC
NPC_SC_1811_Tumour_AAACCTGTCAGAGCTT	NPC_SC_1811_Tumour	TRA	TRAV1-2	None	TRAJ12	TRAC	534	TRUE	TRUE	CAVRDRSSYKLIF	TGTGCTGTGAGAGATCGTAGCAGCTATAAATTGATCTTC	4076	8	CD8_C8_MHC
NPC_SC_1811_PBMC_AAACCTGTCATCGGAT	NPC_SC_1811_PBMC	TRB	TRBV25-1	TRBD2	TRBJ1-3	TRBC1	514	TRUE	TRUE	CASSESGGSGNTIYF	TGTGCCAGCAGTGAAAGCGGGGGCTCTGGAAACACCATATATTTT	4356	5	CD8_C1_LEF1
NPC_SC_1811_PBMC_AAACCTGTCATCGGAT	NPC_SC_1811_PBMC	TRA	TRAV8-1	None	TRAJ39	TRAC	570	TRUE	TRUE	CALKGAGNMLTF	TGTGCCCTGAAGGGAGCAGGCAACATGCTCACCTTT	1610	3	CD8_C1_LEF1
NPC_SC_1808_Tumour_AAACCTGTCCCAAGAT	NPC_SC_1808_Tumour	TRA	TRAV9-2	None	TRAJ53	TRAC	522	TRUE	TRUE	CALSDLRGSGGSNYKLTF	TGTGCTCTGAGTGATCTACGGGGTAGTGGAGGTAGCAACTATAAACTGACATTT	1304	4	CD8_C7_GZMK
NPC_SC_1808_Tumour_AAACCTGTCCCAAGAT	NPC_SC_1808_Tumour	TRB	TRBV29-1	TRBD1	TRBJ2-6	TRBC2	514	TRUE	TRUE	CSVAGTTGANVLTF	TGCAGCGTTGCCGGGACAACTGGGGCCAACGTCCTGACTTTC	2154	11	CD8_C7_GZMK
NPC_SC_1815_Tumour_AAACCTGTCCCTTGTG	NPC_SC_1815_Tumour	TRB	TRBV12-3	None	TRBJ2-3	TRBC2	508	TRUE	TRUE	CASSFPVDTQYF	TGTGCCAGCAGTTTCCCGGTGGATACGCAGTATTTT	4032	12	CD8_C11_PDCD1
NPC_SC_1815_Tumour_AAACCTGTCCCTTGTG	NPC_SC_1815_Tumour	TRA	TRAV13-1	None	TRAJ5	TRAC	489	TRUE	TRUE	CAAMDTGRRALTF	TGTGCAGCAATGGACACGGGCAGGAGAGCACTTACTTTT	2228	6	CD8_C11_PDCD1
NPC_SC_1810_PBMC_AAACCTGTCCGAGCCA	NPC_SC_1810_PBMC	TRA	TRAV36DV7	None	TRAJ37	TRAC	491	TRUE	TRUE	CAPHGSSNTGKLIF	TGTGCGCCACATGGCTCTAGCAACACAGGCAAACTAATCTTT	6282	7	CD4_C2_IL7R
NPC_SC_1810_PBMC_AAACCTGTCCGAGCCA	NPC_SC_1810_PBMC	TRB	TRBV3-1	TRBD2	TRBJ2-2	TRBC2	529	TRUE	TRUE	CASSQAGLAGFRVTGELFF	TGTGCCAGCAGTCAAGCGGGACTAGCGGGATTTCGGGTCACCGGGGAGCTGTTTTTT	7795	10	CD4_C2_IL7R
NPC_SC_1807_PBMC_AAACCTGTCCGAGCCA	NPC_SC_1807_PBMC	TRB	TRBV28	TRBD2	TRBJ2-7	TRBC2	657	TRUE	TRUE	CASSLELAGEDYEQYF	TGTGCCAGCAGTTTAGAGCTAGCGGGAGAGGACTACGAGCAGTACTTC	1906	4	CD8_C5_CX3CR1
NPC_SC_1807_PBMC_AAACCTGTCCGAGCCA	NPC_SC_1807_PBMC	TRA	TRAV21	None	TRAJ4	TRAC	482	TRUE	TRUE	CAVPSGGYNKLIF	TGTGCTGTACCCTCTGGTGGCTACAATAAGCTGATTTTT	2155	2	CD8_C5_CX3CR1
NPC_SC_1815_PBMC_AAACCTGTCCGATATG	NPC_SC_1815_PBMC	TRB	TRBV7-9	None	TRBJ2-7	TRBC2	535	TRUE	TRUE	CASSPSAVSYEQYF	TGTGCCAGCAGCCCCAGCGCGGTTTCTTACGAGCAGTACTTC	4353	9	CD4_C2_IL7R
NPC_SC_1815_PBMC_AAACCTGTCCGATATG	NPC_SC_1815_PBMC	TRA	TRAV29DV5	None	TRAJ26	TRAC	581	TRUE	TRUE	CAASGRNYGQNFVF	TGTGCAGCAAGCGGACGGAACTATGGTCAGAATTTTGTCTTT	917	2	CD4_C2_IL7R
NPC_SC_1813_Tumour_AAACCTGTCCTATGTT	NPC_SC_1813_Tumour	TRB	TRBV28	TRBD1	TRBJ2-1	TRBC2	745	TRUE	TRUE	CASSIPGRGSYNEQFF	TGTGCCAGCAGTATACCAGGGAGAGGGTCCTACAATGAGCAGTTCTTC	8606	14	CD8_C9_XCL1
NPC_SC_1813_Tumour_AAACCTGTCCTATGTT	NPC_SC_1813_Tumour	TRA	TRAV16	None	TRAJ28	TRAC	577	TRUE	TRUE	CALRTYSGAGSYQLTF	TGTGCTCTAAGAACATACTCTGGGGCTGGGAGTTACCAACTCACTTTC	1423	4	CD8_C9_XCL1
NPC_SC_1805_PBMC_AAACCTGTCCTCGCAT	NPC_SC_1805_PBMC	TRB	TRBV3-1	TRBD1	TRBJ1-3	TRBC1	555	TRUE	TRUE	CASSPTVSGNTIYF	TGTGCCAGCAGCCCGACAGTCTCTGGAAACACCATATATTTT	3310	8	CD4_C1_LEF1
NPC_SC_1805_PBMC_AAACCTGTCCTCGCAT	NPC_SC_1805_PBMC	TRA	TRAV12-1	None	TRAJ44	TRAC	552	TRUE	TRUE	CVVYRGTASKLTF	TGTGTGGTGTACCGCGGCACTGCCAGTAAACTCACCTTT	2814	5	CD4_C1_LEF1
NPC_SC_1815_Tumour_AAACCTGTCCTTGGTC	NPC_SC_1815_Tumour	TRB	TRBV11-2	TRBD1	TRBJ1-6	TRBC1	693	TRUE	TRUE	CASSLTDRGADSPLHF	TGTGCCAGCAGCTTAACTGACCGGGGAGCGGATTCACCCCTCCACTTT	1608	4	CD8_C8_MHC
NPC_SC_1815_Tumour_AAACCTGTCCTTGGTC	NPC_SC_1815_Tumour	TRA	TRAV12-3	None	TRAJ13	TRAC	564	TRUE	TRUE	CAIRQWYSGGYQKVTF	TGTGCAATCCGCCAGTGGTATTCTGGGGGTTACCAGAAAGTTACCTTT	2902	7	CD8_C8_MHC
NPC_SC_1816_PBMC_AAACCTGTCGAGAGCA	NPC_SC_1816_PBMC	TRB	TRBV5-1	TRBD2	TRBJ2-1	TRBC2	549	TRUE	TRUE	CASSRGTSGGSSYNEQFF	TGCGCCAGCAGCCGCGGGACTAGCGGAGGGAGCTCCTACAATGAGCAGTTCTTC	5681	12	CD8_C1_LEF1
NPC_SC_1816_PBMC_AAACCTGTCGAGAGCA	NPC_SC_1816_PBMC	TRA	TRAV12-1	None	TRAJ5	TRAC	554	TRUE	TRUE	CAVTGGRRALTF	TGTGCGGTGACCGGGGGCAGGAGAGCACTTACTTTT	5596	8	CD8_C1_LEF1
NPC_SC_1810_Tumour_AAACCTGTCGCCGTGA	NPC_SC_1810_Tumour	TRA	TRAV17	None	TRAJ11	TRAC	522	TRUE	TRUE	CATDAEGYSTLTF	TGTGCTACGGACGCTGAGGGATACAGCACCCTCACCTTT	3536	5	CD8_C8_MHC
NPC_SC_1810_Tumour_AAACCTGTCGCCGTGA	NPC_SC_1810_Tumour	TRB	TRBV10-2	TRBD1	TRBJ1-4	TRBC1	512	TRUE	TRUE	CASRELDGQLFF	TGCGCCAGCAGAGAACTCGACGGACAGCTGTTTTTT	2679	3	CD8_C8_MHC
NPC_SC_1813_Tumour_AAACCTGTCGCGGATC	NPC_SC_1813_Tumour	TRB	TRBV6-3	None	TRBJ1-1	TRBC1	574	TRUE	TRUE	CASSYEFLVSEAFF	TGTGCCAGCAGTTACGAGTTCTTAGTATCTGAAGCTTTCTTT	2564	4	CD8_C9_XCL1
NPC_SC_1813_Tumour_AAACCTGTCGCGGATC	NPC_SC_1813_Tumour	TRA	TRAV19	None	TRAJ53	TRAC	574	TRUE	TRUE	CALTGDSGGSNYKLTF	TGTGCTCTGACGGGGGATAGTGGAGGTAGCAACTATAAACTGACATTT	4699	7	CD8_C9_XCL1
NPC_SC_1813_PBMC_AAACCTGTCGCGTTTC	NPC_SC_1813_PBMC	TRA	TRAV30	None	TRAJ43	TRAC	522	TRUE	TRUE	CGTEDASYNNNDMRF	TGCGGCACAGAGGATGCTTCGTACAATAACAATGACATGCGCTTT	2149	2	CD8_C1_LEF1
NPC_SC_1813_PBMC_AAACCTGTCGCGTTTC	NPC_SC_1813_PBMC	TRB	TRBV20-1	TRBD1	TRBJ1-4	TRBC1	570	TRUE	TRUE	CSARWGPSEKLFF	TGCAGTGCTCGCTGGGGCCCCTCTGAAAAACTGTTTTTT	3239	6	CD8_C1_LEF1
NPC_SC_1807_PBMC_AAACCTGTCGTAGGAG	NPC_SC_1807_PBMC	TRA	TRAV13-2	None	TRAJ47	TRAC	579	TRUE	TRUE	CAESVEYGNKLVF	TGTGCAGAGTCCGTGGAATATGGAAACAAACTGGTCTTT	3127	4	CD4_C2_IL7R
NPC_SC_1807_PBMC_AAACCTGTCGTAGGAG	NPC_SC_1807_PBMC	TRB	TRBV11-2	None	TRBJ1-3	TRBC1	527	TRUE	TRUE	CASSSRLSGNTIYF	TGTGCCAGCAGCTCCCGTCTCTCTGGAAACACCATATATTTT	1940	4	CD4_C2_IL7R
NPC_SC_1816_PBMC_AAACCTGTCTTGACGA	NPC_SC_1816_PBMC	TRB	TRBV4-2	TRBD2	TRBJ1-1	TRBC1	492	TRUE	TRUE	CASSPIGGTEAFF	TGTGCCAGCAGCCCGATCGGAGGCACTGAAGCTTTCTTT	5959	13	CD8_C5_CX3CR1
NPC_SC_1816_PBMC_AAACCTGTCTTGACGA	NPC_SC_1816_PBMC	TRA	TRAV12-3	None	TRAJ32	TRAC	543	TRUE	TRUE	CASGGGATNKLIF	TGTGCATCTGGGGGTGGTGCTACAAACAAGCTCATCTTT	1947	3	CD8_C5_CX3CR1
NPC_SC_1808_PBMC_AAACGGGAGAAACCGC	NPC_SC_1808_PBMC	TRB	TRBV30	TRBD1	TRBJ1-5	TRBC1	767	TRUE	TRUE	CAWSARGAQPQHF	TGTGCCTGGAGTGCCCGGGGGGCCCAGCCCCAGCATTTT	3670	10	CD4_C2_IL7R
NPC_SC_1808_PBMC_AAACGGGAGAAACCGC	NPC_SC_1808_PBMC	TRA	TRAV13-2	None	TRAJ54	TRAC	533	TRUE	TRUE	CAEIIGGAQKLVF	TGTGCAGAGATAATTGGGGGAGCCCAGAAGCTGGTATTT	2401	4	CD4_C2_IL7R
NPC_SC_1813_Tumour_AAACGGGAGAAGGACA	NPC_SC_1813_Tumour	TRB	TRBV30	None	TRBJ1-5	TRBC1	598	TRUE	TRUE	CAWSVPYSNQPQHF	TGTGCCTGGAGTGTACCCTATAGCAATCAGCCCCAGCATTTT	1857	3	CD8_C7_GZMK
NPC_SC_1813_Tumour_AAACGGGAGAAGGACA	NPC_SC_1813_Tumour	TRA	TRAV8-1	None	TRAJ7	TRAC	717	TRUE	TRUE	CAVTSGDYGNNRLAF	TGTGCCGTGACCTCGGGAGACTATGGGAACAACAGACTCGCTTTT	1260	2	CD8_C7_GZMK
NPC_SC_1810_PBMC_AAACGGGAGACACGAC	NPC_SC_1810_PBMC	TRA	TRAV5	None	TRAJ27	TRAC	522	TRUE	TRUE	CAATSNAGKSTF	TGTGCGGCTACTTCCAATGCAGGCAAATCAACCTTT	2836	3	CD8_C5_CX3CR1
NPC_SC_1810_PBMC_AAACGGGAGACACGAC	NPC_SC_1810_PBMC	TRB	TRBV19	TRBD2	TRBJ2-1	TRBC2	762	TRUE	TRUE	CASSTGTSGAKFF	TGTGCCAGTAGTACCGGGACTAGCGGAGCTAAGTTCTTC	877	2	CD8_C5_CX3CR1
NPC_SC_1815_PBMC_AAACGGGAGAGACTTA	NPC_SC_1815_PBMC	TRB	TRBV7-2	TRBD1	TRBJ1-5	TRBC1	692	TRUE	TRUE	CASSPWGQGTRQPQHF	TGTGCCAGCAGCCCATGGGGACAGGGTACGCGTCAGCCCCAGCATTTT	3198	8	CD8_C5_CX3CR1
NPC_SC_1815_PBMC_AAACGGGAGAGACTTA	NPC_SC_1815_PBMC	TRA	TRAV21	None	TRAJ28	TRAC	527	TRUE	TRUE	CAVRGAPGAGSYQLTF	TGTGCTGTGAGAGGCGCCCCGGGGGCTGGGAGTTACCAACTCACTTTC	1223	3	CD8_C5_CX3CR1
NPC_SC_1802_Tumour_AAACGGGAGAGGTAGA	NPC_SC_1802_Tumour	TRA	TRAV9-2	None	TRAJ5	TRAC	497	TRUE	TRUE	CALQGGTGRRALTF	TGTGCTCTCCAAGGCGGCACGGGCAGGAGAGCACTTACTTTT	1930	9	CD4_C4_CCR7
NPC_SC_1802_Tumour_AAACGGGAGAGGTAGA	NPC_SC_1802_Tumour	TRB	TRBV2	None	TRBJ2-5	TRBC2	550	TRUE	TRUE	CASSERADLLYF	TGTGCCAGCAGTGAACGGGCCGACCTTCTGTACTTC	545	7	CD4_C4_CCR7
NPC_SC_1815_Tumour_AAACGGGAGATCGATA	NPC_SC_1815_Tumour	TRB	TRBV7-2	TRBD1	TRBJ1-2	TRBC1	705	TRUE	TRUE	CASSAAGQEPNYGYTF	TGTGCCAGCAGCGCAGCCGGCCAGGAACCTAACTATGGCTACACCTTC	4585	11	CD8_C8_MHC
NPC_SC_1815_Tumour_AAACGGGAGATCGATA	NPC_SC_1815_Tumour	TRA	TRAV5	None	TRAJ34	TRAC	745	TRUE	TRUE	CAESISNTDKLIF	TGTGCAGAGAGTATCAGTAACACCGACAAGCTCATCTTT	3403	11	CD8_C8_MHC
NPC_SC_1808_PBMC_AAACGGGAGCCGATTT	NPC_SC_1808_PBMC	TRB	TRBV5-1	TRBD2	TRBJ2-1	TRBC2	519	TRUE	TRUE	CASSGGLVDNEQFF	TGCGCCAGCAGCGGGGGACTAGTTGACAATGAGCAGTTCTTC	6503	18	CD4_C2_IL7R
NPC_SC_1808_PBMC_AAACGGGAGCCGATTT	NPC_SC_1808_PBMC	TRA	TRAV19	None	TRAJ54	TRAC	569	TRUE	TRUE	CALRWIQGAQKLVF	TGTGCTCTGAGGTGGATTCAGGGAGCCCAGAAGCTGGTATTT	3229	7	CD4_C2_IL7R
NPC_SC_1807_Tumour_AAACGGGAGCTCCCAG	NPC_SC_1807_Tumour	TRB	TRBV20-1	TRBD1	TRBJ2-7	TRBC2	718	TRUE	TRUE	CSARDLSGKGGRQRYEQYF	TGCAGTGCTAGAGATCTCTCGGGTAAGGGGGGTCGGCAGCGCTACGAGCAGTACTTC	4208	17	Treg_C2_HSPA1A
NPC_SC_1807_Tumour_AAACGGGAGCTCCCAG	NPC_SC_1807_Tumour	TRA	TRAV19	None	TRAJ21	TRAC	570	TRUE	TRUE	CALSEAEDNFNKFYF	TGTGCTCTGAGTGAGGCTGAGGACAACTTCAACAAATTTTACTTT	2791	8	Treg_C2_HSPA1A
NPC_SC_1811_Tumour_AAACGGGAGGAGTCTG	NPC_SC_1811_Tumour	TRB	TRBV2	TRBD1	TRBJ2-7	TRBC2	475	TRUE	TRUE	CASRPQGPSHEQYF	TGTGCCAGCAGGCCACAGGGGCCATCCCACGAGCAGTACTTC	708	2	Th1_like_C2_TNF
NPC_SC_1811_Tumour_AAACGGGAGGAGTCTG	NPC_SC_1811_Tumour	TRA	TRAV8-3	None	TRAJ39	TRAC	675	TRUE	TRUE	CAVGASNAGNMLTF	TGTGCTGTGGGTGCAAGTAATGCAGGCAACATGCTCACCTTT	982	4	Th1_like_C2_TNF
NPC_SC_1810_PBMC_AAACGGGAGGCATGTG	NPC_SC_1810_PBMC	TRA	TRAV27	None	TRAJ45	TRAC	538	TRUE	TRUE	CAGEGSGGGADGLTF	TGTGCAGGAGAAGGGTCAGGAGGAGGTGCTGACGGACTCACCTTT	4749	3	CD8_C5_CX3CR1
NPC_SC_1810_PBMC_AAACGGGAGGCATGTG	NPC_SC_1810_PBMC	TRB	TRBV5-1	TRBD1	TRBJ2-2	TRBC2	497	TRUE	TRUE	CASSLTGVGELFF	TGCGCCAGCAGCTTAACAGGGGTCGGGGAGCTGTTTTTT	2420	4	CD8_C5_CX3CR1
NPC_SC_1807_Tumour_AAACGGGAGGCGACAT	NPC_SC_1807_Tumour	TRB	TRBV6-1	TRBD1	TRBJ2-6	TRBC2	542	TRUE	TRUE	CASSRDRVYSGANVLTF	TGTGCCAGCAGCAGGGACAGGGTTTACTCTGGGGCCAACGTCCTGACTTTC	1420	4	CD4_C4_CCR7
NPC_SC_1807_Tumour_AAACGGGAGGCGACAT	NPC_SC_1807_Tumour	TRA	TRAV12-3	None	TRAJ29	TRAC	540	TRUE	TRUE	CAMSARSGNTPLVF	TGTGCAATGAGCGCTCGATCAGGAAACACACCTCTTGTCTTT	768	2	CD4_C4_CCR7
NPC_SC_1815_Tumour_AAACGGGAGGCTAGGT	NPC_SC_1815_Tumour	TRB	TRBV9	None	TRBJ2-6	TRBC2	706	TRUE	TRUE	CASSVDQSGANVLTF	TGTGCCAGCAGCGTAGACCAATCTGGGGCCAACGTCCTGACTTTC	329	2	Th1_like_C1_CCR7
NPC_SC_1815_Tumour_AAACGGGAGGCTAGGT	NPC_SC_1815_Tumour	TRA	TRAV8-4	None	TRAJ33	TRAC	663	TRUE	TRUE	CAAGSSNYQLIW	TGTGCTGCTGGATCCAGCAACTATCAGTTAATCTGG	1928	5	Th1_like_C1_CCR7
NPC_SC_1808_PBMC_AAACGGGAGGGTTCCC	NPC_SC_1808_PBMC	TRB	TRBV14	None	TRBJ2-1	TRBC2	522	TRUE	TRUE	CASSHGRSSYNEQFF	TGTGCCAGCAGCCATGGACGTAGCTCCTACAATGAGCAGTTCTTC	7962	21	CD8_C5_CX3CR1
NPC_SC_1808_PBMC_AAACGGGAGGGTTCCC	NPC_SC_1808_PBMC	TRA	TRAV24	None	TRAJ23	TRAC	537	TRUE	TRUE	CASPETGKLIF	TGTGCCTCCCCCGAAACCGGAAAGCTTATCTTC	3530	7	CD8_C5_CX3CR1
NPC_SC_1806_Tumour_AAACGGGAGGGTTTCT	NPC_SC_1806_Tumour	TRA	TRAV3	None	TRAJ20	TRAC	669	TRUE	TRUE	CAVRALDYKLSF	TGTGCTGTGAGAGCCCTCGACTACAAGCTCAGCTTT	1018	3	CD8_C9_XCL1
NPC_SC_1806_Tumour_AAACGGGAGGGTTTCT	NPC_SC_1806_Tumour	TRB	TRBV12-4	TRBD2	TRBJ2-3	TRBC2	740	TRUE	TRUE	CASSRTSGSPDTQYF	TGTGCCAGCAGTCGGACTAGCGGGAGCCCAGATACGCAGTATTTT	1528	2	CD8_C9_XCL1
NPC_SC_1811_Tumour_AAACGGGAGTACGACG	NPC_SC_1811_Tumour	TRA	TRAV10	None	TRAJ8	TRAC	487	TRUE	TRUE	CVVSANTGFQKLVF	TGTGTGGTGAGCGCGAACACAGGCTTTCAGAAACTTGTATTT	3422	2	CD8_C7_GZMK
NPC_SC_1811_Tumour_AAACGGGAGTACGACG	NPC_SC_1811_Tumour	TRB	TRBV7-3	TRBD2	TRBJ2-1	TRBC2	505	TRUE	TRUE	CASSLTGAEAGGSSYNEQFF	TGTGCCAGCAGCTTAACGGGGGCGGAAGCGGGAGGGAGTTCCTACAATGAGCAGTTCTTC	2094	2	CD8_C7_GZMK
NPC_SC_1808_Tumour_AAACGGGCAACCGCCA	NPC_SC_1808_Tumour	TRA	TRAV25	None	TRAJ22	TRAC	577	TRUE	TRUE	CAGAPRPSGSARQLTF	TGTGCAGGGGCCCCGAGACCTTCTGGTTCTGCAAGGCAACTGACCTTT	1863	6	CD8_C9_XCL1
NPC_SC_1808_Tumour_AAACGGGCAACCGCCA	NPC_SC_1808_Tumour	TRB	TRBV19	TRBD1	TRBJ1-1	TRBC1	693	TRUE	TRUE	CASSMGGFSAEAFF	TGTGCCAGTAGTATGGGGGGCTTCAGCGCTGAAGCTTTCTTT	1627	12	CD8_C9_XCL1
NPC_SC_1815_Tumour_AAACGGGCAAGCCATT	NPC_SC_1815_Tumour	TRB	TRBV28	TRBD2	TRBJ2-7	TRBC2	968	TRUE	TRUE	CASSPWGLVLYEQYF	TGTGCCAGCAGCCCCTGGGGACTAGTGCTGTACGAGCAGTACTTC	5556	15	Treg_C4_TNFRSF4
NPC_SC_1815_Tumour_AAACGGGCAAGCCATT	NPC_SC_1815_Tumour	TRA	TRAV29DV5	None	TRAJ56	TRAC	580	TRUE	TRUE	CAATSTGANSKLTF	TGTGCAGCAACCTCAACTGGAGCCAATAGTAAGCTGACATTT	5821	14	Treg_C4_TNFRSF4
NPC_SC_1808_Tumour_AAACGGGCAAGCTGTT	NPC_SC_1808_Tumour	TRB	TRBV5-1	TRBD1	TRBJ1-3	TRBC1	531	TRUE	TRUE	CASSLDRGNTIYF	TGCGCCAGCAGCTTGGACAGGGGAAACACCATATATTTT	487	3	CD8_C7_GZMK
NPC_SC_1808_Tumour_AAACGGGCAAGCTGTT	NPC_SC_1808_Tumour	TRA	TRAV1-2	None	TRAJ8	TRAC	948	TRUE	TRUE	CAVNTGFQKLVF	TGTGCTGTGAACACAGGCTTTCAGAAACTTGTATTT	1121	5	CD8_C7_GZMK
NPC_SC_1808_PBMC_AAACGGGCAATAAGCA	NPC_SC_1808_PBMC	TRB	TRBV6-1	None	TRBJ2-6	TRBC2	533	TRUE	TRUE	CASARSGANVLTF	TGTGCCAGCGCCCGCTCTGGGGCCAACGTCCTGACTTTC	2052	5	CD4_C2_IL7R
NPC_SC_1808_PBMC_AAACGGGCAATAAGCA	NPC_SC_1808_PBMC	TRA	TRAV13-1	None	TRAJ44	TRAC	522	TRUE	TRUE	CAARTGTASKLTF	TGTGCAGCCCGTACCGGCACTGCCAGTAAACTCACCTTT	3200	6	CD4_C2_IL7R
NPC_SC_1808_PBMC_AAACGGGCACAGAGGT	NPC_SC_1808_PBMC	TRB	TRBV7-9	TRBD2	TRBJ1-1	TRBC1	746	TRUE	TRUE	CASSPPAGRTEAFF	TGTGCCAGCAGCCCGCCGGCAGGGCGCACTGAAGCTTTCTTT	4620	13	CD8_C1_LEF1
NPC_SC_1808_PBMC_AAACGGGCACAGAGGT	NPC_SC_1808_PBMC	TRA	TRAV1-2	None	TRAJ13	TRAC	531	TRUE	TRUE	CAAPSGGYQKVTF	TGTGCTGCCCCTTCTGGGGGTTACCAGAAAGTTACCTTT	1918	3	CD8_C1_LEF1
NPC_SC_1808_Tumour_AAACGGGCACATTAGC	NPC_SC_1808_Tumour	TRB	TRBV5-5	None	TRBJ2-1	TRBC2	824	TRUE	TRUE	CASSRLEDEQFF	TGTGCCAGCAGCCGACTTGAGGATGAGCAGTTCTTC	2189	13	CD8_C7_GZMK
NPC_SC_1808_Tumour_AAACGGGCACATTAGC	NPC_SC_1808_Tumour	TRA	TRAV1-2	None	TRAJ31	TRAC	990	TRUE	TRUE	CAVNNNARLMF	TGTGCTGTTAATAACAATGCCAGACTCATGTTT	538	3	CD8_C7_GZMK
NPC_SC_1808_PBMC_AAACGGGCACGTAAGG	NPC_SC_1808_PBMC	TRB	TRBV6-1	TRBD2	TRBJ1-2	TRBC1	718	TRUE	TRUE	CASTYVRQNYGYTF	TGTGCCAGCACCTATGTGCGGCAGAACTATGGCTACACCTTC	1879	7	CD4_C2_IL7R
NPC_SC_1808_PBMC_AAACGGGCACGTAAGG	NPC_SC_1808_PBMC	TRA	TRAV26-1	None	TRAJ22	TRAC	600	TRUE	TRUE	CIVRSPSGSARQLTF	TGCATCGTCAGATCTCCTTCTGGTTCTGCAAGGCAACTGACCTTT	722	2	CD4_C2_IL7R
NPC_SC_1816_Tumour_AAACGGGCAGACGCCT	NPC_SC_1816_Tumour	TRB	TRBV20-1	None	TRBJ1-4	TRBC1	526	TRUE	TRUE	CSARGNVGEKLFF	TGCAGTGCTAGAGGAAATGTAGGGGAAAAACTGTTTTTT	6201	17	Treg_C4_TNFRSF4
NPC_SC_1816_Tumour_AAACGGGCAGACGCCT	NPC_SC_1816_Tumour	TRA	TRAV13-1	None	TRAJ4	TRAC	511	TRUE	TRUE	CAASAGGYNKLIF	TGTGCAGCAAGTGCTGGTGGCTACAATAAGCTGATTTTT	3110	6	Treg_C4_TNFRSF4
NPC_SC_1810_Tumour_AAACGGGCAGATCGGA	NPC_SC_1810_Tumour	TRB	TRBV6-5	TRBD2	TRBJ1-4	TRBC1	593	TRUE	TRUE	CASSSGLNNEKLFF	TGTGCCAGCAGCTCGGGACTGAATAATGAAAAACTGTTTTTT	6050	8	CD8_C8_MHC
NPC_SC_1810_Tumour_AAACGGGCAGATCGGA	NPC_SC_1810_Tumour	TRA	TRAV12-3	None	TRAJ22	TRAC	556	TRUE	TRUE	CAMSESGSARQLTF	TGTGCAATGAGCGAAAGTGGTTCTGCAAGGCAACTGACCTTT	1842	2	CD8_C8_MHC
NPC_SC_1813_PBMC_AAACGGGCAGCAGTTT	NPC_SC_1813_PBMC	TRB	TRBV11-2	None	TRBJ2-2	TRBC2	504	TRUE	TRUE	CASSLYEETGELFF	TGTGCCAGCAGCTTATATGAGGAAACCGGGGAGCTGTTTTTT	4327	6	CD8_C4_KLRG1
NPC_SC_1813_PBMC_AAACGGGCAGCAGTTT	NPC_SC_1813_PBMC	TRA	TRAV17	None	TRAJ31	TRAC	599	TRUE	TRUE	CATDRARLMF	TGTGCTACGGACCGGGCCAGACTCATGTTT	1609	3	CD8_C4_KLRG1
NPC_SC_1811_PBMC_AAACGGGCAGCTGGCT	NPC_SC_1811_PBMC	TRB	TRBV12-4	TRBD2	TRBJ1-5	TRBC1	516	TRUE	TRUE	CASSPGTAGMGNQPQHF	TGTGCCAGCAGTCCCGGGACAGCGGGGATGGGAAATCAGCCCCAGCATTTT	491	2	CD8_C3_KLRB1
NPC_SC_1811_PBMC_AAACGGGCAGCTGGCT	NPC_SC_1811_PBMC	TRA	TRAV8-2	None	TRAJ37	TRAC	638	TRUE	TRUE	CVVKAGNTGKLIF	TGTGTTGTGAAGGCTGGCAACACAGGCAAACTAATCTTT	1340	3	CD8_C3_KLRB1
NPC_SC_1816_PBMC_AAACGGGCAGGCGATA	NPC_SC_1816_PBMC	TRA	TRAV38-1	None	TRAJ47	TRAC	528	TRUE	TRUE	CAFMKPGNKLVF	TGTGCTTTCATGAAGCCCGGAAACAAACTGGTCTTT	3604	5	CD4_C3_CD40LG
NPC_SC_1816_PBMC_AAACGGGCAGGCGATA	NPC_SC_1816_PBMC	TRB	TRBV18	TRBD1	TRBJ1-2	TRBC1	643	TRUE	TRUE	CASSFLDRVNYGYTF	TGTGCCAGCTCATTTTTGGACAGGGTAAACTATGGCTACACCTTC	3012	6	CD4_C3_CD40LG
NPC_SC_1813_PBMC_AAACGGGCAGGGAGAG	NPC_SC_1813_PBMC	TRA	TRAV8-2	None	TRAJ37	TRAC	646	TRUE	TRUE	CVVSDRGNTGKLIF	TGTGTTGTGAGTGATCGGGGCAACACAGGCAAACTAATCTTT	2041	4	CD4_C2_IL7R
NPC_SC_1813_PBMC_AAACGGGCAGGGAGAG	NPC_SC_1813_PBMC	TRB	TRBV18	TRBD1	TRBJ1-5	TRBC1	583	TRUE	TRUE	CASSNDRGGNQPQHF	TGTGCCAGCTCAAACGACCGGGGTGGCAATCAGCCCCAGCATTTT	2100	3	CD4_C2_IL7R
NPC_SC_1811_PBMC_AAACGGGCATAAAGGT	NPC_SC_1811_PBMC	TRB	TRBV7-2	TRBD2	TRBJ2-3	TRBC2	532	TRUE	TRUE	CASSLGSGLSTDTQYF	TGTGCCAGCAGCTTAGGTAGTGGCCTTAGCACAGATACGCAGTATTTT	5521	10	CD8_C1_LEF1
NPC_SC_1811_PBMC_AAACGGGCATAAAGGT	NPC_SC_1811_PBMC	TRA	TRAV1-1	None	TRAJ6	TRAC	519	TRUE	TRUE	CAVASGGSYIPTF	TGCGCTGTTGCATCAGGAGGAAGCTACATACCTACATTT	4110	4	CD8_C1_LEF1
NPC_SC_1802_PBMC_AAACGGGCATAACCTG	NPC_SC_1802_PBMC	TRB	TRBV19	TRBD2	TRBJ1-2	TRBC1	702	TRUE	TRUE	CASSFGSWYGYTF	TGTGCCAGTAGCTTCGGCAGTTGGTATGGCTACACCTTC	941	6	CD8_C5_CX3CR1
NPC_SC_1802_PBMC_AAACGGGCATAACCTG	NPC_SC_1802_PBMC	TRA	TRAV17	None	TRAJ23	TRAC	606	TRUE	TRUE	CATENQGGKLIF	TGTGCTACGGAAAACCAGGGAGGAAAGCTTATCTTC	1838	5	CD8_C5_CX3CR1
NPC_SC_1808_PBMC_AAACGGGCATAAGACA	NPC_SC_1808_PBMC	TRB	TRBV29-1	TRBD1	TRBJ2-5	TRBC2	735	TRUE	TRUE	CSVGGGAVSVQETQYF	TGCAGCGTTGGAGGGGGCGCGGTCAGTGTACAAGAGACCCAGTACTTC	2937	7	CD8_C5_CX3CR1
NPC_SC_1808_PBMC_AAACGGGCATAAGACA	NPC_SC_1808_PBMC	TRA	TRAV8-3	None	TRAJ43	TRAC	673	TRUE	TRUE	CAVGAGDNDMRF	TGTGCTGTGGGTGCCGGGGACAATGACATGCGCTTT	352	2	CD8_C5_CX3CR1
NPC_SC_1808_PBMC_AAACGGGCATACCATG	NPC_SC_1808_PBMC	TRA	TRAV22	None	TRAJ54	TRAC	602	TRUE	TRUE	CAVSQGAQKLVF	TGTGCTGTGTCTCAGGGAGCCCAGAAGCTGGTATTT	804	2	CD4_C2_IL7R
NPC_SC_1808_PBMC_AAACGGGCATACCATG	NPC_SC_1808_PBMC	TRB	TRBV6-5	TRBD2	TRBJ2-4	TRBC2	542	TRUE	TRUE	CASSYGKPGNIQYF	TGTGCCAGCAGTTACGGGAAGCCGGGAAACATTCAGTACTTC	2013	6	CD4_C2_IL7R
NPC_SC_1807_PBMC_AAACGGGCATACGCTA	NPC_SC_1807_PBMC	TRB	TRBV7-9	TRBD2	TRBJ2-5	TRBC2	562	TRUE	TRUE	CASSSGLLQETQYF	TGTGCCAGCAGCTCTGGACTACTCCAAGAGACCCAGTACTTC	7658	14	CD8_C1_LEF1
NPC_SC_1807_PBMC_AAACGGGCATACGCTA	NPC_SC_1807_PBMC	TRA	TRAV3	None	TRAJ7	TRAC	684	TRUE	TRUE	CAVRDINGNNRLAF	TGTGCTGTGAGAGACATCAACGGGAACAACAGACTCGCTTTT	3682	6	CD8_C1_LEF1
NPC_SC_1816_PBMC_AAACGGGCATCGATGT	NPC_SC_1816_PBMC	TRB	TRBV6-1	TRBD2	TRBJ2-1	TRBC2	729	TRUE	TRUE	CASSEARGEPYNEQFF	TGTGCCAGCAGTGAAGCGCGGGGGGAGCCATACAATGAGCAGTTCTTC	12295	22	CD8_C3_KLRB1
NPC_SC_1816_PBMC_AAACGGGCATCGATGT	NPC_SC_1816_PBMC	TRA	TRAV1-2	None	TRAJ33	TRAC	508	TRUE	TRUE	CAVSDSNYQLIW	TGTGCTGTCTCAGATAGCAACTATCAGTTAATCTGG	2093	3	CD8_C3_KLRB1
NPC_SC_1813_PBMC_AAACGGGCATGATCCA	NPC_SC_1813_PBMC	TRB	TRBV15	None	TRBJ2-7	TRBC2	562	TRUE	TRUE	CATSRATPSYYYEQYF	TGTGCCACCAGCAGAGCTACTCCTTCTTACTACTACGAGCAGTACTTC	5402	5	CD4_C1_LEF1
NPC_SC_1813_PBMC_AAACGGGCATGATCCA	NPC_SC_1813_PBMC	TRA	TRAV8-2	None	TRAJ32	TRAC	609	TRUE	TRUE	CVVRGGGATNKLIF	TGTGTTGTGAGGGGGGGTGGTGCTACAAACAAGCTCATCTTT	1303	2	CD4_C1_LEF1
NPC_SC_1813_PBMC_AAACGGGGTAAACACA	NPC_SC_1813_PBMC	TRB	TRBV28	TRBD1	TRBJ1-2	TRBC1	479	TRUE	TRUE	CASSSHGVGGNYGYTF	TGTGCCAGCAGTTCCCACGGTGTAGGGGGTAACTATGGCTACACCTTC	3340	4	CD4_C2_IL7R
NPC_SC_1813_PBMC_AAACGGGGTAAACACA	NPC_SC_1813_PBMC	TRA	TRAV21	None	TRAJ42	TRAC	519	TRUE	TRUE	CAVSRGSQGNLIF	TGTGCTGTGAGTAGAGGAAGCCAAGGAAATCTCATCTTT	2451	3	CD4_C2_IL7R
NPC_SC_1813_Tumour_AAACGGGGTACACCGC	NPC_SC_1813_Tumour	TRB	TRBV11-1	TRBD2	TRBJ2-1	TRBC2	479	TRUE	TRUE	CASSLAWVAGNNEQFF	TGTGCCAGCAGCTTAGCGTGGGTAGCGGGAAACAATGAGCAGTTCTTC	1165	2	CD8_C7_GZMK
NPC_SC_1813_Tumour_AAACGGGGTACACCGC	NPC_SC_1813_Tumour	TRA	TRAV12-1	None	TRAJ20	TRAC	617	TRUE	TRUE	CVVNTPNDYKLSF	TGTGTGGTGAACACCCCCAACGACTACAAGCTCAGCTTT	1680	2	CD8_C7_GZMK
NPC_SC_1808_Tumour_AAACGGGGTACGCACC	NPC_SC_1808_Tumour	TRB	TRBV11-2	TRBD2	TRBJ2-1	TRBC2	623	TRUE	TRUE	CASSRATSAGGRDEQFF	TGTGCCAGCAGCCGCGCCACCTCTGCGGGAGGTCGCGATGAGCAGTTCTTC	2055	15	CD8_C7_GZMK
NPC_SC_1808_Tumour_AAACGGGGTACGCACC	NPC_SC_1808_Tumour	TRA	TRAV9-2	None	TRAJ37	TRAC	489	TRUE	TRUE	CALRSGNTGKLIF	TGTGCTCTGAGGTCTGGCAACACAGGCAAACTAATCTTT	1040	3	CD8_C7_GZMK
NPC_SC_1805_PBMC_AAACGGGGTAGCACGA	NPC_SC_1805_PBMC	TRB	TRBV20-1	TRBD1	TRBJ1-4	TRBC1	553	TRUE	TRUE	CSAPDVTGENEKLFF	TGCAGTGCTCCGGACGTAACAGGAGAAAATGAAAAACTGTTTTTT	8238	20	CD8_C1_LEF1
NPC_SC_1805_PBMC_AAACGGGGTAGCACGA	NPC_SC_1805_PBMC	TRA	TRAV9-2	None	TRAJ8	TRAC	497	TRUE	TRUE	CAPPRGTGFQKLVF	TGTGCTCCCCCGCGGGGCACAGGCTTTCAGAAACTTGTATTT	994	2	CD8_C1_LEF1
NPC_SC_1808_PBMC_AAACGGGGTCACAAGG	NPC_SC_1808_PBMC	TRA	TRAV21	None	TRAJ49	None	615	TRUE	TRUE	CAVRLTGNQFYF	TGTGCTGTGAGGTTAACCGGTAACCAGTTCTATTTT	4773	8	CD8_C1_LEF1
NPC_SC_1808_PBMC_AAACGGGGTCACAAGG	NPC_SC_1808_PBMC	TRB	TRBV12-4	TRBD1	TRBJ1-2	TRBC1	687	TRUE	TRUE	CASSHNRVGYGYTF	TGTGCCAGCAGCCACAACCGGGTAGGCTATGGCTACACCTTC	1435	3	CD8_C1_LEF1
NPC_SC_1813_Tumour_AAACGGGGTCACCTAA	NPC_SC_1813_Tumour	TRB	TRBV24-1	TRBD2	TRBJ2-6	TRBC2	698	TRUE	TRUE	CATSAASGTNSGANVLTF	TGTGCCACCAGTGCGGCTAGCGGTACCAACTCTGGGGCCAACGTCCTGACTTTC	7835	11	Treg_C2_HSPA1A
NPC_SC_1813_Tumour_AAACGGGGTCACCTAA	NPC_SC_1813_Tumour	TRA	TRAV21	None	TRAJ35	TRAC	478	TRUE	TRUE	CAVIVFGNVLHC	TGTGCTGTGATAGTCTTTGGGAATGTGCTGCATTGC	2060	2	Treg_C2_HSPA1A
NPC_SC_1805_PBMC_AAACGGGGTCATGCAT	NPC_SC_1805_PBMC	TRB	TRBV5-1	TRBD1	TRBJ2-7	TRBC2	694	TRUE	TRUE	CASSLTGAVGPYEQYF	TGCGCCAGCAGCTTGACAGGGGCCGTGGGCCCCTACGAGCAGTACTTC	11163	28	CD4_C2_IL7R
NPC_SC_1805_PBMC_AAACGGGGTCATGCAT	NPC_SC_1805_PBMC	TRA	TRAV3	None	TRAJ32	TRAC	828	TRUE	TRUE	CAVRDGGATNKLIF	TGTGCTGTGAGAGACGGTGGTGCTACAAACAAGCTCATCTTT	3092	11	CD4_C2_IL7R
NPC_SC_1808_Tumour_AAACGGGGTCGATTGT	NPC_SC_1808_Tumour	TRA	TRAV25	None	TRAJ22	TRAC	579	TRUE	TRUE	CAGAPRPSGSARQLTF	TGTGCAGGGGCCCCGAGACCTTCTGGTTCTGCAAGGCAACTGACCTTT	1369	5	CD8_C8_MHC
NPC_SC_1808_Tumour_AAACGGGGTCGATTGT	NPC_SC_1808_Tumour	TRB	TRBV19	TRBD1	TRBJ1-1	TRBC1	853	TRUE	TRUE	CASSMGGFSAEAFF	TGTGCCAGTAGTATGGGGGGCTTCAGCGCTGAAGCTTTCTTT	846	8	CD8_C8_MHC
NPC_SC_1808_Tumour_AAACGGGGTCGCTTTC	NPC_SC_1808_Tumour	TRB	TRBV4-1	TRBD1	TRBJ2-7	TRBC2	520	TRUE	TRUE	CASSQGNQGYEQYV	TGCGCCAGCAGCCAAGGTAACCAGGGCTACGAGCAGTACGTC	3525	19	CD8_C5_CX3CR1
NPC_SC_1808_Tumour_AAACGGGGTCGCTTTC	NPC_SC_1808_Tumour	TRA	TRAV38-2DV8	None	TRAJ57	TRAC	553	TRUE	TRUE	CAYRSLITQGGSEKLVF	TGTGCTTATAGGAGCCTAATAACTCAGGGCGGATCTGAAAAGCTGGTCTTT	2635	8	CD8_C5_CX3CR1
NPC_SC_1815_Tumour_AAACGGGGTCTCCACT	NPC_SC_1815_Tumour	TRB	TRBV19	TRBD1	TRBJ2-1	TRBC2	822	TRUE	TRUE	CASSIDGGLSYNEQFF	TGTGCCAGTAGTATAGATGGGGGCCTCTCCTACAATGAGCAGTTCTTC	2599	10	CD8_C10_MKI67
NPC_SC_1815_Tumour_AAACGGGGTCTCCACT	NPC_SC_1815_Tumour	TRA	TRAV21	None	TRAJ52	TRAC	606	TRUE	TRUE	CAVRAAGGTSYGKLTF	TGTGCTGTGAGGGCCGCTGGTGGTACTAGCTATGGAAAGCTGACATTT	6018	15	CD8_C10_MKI67
NPC_SC_1813_Tumour_AAACGGGGTGACTACT	NPC_SC_1813_Tumour	TRB	TRBV15	TRBD1	TRBJ1-6	TRBC1	498	TRUE	TRUE	CATSNRQDYNSPLHF	TGTGCCACCAGCAACCGACAGGATTATAATTCACCCCTCCACTTT	1161	2	Treg_C2_HSPA1A
NPC_SC_1813_Tumour_AAACGGGGTGACTACT	NPC_SC_1813_Tumour	TRA	TRAV19	None	TRAJ49	TRAC	567	TRUE	TRUE	CALSEEGTGNQFYF	TGTGCTCTGAGTGAGGAGGGAACCGGTAACCAGTTCTATTTT	1394	2	Treg_C2_HSPA1A
NPC_SC_1806_PBMC_AAACGGGGTGATAAAC	NPC_SC_1806_PBMC	TRA	TRAV8-3	None	TRAJ36	TRAC	808	TRUE	TRUE	CAVTGANNLFF	TGTGCTGTAACTGGGGCAAACAACCTCTTCTTT	2766	4	CD4_C1_LEF1
NPC_SC_1806_PBMC_AAACGGGGTGATAAAC	NPC_SC_1806_PBMC	TRB	TRBV20-1	TRBD2	TRBJ2-7	TRBC2	528	TRUE	TRUE	CSAGRLAGGPGEQYF	TGCAGTGCGGGGAGACTAGCGGGAGGGCCAGGGGAGCAGTACTTC	5908	4	CD4_C1_LEF1
NPC_SC_1810_PBMC_AAACGGGGTGTTTGGT	NPC_SC_1810_PBMC	TRB	TRBV5-1	None	TRBJ1-4	TRBC1	484	TRUE	TRUE	CASSLQLNEKLFF	TGCGCCAGCAGCTTACAACTTAATGAAAAACTGTTTTTT	4092	5	CD4_C1_LEF1
NPC_SC_1810_PBMC_AAACGGGGTGTTTGGT	NPC_SC_1810_PBMC	TRA	TRAV27	None	TRAJ38	TRAC	532	TRUE	TRUE	CAGRGYAGNNRKLIW	TGTGCAGGCCGGGGCTATGCTGGCAACAACCGTAAGCTGATTTGG	1587	3	CD4_C1_LEF1
NPC_SC_1802_Tumour_AAACGGGGTTAAGACA	NPC_SC_1802_Tumour	TRB	TRBV6-6	TRBD2	TRBJ1-6	TRBC1	718	TRUE	TRUE	CASSYRDYNSPLHF	TGTGCCAGCAGTTACCGGGACTATAATTCACCCCTCCACTTT	2197	18	Th1_like_C1_CCR7
NPC_SC_1802_Tumour_AAACGGGGTTAAGACA	NPC_SC_1802_Tumour	TRA	TRAV8-2	None	TRAJ37	TRAC	610	TRUE	TRUE	CVVRIGSSNTGKLIF	TGTGTTGTGAGGATTGGCTCTAGCAACACAGGCAAACTAATCTTT	455	3	Th1_like_C1_CCR7
NPC_SC_1808_PBMC_AAACGGGGTTCTGTTT	NPC_SC_1808_PBMC	TRB	TRBV11-2	None	TRBJ2-3	TRBC2	690	TRUE	TRUE	CASSLETGTDTQYF	TGTGCCAGCAGCTTAGAGACTGGCACAGATACGCAGTATTTT	1366	4	CD8_C1_LEF1
NPC_SC_1808_PBMC_AAACGGGGTTCTGTTT	NPC_SC_1808_PBMC	TRA	TRAV1-1	None	TRAJ5	TRAC	524	TRUE	TRUE	CAVCMDTGRRALTF	TGCGCTGTTTGCATGGACACGGGCAGGAGAGCACTTACTTTT	2873	6	CD8_C1_LEF1
NPC_SC_1816_Tumour_AAACGGGGTTTGCATG	NPC_SC_1816_Tumour	TRB	TRBV24-1	TRBD2	TRBJ2-1	TRBC2	843	TRUE	TRUE	CATSDFEVAGGTFNEQFF	TGTGCCACCAGTGATTTCGAAGTAGCGGGAGGCACTTTTAATGAGCAGTTCTTC	4305	14	CD8_C7_GZMK
NPC_SC_1816_Tumour_AAACGGGGTTTGCATG	NPC_SC_1816_Tumour	TRA	TRAV12-3	None	TRAJ8	TRAC	738	TRUE	TRUE	CATGFQKLVF	TGTGCAACAGGCTTTCAGAAACTTGTATTT	967	4	CD8_C7_GZMK
NPC_SC_1813_Tumour_AAACGGGTCAAGAAGT	NPC_SC_1813_Tumour	TRB	TRBV5-1	TRBD2	TRBJ2-7	TRBC2	527	TRUE	TRUE	CASSLTQGGIYEQYF	TGCGCCAGCAGCTTGACCCAGGGAGGAATCTACGAGCAGTACTTC	2635	5	CD4_C5_GPR183
NPC_SC_1813_Tumour_AAACGGGTCAAGAAGT	NPC_SC_1813_Tumour	TRA	TRAV8-3	None	TRAJ17	TRAC	682	TRUE	TRUE	CAVAYSRGAGNKLTF	TGTGCTGTGGCTTATTCAAGGGGTGCAGGCAACAAGCTAACTTTT	677	2	CD4_C5_GPR183
NPC_SC_1813_Tumour_AAACGGGTCAAGGTAA	NPC_SC_1813_Tumour	TRB	TRBV10-3	TRBD1	TRBJ2-3	TRBC2	496	TRUE	TRUE	CAINREGGYTQYF	TGTGCCATCAATAGAGAGGGGGGCTATACGCAGTATTTT	2648	5	Treg_C4_TNFRSF4
NPC_SC_1813_Tumour_AAACGGGTCAAGGTAA	NPC_SC_1813_Tumour	TRA	TRAV8-1	None	TRAJ45	TRAC	723	TRUE	TRUE	CAVGPRYSGGGADGLTF	TGTGCCGTGGGCCCTCGGTATTCAGGAGGAGGTGCTGACGGACTCACCTTT	1383	3	Treg_C4_TNFRSF4
NPC_SC_1808_Tumour_AAACGGGTCACAGGCC	NPC_SC_1808_Tumour	TRB	TRBV6-3	None	TRBJ2-4	TRBC2	580	TRUE	TRUE	CASGRNIQYF	TGTGCCAGCGGCCGAAACATTCAGTACTTC	3097	14	CD8_C7_GZMK
NPC_SC_1808_Tumour_AAACGGGTCACAGGCC	NPC_SC_1808_Tumour	TRA	TRAV29DV5	None	TRAJ54	TRAC	579	TRUE	TRUE	CAASALEEGAQKLVF	TGTGCAGCAAGCGCGCTGGAGGAGGGAGCCCAGAAGCTGGTATTT	1600	5	CD8_C7_GZMK
NPC_SC_1813_PBMC_AAACGGGTCACATAGC	NPC_SC_1813_PBMC	TRB	TRBV27	TRBD1	TRBJ1-4	TRBC1	519	TRUE	TRUE	CASKGDRGGEKLFF	TGTGCCAGCAAGGGTGACAGGGGAGGGGAAAAACTGTTTTTT	1713	2	CD4_C3_CD40LG
NPC_SC_1813_PBMC_AAACGGGTCACATAGC	NPC_SC_1813_PBMC	TRA	TRAV9-2	None	TRAJ53	TRAC	497	TRUE	TRUE	CALRRGGGSNYKLTF	TGTGCTCTGAGACGGGGTGGAGGTAGCAACTATAAACTGACATTT	3912	5	CD4_C3_CD40LG
NPC_SC_1808_Tumour_AAACGGGTCATAACCG	NPC_SC_1808_Tumour	TRB	TRBV6-1	TRBD2	TRBJ2-1	TRBC2	540	TRUE	TRUE	CASGRAYNEQFF	TGTGCCAGCGGGAGGGCCTACAATGAGCAGTTCTTC	1907	11	CD8_C10_MKI67
NPC_SC_1808_Tumour_AAACGGGTCATAACCG	NPC_SC_1808_Tumour	TRA	TRAV13-1	None	TRAJ42	TRAC	527	TRUE	TRUE	CAASIWYGGSQGNLIF	TGTGCAGCAAGTATCTGGTATGGAGGAAGCCAAGGAAATCTCATCTTT	692	3	CD8_C10_MKI67
NPC_SC_1808_PBMC_AAACGGGTCATCTGTT	NPC_SC_1808_PBMC	TRA	TRAV12-2	None	TRAJ5	TRAC	684	TRUE	TRUE	CAVNTYTGRRALTF	TGTGCCGTGAACACTTACACGGGCAGGAGAGCACTTACTTTT	1595	5	CD8_C4_KLRG1
NPC_SC_1808_PBMC_AAACGGGTCATCTGTT	NPC_SC_1808_PBMC	TRB	TRBV6-1	TRBD1	TRBJ2-5	TRBC2	721	TRUE	TRUE	CASSETGDERAQYF	TGTGCCAGCAGTGAGACAGGGGACGAGAGGGCCCAGTACTTC	677	2	CD8_C4_KLRG1
NPC_SC_1808_Tumour_AAACGGGTCCCTCAGT	NPC_SC_1808_Tumour	TRB	TRBV12-3	TRBD1	TRBJ2-1	TRBC2	520	TRUE	TRUE	CASSFGGNEQFF	TGTGCCAGCAGTTTCGGGGGCAATGAGCAGTTCTTC	3549	22	CD8_C9_XCL1
NPC_SC_1808_Tumour_AAACGGGTCCCTCAGT	NPC_SC_1808_Tumour	TRA	TRAV13-1	None	TRAJ23	TRAC	562	TRUE	TRUE	CAASPRGGRGKLIF	TGTGCAGCAAGCCCCAGAGGTGGGCGAGGAAAGCTTATCTTC	3182	11	CD8_C9_XCL1
NPC_SC_1807_PBMC_AAACGGGTCCCTCTTT	NPC_SC_1807_PBMC	TRA	TRAV9-2	None	TRAJ33	TRAC	488	TRUE	TRUE	CALRSSNYQLIW	TGTGCTCTGAGGTCTAGCAACTATCAGTTAATCTGG	2727	3	CD4_C2_IL7R
NPC_SC_1807_PBMC_AAACGGGTCCCTCTTT	NPC_SC_1807_PBMC	TRB	TRBV20-1	None	TRBJ2-7	TRBC2	758	TRUE	TRUE	CSARAPEFDEQYF	TGCAGTGCTAGAGCCCCGGAGTTCGACGAGCAGTACTTC	3502	7	CD4_C2_IL7R
NPC_SC_1808_Tumour_AAACGGGTCCGGGTGT	NPC_SC_1808_Tumour	TRB	TRBV27	TRBD1	TRBJ1-2	TRBC1	703	TRUE	TRUE	CASSPEGQGAWNYGYTF	TGTGCCAGCAGTCCCGAGGGACAGGGGGCGTGGAACTATGGCTACACCTTC	2114	12	CD8_C7_GZMK
NPC_SC_1808_Tumour_AAACGGGTCCGGGTGT	NPC_SC_1808_Tumour	TRA	TRAV4	None	TRAJ10	TRAC	533	TRUE	TRUE	CLLVTGGGNKLTF	TGCCTCTTAGTCACGGGAGGAGGAAACAAACTCACCTTT	1421	5	CD8_C7_GZMK
NPC_SC_1802_PBMC_AAACGGGTCGACGGAA	NPC_SC_1802_PBMC	TRB	TRBV7-3	TRBD2	TRBJ2-1	TRBC2	552	TRUE	TRUE	CASSLTSGPYNEQFF	TGTGCCAGCAGCTTGACTAGCGGGCCGTACAATGAGCAGTTCTTC	3444	14	CD4_C1_LEF1
NPC_SC_1802_PBMC_AAACGGGTCGACGGAA	NPC_SC_1802_PBMC	TRA	TRAV26-1	None	TRAJ47	TRAC	534	TRUE	TRUE	CIVMEYGNKLVF	TGCATCGTCATGGAATATGGAAACAAGCTGGTCTTT	1150	2	CD4_C1_LEF1
NPC_SC_1802_Tumour_AAACGGGTCGAGAGCA	NPC_SC_1802_Tumour	TRB	TRBV27	None	TRBJ2-1	TRBC2	678	TRUE	TRUE	CASKYYNEQFF	TGTGCCAGCAAGTACTACAATGAGCAGTTCTTC	2075	16	CD8_C8_MHC
NPC_SC_1802_Tumour_AAACGGGTCGAGAGCA	NPC_SC_1802_Tumour	TRA	TRAV1-2	None	TRAJ39	TRAC	960	TRUE	TRUE	CAVSLGNAGNMLTF	TGTGCTGTGTCGCTTGGGAATGCAGGCAACATGCTCACCTTT	1026	5	CD8_C8_MHC
NPC_SC_1806_Tumour_AAACGGGTCGGATGGA	NPC_SC_1806_Tumour	TRB	TRBV6-6	TRBD1	TRBJ1-6	TRBC1	534	TRUE	TRUE	CASSLTGGDSPLHF	TGTGCCAGCAGTTTAACAGGGGGGGATTCACCCCTCCACTTT	8072	9	Th1_like_C2_TNF
NPC_SC_1806_Tumour_AAACGGGTCGGATGGA	NPC_SC_1806_Tumour	TRA	TRAV35	None	TRAJ23	TRAC	507	TRUE	TRUE	CAGRGVRGGKLIF	TGTGCTGGGCGAGGAGTGAGAGGAGGAAAGCTTATCTTC	1639	2	Th1_like_C2_TNF
NPC_SC_1811_PBMC_AAACGGGTCGGTGTTA	NPC_SC_1811_PBMC	TRA	TRAV12-3	None	TRAJ3	TRAC	557	TRUE	TRUE	CAMRFLSSASKIIF	TGTGCAATGAGGTTCCTTAGCAGTGCTTCCAAGATAATCTTT	4518	5	CD4_C2_IL7R
NPC_SC_1811_PBMC_AAACGGGTCGGTGTTA	NPC_SC_1811_PBMC	TRB	TRBV3-1	TRBD1	TRBJ2-7	TRBC2	560	TRUE	TRUE	CASSQDGSGAREQYF	TGTGCCAGCAGCCAAGATGGGTCAGGGGCTCGCGAGCAGTACTTC	3056	4	CD4_C2_IL7R
NPC_SC_1808_Tumour_AAACGGGTCGTAGGTT	NPC_SC_1808_Tumour	TRB	TRBV12-3	TRBD1	TRBJ2-1	TRBC2	503	TRUE	TRUE	CASSFGGNEQFF	TGTGCCAGCAGTTTCGGGGGCAATGAGCAGTTCTTC	5395	30	CD8_C9_XCL1
NPC_SC_1808_Tumour_AAACGGGTCGTAGGTT	NPC_SC_1808_Tumour	TRA	TRAV13-1	None	TRAJ23	TRAC	542	TRUE	TRUE	CAASPRGGRGKLIF	TGTGCAGCAAGCCCCAGAGGTGGGCGAGGAAAGCTTATCTTC	2890	12	CD8_C9_XCL1
NPC_SC_1816_PBMC_AAACGGGTCTGATACG	NPC_SC_1816_PBMC	TRB	TRBV20-1	TRBD1	TRBJ1-1	TRBC1	697	TRUE	TRUE	CSALTMVNTEAFF	TGCAGTGCACTAACCATGGTGAACACTGAAGCTTTCTTT	6590	12	CD8_C5_CX3CR1
NPC_SC_1816_PBMC_AAACGGGTCTGATACG	NPC_SC_1816_PBMC	TRA	TRAV20	None	TRAJ23	TRAC	571	TRUE	TRUE	CAVWQEGGKLIF	TGTGCTGTGTGGCAGGAGGGAGGAAAGCTTATCTTC	3860	7	CD8_C5_CX3CR1
NPC_SC_1808_PBMC_AAACGGGTCTGTCTCG	NPC_SC_1808_PBMC	TRA	TRAV29DV5	None	TRAJ49	TRAC	585	TRUE	TRUE	CAASDTGNQFYF	TGTGCAGCTTCCGACACCGGTAACCAGTTCTATTTT	4085	7	CD4_C2_IL7R
NPC_SC_1808_PBMC_AAACGGGTCTGTCTCG	NPC_SC_1808_PBMC	TRB	TRBV5-1	TRBD1	TRBJ1-2	TRBC1	690	TRUE	TRUE	CASSDGQPYGYTF	TGCGCCAGCAGCGACGGACAACCCTATGGCTACACCTTC	7639	18	CD4_C2_IL7R
NPC_SC_1802_Tumour_AAACGGGTCTTAGCCC	NPC_SC_1802_Tumour	TRB	TRBV5-5	TRBD1	TRBJ2-7	TRBC2	522	TRUE	TRUE	CASSLEGRVLSEQYF	TGTGCCAGCAGCCTCGAAGGCAGGGTCCTTTCCGAGCAGTACTTC	602	7	CD4_C4_CCR7
NPC_SC_1802_Tumour_AAACGGGTCTTAGCCC	NPC_SC_1802_Tumour	TRA	TRAV19	None	TRAJ28	TRAC	576	TRUE	TRUE	CALSVPYSGAGSYQLTF	TGTGCTCTGAGTGTTCCATACTCTGGGGCTGGGAGTTACCAACTCACTTTC	1448	9	CD4_C4_CCR7
NPC_SC_1810_PBMC_AAAGATGAGAAGGGTA	NPC_SC_1810_PBMC	TRB	TRBV2	TRBD1	TRBJ2-7	TRBC2	557	TRUE	TRUE	CASREGAGLYEQYF	TGTGCCAGCAGGGAGGGGGCGGGCCTCTACGAGCAGTACTTC	3310	5	CD4_C2_IL7R
NPC_SC_1810_PBMC_AAAGATGAGAAGGGTA	NPC_SC_1810_PBMC	TRA	TRAV22	None	TRAJ54	TRAC	569	TRUE	TRUE	CAVDRMGAQKLVF	TGTGCTGTGGACAGAATGGGAGCCCAGAAGCTGGTATTT	1065	2	CD4_C2_IL7R
NPC_SC_1815_PBMC_AAAGATGAGAGACGAA	NPC_SC_1815_PBMC	TRA	TRAV14DV4	None	TRAJ58	TRAC	549	TRUE	TRUE	CAMRRTSGSRLTF	TGTGCAATGAGAAGGACCAGTGGCTCTAGGTTGACCTTT	3862	6	CD8_C1_LEF1
NPC_SC_1815_PBMC_AAAGATGAGAGACGAA	NPC_SC_1815_PBMC	TRB	TRBV24-1	None	TRBJ2-5	TRBC2	658	TRUE	TRUE	CATSDPKGFQETQYF	TGTGCCACCAGTGATCCTAAGGGTTTCCAAGAGACCCAGTACTTC	2104	6	CD8_C1_LEF1
NPC_SC_1807_PBMC_AAAGATGAGAGCTATA	NPC_SC_1807_PBMC	TRB	TRBV13	TRBD1	TRBJ2-7	TRBC2	752	TRUE	TRUE	CASSAGQDYEQYF	TGTGCCAGCAGCGCGGGACAGGACTACGAGCAGTACTTC	6521	12	CD8_C1_LEF1
NPC_SC_1807_PBMC_AAAGATGAGAGCTATA	NPC_SC_1807_PBMC	TRA	TRAV8-1	None	TRAJ10	TRAC	1061	TRUE	TRUE	CAVNVLAGGGNKLTF	TGTGCCGTGAACGTACTGGCGGGAGGAGGAAACAAACTCACCTTT	1337	3	CD8_C1_LEF1
NPC_SC_1806_Tumour_AAAGATGAGAGCTGCA	NPC_SC_1806_Tumour	TRA	TRAV8-6	None	TRAJ54	TRAC	634	TRUE	TRUE	CAVILQGAQKLVF	TGTGCTGTGATTTTACAGGGAGCCCAGAAGCTGGTATTT	3952	6	Treg_C4_TNFRSF4
NPC_SC_1806_Tumour_AAAGATGAGAGCTGCA	NPC_SC_1806_Tumour	TRB	TRBV11-2	TRBD2	TRBJ2-1	TRBC2	543	TRUE	TRUE	CASIAGTSGSSASLMSEQFF	TGTGCCAGCATCGCCGGGACTAGCGGGAGCTCGGCGTCCCTAATGTCTGAGCAGTTCTTC	2251	4	Treg_C4_TNFRSF4
NPC_SC_1811_PBMC_AAAGATGAGAGGGCTT	NPC_SC_1811_PBMC	TRA	TRAV17	None	TRAJ16	TRAC	538	TRUE	TRUE	CATPVSYGQKLLF	TGTGCTACGCCCGTCTCCTATGGCCAGAAGCTGCTCTTT	6040	7	CD4_C3_CD40LG
NPC_SC_1811_PBMC_AAAGATGAGAGGGCTT	NPC_SC_1811_PBMC	TRB	TRBV28	TRBD2	TRBJ2-2	TRBC2	487	TRUE	TRUE	CASSLPSGLAPILSGELFF	TGTGCCAGCAGTTTACCCTCGGGACTAGCGCCAATTCTGAGCGGGGAGCTGTTTTTT	1288	2	CD4_C3_CD40LG
NPC_SC_1808_Tumour_AAAGATGAGAGGTTAT	NPC_SC_1808_Tumour	TRA	TRAV25	None	TRAJ22	TRAC	575	TRUE	TRUE	CAGAPRPSGSARQLTF	TGTGCAGGGGCCCCGAGACCTTCTGGTTCTGCAAGGCAACTGACCTTT	501	2	CD8_C8_MHC
NPC_SC_1808_Tumour_AAAGATGAGAGGTTAT	NPC_SC_1808_Tumour	TRB	TRBV19	TRBD1	TRBJ1-1	TRBC1	854	TRUE	TRUE	CASSMGGFSAEAFF	TGTGCCAGTAGTATGGGGGGCTTCAGCGCTGAAGCTTTCTTT	1113	11	CD8_C8_MHC
NPC_SC_1816_Tumour_AAAGATGAGAGTGAGA	NPC_SC_1816_Tumour	TRB	TRBV6-6	TRBD2	TRBJ2-7	TRBC2	725	TRUE	TRUE	CASSYSFGTGSYEQYF	TGTGCCAGCAGTTACTCATTCGGGACTGGTTCCTACGAGCAGTACTTC	1888	7	CD8_C9_XCL1
NPC_SC_1816_Tumour_AAAGATGAGAGTGAGA	NPC_SC_1816_Tumour	TRA	TRAV4	None	TRAJ30	TRAC	517	TRUE	TRUE	CLVGDLLAEDDKIIF	TGCCTCGTGGGTGACTTGTTAGCGGAAGATGACAAGATCATCTTT	1081	2	CD8_C9_XCL1
NPC_SC_1815_Tumour_AAAGATGAGATAGGAG	NPC_SC_1815_Tumour	TRB	TRBV27	TRBD2	TRBJ2-7	TRBC1	690	TRUE	TRUE	CASSDSPWGEQYF	TGTGCCAGCAGTGACTCGCCGTGGGGCGAGCAGTACTTC	2046	5	CD8_C9_XCL1
NPC_SC_1815_Tumour_AAAGATGAGATAGGAG	NPC_SC_1815_Tumour	TRA	TRAV9-2	None	TRAJ31	TRAC	486	TRUE	TRUE	CALRNNARLMF	TGTGCTCTGAGGAACAATGCCAGACTCATGTTT	1103	2	CD8_C9_XCL1
NPC_SC_1816_Tumour_AAAGATGAGATCCCAT	NPC_SC_1816_Tumour	TRB	TRBV5-4	None	TRBJ2-7	TRBC2	825	TRUE	TRUE	CASSSPEDEQYF	TGTGCCAGCAGCTCGCCCGAGGACGAGCAGTACTTC	1147	4	CD8_C9_XCL1
NPC_SC_1816_Tumour_AAAGATGAGATCCCAT	NPC_SC_1816_Tumour	TRA	TRAV17	None	TRAJ54	TRAC	584	TRUE	TRUE	CATDAGGAQKLVF	TGTGCTACGGACGCGGGGGGAGCCCAGAAGCTGGTATTT	1128	3	CD8_C9_XCL1
NPC_SC_1811_Tumour_AAAGATGAGATCGGGT	NPC_SC_1811_Tumour	TRA	TRAV9-2	None	TRAJ23	TRAC	499	TRUE	TRUE	CALSDRNQGGKLIF	TGTGCTCTGAGTGATCGTAACCAGGGAGGAAAGCTTATCTTC	2289	4	Treg_C2_HSPA1A
NPC_SC_1811_Tumour_AAAGATGAGATCGGGT	NPC_SC_1811_Tumour	TRB	TRBV4-1	TRBD1	TRBJ2-7	TRBC2	495	TRUE	TRUE	CASSHDQGSEQYF	TGCGCCAGCAGCCATGACCAGGGCAGCGAGCAGTACTTC	4318	7	Treg_C2_HSPA1A
NPC_SC_1816_PBMC_AAAGATGAGCATGGCA	NPC_SC_1816_PBMC	TRB	TRBV4-2	TRBD1	TRBJ1-1	TRBC1	675	TRUE	TRUE	CASSPVGGTEAFF	TGTGCCAGCAGCCCAGTTGGGGGCACTGAAGCTTTCTTT	9995	18	CD8_C5_CX3CR1
NPC_SC_1816_PBMC_AAAGATGAGCATGGCA	NPC_SC_1816_PBMC	TRA	TRAV12-3	None	TRAJ10	TRAC	551	TRUE	TRUE	CAMSTGGGNKLTF	TGTGCAATGAGCACGGGAGGAGGAAACAAACTCACCTTT	3694	6	CD8_C5_CX3CR1
NPC_SC_1811_PBMC_AAAGATGAGCTGAACG	NPC_SC_1811_PBMC	TRB	TRBV3-1	TRBD1	TRBJ1-4	TRBC1	525	TRUE	TRUE	CASSQEFWGEKLFF	TGTGCCAGCAGCCAAGAGTTTTGGGGCGAAAAACTGTTTTTT	3397	4	CD8_C1_LEF1
NPC_SC_1811_PBMC_AAAGATGAGCTGAACG	NPC_SC_1811_PBMC	TRA	TRAV14DV4	None	TRAJ49	TRAC	541	TRUE	TRUE	CAMREGTTGNQFYF	TGTGCAATGAGAGAGGGAACCACCGGTAACCAGTTCTATTTT	654	2	CD8_C1_LEF1
NPC_SC_1802_Tumour_AAAGATGAGGACGAAA	NPC_SC_1802_Tumour	TRB	TRBV14	TRBD2	TRBJ1-6	TRBC1	565	TRUE	TRUE	CASSATWGGSPLHF	TGTGCCAGCAGTGCCACATGGGGAGGTTCACCCCTCCACTTT	1078	9	Th1_like_C1_CCR7
NPC_SC_1802_Tumour_AAAGATGAGGACGAAA	NPC_SC_1802_Tumour	TRA	TRAV12-3	None	TRAJ42	TRAC	554	TRUE	TRUE	CAPRGGSQGNLIF	TGTGCACCCCGGGGAGGAAGCCAAGGAAATCTCATCTTT	947	3	Th1_like_C1_CCR7
NPC_SC_1807_Tumour_AAAGATGAGGAGTAGA	NPC_SC_1807_Tumour	TRB	TRBV19	TRBD1	TRBJ2-2	TRBC1	808	TRUE	TRUE	CASSAGQGTGELFF	TGTGCCAGTAGCGCGGGACAGGGGACCGGGGAGCTGTTTTTT	1240	6	Th1_like_C1_CCR7
NPC_SC_1807_Tumour_AAAGATGAGGAGTAGA	NPC_SC_1807_Tumour	TRA	TRAV12-1	None	TRAJ29	TRAC	558	TRUE	TRUE	CVVNGRSGNTPLVF	TGTGTGGTGAACGGACGGTCAGGAAACACACCTCTTGTCTTT	1963	6	Th1_like_C1_CCR7
NPC_SC_1807_PBMC_AAAGATGAGGATGGAA	NPC_SC_1807_PBMC	TRB	TRBV20-1	TRBD2	TRBJ2-3	TRBC2	546	TRUE	TRUE	CSARDLISGGRADTQYF	TGCAGTGCTAGAGATTTGATTAGCGGGGGGAGGGCAGATACGCAGTATTTT	4024	7	CD4_C3_CD40LG
NPC_SC_1807_PBMC_AAAGATGAGGATGGAA	NPC_SC_1807_PBMC	TRA	TRAV9-2	None	TRAJ3	TRAC	690	TRUE	TRUE	CALSDRGYSSASKIIF	TGTGCTCTGAGTGATCGAGGGTACAGCAGTGCTTCCAAGATAATCTTT	8923	11	CD4_C3_CD40LG
NPC_SC_1802_PBMC_AAAGATGAGGCCCTCA	NPC_SC_1802_PBMC	TRB	TRBV7-9	None	TRBJ1-1	TRBC1	689	TRUE	TRUE	CASSASHSTRNTEAFF	TGTGCCAGCAGCGCAAGCCACTCTACACGGAACACTGAAGCTTTCTTT	3555	18	CD8_C5_CX3CR1
NPC_SC_1802_PBMC_AAAGATGAGGCCCTCA	NPC_SC_1802_PBMC	TRA	TRAV14DV4	None	TRAJ32	TRAC	621	TRUE	TRUE	CAMREANYGGATNKLIF	TGTGCAATGAGAGAGGCGAATTATGGTGGTGCTACAAACAAGCTCATCTTT	2149	7	CD8_C5_CX3CR1
NPC_SC_1810_Tumour_AAAGATGAGGGTTTCT	NPC_SC_1810_Tumour	TRA	TRAV26-1	None	TRAJ44	TRAC	530	TRUE	TRUE	CIVRALTGTASKLTF	TGCATCGTCAGAGCCCTTACCGGCACTGCCAGTAAACTCACCTTT	5200	3	Treg_C4_TNFRSF4
NPC_SC_1810_Tumour_AAAGATGAGGGTTTCT	NPC_SC_1810_Tumour	TRB	TRBV20-1	None	TRBJ2-2	TRBC2	581	TRUE	TRUE	CSARAPGTGELFF	TGCAGTGCTAGGGCGCCGGGCACCGGGGAGCTGTTTTTT	10326	17	Treg_C4_TNFRSF4
NPC_SC_1815_PBMC_AAAGATGAGGTCGGAT	NPC_SC_1815_PBMC	TRB	TRBV30	TRBD1	TRBJ1-6	TRBC1	638	TRUE	TRUE	CAWRDIGQSNSPLHF	TGTGCCTGGAGGGACATAGGACAGTCTAATTCACCCCTCCACTTT	1971	5	CD4_C2_IL7R
NPC_SC_1815_PBMC_AAAGATGAGGTCGGAT	NPC_SC_1815_PBMC	TRA	TRAV1-2	None	TRAJ31	TRAC	734	TRUE	TRUE	CAVKDNARLMF	TGTGCTGTGAAAGACAATGCCAGACTCATGTTT	3472	6	CD4_C2_IL7R
NPC_SC_1813_PBMC_AAAGATGAGTACGTAA	NPC_SC_1813_PBMC	TRA	TRAV38-2DV8	None	TRAJ32	TRAC	493	TRUE	TRUE	CAYPYYGGATNKLIF	TGTGCTTACCCTTATTATGGTGGTGCTACAAACAAGCTCATCTTT	1717	3	CD4_C1_LEF1
NPC_SC_1813_PBMC_AAAGATGAGTACGTAA	NPC_SC_1813_PBMC	TRB	TRBV19	TRBD1	TRBJ1-2	TRBC1	637	TRUE	TRUE	CASSSPPRDYGYTF	TGTGCCAGTAGTAGCCCCCCCAGGGACTATGGCTACACCTTC	719	2	CD4_C1_LEF1
NPC_SC_1806_Tumour_AAAGATGAGTACGTAA	NPC_SC_1806_Tumour	TRB	TRBV5-1	TRBD2	TRBJ2-1	TRBC2	751	TRUE	TRUE	CASSFAGGLTDEQFF	TGCGCCAGCAGCTTCGCGGGAGGGCTTACGGATGAGCAGTTCTTC	6115	9	Treg_C2_HSPA1A
NPC_SC_1806_Tumour_AAAGATGAGTACGTAA	NPC_SC_1806_Tumour	TRA	TRAV38-1	None	TRAJ53	TRAC	548	TRUE	TRUE	CAFMSGGSNYKLTF	TGTGCTTTCATGAGTGGAGGTAGCAACTATAAACTGACATTT	7098	8	Treg_C2_HSPA1A
NPC_SC_1816_PBMC_AAAGATGAGTCATGCT	NPC_SC_1816_PBMC	TRA	TRAV19	None	TRAJ21	TRAC	649	TRUE	TRUE	CAGYNFNKFYF	TGTGCCGGATACAACTTCAACAAATTTTACTTT	4648	7	CD8_C5_CX3CR1
NPC_SC_1816_PBMC_AAAGATGAGTCATGCT	NPC_SC_1816_PBMC	TRB	TRBV7-9	None	TRBJ1-1	TRBC1	605	TRUE	TRUE	CASSLANRDTEAFF	TGTGCCAGCAGCTTAGCGAATCGCGACACTGAAGCTTTCTTT	3350	5	CD8_C5_CX3CR1
NPC_SC_1815_PBMC_AAAGATGAGTCCCACG	NPC_SC_1815_PBMC	TRB	TRBV5-1	TRBD1	TRBJ2-7	TRBC2	538	TRUE	TRUE	CASSLAEGQLYEQYF	TGCGCCAGCAGCTTGGCCGAAGGACAGCTCTACGAGCAGTACTTC	1086	2	CD8_C1_LEF1
NPC_SC_1815_PBMC_AAAGATGAGTCCCACG	NPC_SC_1815_PBMC	TRA	TRAV20	None	TRAJ18	TRAC	584	TRUE	TRUE	CAVQPDRGSTLGRLYF	TGTGCTGTGCAGCCCGACAGAGGCTCAACCCTGGGGAGGCTATACTTT	3797	5	CD8_C1_LEF1
NPC_SC_1807_Tumour_AAAGATGAGTCCGGTC	NPC_SC_1807_Tumour	TRB	TRBV11-3	None	TRBJ2-1	TRBC2	603	TRUE	TRUE	CASSRTSNEQFF	TGTGCCAGCAGCCGGACTAGCAATGAGCAGTTCTTC	3129	10	CD8_C7_GZMK
NPC_SC_1807_Tumour_AAAGATGAGTCCGGTC	NPC_SC_1807_Tumour	TRA	TRAV25	None	TRAJ33	TRAC	595	TRUE	TRUE	CAAAVDSNYQLIW	TGTGCAGCAGCGGTGGATAGCAACTATCAGTTAATCTGG	1402	4	CD8_C7_GZMK
NPC_SC_1802_PBMC_AAAGATGAGTGCTGCC	NPC_SC_1802_PBMC	TRA	TRAV20	None	TRAJ42	TRAC	579	TRUE	TRUE	CAVVNYGGSQGNLIF	TGTGCTGTTGTGAATTATGGAGGAAGCCAAGGAAATCTCATCTTT	2646	6	CD4_C2_IL7R
NPC_SC_1802_PBMC_AAAGATGAGTGCTGCC	NPC_SC_1802_PBMC	TRB	TRBV28	TRBD1	TRBJ1-2	TRBC1	653	TRUE	TRUE	CASTNYRGEGYTF	TGTGCCAGCACCAACTACAGGGGGGAAGGCTACACCTTC	2231	7	CD4_C2_IL7R
NPC_SC_1808_PBMC_AAAGATGAGTGTTAGA	NPC_SC_1808_PBMC	TRA	TRAV8-1	None	TRAJ45	TRAC	637	TRUE	TRUE	CAVRGGADGLTF	TGTGCCGTGAGAGGAGGTGCTGACGGACTCACCTTT	2267	5	CD8_C1_LEF1
NPC_SC_1808_PBMC_AAAGATGAGTGTTAGA	NPC_SC_1808_PBMC	TRB	TRBV7-3	TRBD2	TRBJ2-3	TRBC2	790	TRUE	TRUE	CASSMGGPDTQYF	TGTGCCAGCAGCATGGGTGGGCCAGATACGCAGTATTTT	3218	9	CD8_C1_LEF1
NPC_SC_1805_PBMC_AAAGATGCAAACTGCT	NPC_SC_1805_PBMC	TRA	TRAV9-2	None	TRAJ6	TRAC	494	TRUE	TRUE	CALTSGGSYIPTF	TGTGCTCTGACATCAGGAGGAAGCTACATACCTACATTT	2385	4	CD4_C5_GPR183
NPC_SC_1805_PBMC_AAAGATGCAAACTGCT	NPC_SC_1805_PBMC	TRB	TRBV6-1	TRBD2	TRBJ1-3	TRBC1	574	TRUE	TRUE	CAGTGTTGNTIYF	TGTGCCGGGACCGGGACTACGGGAAACACCATATATTTT	2710	8	CD4_C5_GPR183
NPC_SC_1808_PBMC_AAAGATGCAAGCCGTC	NPC_SC_1808_PBMC	TRA	TRAV29DV5	None	TRAJ52	TRAC	586	TRUE	TRUE	CAASEGGGTSYGKLTF	TGTGCAGCAAGCGAGGGTGGTGGTACTAGCTATGGAAAGCTGACATTT	3208	9	CD4_C1_LEF1
NPC_SC_1808_PBMC_AAAGATGCAAGCCGTC	NPC_SC_1808_PBMC	TRB	TRBV29-1	TRBD1	TRBJ2-1	TRBC1	735	TRUE	TRUE	CSVVLLGQGFDEQFF	TGCAGCGTTGTATTGTTGGGACAGGGATTTGATGAGCAGTTCTTC	3658	10	CD4_C1_LEF1
NPC_SC_1805_Tumour_AAAGATGCAAGGACTG	NPC_SC_1805_Tumour	TRB	TRBV7-3	TRBD1	TRBJ1-2	TRBC1	735	TRUE	TRUE	CASSLTSGYGYTF	TGTGCCAGCAGCTTGACGAGTGGCTATGGCTACACCTTC	20981	37	Treg_C3_MKI67
NPC_SC_1805_Tumour_AAAGATGCAAGGACTG	NPC_SC_1805_Tumour	TRA	TRAV39	None	TRAJ43	TRAC	474	TRUE	TRUE	CAASPHNNNDMRF	TGTGCCGCGAGCCCCCACAATAACAATGACATGCGCTTT	1495	2	Treg_C3_MKI67
NPC_SC_1802_Tumour_AAAGATGCACAACTGT	NPC_SC_1802_Tumour	TRB	TRBV13	TRBD2	TRBJ2-7	TRBC2	770	TRUE	TRUE	CASSLGGGSSYEQYF	TGTGCCAGCAGCTTAGGGGGCGGGAGCTCCTACGAGCAGTACTTC	1436	11	Th1_like_C1_CCR7
NPC_SC_1802_Tumour_AAAGATGCACAACTGT	NPC_SC_1802_Tumour	TRA	TRAV38-2DV8	None	TRAJ43	TRAC	494	TRUE	TRUE	CAYRSASNNNDMRF	TGTGCTTATAGGAGCGCGAGTAATAACAATGACATGCGCTTT	278	2	Th1_like_C1_CCR7
NPC_SC_1808_Tumour_AAAGATGCACATAACC	NPC_SC_1808_Tumour	TRB	TRBV5-4	TRBD1	TRBJ2-5	TRBC2	713	TRUE	TRUE	CASSLSRAETQYF	TGTGCCAGCAGCTTGAGCAGGGCAGAGACCCAGTACTTC	1838	16	CD8_C7_GZMK
NPC_SC_1808_Tumour_AAAGATGCACATAACC	NPC_SC_1808_Tumour	TRA	TRAV38-2DV8	None	TRAJ43	TRAC	518	TRUE	TRUE	CAYRSADNNNDMRF	TGTGCTTATAGGAGCGCGGACAATAACAATGACATGCGCTTT	1992	7	CD8_C7_GZMK
NPC_SC_1805_Tumour_AAAGATGCACATCTTT	NPC_SC_1805_Tumour	TRA	TRAV25	None	TRAJ13	TRAC	756	TRUE	TRUE	CAEPSGGYQKVTF	TGTGCCGAACCTTCTGGGGGTTACCAGAAAGTTACCTTT	1210	4	Th1_like_C1_CCR7
NPC_SC_1805_Tumour_AAAGATGCACATCTTT	NPC_SC_1805_Tumour	TRB	TRBV9	None	TRBJ1-6	TRBC1	750	TRUE	TRUE	CASSVAPFSDSPLHF	TGTGCCAGCAGCGTAGCACCGTTCTCGGATTCACCCCTCCACTTT	3540	6	Th1_like_C1_CCR7
NPC_SC_1811_Tumour_AAAGATGCACCATCCT	NPC_SC_1811_Tumour	TRB	TRBV3-1	TRBD2	TRBJ2-2	TRBC2	544	TRUE	TRUE	CASSQDLGGVDTGELFF	TGTGCCAGCAGCCAAGATCTGGGGGGAGTAGACACCGGGGAGCTGTTTTTT	4816	9	CD8_C7_GZMK
NPC_SC_1811_Tumour_AAAGATGCACCATCCT	NPC_SC_1811_Tumour	TRA	TRAV24	None	TRAJ44	TRAC	475	TRUE	TRUE	CAFTGTASKLTF	TGTGCCTTTACCGGCACTGCCAGTAAACTCACCTTT	339	2	CD8_C7_GZMK
NPC_SC_1811_Tumour_AAAGATGCACGAAAGC	NPC_SC_1811_Tumour	TRA	TRAV36DV7	None	TRAJ28	TRAC	599	TRUE	TRUE	CAVPPSGAGSYQLTF	TGTGCTGTCCCCCCCTCTGGGGCTGGGAGTTACCAACTCACTTTC	1148	2	Th1_like_C1_CCR7
NPC_SC_1811_Tumour_AAAGATGCACGAAAGC	NPC_SC_1811_Tumour	TRB	TRBV7-3	TRBD1	TRBJ2-7	TRBC2	508	TRUE	TRUE	CASSLGTAYSYEQYF	TGTGCCAGCAGCTTGGGGACAGCCTACTCCTACGAGCAGTACTTC	6189	12	Th1_like_C1_CCR7
NPC_SC_1811_Tumour_AAAGATGCACTGTTAG	NPC_SC_1811_Tumour	TRB	TRBV7-9	None	TRBJ2-7	TRBC2	609	TRUE	TRUE	CASSSSSDIASYEQYF	TGTGCCAGCAGCTCCTCCTCTGACATCGCCTCCTACGAGCAGTACTTC	9943	16	Treg_C4_TNFRSF4
NPC_SC_1811_Tumour_AAAGATGCACTGTTAG	NPC_SC_1811_Tumour	TRA	TRAV1-2	None	TRAJ37	TRAC	957	TRUE	TRUE	CAVLSGNTGKLIF	TGTGCTGTCCTCTCTGGCAACACAGGCAAACTAATCTTT	5626	8	Treg_C4_TNFRSF4
NPC_SC_1811_PBMC_AAAGATGCAGGTCGTC	NPC_SC_1811_PBMC	TRB	TRBV7-2	None	TRBJ1-1	TRBC1	527	TRUE	TRUE	CASSVSVGNTEAFF	TGTGCCAGCAGCGTCAGTGTAGGGAACACTGAAGCTTTCTTT	6296	11	CD4_C3_CD40LG
NPC_SC_1811_PBMC_AAAGATGCAGGTCGTC	NPC_SC_1811_PBMC	TRA	TRAV13-1	None	TRAJ8	TRAC	524	TRUE	TRUE	CAASGVFQKLVF	TGTGCAGCAAGTGGGGTCTTTCAGAAACTTGTATTT	2564	4	CD4_C3_CD40LG
NPC_SC_1813_PBMC_AAAGATGCAGGTGCCT	NPC_SC_1813_PBMC	TRA	TRAV10	None	TRAJ37	TRAC	471	TRUE	TRUE	CVVSGSSSNTGKLIF	TGTGTGGTGAGCGGGAGCTCTAGCAACACAGGCAAACTAATCTTT	2003	2	CD4_C1_LEF1
NPC_SC_1813_PBMC_AAAGATGCAGGTGCCT	NPC_SC_1813_PBMC	TRB	TRBV24-1	TRBD1	TRBJ2-1	TRBC2	506	TRUE	TRUE	CATSVLGGADEQFF	TGTGCCACCAGTGTCTTGGGGGGGGCGGATGAGCAGTTCTTC	4633	7	CD4_C1_LEF1
NPC_SC_1811_PBMC_AAAGATGCATAAAGGT	NPC_SC_1811_PBMC	TRB	TRBV7-3	TRBD1	TRBJ2-2	TRBC2	519	TRUE	TRUE	CASSLRTGGTGELFF	TGTGCCAGCAGCTTAAGGACAGGCGGCACCGGGGAGCTGTTTTTT	6331	9	CD8_C4_KLRG1
NPC_SC_1811_PBMC_AAAGATGCATAAAGGT	NPC_SC_1811_PBMC	TRA	TRAV16	None	TRAJ45	TRAC	560	TRUE	TRUE	CALRSGGGADGLTF	TGTGCTCTACGGTCGGGAGGAGGTGCTGACGGACTCACCTTT	2434	4	CD8_C4_KLRG1
NPC_SC_1802_Tumour_AAAGATGCATAGAAAC	NPC_SC_1802_Tumour	TRB	TRBV2	TRBD1	TRBJ2-4	TRBC2	547	TRUE	TRUE	CASSRGLGLAKNIQYF	TGTGCCAGCAGCAGGGGACTGGGTCTAGCCAAAAACATTCAGTACTTC	1544	11	CD8_C9_XCL1
NPC_SC_1802_Tumour_AAAGATGCATAGAAAC	NPC_SC_1802_Tumour	TRA	TRAV41	None	TRAJ48	TRAC	609	TRUE	TRUE	CAVHFGNEKLTF	TGTGCTGTCCATTTTGGAAATGAGAAATTAACCTTT	1033	3	CD8_C9_XCL1
NPC_SC_1810_Tumour_AAAGATGCATCCCATC	NPC_SC_1810_Tumour	TRA	TRAV26-1	None	TRAJ23	TRAC	601	TRUE	TRUE	CIVSQYNQGGKLIF	TGCATCGTTAGCCAATATAACCAGGGAGGAAAGCTTATCTTC	513	2	Treg_C2_HSPA1A
NPC_SC_1810_Tumour_AAAGATGCATCCCATC	NPC_SC_1810_Tumour	TRB	TRBV20-1	None	TRBJ2-7	TRBC2	510	TRUE	TRUE	CSARKEEQYF	TGCAGTGCTAGAAAGGAGGAGCAGTACTTC	8901	10	Treg_C2_HSPA1A
NPC_SC_1816_PBMC_AAAGATGCATCCTTGC	NPC_SC_1816_PBMC	TRB	TRBV7-9	None	TRBJ1-1	TRBC1	503	TRUE	TRUE	CASSLANRDTEAFF	TGTGCCAGCAGCTTAGCGAATCGCGACACTGAAGCTTTCTTT	5619	11	CD8_C5_CX3CR1
NPC_SC_1816_PBMC_AAAGATGCATCCTTGC	NPC_SC_1816_PBMC	TRA	TRAV19	None	TRAJ21	TRAC	577	TRUE	TRUE	CAGYNFNKFYF	TGTGCCGGATACAACTTCAACAAATTTTACTTT	4473	6	CD8_C5_CX3CR1
NPC_SC_1802_Tumour_AAAGATGCATGACATC	NPC_SC_1802_Tumour	TRB	TRBV4-1	TRBD2	TRBJ2-3	TRBC2	538	TRUE	TRUE	CAISPRTTQFTDTQYF	TGCGCCATCTCCCCTCGGACTACGCAGTTCACAGATACGCAGTATTTT	2222	17	CD4_C4_CCR7
NPC_SC_1802_Tumour_AAAGATGCATGACATC	NPC_SC_1802_Tumour	TRA	TRAV13-1	None	TRAJ9	TRAC	592	TRUE	TRUE	CAASRPGGFKTIF	TGTGCAGCAAGCAGACCTGGAGGCTTCAAAACTATCTTT	1042	5	CD4_C4_CCR7
NPC_SC_1805_Tumour_AAAGATGCATGTCTCC	NPC_SC_1805_Tumour	TRB	TRBV19	TRBD1	TRBJ2-5	TRBC2	837	TRUE	TRUE	CASSGQGGTQYF	TGTGCCAGTAGTGGGCAGGGGGGGACCCAGTACTTC	2790	6	Th1_like_C2_TNF
NPC_SC_1805_Tumour_AAAGATGCATGTCTCC	NPC_SC_1805_Tumour	TRA	TRAV12-2	None	TRAJ6	TRAC	601	TRUE	TRUE	CAVLVSGGSYIPTF	TGTGCCGTCCTAGTATCAGGAGGAAGCTACATACCTACATTT	1951	3	Th1_like_C2_TNF
NPC_SC_1816_PBMC_AAAGATGCATTAGGCT	NPC_SC_1816_PBMC	TRB	TRBV4-2	TRBD1	TRBJ1-1	TRBC1	679	TRUE	TRUE	CASSPVGGTEAFF	TGTGCCAGCAGCCCAGTTGGGGGCACTGAAGCTTTCTTT	7519	16	CD8_C5_CX3CR1
NPC_SC_1816_PBMC_AAAGATGCATTAGGCT	NPC_SC_1816_PBMC	TRA	TRAV12-3	None	TRAJ10	TRAC	554	TRUE	TRUE	CAMSTGGGNKLTF	TGTGCAATGAGCACGGGAGGAGGAAACAAACTCACCTTT	3857	5	CD8_C5_CX3CR1
NPC_SC_1808_PBMC_AAAGATGCATTGGTAC	NPC_SC_1808_PBMC	TRB	TRBV6-5	TRBD1	TRBJ2-5	TRBC2	564	TRUE	TRUE	CASSYSTVQETQYF	TGTGCCAGCAGTTACTCGACAGTGCAAGAGACCCAGTACTTC	4197	13	CD4_C2_IL7R
NPC_SC_1808_PBMC_AAAGATGCATTGGTAC	NPC_SC_1808_PBMC	TRA	TRAV12-1	None	TRAJ16	TRAC	698	TRUE	TRUE	CAVF	TGTGCGGTGTTT	6084	10	CD4_C2_IL7R
NPC_SC_1813_PBMC_AAAGATGGTAAATGAC	NPC_SC_1813_PBMC	TRA	TRAV39	None	TRAJ45	TRAC	517	TRUE	TRUE	CAVATSGGGADGLTF	TGTGCCGTGGCCACTTCAGGAGGAGGTGCTGACGGACTCACCTTT	2184	3	CD4_C3_CD40LG
NPC_SC_1813_PBMC_AAAGATGGTAAATGAC	NPC_SC_1813_PBMC	TRB	TRBV12-3	None	TRBJ2-1	TRBC2	679	TRUE	TRUE	CASSWAQLGQFF	TGTGCCAGCAGTTGGGCCCAATTGGGGCAGTTCTTC	11864	16	CD4_C3_CD40LG
NPC_SC_1802_PBMC_AAAGATGGTAATAGCA	NPC_SC_1802_PBMC	TRB	TRBV4-1	None	TRBJ1-6	TRBC1	506	TRUE	TRUE	CASSPPLNNSPLHF	TGCGCCAGCAGCCCACCTCTGAATAATTCACCCCTCCACTTT	1933	8	CD8_C1_LEF1
NPC_SC_1802_PBMC_AAAGATGGTAATAGCA	NPC_SC_1802_PBMC	TRA	TRAV12-1	None	TRAJ10	TRAC	564	TRUE	TRUE	CVAFTGGGNKLTF	TGTGTGGCCTTTACGGGAGGAGGAAACAAACTCACCTTT	711	4	CD8_C1_LEF1
NPC_SC_1816_PBMC_AAAGATGGTACACCGC	NPC_SC_1816_PBMC	TRB	TRBV6-5	TRBD1	TRBJ2-3	TRBC2	560	TRUE	TRUE	CASRKQGASDTQYF	TGTGCCAGCAGAAAACAGGGGGCATCGGATACGCAGTATTTT	10088	17	CD4_C3_CD40LG
NPC_SC_1816_PBMC_AAAGATGGTACACCGC	NPC_SC_1816_PBMC	TRA	TRAV8-4	None	TRAJ49	TRAC	666	TRUE	TRUE	CAVTKGTGNQFYF	TGTGCTGTGACCAAAGGGACCGGTAACCAGTTCTATTTT	1604	4	CD4_C3_CD40LG
NPC_SC_1802_Tumour_AAAGATGGTACATCCA	NPC_SC_1802_Tumour	TRA	TRAV12-1	None	TRAJ4	TRAC	634	TRUE	TRUE	CVGIFSGGYNKLIF	TGTGTGGGGATCTTTTCTGGTGGCTACAATAAGCTGATTTTT	2445	14	Treg_C4_TNFRSF4
NPC_SC_1802_Tumour_AAAGATGGTACATCCA	NPC_SC_1802_Tumour	TRB	TRBV25-1	TRBD1	TRBJ1-2	TRBC1	686	TRUE	TRUE	CASSPKGQHRGGYTF	TGTGCCAGCAGTCCAAAAGGACAGCATCGGGGTGGCTACACCTTC	1375	12	Treg_C4_TNFRSF4
NPC_SC_1807_Tumour_AAAGATGGTACCGTAT	NPC_SC_1807_Tumour	TRB	TRBV19	TRBD1	TRBJ1-2	TRBC1	675	TRUE	TRUE	CASSISDSLNYGYTF	TGTGCCAGTAGTATTTCAGACAGCTTGAACTATGGCTACACCTTC	1694	7	CD8_C11_PDCD1
NPC_SC_1807_Tumour_AAAGATGGTACCGTAT	NPC_SC_1807_Tumour	TRA	TRAV13-2	None	TRAJ30	TRAC	532	TRUE	TRUE	CAENRGRDDKIIF	TGTGCAGAGAATAGGGGGAGAGATGACAAGATCATCTTT	593	3	CD8_C11_PDCD1
NPC_SC_1816_PBMC_AAAGATGGTACTTCTT	NPC_SC_1816_PBMC	TRB	TRBV7-9	None	TRBJ1-1	TRBC1	520	TRUE	TRUE	CASSLANRDTEAFF	TGTGCCAGCAGCTTAGCGAATCGCGACACTGAAGCTTTCTTT	4235	7	CD8_C5_CX3CR1
NPC_SC_1816_PBMC_AAAGATGGTACTTCTT	NPC_SC_1816_PBMC	TRA	TRAV19	None	TRAJ21	TRAC	560	TRUE	TRUE	CAGYNFNKFYF	TGTGCCGGATACAACTTCAACAAATTTTACTTT	1120	2	CD8_C5_CX3CR1
NPC_SC_1810_PBMC_AAAGATGGTATATGGA	NPC_SC_1810_PBMC	TRB	TRBV20-1	None	TRBJ2-3	TRBC2	510	TRUE	TRUE	CSARIPSRNTQYF	TGCAGTGCTAGAATTCCAAGTCGAAATACGCAGTATTTT	2917	6	CD4_C2_IL7R
NPC_SC_1810_PBMC_AAAGATGGTATATGGA	NPC_SC_1810_PBMC	TRA	TRAV12-1	None	TRAJ54	TRAC	543	TRUE	TRUE	CVVGGAQKLVF	TGTGTGGTGGGGGGAGCCCAGAAGCTGGTATTT	1079	2	CD4_C2_IL7R
NPC_SC_1802_PBMC_AAAGATGGTATGAAAC	NPC_SC_1802_PBMC	TRB	TRBV9	TRBD2	TRBJ2-1	TRBC2	536	TRUE	TRUE	CASSGTSGGLNEQFF	TGTGCCAGCAGCGGGACTAGCGGGGGGCTTAATGAGCAGTTCTTC	2005	12	CD8_C5_CX3CR1
NPC_SC_1802_PBMC_AAAGATGGTATGAAAC	NPC_SC_1802_PBMC	TRA	TRAV9-2	None	TRAJ3	TRAC	538	TRUE	TRUE	CALTPYSSASKIIF	TGTGCTCTGACTCCGTACAGCAGTGCTTCCAAGATAATCTTT	5149	13	CD8_C5_CX3CR1
NPC_SC_1808_Tumour_AAAGATGGTCCGAATT	NPC_SC_1808_Tumour	TRB	TRBV2	TRBD2	TRBJ1-5	TRBC1	539	TRUE	TRUE	CASSGPLSGSSNQPQHF	TGTGCCAGCAGTGGGCCACTGTCAGGGAGTAGCAATCAGCCCCAGCATTTT	712	3	CD8_C9_XCL1
NPC_SC_1808_Tumour_AAAGATGGTCCGAATT	NPC_SC_1808_Tumour	TRA	TRAV12-3	None	TRAJ44	TRAC	617	TRUE	TRUE	CAMSDGTASKLTF	TGTGCAATGAGCGACGGCACTGCCAGTAAACTCACCTTT	1778	7	CD8_C9_XCL1
NPC_SC_1816_Tumour_AAAGATGGTCGGATCC	NPC_SC_1816_Tumour	TRA	TRAV13-2	None	TRAJ37	TRAC	550	TRUE	TRUE	CAEPTSPSGNTGKLIF	TGTGCAGAGCCTACCTCCCCCTCTGGCAACACAGGCAAACTAATCTTT	1773	4	CD4_C5_GPR183
NPC_SC_1816_Tumour_AAAGATGGTCGGATCC	NPC_SC_1816_Tumour	TRB	TRBV20-1	None	TRBJ1-2	TRBC1	544	TRUE	TRUE	CSARNPGNYGYTF	TGCAGTGCTAGAAACCCGGGGAACTATGGCTACACCTTC	4972	11	CD4_C5_GPR183
NPC_SC_1807_PBMC_AAAGATGGTCTAAAGA	NPC_SC_1807_PBMC	TRB	TRBV12-3	TRBD1	TRBJ1-4	TRBC1	566	TRUE	TRUE	CASSPMGRGGEKLFF	TGTGCCAGCAGCCCCATGGGTAGAGGTGGTGAAAAACTGTTTTTT	8300	14	CD4_C2_IL7R
NPC_SC_1807_PBMC_AAAGATGGTCTAAAGA	NPC_SC_1807_PBMC	TRA	TRAV13-2	None	TRAJ6	TRAC	547	TRUE	TRUE	CAETRSSGGSYIPTF	TGTGCAGAGACCCGCTCATCAGGAGGAAGCTACATACCTACATTT	1209	3	CD4_C2_IL7R
NPC_SC_1816_Tumour_AAAGATGGTCTAGGTT	NPC_SC_1816_Tumour	TRB	TRBV28	TRBD1	TRBJ2-3	TRBC2	685	TRUE	TRUE	CASSKHLSTEPTDTQYF	TGTGCCAGCAGTAAGCACCTTTCGACAGAACCCACAGATACGCAGTATTTT	5444	15	CD8_C7_GZMK
NPC_SC_1816_Tumour_AAAGATGGTCTAGGTT	NPC_SC_1816_Tumour	TRA	TRAV13-2	None	TRAJ45	TRAC	517	TRUE	TRUE	CAELNDDGGGADGLTF	TGTGCAGAATTAAATGATGACGGAGGAGGTGCTGACGGACTCACCTTT	852	2	CD8_C7_GZMK
NPC_SC_1813_PBMC_AAAGATGGTGACTCAT	NPC_SC_1813_PBMC	TRA	TRAV30	None	TRAJ49	TRAC	601	TRUE	TRUE	CGTEWRGTGNQFYF	TGCGGCACAGAGTGGAGGGGCACCGGTAACCAGTTCTATTTT	2339	5	CD8_C1_LEF1
NPC_SC_1813_PBMC_AAAGATGGTGACTCAT	NPC_SC_1813_PBMC	TRB	TRBV3-1	TRBD1	TRBJ1-2	TRBC1	578	TRUE	TRUE	CASSKLGAGRGYGYTF	TGTGCCAGCAGCAAGCTTGGCGCAGGGCGCGGGTATGGCTACACCTTC	4822	7	CD8_C1_LEF1
NPC_SC_1802_Tumour_AAAGATGGTGATAAAC	NPC_SC_1802_Tumour	TRA	TRAV26-1	None	TRAJ42	TRAC	523	TRUE	TRUE	CIVSRGPLTPGGSQGNLIF	TGCATCGTCAGTCGAGGGCCTTTAACCCCTGGAGGAAGCCAAGGAAATCTCATCTTT	826	4	CD8_C8_MHC
NPC_SC_1802_Tumour_AAAGATGGTGATAAAC	NPC_SC_1802_Tumour	TRB	TRBV7-8	TRBD1	TRBJ2-1	TRBC2	702	TRUE	TRUE	CASTLTGDDNEQFF	TGTGCCAGCACCCTGACAGGGGACGACAATGAGCAGTTCTTC	3084	22	CD8_C8_MHC
NPC_SC_1813_Tumour_AAAGATGGTGCAGGTA	NPC_SC_1813_Tumour	TRB	TRBV6-1	TRBD1	TRBJ1-3	TRBC1	765	TRUE	TRUE	CASRMMTTGTGNTIYF	TGTGCCAGCAGAATGATGACAACAGGGACTGGAAACACCATATATTTT	1375	2	Treg_C2_HSPA1A
NPC_SC_1813_Tumour_AAAGATGGTGCAGGTA	NPC_SC_1813_Tumour	TRA	TRAV12-3	None	TRAJ54	TRAC	551	TRUE	TRUE	CAMTVQGAQKLVF	TGTGCAATGACTGTTCAGGGAGCCCAGAAGCTGGTATTT	2702	4	Treg_C2_HSPA1A
NPC_SC_1816_PBMC_AAAGATGGTTAGTGGG	NPC_SC_1816_PBMC	TRB	TRBV14	TRBD2	TRBJ2-2	TRBC2	521	TRUE	TRUE	CASSQAGGMDGELFF	TGTGCCAGCAGCCAGGCTGGAGGGATGGACGGGGAGCTGTTTTTT	5431	10	CD8_C5_CX3CR1
NPC_SC_1816_PBMC_AAAGATGGTTAGTGGG	NPC_SC_1816_PBMC	TRA	TRAV13-1	None	TRAJ33	TRAC	494	TRUE	TRUE	CAASWYQLIW	TGTGCAGCATCTTGGTATCAGTTAATCTGG	2271	3	CD8_C5_CX3CR1
NPC_SC_1811_Tumour_AAAGATGGTTCAGACT	NPC_SC_1811_Tumour	TRA	TRAV26-1	None	TRAJ17	TRAC	561	TRUE	TRUE	CIVRAKAAGNKLTF	TGCATCGTCCGGGCCAAAGCTGCAGGCAACAAGCTAACTTTT	1059	3	CD4_C4_CCR7
NPC_SC_1811_Tumour_AAAGATGGTTCAGACT	NPC_SC_1811_Tumour	TRB	TRBV5-1	TRBD1	TRBJ2-5	TRBC2	514	TRUE	TRUE	CASSLEGQGGETQYF	TGCGCCAGCAGCTTGGAGGGACAGGGAGGAGAGACCCAGTACTTC	2766	4	CD4_C4_CCR7
NPC_SC_1810_PBMC_AAAGATGGTTGAACTC	NPC_SC_1810_PBMC	TRA	TRAV10	None	TRAJ40	TRAC	529	TRUE	TRUE	CVVSEILYKYIF	TGTGTGGTGAGCGAGATACTCTACAAATACATCTTT	1644	2	CD8_C3_KLRB1
NPC_SC_1810_PBMC_AAAGATGGTTGAACTC	NPC_SC_1810_PBMC	TRB	TRBV30	TRBD1	TRBJ2-2	TRBC2	589	TRUE	TRUE	CAWSFGHNTGELFF	TGTGCCTGGAGTTTCGGACACAACACCGGGGAGCTGTTTTTT	4853	7	CD8_C3_KLRB1
NPC_SC_1816_Tumour_AAAGATGGTTTCCACC	NPC_SC_1816_Tumour	TRA	TRAV17	None	TRAJ4	TRAC	590	TRUE	TRUE	CATDFSGGYNKLIF	TGTGCTACGGATTTTTCTGGTGGCTACAATAAGCTGATTTTT	4198	10	CD8_C10_MKI67
NPC_SC_1816_Tumour_AAAGATGGTTTCCACC	NPC_SC_1816_Tumour	TRB	TRBV6-1	TRBD1	TRBJ1-3	TRBC1	551	TRUE	TRUE	CASRTRDRAAGNTIYF	TGTGCCAGCAGAACCAGGGACAGGGCGGCTGGAAACACCATATATTTT	1261	5	CD8_C10_MKI67
NPC_SC_1813_Tumour_AAAGATGTCAGCATGT	NPC_SC_1813_Tumour	TRB	TRBV7-2	TRBD1	TRBJ1-1	TRBC1	696	TRUE	TRUE	CASSLDPASLNTEAFF	TGTGCCAGCAGCTTAGATCCGGCCAGTCTGAACACTGAAGCTTTCTTT	12796	18	Th1_like_C1_CCR7
NPC_SC_1813_Tumour_AAAGATGTCAGCATGT	NPC_SC_1813_Tumour	TRA	TRAV38-1	None	TRAJ54	TRAC	315	TRUE	TRUE	CAFLGFQGAQKLVF	TGTGCTTTCCTGGGGTTTCAGGGAGCCCAGAAGCTGGTATTT	2202	2	Th1_like_C1_CCR7
NPC_SC_1806_PBMC_AAAGATGTCAGCTGGC	NPC_SC_1806_PBMC	TRB	TRBV19	TRBD2	TRBJ2-1	TRBC2	847	TRUE	TRUE	CASRVGGPGWEQFF	TGTGCCAGTAGAGTGGGAGGCCCAGGGTGGGAGCAGTTCTTC	5797	6	CD4_C3_CD40LG
NPC_SC_1806_PBMC_AAAGATGTCAGCTGGC	NPC_SC_1806_PBMC	TRA	TRAV13-1	None	TRAJ39	TRAC	532	TRUE	TRUE	CAASIRNAGNMLTF	TGTGCAGCAAGTATACGTAATGCAGGCAACATGCTCACCTTT	4985	4	CD4_C3_CD40LG
NPC_SC_1811_Tumour_AAAGATGTCAGTGTTG	NPC_SC_1811_Tumour	TRB	TRBV5-1	None	TRBJ2-1	TRBC2	593	TRUE	TRUE	CASSLRLGPDEQFF	TGCGCCAGCAGCCTGCGGTTGGGCCCGGATGAGCAGTTCTTC	9230	18	Th1_like_C1_CCR7
NPC_SC_1811_Tumour_AAAGATGTCAGTGTTG	NPC_SC_1811_Tumour	TRA	TRAV38-2DV8	None	TRAJ23	TRAC	531	TRUE	TRUE	CAYIGTYYNQGGKLIF	TGTGCTTATATAGGGACTTATTATAACCAGGGAGGAAAGCTTATCTTC	8402	11	Th1_like_C1_CCR7
NPC_SC_1808_Tumour_AAAGATGTCAGTTGAC	NPC_SC_1808_Tumour	TRA	TRAV25	None	TRAJ22	TRAC	599	TRUE	TRUE	CAGAPRPSGSARQLTF	TGTGCAGGGGCCCCGAGACCTTCTGGTTCTGCAAGGCAACTGACCTTT	654	3	CD8_C9_XCL1
NPC_SC_1808_Tumour_AAAGATGTCAGTTGAC	NPC_SC_1808_Tumour	TRB	TRBV19	TRBD1	TRBJ1-1	TRBC1	671	TRUE	TRUE	CASSMGGFSAEAFF	TGTGCCAGTAGTATGGGGGGCTTCAGCGCTGAAGCTTTCTTT	472	5	CD8_C9_XCL1
NPC_SC_1808_PBMC_AAAGATGTCATTATCC	NPC_SC_1808_PBMC	TRA	TRAV26-1	None	TRAJ42	TRAC	600	TRUE	TRUE	CIVSLRGGSQGNLIF	TGCATCGTCAGCCTGCGGGGAGGAAGCCAAGGAAATCTCATCTTT	5828	10	CD4_C2_IL7R
NPC_SC_1808_PBMC_AAAGATGTCATTATCC	NPC_SC_1808_PBMC	TRB	TRBV19	TRBD2	TRBJ2-3	TRBC1	844	TRUE	TRUE	CASSFSGSTDTQYF	TGTGCCAGTAGTTTTAGCGGTAGCACAGATACGCAGTATTTT	2230	10	CD4_C2_IL7R
NPC_SC_1816_PBMC_AAAGATGTCCAAATGC	NPC_SC_1816_PBMC	TRB	TRBV9	TRBD1	TRBJ1-1	TRBC1	540	TRUE	TRUE	CASSAGGQGREAFF	TGTGCCAGCAGCGCAGGGGGACAGGGCCGTGAAGCTTTCTTT	3929	7	CD8_C5_CX3CR1
NPC_SC_1816_PBMC_AAAGATGTCCAAATGC	NPC_SC_1816_PBMC	TRA	TRAV12-2	None	TRAJ17	TRAC	555	TRUE	TRUE	CAVTLFKAAGNKLTF	TGTGCCGTGACCCTTTTTAAAGCTGCAGGCAACAAGCTAACTTTT	1554	2	CD8_C5_CX3CR1
NPC_SC_1808_PBMC_AAAGATGTCCCAGGTG	NPC_SC_1808_PBMC	TRB	TRBV5-1	TRBD1	TRBJ1-2	TRBC1	684	TRUE	TRUE	CASSQGQYYGYTF	TGCGCCAGCAGCCAGGGACAGTACTATGGCTACACCTTC	1489	5	CD8_C5_CX3CR1
NPC_SC_1808_PBMC_AAAGATGTCCCAGGTG	NPC_SC_1808_PBMC	TRA	TRAV24	None	TRAJ52	TRAC	639	TRUE	TRUE	CAFPAGGTSYGKLTF	TGTGCCTTCCCTGCTGGTGGTACTAGCTATGGAAAGCTGACATTT	2153	5	CD8_C5_CX3CR1
NPC_SC_1815_Tumour_AAAGATGTCCTCCTAG	NPC_SC_1815_Tumour	TRB	TRBV9	None	TRBJ2-3	TRBC2	871	TRUE	TRUE	CASSVDISPPSTDTQYF	TGTGCCAGCAGCGTAGACATTAGCCCTCCTAGCACAGATACGCAGTATTTT	8599	27	CD8_C10_MKI67
NPC_SC_1815_Tumour_AAAGATGTCCTCCTAG	NPC_SC_1815_Tumour	TRA	TRAV13-1	None	TRAJ52	TRAC	560	TRUE	TRUE	CAASPAGGTSYGKLTF	TGTGCAGCTTCTCCCGCCGGTGGTACTAGCTATGGAAAGCTGACATTT	6337	14	CD8_C10_MKI67
NPC_SC_1816_PBMC_AAAGATGTCCTCTAGC	NPC_SC_1816_PBMC	TRB	TRBV7-2	TRBD2	TRBJ2-1	TRBC2	686	TRUE	TRUE	CASRTSGSHNEQFF	TGTGCCAGCCGGACTAGCGGGAGCCACAATGAGCAGTTCTTC	15166	32	CD4_C3_CD40LG
NPC_SC_1816_PBMC_AAAGATGTCCTCTAGC	NPC_SC_1816_PBMC	TRA	TRAV8-3	None	TRAJ26	TRAC	684	TRUE	TRUE	CAVAGLYGQNFVF	TGTGCTGTGGCCGGCCTCTATGGTCAGAATTTTGTCTTT	3643	9	CD4_C3_CD40LG
NPC_SC_1802_PBMC_AAAGATGTCGAATCCA	NPC_SC_1802_PBMC	TRB	TRBV25-1	None	TRBJ2-2	TRBC2	697	TRUE	TRUE	CASSDSGGELFF	TGTGCCAGCAGTGATTCTGGTGGGGAGCTGTTTTTT	1917	8	CD8_C5_CX3CR1
NPC_SC_1802_PBMC_AAAGATGTCGAATCCA	NPC_SC_1802_PBMC	TRA	TRAV8-3	None	TRAJ9	TRAC	672	TRUE	TRUE	CAVGTGGGFKTIF	TGTGCTGTGGGTACCGGTGGAGGCTTCAAAACTATCTTT	572	4	CD8_C5_CX3CR1
NPC_SC_1811_Tumour_AAAGATGTCGACGGAA	NPC_SC_1811_Tumour	TRA	TRAV29DV5	None	TRAJ34	TRAC	571	TRUE	TRUE	CAARRSDKLIF	TGTGCAGCAAGGCGAAGCGACAAGCTCATCTTT	2126	4	CD8_C7_GZMK
NPC_SC_1811_Tumour_AAAGATGTCGACGGAA	NPC_SC_1811_Tumour	TRB	TRBV7-9	TRBD2	TRBJ2-7	TRBC2	504	TRUE	TRUE	CASSPQSGSSYEQYF	TGTGCCAGCAGCCCCCAAAGCGGGAGCTCCTACGAGCAGTACTTC	3291	9	CD8_C7_GZMK
NPC_SC_1816_PBMC_AAAGATGTCGCCAAAT	NPC_SC_1816_PBMC	TRA	TRAV13-1	None	TRAJ33	TRAC	516	TRUE	TRUE	CAASWYQLIW	TGTGCAGCATCTTGGTATCAGTTAATCTGG	2271	4	CD8_C5_CX3CR1
NPC_SC_1816_PBMC_AAAGATGTCGCCAAAT	NPC_SC_1816_PBMC	TRB	TRBV14	TRBD2	TRBJ2-2	TRBC2	547	TRUE	TRUE	CASSQAGGMDGELFF	TGTGCCAGCAGCCAGGCTGGAGGGATGGACGGGGAGCTGTTTTTT	2204	5	CD8_C5_CX3CR1
NPC_SC_1808_Tumour_AAAGATGTCGCGGATC	NPC_SC_1808_Tumour	TRB	TRBV28	TRBD1	TRBJ2-7	TRBC2	748	TRUE	TRUE	CASSPTSDSYEQYV	TGTGCCAGCAGCCCCACCTCGGACAGCTACGAGCAGTACGTC	5166	29	CD8_C10_MKI67
NPC_SC_1808_Tumour_AAAGATGTCGCGGATC	NPC_SC_1808_Tumour	TRA	TRAV14DV4	None	TRAJ10	TRAC	648	TRUE	TRUE	CAMREGPTGGGNKLTF	TGTGCAATGAGAGAGGGCCCCACGGGAGGAGGAAACAAACTCACCTTT	2464	11	CD8_C10_MKI67
NPC_SC_1815_Tumour_AAAGATGTCGCGTAGC	NPC_SC_1815_Tumour	TRB	TRBV9	None	TRBJ1-2	TRBC1	680	TRUE	TRUE	CASSVQKGSNYGYTF	TGTGCCAGCAGCGTACAAAAAGGGTCAAACTATGGCTACACCTTC	4468	21	CD8_C8_MHC
NPC_SC_1815_Tumour_AAAGATGTCGCGTAGC	NPC_SC_1815_Tumour	TRA	TRAV13-1	None	TRAJ21	TRAC	554	TRUE	TRUE	CAPSGFNKFYF	TGCGCCCCCTCAGGATTCAACAAATTTTACTTT	3154	12	CD8_C8_MHC
NPC_SC_1808_PBMC_AAAGATGTCGTTTAGG	NPC_SC_1808_PBMC	TRB	TRBV4-1	TRBD1	TRBJ2-7	TRBC2	562	TRUE	TRUE	CASSQGNQGYEQYV	TGCGCCAGCAGCCAAGGTAACCAGGGCTACGAGCAGTACGTC	3230	7	CD8_C4_KLRG1
NPC_SC_1808_PBMC_AAAGATGTCGTTTAGG	NPC_SC_1808_PBMC	TRA	TRAV38-2DV8	None	TRAJ57	TRAC	527	TRUE	TRUE	CAYRSLITQGGSEKLVF	TGTGCTTATAGGAGCCTAATAACTCAGGGCGGATCTGAAAAGCTGGTCTTT	1336	3	CD8_C4_KLRG1
NPC_SC_1813_PBMC_AAAGATGTCTAAGCCA	NPC_SC_1813_PBMC	TRB	TRBV11-3	TRBD1	TRBJ2-2	TRBC2	525	TRUE	TRUE	CASSKGGGQGNTGELFF	TGTGCCAGCAGCAAAGGAGGGGGACAGGGGAACACCGGGGAGCTGTTTTTT	2422	4	CD4_C1_LEF1
NPC_SC_1813_PBMC_AAAGATGTCTAAGCCA	NPC_SC_1813_PBMC	TRA	TRAV9-2	None	TRAJ27	TRAC	489	TRUE	TRUE	CALRAHAGKSTF	TGTGCTCTGAGGGCGCATGCAGGCAAATCAACCTTT	2350	3	CD4_C1_LEF1
NPC_SC_1806_Tumour_AAAGATGTCTACGAGT	NPC_SC_1806_Tumour	TRB	TRBV27	TRBD1	TRBJ2-5	TRBC2	658	TRUE	TRUE	CASRPADREETQYF	TGTGCCAGCAGACCCGCGGACAGGGAAGAGACCCAGTACTTC	2376	3	CD8_C8_MHC
NPC_SC_1806_Tumour_AAAGATGTCTACGAGT	NPC_SC_1806_Tumour	TRA	TRAV5	None	TRAJ34	TRAC	519	TRUE	TRUE	CAESPGDKLIF	TGTGCAGAGAGTCCCGGCGACAAGCTCATCTTT	1381	2	CD8_C8_MHC
NPC_SC_1805_PBMC_AAAGATGTCTCGAGTA	NPC_SC_1805_PBMC	TRA	TRAV8-1	None	TRAJ17	TRAC	587	TRUE	TRUE	CAVNALGAAGNKLTF	TGTGCCGTGAATGCGCTAGGAGCTGCAGGCAACAAGCTAACTTTT	1398	4	CD4_C2_IL7R
NPC_SC_1805_PBMC_AAAGATGTCTCGAGTA	NPC_SC_1805_PBMC	TRB	TRBV11-2	None	TRBJ2-7	TRBC2	689	TRUE	TRUE	CASSLGGVSYSEQYF	TGTGCCAGCAGCTTAGGGGGTGTCAGTTACAGCGAGCAGTACTTC	2785	8	CD4_C2_IL7R
NPC_SC_1805_PBMC_AAAGATGTCTCGCATC	NPC_SC_1805_PBMC	TRB	TRBV2	TRBD2	TRBJ2-5	TRBC2	633	TRUE	TRUE	CASSGGAGGGETQYF	TGTGCCAGCAGTGGAGGCGCGGGGGGAGGAGAGACCCAGTACTTC	5925	15	CD8_C5_CX3CR1
NPC_SC_1805_PBMC_AAAGATGTCTCGCATC	NPC_SC_1805_PBMC	TRA	TRAV14DV4	None	TRAJ30	TRAC	587	TRUE	TRUE	CAMREGGGRDDKIIF	TGTGCAATGAGAGAGGGCGGAGGCAGAGATGACAAGATCATCTTT	3720	9	CD8_C5_CX3CR1
NPC_SC_1808_PBMC_AAAGATGTCTGAGGGA	NPC_SC_1808_PBMC	TRB	TRBV14	None	TRBJ2-1	TRBC2	560	TRUE	TRUE	CASSHGRSSYNEQFF	TGTGCCAGCAGCCATGGACGTAGCTCCTACAATGAGCAGTTCTTC	5296	16	CD8_C5_CX3CR1
NPC_SC_1808_PBMC_AAAGATGTCTGAGGGA	NPC_SC_1808_PBMC	TRA	TRAV24	None	TRAJ23	TRAC	516	TRUE	TRUE	CASPETGKLIF	TGTGCCTCCCCCGAAACCGGAAAGCTTATCTTC	1240	2	CD8_C5_CX3CR1
NPC_SC_1806_PBMC_AAAGATGTCTGATACG	NPC_SC_1806_PBMC	TRB	TRBV20-1	TRBD2	TRBJ2-3	TRBC2	709	TRUE	TRUE	CSARGPWDLTGADTQYF	TGCAGTGCTAGAGGCCCCTGGGACCTTACAGGCGCAGATACGCAGTATTTT	6652	8	CD8_C5_CX3CR1
NPC_SC_1806_PBMC_AAAGATGTCTGATACG	NPC_SC_1806_PBMC	TRA	TRAV1-2	None	TRAJ48	TRAC	552	TRUE	TRUE	CAVGSIGNEKLTF	TGTGCTGTGGGCTCGATTGGAAATGAGAAATTAACCTTT	2844	2	CD8_C5_CX3CR1
NPC_SC_1811_PBMC_AAAGATGTCTGCCAGG	NPC_SC_1811_PBMC	TRB	TRBV15	TRBD1	TRBJ1-1	TRBC1	519	TRUE	TRUE	CATSIGQGETEAFF	TGTGCCACCAGCATCGGACAGGGGGAGACTGAAGCTTTCTTT	4020	6	CD4_C1_LEF1
NPC_SC_1811_PBMC_AAAGATGTCTGCCAGG	NPC_SC_1811_PBMC	TRA	TRAV5	None	TRAJ23	TRAC	612	TRUE	TRUE	CAENNQGGKLIF	TGTGCAGAGAATAACCAGGGAGGAAAGCTTATCTTC	2715	4	CD4_C1_LEF1
NPC_SC_1807_Tumour_AAAGATGTCTGTCTCG	NPC_SC_1807_Tumour	TRB	TRBV4-3	TRBD2	TRBJ2-4	TRBC2	621	TRUE	TRUE	CASSQGRAGDIAKNIQYF	TGCGCCAGCAGCCAAGGCCGAGCGGGGGATATAGCCAAAAACATTCAGTACTTC	8461	28	CD4_C4_CCR7
NPC_SC_1807_Tumour_AAAGATGTCTGTCTCG	NPC_SC_1807_Tumour	TRA	TRAV14DV4	None	TRAJ15	TRAC	597	TRUE	TRUE	CAMDLKQAGTALIF	TGTGCAATGGATCTGAAGCAGGCAGGAACTGCTCTGATCTTT	1741	6	CD4_C4_CCR7
NPC_SC_1808_Tumour_AAAGATGTCTGTGCAA	NPC_SC_1808_Tumour	TRB	TRBV7-6	None	TRBJ2-1	TRBC2	986	TRUE	TRUE	CASSLDPPSSYNEQFF	TGTGCCAGCAGCTTGGATCCTCCAAGCTCCTACAATGAGCAGTTCTTC	3851	17	CD8_C11_PDCD1
NPC_SC_1808_Tumour_AAAGATGTCTGTGCAA	NPC_SC_1808_Tumour	TRA	TRAV14DV4	None	TRAJ15	TRAC	581	TRUE	TRUE	CAMREYNQAGTALIF	TGTGCAATGAGAGAGTACAACCAGGCAGGAACTGCTCTGATCTTT	798	5	CD8_C11_PDCD1
NPC_SC_1807_Tumour_AAAGATGTCTTGAGAC	NPC_SC_1807_Tumour	TRB	TRBV24-1	TRBD2	TRBJ2-1	TRBC2	501	TRUE	TRUE	CATSDRRLAGVGYNEQFF	TGTGCCACCAGTGACCGGAGACTAGCGGGAGTGGGTTACAATGAGCAGTTCTTC	976	4	CD8_C7_GZMK
NPC_SC_1807_Tumour_AAAGATGTCTTGAGAC	NPC_SC_1807_Tumour	TRA	TRAV8-2	None	TRAJ50	TRAC	661	TRUE	TRUE	CATGGTSYDKVIF	TGTGCCACCGGGGGGACCTCCTACGACAAGGTGATATTT	780	3	CD8_C7_GZMK
NPC_SC_1802_Tumour_AAAGCAAAGAAACCGC	NPC_SC_1802_Tumour	TRB	TRBV6-3	None	TRBJ2-7	TRBC1	705	TRUE	TRUE	CATKDVAYEQYF	TGTGCCACTAAGGACGTTGCCTACGAGCAGTACTTC	1659	12	CD8_C11_PDCD1
NPC_SC_1802_Tumour_AAAGCAAAGAAACCGC	NPC_SC_1802_Tumour	TRA	TRAV14DV4	None	TRAJ48	TRAC	595	TRUE	TRUE	CAMREGVHFGNEKLTF	TGTGCAATGAGAGAGGGCGTCCACTTTGGAAATGAGAAATTAACCTTT	902	6	CD8_C11_PDCD1
NPC_SC_1815_PBMC_AAAGCAAAGAAGGTGA	NPC_SC_1815_PBMC	TRB	TRBV10-2	None	TRBJ2-7	TRBC2	674	TRUE	TRUE	CASSPEGYEQYF	TGCGCCAGCAGCCCTGAGGGCTACGAGCAGTACTTC	4020	8	CD8_C5_CX3CR1
NPC_SC_1815_PBMC_AAAGCAAAGAAGGTGA	NPC_SC_1815_PBMC	TRA	TRAV19	None	TRAJ47	TRAC	571	TRUE	TRUE	CALSDLPMEYGNKLVF	TGTGCTCTGAGTGACCTTCCCATGGAATATGGAAACAAGCTGGTCTTT	1098	2	CD8_C5_CX3CR1
NPC_SC_1807_PBMC_AAAGCAAAGACGCAAC	NPC_SC_1807_PBMC	TRB	TRBV28	TRBD2	TRBJ2-7	TRBC2	654	TRUE	TRUE	CASSYGSSYEQYF	TGTGCCAGCAGTTACGGGAGCTCCTACGAGCAGTACTTC	3845	8	CD8_C5_CX3CR1
NPC_SC_1807_PBMC_AAAGCAAAGACGCAAC	NPC_SC_1807_PBMC	TRA	TRAV12-2	None	TRAJ15	TRAC	549	TRUE	TRUE	CAVPNQAGTALIF	TGTGCCGTGCCCAACCAGGCAGGAACTGCTCTGATCTTT	2328	3	CD8_C5_CX3CR1
NPC_SC_1813_Tumour_AAAGCAAAGAGAACAG	NPC_SC_1813_Tumour	TRB	TRBV30	None	TRBJ1-5	TRBC1	631	TRUE	TRUE	CAWSVPYSNQPQHF	TGTGCCTGGAGTGTACCCTATAGCAATCAGCCCCAGCATTTT	2370	3	CD8_C11_PDCD1
NPC_SC_1813_Tumour_AAAGCAAAGAGAACAG	NPC_SC_1813_Tumour	TRA	TRAV8-1	None	TRAJ7	TRAC	721	TRUE	TRUE	CAVTSGDYGNNRLAF	TGTGCCGTGACCTCGGGAGACTATGGGAACAACAGACTCGCTTTT	1581	5	CD8_C11_PDCD1
NPC_SC_1805_Tumour_AAAGCAAAGAGGTTGC	NPC_SC_1805_Tumour	TRB	TRBV10-3	None	TRBJ2-7	TRBC2	577	TRUE	TRUE	CAISESSATTAYEQYF	TGTGCCATCAGTGAGTCGAGTGCCACGACTGCCTACGAGCAGTACTTC	12007	20	CD4_C4_CCR7
NPC_SC_1805_Tumour_AAAGCAAAGAGGTTGC	NPC_SC_1805_Tumour	TRA	TRAV8-4	None	TRAJ7	TRAC	697	TRUE	TRUE	CAVAPYGNNRLAF	TGTGCTGTGGCGCCCTATGGGAACAACAGACTCGCTTTT	1936	5	CD4_C4_CCR7
NPC_SC_1811_PBMC_AAAGCAAAGATGGCGT	NPC_SC_1811_PBMC	TRB	TRBV10-1	TRBD1	TRBJ2-2	TRBC2	482	TRUE	TRUE	CASSDSAQGNTGELFF	TGCGCCAGCAGTGATTCCGCACAGGGGAACACCGGGGAGCTGTTTTTT	1779	2	CD4_C2_IL7R
NPC_SC_1811_PBMC_AAAGCAAAGATGGCGT	NPC_SC_1811_PBMC	TRA	TRAV5	None	TRAJ16	TRAC	581	TRUE	TRUE	CAETPSDGQKLLF	TGTGCAGAGACCCCTTCAGATGGCCAGAAGCTGCTCTTT	1713	2	CD4_C2_IL7R
NPC_SC_1808_Tumour_AAAGCAAAGCGTGAGT	NPC_SC_1808_Tumour	TRB	TRBV11-2	TRBD1	TRBJ2-2	TRBC2	606	TRUE	TRUE	CASRLVRGAGELFF	TGTGCCAGCAGACTAGTTAGGGGGGCCGGGGAGCTGTTTTTT	2024	15	CD8_C8_MHC
NPC_SC_1808_Tumour_AAAGCAAAGCGTGAGT	NPC_SC_1808_Tumour	TRA	TRAV35	None	TRAJ42	TRAC	466	TRUE	TRUE	CAGQLSRGSQGNLIF	TGTGCTGGGCAGCTCTCCCGAGGAAGCCAAGGAAATCTCATCTTT	560	2	CD8_C8_MHC
NPC_SC_1816_Tumour_AAAGCAAAGCTCCTCT	NPC_SC_1816_Tumour	TRB	TRBV11-2	TRBD2	TRBJ2-7	TRBC2	559	TRUE	TRUE	CASSFAGSGYEQYF	TGTGCCAGCAGCTTCGCCGGGAGTGGGTACGAGCAGTACTTC	3218	9	CD8_C11_PDCD1
NPC_SC_1816_Tumour_AAAGCAAAGCTCCTCT	NPC_SC_1816_Tumour	TRA	TRAV12-2	None	TRAJ26	TRAC	543	TRUE	TRUE	CAVNTHGQNFVF	TGTGCCGTGAATACCCATGGTCAGAATTTTGTCTTT	1027	3	CD8_C11_PDCD1
NPC_SC_1810_PBMC_AAAGCAAAGCTCTCGG	NPC_SC_1810_PBMC	TRA	TRAV26-1	None	TRAJ31	TRAC	618	TRUE	TRUE	CIVSAARLMF	TGCATCGTCAGTGCCGCCAGACTCATGTTT	4698	5	CD8_C3_KLRB1
NPC_SC_1810_PBMC_AAAGCAAAGCTCTCGG	NPC_SC_1810_PBMC	TRB	TRBV7-8	TRBD2	TRBJ2-7	TRBC2	529	TRUE	TRUE	CASSAQTGTSLYEQYF	TGTGCCAGCAGCGCCCAAACGGGGACTAGTCTCTACGAGCAGTACTTC	1687	4	CD8_C3_KLRB1
NPC_SC_1815_Tumour_AAAGCAAAGGCAATTA	NPC_SC_1815_Tumour	TRA	TRAV38-2DV8	None	TRAJ40	TRAC	563	TRUE	TRUE	CASSRAGTYKYIF	TGTGCTTCCTCGAGAGCGGGAACCTACAAATACATCTTT	9956	24	Th1_like_C2_TNF
NPC_SC_1815_Tumour_AAAGCAAAGGCAATTA	NPC_SC_1815_Tumour	TRB	TRBV5-4	None	TRBJ1-3	TRBC1	733	TRUE	TRUE	CASSLGALPPGNTIYF	TGTGCCAGCAGCTTGGGTGCTCTCCCCCCGGGAAACACCATATATTTT	1032	6	Th1_like_C2_TNF
NPC_SC_1806_PBMC_AAAGCAAAGGCCATAG	NPC_SC_1806_PBMC	TRA	TRAV4	None	TRAJ15	TRAC	507	TRUE	TRUE	CLVGPNQAGTALIF	TGCCTCGTGGGTCCCAACCAGGCAGGAACTGCTCTGATCTTT	19681	11	CD4_C3_CD40LG
NPC_SC_1806_PBMC_AAAGCAAAGGCCATAG	NPC_SC_1806_PBMC	TRB	TRBV25-1	TRBD1	TRBJ1-1	TRBC1	762	TRUE	TRUE	CASSPGGQGAMNTEAFF	TGTGCCAGCAGTCCCGGGGGACAGGGGGCCATGAACACTGAAGCTTTCTTT	9828	7	CD4_C3_CD40LG
NPC_SC_1808_PBMC_AAAGCAAAGGGAACGG	NPC_SC_1808_PBMC	TRA	TRAV6	None	TRAJ9	TRAC	511	TRUE	TRUE	CALASNTGGFKTIF	TGTGCTCTAGCCTCAAATACTGGAGGCTTCAAAACTATCTTT	1616	3	CD8_C5_CX3CR1
NPC_SC_1808_PBMC_AAAGCAAAGGGAACGG	NPC_SC_1808_PBMC	TRB	TRBV5-6	None	TRBJ1-2	TRBC1	839	TRUE	TRUE	CASSLDPGVNYGYTF	TGTGCCAGCAGCTTGGACCCCGGGGTCAACTATGGCTACACCTTC	1618	5	CD8_C5_CX3CR1
NPC_SC_1808_PBMC_AAAGCAAAGGGTCGAT	NPC_SC_1808_PBMC	TRB	TRBV10-3	TRBD1	TRBJ2-1	TRBC2	546	TRUE	TRUE	CAISDPFSDSSSYNEQFF	TGTGCCATCAGTGATCCATTCTCGGACAGCTCTTCCTACAATGAGCAGTTCTTC	4604	11	CD4_C2_IL7R
NPC_SC_1808_PBMC_AAAGCAAAGGGTCGAT	NPC_SC_1808_PBMC	TRA	TRAV16	None	TRAJ53	TRAC	581	TRUE	TRUE	CALLAWNSGGSNYKLTF	TGTGCTCTCTTAGCCTGGAATAGTGGAGGTAGCAACTATAAACTGACATTT	1645	4	CD4_C2_IL7R
NPC_SC_1802_Tumour_AAAGCAAAGGTGCTTT	NPC_SC_1802_Tumour	TRB	TRBV19	None	TRBJ2-3	TRBC2	674	TRUE	TRUE	CASRNRQDTQYF	TGTGCCAGTAGAAACAGGCAAGATACGCAGTATTTT	1091	10	CD8_C11_PDCD1
NPC_SC_1802_Tumour_AAAGCAAAGGTGCTTT	NPC_SC_1802_Tumour	TRA	TRAV17	None	TRAJ47	TRAC	591	TRUE	TRUE	CATVPPMEYGNKLVF	TGTGCTACGGTCCCTCCCATGGAATATGGAAACAAGCTGGTCTTT	465	3	CD8_C11_PDCD1
NPC_SC_1808_Tumour_AAAGCAAAGGTTACCT	NPC_SC_1808_Tumour	TRB	TRBV12-3	TRBD1	TRBJ2-1	TRBC2	565	TRUE	TRUE	CASSFGGNEQFF	TGTGCCAGCAGTTTCGGGGGCAATGAGCAGTTCTTC	4686	27	CD8_C8_MHC
NPC_SC_1808_Tumour_AAAGCAAAGGTTACCT	NPC_SC_1808_Tumour	TRA	TRAV13-1	None	TRAJ23	TRAC	572	TRUE	TRUE	CAASPRGGRGKLIF	TGTGCAGCAAGCCCCAGAGGTGGGCGAGGAAAGCTTATCTTC	5020	22	CD8_C8_MHC
NPC_SC_1808_Tumour_AAAGCAAAGTATGACA	NPC_SC_1808_Tumour	TRB	TRBV5-1	TRBD1	TRBJ1-1	TRBC1	527	TRUE	TRUE	CASSFGTGYTEAFF	TGCGCCAGCAGCTTCGGGACAGGGTACACTGAAGCTTTCTTT	2614	15	CD8_C11_PDCD1
NPC_SC_1808_Tumour_AAAGCAAAGTATGACA	NPC_SC_1808_Tumour	TRA	TRAV1-1	None	TRAJ22	TRAC	536	TRUE	TRUE	CAVREAKSGSARQLTF	TGCGCTGTGAGAGAAGCGAAATCTGGTTCTGCAAGGCAACTGACCTTT	859	3	CD8_C11_PDCD1
NPC_SC_1808_PBMC_AAAGCAAAGTCCAGGA	NPC_SC_1808_PBMC	TRB	TRBV6-3	None	TRBJ2-1	TRBC2	575	TRUE	TRUE	CASSYRDEQFF	TGTGCCAGCAGTTACAGGGATGAGCAGTTCTTC	3744	9	CD8_C5_CX3CR1
NPC_SC_1808_PBMC_AAAGCAAAGTCCAGGA	NPC_SC_1808_PBMC	TRA	TRAV41	None	TRAJ31	TRAC	643	TRUE	TRUE	CAVMKGSARLMF	TGTGCTGTCATGAAAGGGAGTGCCAGACTCATGTTT	2998	7	CD8_C5_CX3CR1
NPC_SC_1808_Tumour_AAAGCAAAGTGGTAGC	NPC_SC_1808_Tumour	TRB	TRBV19	TRBD1	TRBJ1-2	TRBC1	680	TRUE	TRUE	CASSLQGVNYGYTF	TGTGCCAGTAGTTTACAGGGTGTTAACTATGGCTACACCTTC	1257	11	Th1_like_C1_CCR7
NPC_SC_1808_Tumour_AAAGCAAAGTGGTAGC	NPC_SC_1808_Tumour	TRA	TRAV8-3	None	TRAJ15	TRAC	680	TRUE	TRUE	CAVGEPGQAGTALIF	TGTGCTGTGGGTGAACCGGGCCAGGCAGGAACTGCTCTGATCTTT	338	4	Th1_like_C1_CCR7
NPC_SC_1815_PBMC_AAAGCAAAGTGGTCCC	NPC_SC_1815_PBMC	TRA	TRAV5	None	TRAJ26	TRAC	556	TRUE	TRUE	CAESMDNYGQNFVF	TGTGCAGAGAGTATGGATAACTATGGTCAGAATTTTGTCTTT	2048	4	CD8_C5_CX3CR1
NPC_SC_1815_PBMC_AAAGCAAAGTGGTCCC	NPC_SC_1815_PBMC	TRB	TRBV7-8	TRBD2	TRBJ2-1	TRBC1	599	TRUE	TRUE	CASSLNGRLNEQFF	TGTGCCAGCAGCTTAAACGGGCGGTTAAATGAGCAGTTCTTC	2431	5	CD8_C5_CX3CR1
NPC_SC_1805_Tumour_AAAGCAAAGTGTTGAA	NPC_SC_1805_Tumour	TRB	TRBV4-2	TRBD1	TRBJ2-3	TRBC1	764	TRUE	TRUE	CASSQEWGPSTDTQYF	TGTGCCAGCAGCCAAGAGTGGGGGCCGAGCACAGATACGCAGTATTTT	5005	12	Th1_like_C1_CCR7
NPC_SC_1805_Tumour_AAAGCAAAGTGTTGAA	NPC_SC_1805_Tumour	TRA	TRAV13-1	None	TRAJ30	TRAC	504	TRUE	TRUE	CAAKVYDKIIF	TGTGCAGCAAAAGTCTATGACAAGATCATCTTT	2023	3	Th1_like_C1_CCR7
NPC_SC_1807_Tumour_AAAGCAACAAAGAATC	NPC_SC_1807_Tumour	TRB	TRBV7-3	TRBD1	TRBJ2-3	TRBC2	536	TRUE	TRUE	CASSLTRGTDTQYF	TGTGCCAGCAGCTTAACCAGGGGGACAGATACGCAGTATTTT	3813	13	CD8_C11_PDCD1
NPC_SC_1807_Tumour_AAAGCAACAAAGAATC	NPC_SC_1807_Tumour	TRA	TRAV3	None	TRAJ43	TRAC	682	TRUE	TRUE	CAVRDGGNNDMRF	TGTGCTGTGAGAGACGGAGGGAACAATGACATGCGCTTT	1633	4	CD8_C11_PDCD1
NPC_SC_1802_PBMC_AAAGCAACAATGGATA	NPC_SC_1802_PBMC	TRB	TRBV6-5	TRBD1	TRBJ1-5	TRBC1	736	TRUE	TRUE	CASRRGSSQPQHF	TGTGCCTCACGAAGGGGTTCCAGTCAGCCCCAGCATTTT	1823	9	CD4_C1_LEF1
NPC_SC_1802_PBMC_AAAGCAACAATGGATA	NPC_SC_1802_PBMC	TRA	TRAV19	None	TRAJ9	TRAC	579	TRUE	TRUE	CALSEDSTGGFKTIF	TGTGCTCTGAGTGAGGACAGTACTGGAGGCTTCAAAACTATCTTT	2320	9	CD4_C1_LEF1
NPC_SC_1807_Tumour_AAAGCAACAATGTTGC	NPC_SC_1807_Tumour	TRB	TRBV29-1	None	TRBJ2-2	TRBC2	651	TRUE	TRUE	CSVASSGTGELFF	TGCAGCGTTGCCAGTTCGGGCACCGGGGAGCTGTTTTTT	8602	25	Th1_like_C2_TNF
NPC_SC_1807_Tumour_AAAGCAACAATGTTGC	NPC_SC_1807_Tumour	TRA	TRAV8-3	None	TRAJ42	TRAC	881	TRUE	TRUE	CAVGAGGGSQGNLIF	TGTGCTGTGGGTGCGGGGGGAGGAAGCCAAGGAAATCTCATCTTT	2901	15	Th1_like_C2_TNF
NPC_SC_1805_PBMC_AAAGCAACAATTCCTT	NPC_SC_1805_PBMC	TRB	TRBV2	TRBD2	TRBJ2-5	TRBC1	734	TRUE	TRUE	CASSGGAGGGETQYF	TGTGCCAGCAGTGGAGGCGCGGGGGGAGGAGAGACCCAGTACTTC	4331	11	CD8_C5_CX3CR1
NPC_SC_1805_PBMC_AAAGCAACAATTCCTT	NPC_SC_1805_PBMC	TRA	TRAV14DV4	None	TRAJ30	TRAC	576	TRUE	TRUE	CAMREGGGRDDKIIF	TGTGCAATGAGAGAGGGCGGAGGCAGAGATGACAAGATCATCTTT	1682	3	CD8_C5_CX3CR1
NPC_SC_1806_PBMC_AAAGCAACACAAGTAA	NPC_SC_1806_PBMC	TRB	TRBV25-1	None	TRBJ2-2	TRBC2	502	TRUE	TRUE	CASSAGELFF	TGTGCCAGCAGCGCAGGGGAGCTGTTTTTT	8993	5	CD8_C5_CX3CR1
NPC_SC_1806_PBMC_AAAGCAACACAAGTAA	NPC_SC_1806_PBMC	TRA	TRAV13-1	None	TRAJ22	TRAC	473	TRUE	TRUE	CAVSLGSARQLTF	TGTGCAGTCTCTCTTGGTTCTGCAAGGCAACTGACCTTT	5073	2	CD8_C5_CX3CR1
NPC_SC_1808_PBMC_AAAGCAACACACCGCA	NPC_SC_1808_PBMC	TRB	TRBV7-9	TRBD1	TRBJ2-6	TRBC2	742	TRUE	TRUE	CASSSGDRFSGANVLTF	TGTGCCAGCAGCTCCGGTGACAGGTTCTCTGGGGCCAACGTCCTGACTTTC	3685	11	CD4_C2_IL7R
NPC_SC_1808_PBMC_AAAGCAACACACCGCA	NPC_SC_1808_PBMC	TRA	TRAV13-2	None	TRAJ43	TRAC	565	TRUE	TRUE	CAETYNNNDMRF	TGTGCAGAGACATACAATAACAATGACATGCGCTTT	2298	4	CD4_C2_IL7R
NPC_SC_1816_PBMC_AAAGCAACACAGCCCA	NPC_SC_1816_PBMC	TRB	TRBV12-4	TRBD2	TRBJ2-3	TRBC2	696	TRUE	TRUE	CASSFVIAGVLTDTQYF	TGTGCCAGCAGTTTCGTTATAGCGGGAGTTTTAACAGATACGCAGTATTTT	4072	8	CD8_C1_LEF1
NPC_SC_1816_PBMC_AAAGCAACACAGCCCA	NPC_SC_1816_PBMC	TRA	TRAV36DV7	None	TRAJ54	TRAC	583	TRUE	TRUE	CAVEAEIQGAQKLVF	TGTGCTGTGGAGGCGGAGATTCAGGGAGCCCAGAAGCTGGTATTT	1590	3	CD8_C1_LEF1
NPC_SC_1810_Tumour_AAAGCAACACCCTATC	NPC_SC_1810_Tumour	TRA	TRAV26-1	None	TRAJ22	TRAC	505	TRUE	TRUE	CIVQKGSARQLTF	TGCATCGTCCAAAAGGGTTCTGCAAGGCAACTGACCTTT	2352	2	Treg_C2_HSPA1A
NPC_SC_1810_Tumour_AAAGCAACACCCTATC	NPC_SC_1810_Tumour	TRB	TRBV28	TRBD1	TRBJ1-4	TRBC1	673	TRUE	TRUE	CASSPRMTGKREKLFF	TGTGCCAGCAGCCCCCGCATGACAGGGAAAAGGGAAAAACTGTTTTTT	6641	9	Treg_C2_HSPA1A
NPC_SC_1815_Tumour_AAAGCAACACCTCGTT	NPC_SC_1815_Tumour	TRB	TRBV12-4	TRBD1	TRBJ1-5	TRBC1	507	TRUE	TRUE	CASSTGANQPQHF	TGTGCCAGCAGTACAGGGGCAAATCAGCCCCAGCATTTT	1647	5	CD8_C11_PDCD1
NPC_SC_1815_Tumour_AAAGCAACACCTCGTT	NPC_SC_1815_Tumour	TRA	TRAV19	None	TRAJ37	TRAC	563	TRUE	TRUE	CALKSGNTGKLIF	TGTGCTCTGAAGTCTGGCAACACAGGCAAACTAATCTTT	1446	4	CD8_C11_PDCD1
NPC_SC_1802_PBMC_AAAGCAACACGCATCG	NPC_SC_1802_PBMC	TRA	TRAV41	None	TRAJ50	TRAC	624	TRUE	TRUE	CAVEKTSYDKVIF	TGTGCTGTCGAAAAAACCTCCTACGACAAGGTGATATTT	1917	7	CD4_C2_IL7R
NPC_SC_1802_PBMC_AAAGCAACACGCATCG	NPC_SC_1802_PBMC	TRB	TRBV2	TRBD1	TRBJ1-6	TRBC1	549	TRUE	TRUE	CASRGTGTLLHF	TGTGCCAGCAGGGGGACAGGGACCCTCCTCCACTTT	2162	7	CD4_C2_IL7R
NPC_SC_1807_PBMC_AAAGCAACAGATTGCT	NPC_SC_1807_PBMC	TRB	TRBV29-1	TRBD2	TRBJ2-3	TRBC2	565	TRUE	TRUE	CSVEGSIGLANTDTQYF	TGCAGCGTTGAAGGTTCCATAGGACTAGCGAACACAGATACGCAGTATTTT	5326	9	CD8_C5_CX3CR1
NPC_SC_1807_PBMC_AAAGCAACAGATTGCT	NPC_SC_1807_PBMC	TRA	TRAV21	None	TRAJ58	TRAC	520	TRUE	TRUE	CAVRETSGSRLTF	TGTGCTGTGAGAGAAACCAGTGGCTCTAGGTTGACCTTT	3925	4	CD8_C5_CX3CR1
NPC_SC_1815_PBMC_AAAGCAACAGCATGAG	NPC_SC_1815_PBMC	TRB	TRBV3-1	TRBD2	TRBJ1-4	TRBC1	530	TRUE	TRUE	CASSQGGGTNEKLFF	TGTGCCAGCAGCCAAGGGGGAGGCACTAATGAAAAACTGTTTTTT	8733	18	CD8_C1_LEF1
NPC_SC_1815_PBMC_AAAGCAACAGCATGAG	NPC_SC_1815_PBMC	TRA	TRAV4	None	TRAJ44	TRAC	512	TRUE	TRUE	CLVGPGPRTGTASKLTF	TGCCTCGTGGGTCCTGGCCCTAGGACCGGCACTGCCAGTAAACTCACCTTT	2529	5	CD8_C1_LEF1
NPC_SC_1813_PBMC_AAAGCAACAGCCTATA	NPC_SC_1813_PBMC	TRB	TRBV7-9	TRBD1	TRBJ1-2	TRBC1	516	TRUE	TRUE	CASSLQGSYGYTF	TGTGCCAGCAGCTTACAGGGTAGTTATGGCTACACCTTC	9162	12	CD4_C1_LEF1
NPC_SC_1813_PBMC_AAAGCAACAGCCTATA	NPC_SC_1813_PBMC	TRA	TRAV8-6	None	TRAJ16	TRAC	616	TRUE	TRUE	CAVGPDGQKLLF	TGTGCTGTGGGACCAGATGGCCAGAAGCTGCTCTTT	1223	3	CD4_C1_LEF1
NPC_SC_1816_PBMC_AAAGCAACAGCTCGCA	NPC_SC_1816_PBMC	TRB	TRBV20-1	TRBD2	TRBJ2-7	TRBC2	711	TRUE	TRUE	CSAREGTGLTYEQYF	TGCAGTGCTAGAGAAGGTACAGGACTAACCTACGAGCAGTACTTC	6012	13	CD8_C5_CX3CR1
NPC_SC_1816_PBMC_AAAGCAACAGCTCGCA	NPC_SC_1816_PBMC	TRA	TRAV19	None	TRAJ4	TRAC	571	TRUE	TRUE	CALMSTSGGYNKLIF	TGTGCTCTGATGAGTACTTCTGGTGGCTACAATAAGCTGATTTTT	5116	10	CD8_C5_CX3CR1
NPC_SC_1802_PBMC_AAAGCAACAGCTGTGC	NPC_SC_1802_PBMC	TRB	TRBV5-5	None	TRBJ1-5	TRBC1	882	TRUE	TRUE	CASSLEGTAQPQHF	TGTGCCAGCAGCTTGGAAGGAACGGCCCAGCCCCAGCATTTT	5780	25	CD8_C5_CX3CR1
NPC_SC_1802_PBMC_AAAGCAACAGCTGTGC	NPC_SC_1802_PBMC	TRA	TRAV20	None	TRAJ45	TRAC	582	TRUE	TRUE	CAPSYSGGGADGLTF	TGTGCTCCATCGTATTCAGGAGGAGGTGCTGACGGACTCACCTTT	3864	10	CD8_C5_CX3CR1
NPC_SC_1810_PBMC_AAAGCAACAGGAACGT	NPC_SC_1810_PBMC	TRB	TRBV20-1	None	TRBJ2-5	TRBC2	522	TRUE	TRUE	CSATPAGETQYF	TGCAGTGCTACCCCCGCCGGGGAGACCCAGTACTTC	7156	10	CD4_C2_IL7R
NPC_SC_1810_PBMC_AAAGCAACAGGAACGT	NPC_SC_1810_PBMC	TRA	TRAV13-1	None	TRAJ9	TRAC	518	TRUE	TRUE	CAASTGGFKTIF	TGTGCAGCAAGTACTGGAGGCTTCAAAACTATCTTT	2995	3	CD4_C2_IL7R
NPC_SC_1802_Tumour_AAAGCAACAGTGAGTG	NPC_SC_1802_Tumour	TRA	TRAV20	None	TRAJ49	TRAC	515	TRUE	TRUE	CAVQAVPNTGNQFYF	TGTGCTGTGCAGGCGGTCCCGAACACCGGTAACCAGTTCTATTTT	1892	8	CD8_C8_MHC
NPC_SC_1802_Tumour_AAAGCAACAGTGAGTG	NPC_SC_1802_Tumour	TRB	TRBV27	None	TRBJ2-7	TRBC2	635	TRUE	TRUE	CASTLKGPPFSYEQYF	TGTGCCAGCACCCTAAAGGGTCCGCCGTTCTCCTACGAGCAGTACTTC	2067	17	CD8_C8_MHC
NPC_SC_1816_Tumour_AAAGCAACAGTTTACG	NPC_SC_1816_Tumour	TRB	TRBV4-1	None	TRBJ2-1	TRBC2	692	TRUE	TRUE	CASSQEARSYNEQFF	TGCGCCAGCAGCCAAGAGGCGAGGTCCTACAATGAGCAGTTCTTC	6608	18	CD8_C9_XCL1
NPC_SC_1816_Tumour_AAAGCAACAGTTTACG	NPC_SC_1816_Tumour	TRA	TRAV14DV4	None	TRAJ31	TRAC	704	TRUE	TRUE	CAMREGNNNARLMF	TGTGCAATGAGAGAGGGGAATAACAATGCCAGACTCATGTTT	1518	4	CD8_C9_XCL1
NPC_SC_1815_PBMC_AAAGCAACATGACATC	NPC_SC_1815_PBMC	TRB	TRBV3-1	TRBD2	TRBJ2-7	TRBC2	736	TRUE	TRUE	CASSRGQGLSYEQYF	TGTGCCAGCAGCCGAGGGCAGGGACTGTCCTACGAGCAGTACTTC	11711	27	Treg_C1_SELL
NPC_SC_1815_PBMC_AAAGCAACATGACATC	NPC_SC_1815_PBMC	TRA	TRAV17	None	TRAJ52	TRAC	603	TRUE	TRUE	CATAGGTSYGKLTF	TGTGCTACGGCCGGTGGTACTAGCTATGGAAAGCTGACATTT	1967	5	Treg_C1_SELL
NPC_SC_1807_PBMC_AAAGCAACATGGTTGT	NPC_SC_1807_PBMC	TRB	TRBV18	TRBD1	TRBJ2-2	TRBC2	763	TRUE	TRUE	CASSPRDRPTGELFF	TGTGCCAGCTCACCTAGGGACAGACCCACCGGGGAGCTGTTTTTT	5732	9	CD4_C1_LEF1
NPC_SC_1807_PBMC_AAAGCAACATGGTTGT	NPC_SC_1807_PBMC	TRA	TRAV29DV5	None	TRAJ9	TRAC	579	TRUE	TRUE	CAASVGTGGFKTIF	TGTGCAGCAAGCGTAGGTACTGGAGGCTTCAAAACTATCTTT	3888	5	CD4_C1_LEF1
NPC_SC_1808_Tumour_AAAGCAACATGTCGAT	NPC_SC_1808_Tumour	TRB	TRBV12-3	TRBD1	TRBJ2-1	TRBC2	561	TRUE	TRUE	CASSFGGNEQFF	TGTGCCAGCAGTTTCGGGGGCAATGAGCAGTTCTTC	1657	10	CD8_C9_XCL1
NPC_SC_1808_Tumour_AAAGCAACATGTCGAT	NPC_SC_1808_Tumour	TRA	TRAV13-1	None	TRAJ23	TRAC	506	TRUE	TRUE	CAASPRGGRGKLIF	TGTGCAGCAAGCCCCAGAGGTGGGCGAGGAAAGCTTATCTTC	773	3	CD8_C9_XCL1
NPC_SC_1802_Tumour_AAAGCAACATTTCACT	NPC_SC_1802_Tumour	TRB	TRBV29-1	None	TRBJ2-3	TRBC2	655	TRUE	TRUE	CSGEGGDTQYF	TGCAGCGGGGAAGGCGGAGATACGCAGTATTTT	514	6	CD8_C7_GZMK
NPC_SC_1802_Tumour_AAAGCAACATTTCACT	NPC_SC_1802_Tumour	TRA	TRAV16	None	TRAJ44	TRAC	549	TRUE	TRUE	CAPRLGTASKLTF	TGTGCTCCCCGGTTGGGCACTGCCAGTAAACTCACCTTT	741	5	CD8_C7_GZMK
NPC_SC_1816_PBMC_AAAGCAAGTAGGAGTC	NPC_SC_1816_PBMC	TRB	TRBV5-1	TRBD2	TRBJ1-2	TRBC1	635	TRUE	TRUE	CASSHGRANYGYTF	TGCGCCAGCAGCCACGGGAGAGCTAACTATGGCTACACCTTC	11658	20	CD4_C2_IL7R
NPC_SC_1816_PBMC_AAAGCAAGTAGGAGTC	NPC_SC_1816_PBMC	TRA	TRAV19	None	TRAJ48	TRAC	764	TRUE	TRUE	CALSEAAPGGNEKLTF	TGTGCTCTGAGTGAGGCGGCCCCGGGCGGAAATGAGAAATTAACCTTT	4392	9	CD4_C2_IL7R
NPC_SC_1808_Tumour_AAAGCAAGTCAACTGT	NPC_SC_1808_Tumour	TRB	TRBV6-6	TRBD1	TRBJ1-3	TRBC1	545	TRUE	TRUE	CASSYPQDTRSTIYF	TGTGCCAGCAGTTACCCGCAGGACACCAGAAGCACCATATATTTT	1555	11	CD8_C8_MHC
NPC_SC_1808_Tumour_AAAGCAAGTCAACTGT	NPC_SC_1808_Tumour	TRA	TRAV19	None	TRAJ43	TRAC	559	TRUE	TRUE	CALSEAYDMRF	TGTGCTCTGAGTGAGGCGTATGACATGCGCTTT	1021	4	CD8_C8_MHC
NPC_SC_1816_Tumour_AAAGCAAGTCAATACC	NPC_SC_1816_Tumour	TRB	TRBV19	None	TRBJ1-5	TRBC1	840	TRUE	TRUE	CASSISDYQPQHF	TGTGCCAGTAGTATTTCTGATTATCAGCCCCAGCATTTT	2479	9	CD4_C5_GPR183
NPC_SC_1816_Tumour_AAAGCAAGTCAATACC	NPC_SC_1816_Tumour	TRA	TRAV3	None	TRAJ6	TRAC	692	TRUE	TRUE	CAVREVSGGSYIPTF	TGTGCTGTGAGGGAGGTATCAGGAGGAAGCTACATACCTACATTT	1651	5	CD4_C5_GPR183
NPC_SC_1815_PBMC_AAAGCAAGTCCCTACT	NPC_SC_1815_PBMC	TRA	TRAV29DV5	None	TRAJ40	TRAC	575	TRUE	TRUE	CAGFDSGTYKYIF	TGTGCAGGTTTTGACTCAGGAACCTACAAATACATCTTT	3237	7	CD8_C1_LEF1
NPC_SC_1815_PBMC_AAAGCAAGTCCCTACT	NPC_SC_1815_PBMC	TRB	TRBV28	TRBD1	TRBJ1-1	TRBC1	506	TRUE	TRUE	CASSYLGQGLNTEAFF	TGTGCCAGCAGTTATTTGGGGCAGGGGTTGAACACTGAAGCTTTCTTT	1000	2	CD8_C1_LEF1
NPC_SC_1805_PBMC_AAAGCAAGTCCTGCTT	NPC_SC_1805_PBMC	TRB	TRBV19	None	TRBJ1-5	TRBC1	858	TRUE	TRUE	CASSKSSRGNQPQHF	TGTGCCAGTAGTAAATCGTCCCGGGGCAATCAGCCCCAGCATTTT	2134	8	CD8_C1_LEF1
NPC_SC_1805_PBMC_AAAGCAAGTCCTGCTT	NPC_SC_1805_PBMC	TRA	TRAV26-1	None	TRAJ49	TRAC	554	TRUE	TRUE	CIVRDSFPNTGNQFYF	TGCATCGTCAGAGATTCATTCCCGAACACCGGTAACCAGTTCTATTTT	1260	3	CD8_C1_LEF1
NPC_SC_1808_Tumour_AAAGCAAGTCGGGTCT	NPC_SC_1808_Tumour	TRB	TRBV24-1	TRBD1	TRBJ2-2	TRBC2	540	TRUE	TRUE	CATSPGQGAVGGELFF	TGTGCCACCAGTCCCGGACAGGGGGCCGTAGGCGGGGAGCTGTTTTTT	1553	8	CD8_C7_GZMK
NPC_SC_1808_Tumour_AAAGCAAGTCGGGTCT	NPC_SC_1808_Tumour	TRA	TRAV4	None	TRAJ41	TRAC	508	TRUE	TRUE	CLVGDFEMGYALNF	TGCCTCGTGGGTGATTTCGAAATGGGGTATGCACTCAACTTC	1700	5	CD8_C7_GZMK
NPC_SC_1808_PBMC_AAAGCAAGTCGTGGCT	NPC_SC_1808_PBMC	TRB	TRBV6-5	TRBD1	TRBJ1-6	TRBC1	704	TRUE	TRUE	CASSTGRSPLHF	TGTGCCAGCAGCACGGGGCGGTCACCCCTCCACTTT	4259	11	CD4_C2_IL7R
NPC_SC_1808_PBMC_AAAGCAAGTCGTGGCT	NPC_SC_1808_PBMC	TRA	TRAV23DV6	None	TRAJ9	TRAC	633	TRUE	TRUE	CAASWSGGFKTIF	TGTGCAGCAAGCTGGAGTGGAGGCTTCAAAACTATCTTT	2669	5	CD4_C2_IL7R
NPC_SC_1816_PBMC_AAAGCAAGTCTAGAGG	NPC_SC_1816_PBMC	TRB	TRBV14	TRBD2	TRBJ2-2	TRBC2	664	TRUE	TRUE	CASSQAGGMDGELFF	TGTGCCAGCAGCCAGGCTGGAGGGATGGACGGGGAGCTGTTTTTT	5700	16	CD8_C5_CX3CR1
NPC_SC_1816_PBMC_AAAGCAAGTCTAGAGG	NPC_SC_1816_PBMC	TRA	TRAV13-1	None	TRAJ33	TRAC	531	TRUE	TRUE	CAASWYQLIW	TGTGCAGCATCTTGGTATCAGTTAATCTGG	1972	3	CD8_C5_CX3CR1
NPC_SC_1805_PBMC_AAAGCAAGTCTGCAAT	NPC_SC_1805_PBMC	TRB	TRBV19	TRBD2	TRBJ2-2	TRBC2	674	TRUE	TRUE	CASSLGTSGELFF	TGTGCCAGTAGTCTCGGGACTAGTGGGGAGCTGTTTTTT	964	5	CD8_C3_KLRB1
NPC_SC_1805_PBMC_AAAGCAAGTCTGCAAT	NPC_SC_1805_PBMC	TRA	TRAV5	None	TRAJ31	TRAC	521	TRUE	TRUE	CAERNNNARLMF	TGTGCAGAGCGGAATAACAATGCCAGACTCATGTTT	1096	2	CD8_C3_KLRB1
NPC_SC_1816_Tumour_AAAGCAAGTCTGCCAG	NPC_SC_1816_Tumour	TRA	TRAV29DV5	None	TRAJ49	TRAC	570	TRUE	TRUE	CAAANTGNQFYF	TGTGCAGCAGCGAACACCGGTAACCAGTTCTATTTT	1433	4	CD4_C5_GPR183
NPC_SC_1816_Tumour_AAAGCAAGTCTGCCAG	NPC_SC_1816_Tumour	TRB	TRBV20-1	TRBD1	TRBJ1-6	TRBC1	569	TRUE	TRUE	CSARDRTGYNSPLHF	TGCAGTGCTAGAGATCGGACGGGTTATAATTCACCCCTCCACTTT	5155	13	CD4_C5_GPR183
NPC_SC_1816_PBMC_AAAGCAAGTCTTGCGG	NPC_SC_1816_PBMC	TRB	TRBV14	TRBD2	TRBJ2-2	TRBC2	729	TRUE	TRUE	CASSQAGGMDGELFF	TGTGCCAGCAGCCAGGCTGGAGGGATGGACGGGGAGCTGTTTTTT	6538	13	CD8_C5_CX3CR1
NPC_SC_1816_PBMC_AAAGCAAGTCTTGCGG	NPC_SC_1816_PBMC	TRA	TRAV13-1	None	TRAJ33	TRAC	520	TRUE	TRUE	CAASWYQLIW	TGTGCAGCATCTTGGTATCAGTTAATCTGG	5273	6	CD8_C5_CX3CR1
NPC_SC_1808_PBMC_AAAGCAAGTGCAGACA	NPC_SC_1808_PBMC	TRB	TRBV7-9	TRBD1	TRBJ1-1	TRBC1	616	TRUE	TRUE	CASSTHRGSDTEAFF	TGTGCCAGCAGCACACACAGGGGGTCGGACACTGAAGCTTTCTTT	8366	20	CD4_C2_IL7R
NPC_SC_1808_PBMC_AAAGCAAGTGCAGACA	NPC_SC_1808_PBMC	TRA	TRAV9-2	None	TRAJ35	TRAC	503	TRUE	TRUE	CALRGFGNVLHC	TGTGCTCTGCGGGGCTTTGGGAATGTGCTGCATTGC	3445	5	CD4_C2_IL7R
NPC_SC_1805_PBMC_AAAGCAAGTGCCTTGG	NPC_SC_1805_PBMC	TRB	TRBV6-6	TRBD1	TRBJ1-4	TRBC1	537	TRUE	TRUE	CASSYTKGGGEKLFF	TGTGCCAGCAGTTACACTAAGGGGGGGGGTGAAAAACTGTTTTTT	2617	7	CD4_C1_LEF1
NPC_SC_1805_PBMC_AAAGCAAGTGCCTTGG	NPC_SC_1805_PBMC	TRA	TRAV17	None	TRAJ54	TRAC	589	TRUE	TRUE	CATVPLIQGAQKLVF	TGTGCTACGGTCCCGCTTATCCAGGGAGCCCAGAAGCTGGTATTT	1054	2	CD4_C1_LEF1
NPC_SC_1808_Tumour_AAAGCAAGTGCGATAG	NPC_SC_1808_Tumour	TRB	TRBV6-3	None	TRBJ2-3	TRBC2	706	TRUE	TRUE	CASGRNTQYF	TGTGCCAGCGGGCGGAATACGCAGTATTTT	1491	9	CD8_C7_GZMK
NPC_SC_1808_Tumour_AAAGCAAGTGCGATAG	NPC_SC_1808_Tumour	TRA	TRAV29DV5	None	TRAJ54	TRAC	578	TRUE	TRUE	CAASAAIQGAQKLVF	TGTGCAGCAAGCGCGGCAATTCAGGGAGCCCAGAAGCTGGTATTT	1356	5	CD8_C7_GZMK
NPC_SC_1815_Tumour_AAAGCAAGTGTGAAAT	NPC_SC_1815_Tumour	TRB	TRBV28	TRBD1	TRBJ2-7	TRBC2	496	TRUE	TRUE	CASTSRLQGAYEQYF	TGTGCCAGCACCTCCCGGCTGCAGGGGGCTTACGAGCAGTACTTC	260	2	CD8_C7_GZMK
NPC_SC_1815_Tumour_AAAGCAAGTGTGAAAT	NPC_SC_1815_Tumour	TRA	TRAV12-3	None	TRAJ41	TRAC	558	TRUE	TRUE	CAILSGYALNF	TGTGCAATTCTCTCCGGGTATGCACTCAACTTC	1592	3	CD8_C7_GZMK
NPC_SC_1811_PBMC_AAAGCAAGTGTTAAGA	NPC_SC_1811_PBMC	TRB	TRBV5-1	TRBD1	TRBJ2-3	TRBC2	514	TRUE	TRUE	CASRYRELGTDTQYF	TGCGCCAGCAGGTACAGGGAATTGGGCACAGATACGCAGTATTTT	4873	6	CD8_C5_CX3CR1
NPC_SC_1811_PBMC_AAAGCAAGTGTTAAGA	NPC_SC_1811_PBMC	TRA	TRAV17	None	TRAJ23	TRAC	533	TRUE	TRUE	CATDDRGGKLIF	TGTGCTACGGACGACCGAGGAGGAAAGCTTATCTTC	1486	2	CD8_C5_CX3CR1
NPC_SC_1815_Tumour_AAAGCAAGTTACTGAC	NPC_SC_1815_Tumour	TRA	TRAV29DV5	None	TRAJ49	TRAC	621	TRUE	TRUE	CAATITGNQFYF	TGTGCAGCAACCATCACCGGTAACCAGTTCTATTTT	2011	5	CD8_C11_PDCD1
NPC_SC_1815_Tumour_AAAGCAAGTTACTGAC	NPC_SC_1815_Tumour	TRB	TRBV5-6	None	TRBJ1-1	TRBC1	654	TRUE	TRUE	CASSRRWEAFF	TGTGCCAGCAGCAGACGGTGGGAAGCTTTCTTT	1645	6	CD8_C11_PDCD1
NPC_SC_1806_Tumour_AAAGCAAGTTATCACG	NPC_SC_1806_Tumour	TRB	TRBV20-1	TRBD2	TRBJ2-1	TRBC2	668	TRUE	TRUE	CSALAGGPNNEQFF	TGCAGTGCTTTAGCGGGAGGCCCTAACAATGAGCAGTTCTTC	12933	16	CD8_C7_GZMK
NPC_SC_1806_Tumour_AAAGCAAGTTATCACG	NPC_SC_1806_Tumour	TRA	TRAV17	None	TRAJ40	TRAC	508	TRUE	TRUE	CATALSGTYKYIF	TGTGCTACGGCCCTATCAGGAACCTACAAATACATCTTT	1533	2	CD8_C7_GZMK
NPC_SC_1811_Tumour_AAAGCAAGTTGTGGAG	NPC_SC_1811_Tumour	TRB	TRBV5-6	TRBD2	TRBJ2-7	TRBC2	721	TRUE	TRUE	CASTPGLAGWEQYF	TGTGCCAGCACCCCAGGGCTAGCGGGATGGGAGCAGTACTTC	3447	5	CD4_C4_CCR7
NPC_SC_1811_Tumour_AAAGCAAGTTGTGGAG	NPC_SC_1811_Tumour	TRA	TRAV8-1	None	TRAJ42	TRAC	738	TRUE	TRUE	CAVNARYGGSQGNLIF	TGTGCCGTGAATGCGAGGTATGGAGGAAGCCAAGGAAATCTCATCTTT	2143	6	CD4_C4_CCR7
NPC_SC_1810_PBMC_AAAGCAATCAGGCAAG	NPC_SC_1810_PBMC	TRB	TRBV20-1	TRBD2	TRBJ2-1	TRBC2	524	TRUE	TRUE	CSASSVLNEQFF	TGCAGTGCTAGTAGCGTGCTCAATGAGCAGTTCTTC	6482	10	CD4_C2_IL7R
NPC_SC_1810_PBMC_AAAGCAATCAGGCAAG	NPC_SC_1810_PBMC	TRA	TRAV27	None	TRAJ58	TRAC	530	TRUE	TRUE	CAGGQETSGSRLTF	TGTGCAGGAGGCCAAGAAACCAGTGGCTCTAGGTTGACCTTT	2003	2	CD4_C2_IL7R
NPC_SC_1816_Tumour_AAAGCAATCAGTACGT	NPC_SC_1816_Tumour	TRB	TRBV10-1	TRBD1	TRBJ2-3	TRBC2	511	TRUE	TRUE	CASSGDGWGDTQYF	TGCGCCAGCAGTGGGGACGGCTGGGGAGATACGCAGTATTTT	1802	6	CD8_C11_PDCD1
NPC_SC_1816_Tumour_AAAGCAATCAGTACGT	NPC_SC_1816_Tumour	TRA	TRAV36DV7	None	TRAJ42	TRAC	512	TRUE	TRUE	CAVEGDYGGSQGNLIF	TGTGCTGTGGAGGGGGATTATGGAGGAAGCCAAGGAAATCTCATCTTT	1336	4	CD8_C11_PDCD1
NPC_SC_1816_Tumour_AAAGCAATCATCGCTC	NPC_SC_1816_Tumour	TRB	TRBV7-6	TRBD1	TRBJ2-5	TRBC2	686	TRUE	TRUE	CASSNLDTRGKETQYF	TGTGCCAGCAGCAACCTAGACACCCGGGGGAAAGAGACCCAGTACTTC	2365	6	CD8_C11_PDCD1
NPC_SC_1816_Tumour_AAAGCAATCATCGCTC	NPC_SC_1816_Tumour	TRA	TRAV8-2	None	TRAJ5	TRAC	696	TRUE	TRUE	CVVNIDTGRRALTF	TGTGTTGTGAATATAGACACGGGCAGGAGAGCACTTACTTTT	3973	12	CD8_C11_PDCD1
NPC_SC_1813_PBMC_AAAGCAATCATGGTCA	NPC_SC_1813_PBMC	TRA	TRAV29DV5	None	TRAJ12	TRAC	541	TRUE	TRUE	CAASAGSSYKLIF	TGTGCAGCAAGCGCGGGTAGCAGCTATAAATTGATCTTC	4214	4	CD4_C2_IL7R
NPC_SC_1813_PBMC_AAAGCAATCATGGTCA	NPC_SC_1813_PBMC	TRB	TRBV18	TRBD1	TRBJ2-1	TRBC2	638	TRUE	TRUE	CASSPTTGREQFF	TGTGCCAGCTCACCAACGACAGGGCGTGAGCAGTTCTTC	3411	6	CD4_C2_IL7R
NPC_SC_1808_PBMC_AAAGCAATCCTAAGTG	NPC_SC_1808_PBMC	TRB	TRBV7-6	TRBD1	TRBJ2-2	TRBC2	516	TRUE	TRUE	CASSLAPQGNTGELFF	TGTGCCAGCAGCTTAGCGCCACAGGGGAACACCGGGGAGCTGTTTTTT	4768	13	CD8_C5_CX3CR1
NPC_SC_1808_PBMC_AAAGCAATCCTAAGTG	NPC_SC_1808_PBMC	TRA	TRAV6	None	TRAJ30	TRAC	498	TRUE	TRUE	CALRDDKIIF	TGTGCTCTGAGAGATGACAAGATCATCTTT	639	2	CD8_C5_CX3CR1
NPC_SC_1807_Tumour_AAAGCAATCCTTTACA	NPC_SC_1807_Tumour	TRB	TRBV4-1	TRBD2	TRBJ2-3	TRBC2	520	TRUE	TRUE	CASSQLGTGNTDTQYF	TGCGCCAGCAGCCAACTTGGGACTGGAAACACAGATACGCAGTATTTT	5059	15	CD8_C7_GZMK
NPC_SC_1807_Tumour_AAAGCAATCCTTTACA	NPC_SC_1807_Tumour	TRA	TRAV13-1	None	TRAJ17	TRAC	537	TRUE	TRUE	CAAAAGNKLTF	TGTGCAGCAGCTGCAGGCAACAAGCTAACTTTT	2013	6	CD8_C7_GZMK
NPC_SC_1811_Tumour_AAAGCAATCGCAGGCT	NPC_SC_1811_Tumour	TRB	TRBV9	TRBD2	TRBJ2-7	TRBC2	704	TRUE	TRUE	CASSVDGRNGYEQYF	TGTGCCAGCAGCGTAGACGGGAGGAATGGCTACGAGCAGTACTTC	6087	11	CD8_C11_PDCD1
NPC_SC_1811_Tumour_AAAGCAATCGCAGGCT	NPC_SC_1811_Tumour	TRA	TRAV12-2	None	TRAJ4	TRAC	544	TRUE	TRUE	CAVRRGYNKLIF	TGTGCCGTGAGGCGTGGCTACAATAAGCTGATTTTT	1900	3	CD8_C11_PDCD1
NPC_SC_1808_Tumour_AAAGCAATCGCGTTTC	NPC_SC_1808_Tumour	TRA	TRAV25	None	TRAJ22	TRAC	574	TRUE	TRUE	CAGAPRPSGSARQLTF	TGTGCAGGGGCCCCGAGACCTTCTGGTTCTGCAAGGCAACTGACCTTT	965	5	CD8_C9_XCL1
NPC_SC_1808_Tumour_AAAGCAATCGCGTTTC	NPC_SC_1808_Tumour	TRB	TRBV19	TRBD1	TRBJ1-1	TRBC1	856	TRUE	TRUE	CASSMGGFSAEAFF	TGTGCCAGTAGTATGGGGGGCTTCAGCGCTGAAGCTTTCTTT	2611	18	CD8_C9_XCL1
NPC_SC_1816_Tumour_AAAGCAATCGGAAATA	NPC_SC_1816_Tumour	TRB	TRBV5-4	TRBD2	TRBJ2-5	TRBC2	761	TRUE	TRUE	CASSLVTATPETQYF	TGTGCCAGCAGCTTGGTAACGGCAACCCCGGAGACCCAGTACTTC	5076	21	CD8_C10_MKI67
NPC_SC_1816_Tumour_AAAGCAATCGGAAATA	NPC_SC_1816_Tumour	TRA	TRAV17	None	TRAJ48	TRAC	536	TRUE	TRUE	CATDNFGNEKLTF	TGTGCTACGGACAACTTTGGAAATGAGAAATTAACCTTT	1650	4	CD8_C10_MKI67
NPC_SC_1810_Tumour_AAAGCAATCGGATGGA	NPC_SC_1810_Tumour	TRB	TRBV18	TRBD2	TRBJ2-4	TRBC2	626	TRUE	TRUE	CASSPLAGAKNIQYF	TGTGCCAGCTCACCACTAGCGGGAGCCAAAAACATTCAGTACTTC	9167	9	Treg_C2_HSPA1A
NPC_SC_1810_Tumour_AAAGCAATCGGATGGA	NPC_SC_1810_Tumour	TRA	TRAV13-1	None	TRAJ6	TRAC	494	TRUE	TRUE	CAPHASGGSYIPTF	TGTGCACCACATGCATCAGGAGGAAGCTACATACCTACATTT	6955	7	Treg_C2_HSPA1A
NPC_SC_1815_Tumour_AAAGCAATCGGTGTCG	NPC_SC_1815_Tumour	TRA	TRAV8-1	None	TRAJ27	TRAC	716	TRUE	TRUE	CAVNADTNAGKSTF	TGTGCCGTGAATGCGGACACCAATGCAGGCAAATCAACCTTT	830	3	CD4_C5_GPR183
NPC_SC_1815_Tumour_AAAGCAATCGGTGTCG	NPC_SC_1815_Tumour	TRB	TRBV6-6	None	TRBJ1-2	TRBC1	531	TRUE	TRUE	CASLKGPPPSYGYTF	TGTGCCAGCCTAAAGGGTCCTCCTCCCTCCTATGGCTACACCTTC	3611	10	CD4_C5_GPR183
NPC_SC_1816_Tumour_AAAGCAATCGGTTAAC	NPC_SC_1816_Tumour	TRA	TRAV35	None	TRAJ22	TRAC	533	TRUE	TRUE	CAGPLPISGSARQLTF	TGTGCTGGGCCGCTCCCCATTTCTGGTTCTGCAAGGCAACTGACCTTT	94	2	CD4_C5_GPR183
NPC_SC_1816_Tumour_AAAGCAATCGGTTAAC	NPC_SC_1816_Tumour	TRB	TRBV2	TRBD2	TRBJ2-7	TRBC2	514	TRUE	TRUE	CASRGTFTSREQYF	TGTGCCAGCAGAGGGACTTTCACGTCCCGCGAGCAGTACTTC	2230	5	CD4_C5_GPR183
NPC_SC_1811_Tumour_AAAGCAATCGTCTGAA	NPC_SC_1811_Tumour	TRA	TRAV21	None	TRAJ44	TRAC	528	TRUE	TRUE	CAVRGTGTASKLTF	TGTGCTGTGCGGGGTACCGGCACTGCCAGTAAACTCACCTTT	7953	9	CD8_C7_GZMK
NPC_SC_1811_Tumour_AAAGCAATCGTCTGAA	NPC_SC_1811_Tumour	TRB	TRBV29-1	TRBD1	TRBJ2-7	TRBC2	596	TRUE	TRUE	CSVRQGGAEQYF	TGCAGCGTCCGACAGGGTGGGGCCGAGCAGTACTTC	5600	10	CD8_C7_GZMK
NPC_SC_1816_PBMC_AAAGCAATCTACTCAT	NPC_SC_1816_PBMC	TRB	TRBV14	TRBD2	TRBJ2-2	TRBC2	755	TRUE	TRUE	CASSQAGGMDGELFF	TGTGCCAGCAGCCAGGCTGGAGGGATGGACGGGGAGCTGTTTTTT	10634	26	CD8_C5_CX3CR1
NPC_SC_1816_PBMC_AAAGCAATCTACTCAT	NPC_SC_1816_PBMC	TRA	TRAV13-1	None	TRAJ33	TRAC	518	TRUE	TRUE	CAASWYQLIW	TGTGCAGCATCTTGGTATCAGTTAATCTGG	3786	7	CD8_C5_CX3CR1
NPC_SC_1808_PBMC_AAAGCAATCTCAAGTG	NPC_SC_1808_PBMC	TRA	TRAV6	None	TRAJ11	TRAC	599	TRUE	TRUE	CALDMTGYSTLTF	TGTGCTCTAGACATGACGGGATACAGCACCCTCACCTTT	1488	3	CD4_C2_IL7R
NPC_SC_1808_PBMC_AAAGCAATCTCAAGTG	NPC_SC_1808_PBMC	TRB	TRBV20-1	TRBD2	TRBJ2-3	TRBC2	543	TRUE	TRUE	CSARGLAGGTQYF	TGCAGTGCTAGAGGACTAGCGGGAGGCACGCAGTATTTT	5559	16	CD4_C2_IL7R
NPC_SC_1808_Tumour_AAAGCAATCTGCAGTA	NPC_SC_1808_Tumour	TRB	TRBV27	TRBD2	TRBJ2-1	TRBC2	569	TRUE	TRUE	CASSLGSGDYNEQFF	TGTGCCAGCAGTTTAGGGAGCGGGGACTACAATGAGCAGTTCTTC	3425	21	Treg_C2_HSPA1A
NPC_SC_1808_Tumour_AAAGCAATCTGCAGTA	NPC_SC_1808_Tumour	TRA	TRAV24	None	TRAJ32	TRAC	483	TRUE	TRUE	CAVYGGATNKLIF	TGTGCCGTTTATGGTGGTGCTACAAACAAGCTCATCTTT	1415	5	Treg_C2_HSPA1A
NPC_SC_1802_Tumour_AAAGCAATCTGTCTCG	NPC_SC_1802_Tumour	TRB	TRBV5-4	TRBD1	TRBJ1-6	TRBC1	709	TRUE	TRUE	CASSPRVQTGGNNSPLHF	TGTGCCAGCAGCCCACGCGTTCAGACAGGGGGAAATAATTCACCCCTCCACTTT	421	5	CD8_C7_GZMK
NPC_SC_1802_Tumour_AAAGCAATCTGTCTCG	NPC_SC_1802_Tumour	TRA	TRAV12-2	None	TRAJ40	TRAC	549	TRUE	TRUE	CAVIGLSGTYKYIF	TGTGCCGTGATTGGTCTCTCAGGAACCTACAAATACATCTTT	464	2	CD8_C7_GZMK
NPC_SC_1808_Tumour_AAAGCAATCTTACCGC	NPC_SC_1808_Tumour	TRA	TRAV19	None	TRAJ52	TRAC	586	TRUE	TRUE	CALSERGGGTSYGKLTF	TGTGCTCTGAGTGAGCGTGGTGGTGGTACTAGCTATGGAAAGCTGACATTT	3568	16	CD8_C10_MKI67
NPC_SC_1808_Tumour_AAAGCAATCTTACCGC	NPC_SC_1808_Tumour	TRB	TRBV4-3	TRBD1	TRBJ1-4	TRBC1	662	TRUE	TRUE	CASSAGTGVGEKLFF	TGCGCCAGCAGCGCCGGGACAGGGGTAGGAGAAAAACTGTTTTTT	3669	21	CD8_C10_MKI67
NPC_SC_1810_Tumour_AAAGTAGAGACAGAGA	NPC_SC_1810_Tumour	TRB	TRBV7-2	TRBD2	TRBJ1-5	TRBC1	674	TRUE	TRUE	CASSWDRNQPQHF	TGTGCCAGCAGCTGGGACAGGAATCAGCCCCAGCATTTT	13981	14	Th1_like_C2_TNF
NPC_SC_1810_Tumour_AAAGTAGAGACAGAGA	NPC_SC_1810_Tumour	TRA	TRAV8-6	None	TRAJ13	TRAC	701	TRUE	TRUE	CAVNRNSGGYQKVTF	TGTGCTGTGAACCGGAATTCTGGGGGTTACCAGAAAGTTACCTTT	2249	2	Th1_like_C2_TNF
NPC_SC_1813_PBMC_AAAGTAGAGACCTAGG	NPC_SC_1813_PBMC	TRB	TRBV6-5	TRBD1	TRBJ2-7	TRBC2	569	TRUE	TRUE	CASSYSRGSYEQYF	TGTGCCAGCAGTTACTCAAGGGGATCCTACGAGCAGTACTTC	2944	7	CD4_C1_LEF1
NPC_SC_1813_PBMC_AAAGTAGAGACCTAGG	NPC_SC_1813_PBMC	TRA	TRAV27	None	TRAJ23	TRAC	553	TRUE	TRUE	CAGKGGKLIF	TGTGCAGGGAAGGGAGGAAAGCTTATCTTC	2647	4	CD4_C1_LEF1
NPC_SC_1808_Tumour_AAAGTAGAGATGTAAC	NPC_SC_1808_Tumour	TRB	TRBV19	TRBD1	TRBJ2-1	TRBC2	676	TRUE	TRUE	CASSIGGGNEQFF	TGTGCCAGTAGTATAGGGGGGGGGAATGAGCAGTTCTTC	1652	13	CD8_C7_GZMK
NPC_SC_1808_Tumour_AAAGTAGAGATGTAAC	NPC_SC_1808_Tumour	TRA	TRAV13-2	None	TRAJ37	TRAC	500	TRUE	TRUE	CAEPGNTGKLIF	TGTGCAGAGCCTGGCAACACAGGCAAACTAATCTTT	854	3	CD8_C7_GZMK
NPC_SC_1805_Tumour_AAAGTAGAGCTAGGCA	NPC_SC_1805_Tumour	TRA	TRAV21	None	TRAJ9	TRAC	560	TRUE	TRUE	CASNTGGFKTIF	TGTGCTTCCAATACTGGAGGCTTCAAAACTATCTTT	5635	7	Treg_C2_HSPA1A
NPC_SC_1805_Tumour_AAAGTAGAGCTAGGCA	NPC_SC_1805_Tumour	TRB	TRBV4-1	TRBD1	TRBJ1-4	TRBC1	665	TRUE	TRUE	CASSQAGTGKEKLFF	TGCGCCAGCAGCCAAGCCGGGACAGGGAAGGAAAAACTGTTTTTT	5591	12	Treg_C2_HSPA1A
NPC_SC_1815_PBMC_AAAGTAGAGGAATGGA	NPC_SC_1815_PBMC	TRB	TRBV11-3	None	TRBJ1-6	TRBC1	662	TRUE	TRUE	CASSLGLEDSPLHF	TGTGCCAGCAGCTTAGGCCTAGAGGATTCACCCCTCCACTTT	1845	4	CD4_C3_CD40LG
NPC_SC_1815_PBMC_AAAGTAGAGGAATGGA	NPC_SC_1815_PBMC	TRA	TRAV9-2	None	TRAJ49	TRAC	470	TRUE	TRUE	CALSDLDGNQFYF	TGTGCTCTGAGTGATCTGGACGGTAACCAGTTCTATTTT	4887	10	CD4_C3_CD40LG
NPC_SC_1816_PBMC_AAAGTAGAGGCGACAT	NPC_SC_1816_PBMC	TRB	TRBV7-9	None	TRBJ1-1	TRBC1	689	TRUE	TRUE	CASSLANRDTEAFF	TGTGCCAGCAGCTTAGCGAATCGCGACACTGAAGCTTTCTTT	8043	16	CD8_C5_CX3CR1
NPC_SC_1816_PBMC_AAAGTAGAGGCGACAT	NPC_SC_1816_PBMC	TRA	TRAV19	None	TRAJ21	TRAC	739	TRUE	TRUE	CAGYNFNKFYF	TGTGCCGGATACAACTTCAACAAATTTTACTTT	3701	7	CD8_C5_CX3CR1
NPC_SC_1807_PBMC_AAAGTAGAGGGAGTAA	NPC_SC_1807_PBMC	TRA	TRAV35	None	TRAJ48	TRAC	512	TRUE	TRUE	CAGQLDFGNEKLTF	TGTGCTGGGCAGCTAGACTTTGGAAATGAGAAATTAACCTTT	2421	5	CD4_C2_IL7R
NPC_SC_1807_PBMC_AAAGTAGAGGGAGTAA	NPC_SC_1807_PBMC	TRB	TRBV11-3	TRBD2	TRBJ2-2	TRBC2	552	TRUE	TRUE	CASSQGLAGGELFF	TGTGCCAGCAGCCAAGGACTAGCGGGCGGGGAGCTGTTTTTT	6360	12	CD4_C2_IL7R
NPC_SC_1808_Tumour_AAAGTAGAGGGTGTGT	NPC_SC_1808_Tumour	TRA	TRAV25	None	TRAJ22	TRAC	551	TRUE	TRUE	CAGAPRPSGSARQLTF	TGTGCAGGGGCCCCGAGACCTTCTGGTTCTGCAAGGCAACTGACCTTT	617	4	CD8_C9_XCL1
NPC_SC_1808_Tumour_AAAGTAGAGGGTGTGT	NPC_SC_1808_Tumour	TRB	TRBV19	TRBD1	TRBJ1-1	TRBC1	644	TRUE	TRUE	CASSMGGFSAEAFF	TGTGCCAGTAGTATGGGGGGCTTCAGCGCTGAAGCTTTCTTT	929	7	CD8_C9_XCL1
NPC_SC_1811_Tumour_AAAGTAGAGGTGCAAC	NPC_SC_1811_Tumour	TRB	TRBV29-1	TRBD1	TRBJ2-7	TRBC2	548	TRUE	TRUE	CSVRQGGAEQYF	TGCAGCGTCCGACAGGGTGGGGCCGAGCAGTACTTC	3899	9	CD8_C10_MKI67
NPC_SC_1811_Tumour_AAAGTAGAGGTGCAAC	NPC_SC_1811_Tumour	TRA	TRAV21	None	TRAJ44	TRAC	549	TRUE	TRUE	CAVRGTGTASKLTF	TGTGCTGTGCGGGGTACCGGCACTGCCAGTAAACTCACCTTT	5333	7	CD8_C10_MKI67
NPC_SC_1806_Tumour_AAAGTAGAGGTGGGTT	NPC_SC_1806_Tumour	TRA	TRAV14DV4	None	TRAJ49	TRAC	668	TRUE	TRUE	CAMREVNTGNQFYF	TGTGCAATGAGAGAGGTGAACACCGGTAACCAGTTCTATTTT	4465	6	CD8_C8_MHC
NPC_SC_1806_Tumour_AAAGTAGAGGTGGGTT	NPC_SC_1806_Tumour	TRB	TRBV7-6	TRBD1	TRBJ1-4	TRBC1	548	TRUE	TRUE	CASSPRGGSTNEKLFF	TGTGCCAGCAGCCCCCGTGGGGGTTCTACTAATGAAAAACTGTTTTTT	1444	3	CD8_C8_MHC
NPC_SC_1807_PBMC_AAAGTAGAGTAACCCT	NPC_SC_1807_PBMC	TRB	TRBV27	TRBD2	TRBJ2-5	TRBC2	725	TRUE	TRUE	CASSPLAGGPIRETQYF	TGTGCCAGCAGTCCGCTAGCGGGGGGGCCTATACGAGAGACCCAGTACTTC	3315	6	CD8_C5_CX3CR1
NPC_SC_1807_PBMC_AAAGTAGAGTAACCCT	NPC_SC_1807_PBMC	TRA	TRAV9-2	None	TRAJ49	TRAC	491	TRUE	TRUE	CALSVTGNQFYF	TGTGCTCTGAGTGTTACCGGTAACCAGTTCTATTTT	2212	2	CD8_C5_CX3CR1
NPC_SC_1815_Tumour_AAAGTAGAGTGTACCT	NPC_SC_1815_Tumour	TRB	TRBV7-2	TRBD2	TRBJ2-3	TRBC2	582	TRUE	TRUE	CASSRGLAGVDTQYF	TGTGCCAGCAGCCGGGGACTAGCCGGCGTGGATACGCAGTATTTT	6066	20	Th1_like_C1_CCR7
NPC_SC_1815_Tumour_AAAGTAGAGTGTACCT	NPC_SC_1815_Tumour	TRA	TRAV12-3	None	TRAJ53	TRAC	576	TRUE	TRUE	CAKRGSGGSNYKLTF	TGTGCAAAACGGGGAAGTGGAGGTAGCAACTATAAACTGACATTT	3240	11	Th1_like_C1_CCR7
NPC_SC_1815_Tumour_AAAGTAGAGTGTTTGC	NPC_SC_1815_Tumour	TRB	TRBV4-2	None	TRBJ1-3	TRBC1	513	TRUE	TRUE	CASRIFGPGNTIYF	TGTGCCAGCAGGATATTCGGCCCTGGAAACACCATATATTTT	2814	10	CD8_C7_GZMK
NPC_SC_1815_Tumour_AAAGTAGAGTGTTTGC	NPC_SC_1815_Tumour	TRA	TRAV13-1	None	TRAJ50	TRAC	526	TRUE	TRUE	CAPTYDKVIF	TGTGCGCCAACCTACGACAAGGTGATATTT	4259	8	CD8_C7_GZMK
NPC_SC_1808_Tumour_AAAGTAGCAAACGTGG	NPC_SC_1808_Tumour	TRB	TRBV12-3	TRBD1	TRBJ2-1	TRBC2	530	TRUE	TRUE	CASSFGGNEQFF	TGTGCCAGCAGTTTCGGGGGCAATGAGCAGTTCTTC	3537	18	CD8_C10_MKI67
NPC_SC_1808_Tumour_AAAGTAGCAAACGTGG	NPC_SC_1808_Tumour	TRA	TRAV13-1	None	TRAJ23	TRAC	530	TRUE	TRUE	CAASPRGGRGKLIF	TGTGCAGCAAGCCCCAGAGGTGGGCGAGGAAAGCTTATCTTC	1616	6	CD8_C10_MKI67
NPC_SC_1816_Tumour_AAAGTAGCAAACTGCT	NPC_SC_1816_Tumour	TRB	TRBV3-1	TRBD1	TRBJ1-3	TRBC1	524	TRUE	TRUE	CASSQKGAGNTIYF	TGTGCCAGCAGCCAGAAAGGGGCTGGAAACACCATATATTTT	3020	6	CD4_C5_GPR183
NPC_SC_1816_Tumour_AAAGTAGCAAACTGCT	NPC_SC_1816_Tumour	TRA	TRAV23DV6	None	TRAJ13	TRAC	567	TRUE	TRUE	CAASHGGYQKVTF	TGTGCAGCAAGTCACGGCGGTTACCAGAAAGTTACCTTT	1151	4	CD4_C5_GPR183
NPC_SC_1816_Tumour_AAAGTAGCAAAGGCGT	NPC_SC_1816_Tumour	TRB	TRBV7-7	TRBD1	TRBJ2-2	TRBC2	555	TRUE	TRUE	CASSRDRDHTGELFF	TGTGCTAGCAGCCGAGACAGGGACCACACCGGGGAGCTGTTTTTT	5116	12	Treg_C3_MKI67
NPC_SC_1816_Tumour_AAAGTAGCAAAGGCGT	NPC_SC_1816_Tumour	TRA	TRAV3	None	TRAJ26	TRAC	652	TRUE	TRUE	CAVRDPNYGQNFVF	TGTGCTGTGAGAGACCCTAACTATGGTCAGAATTTTGTCTTT	619	2	Treg_C3_MKI67
NPC_SC_1808_PBMC_AAAGTAGCAAAGTGCG	NPC_SC_1808_PBMC	TRB	TRBV27	TRBD2	TRBJ2-1	TRBC2	697	TRUE	TRUE	CASSLGSGDYNEQFF	TGTGCCAGCAGTTTAGGGAGCGGGGACTACAATGAGCAGTTCTTC	4272	13	CD8_C4_KLRG1
NPC_SC_1808_PBMC_AAAGTAGCAAAGTGCG	NPC_SC_1808_PBMC	TRA	TRAV24	None	TRAJ32	TRAC	515	TRUE	TRUE	CAVYGGATNKLIF	TGTGCCGTTTATGGTGGTGCTACAAACAAGCTCATCTTT	1589	3	CD8_C4_KLRG1
NPC_SC_1810_Tumour_AAAGTAGCAAGCGAGT	NPC_SC_1810_Tumour	TRB	TRBV7-9	TRBD1	TRBJ2-1	TRBC2	567	TRUE	TRUE	CASSVGKGAGQFF	TGTGCCAGCAGCGTGGGAAAAGGGGCTGGGCAGTTCTTC	15427	19	Treg_C3_MKI67
NPC_SC_1810_Tumour_AAAGTAGCAAGCGAGT	NPC_SC_1810_Tumour	TRA	TRAV41	None	TRAJ28	TRAC	667	TRUE	TRUE	CAVRPSSGAGSYQLTF	TGTGCTGTCAGGCCCTCCTCTGGGGCTGGGAGTTACCAACTCACTTTC	6934	11	Treg_C3_MKI67
NPC_SC_1806_Tumour_AAAGTAGCAAGGACAC	NPC_SC_1806_Tumour	TRB	TRBV30	TRBD2	TRBJ2-2	TRBC2	628	TRUE	TRUE	CAWSRGSGELFF	TGTGCCTGGAGTAGAGGGAGCGGGGAGCTGTTTTTT	2883	4	CD8_C7_GZMK
NPC_SC_1806_Tumour_AAAGTAGCAAGGACAC	NPC_SC_1806_Tumour	TRA	TRAV5	None	TRAJ45	TRAC	561	TRUE	TRUE	CAESHSGGGADGLTF	TGTGCAGAGAGTCATTCAGGAGGAGGTGCTGACGGACTCACCTTT	2116	3	CD8_C7_GZMK
NPC_SC_1810_Tumour_AAAGTAGCAATGGTCT	NPC_SC_1810_Tumour	TRB	TRBV6-3	TRBD2	TRBJ1-2	TRBC1	561	TRUE	TRUE	CASSYFLGDGYTF	TGTGCCAGCAGTTACTTTTTGGGAGATGGCTACACCTTC	1898	4	Treg_C2_HSPA1A
NPC_SC_1810_Tumour_AAAGTAGCAATGGTCT	NPC_SC_1810_Tumour	TRA	TRAV2	None	TRAJ5	TRAC	455	TRUE	TRUE	CAVFSDTGRRALTF	TGTGCTGTCTTTTCCGACACGGGCAGGAGAGCACTTACTTTT	9371	9	Treg_C2_HSPA1A
NPC_SC_1811_Tumour_AAAGTAGCACCTATCC	NPC_SC_1811_Tumour	TRA	TRAV21	None	TRAJ33	TRAC	698	TRUE	TRUE	CAVRMDSNYQLIW	TGTGCTGTTCGCATGGATAGCAACTATCAGTTAATCTGG	14432	17	Treg_C4_TNFRSF4
NPC_SC_1811_Tumour_AAAGTAGCACCTATCC	NPC_SC_1811_Tumour	TRB	TRBV18	TRBD2	TRBJ2-3	TRBC2	701	TRUE	TRUE	CASSQVAGGPTDTQYF	TGTGCCAGCTCACAGGTAGCGGGAGGCCCCACAGATACGCAGTATTTT	4005	8	Treg_C4_TNFRSF4
NPC_SC_1802_Tumour_AAAGTAGCACGAAATA	NPC_SC_1802_Tumour	TRA	TRAV8-2	None	TRAJ49	TRAC	880	TRUE	TRUE	CVVSDSGIQFYF	TGTGTTGTGAGTGATTCAGGAATCCAGTTCTATTTT	746	4	CD8_C8_MHC
NPC_SC_1802_Tumour_AAAGTAGCACGAAATA	NPC_SC_1802_Tumour	TRB	TRBV9	TRBD1	TRBJ2-2	TRBC2	855	TRUE	TRUE	CASSIAGQNTGELFF	TGTGCCAGCAGCATAGCGGGACAAAACACCGGGGAGCTGTTTTTT	624	6	CD8_C8_MHC
NPC_SC_1813_PBMC_AAAGTAGCACGCATCG	NPC_SC_1813_PBMC	TRB	TRBV10-3	None	TRBJ2-7	TRBC2	567	TRUE	TRUE	CAIRSGDSYEQYF	TGTGCCATCAGGTCCGGGGACTCTTACGAGCAGTACTTC	8201	10	CD4_C2_IL7R
NPC_SC_1813_PBMC_AAAGTAGCACGCATCG	NPC_SC_1813_PBMC	TRA	TRAV12-1	None	TRAJ12	TRAC	554	TRUE	TRUE	CVVGLMDSSYKLIF	TGTGTGGTGGGGTTGATGGATAGCAGCTATAAATTGATCTTC	3641	4	CD4_C2_IL7R
NPC_SC_1808_Tumour_AAAGTAGCACGCTTTC	NPC_SC_1808_Tumour	TRB	TRBV20-1	TRBD1	TRBJ1-2	TRBC1	535	TRUE	TRUE	CSARPEARGPANYGYTF	TGCAGTGCCCGGCCAGAGGCCAGGGGCCCTGCTAACTATGGCTACACCTTC	1021	6	CD8_C7_GZMK
NPC_SC_1808_Tumour_AAAGTAGCACGCTTTC	NPC_SC_1808_Tumour	TRA	TRAV13-1	None	TRAJ47	TRAC	488	TRUE	TRUE	CAASKNYGNKLVF	TGTGCAGCAAGTAAGAACTATGGAAACAAGCTGGTCTTT	546	2	CD8_C7_GZMK
NPC_SC_1802_Tumour_AAAGTAGCACGGATAG	NPC_SC_1802_Tumour	TRB	TRBV7-9	TRBD1	TRBJ2-1	TRBC2	568	TRUE	TRUE	CASSLPQGGSYNEQFF	TGTGCCAGCAGCTTACCCCAGGGGGGATCCTACAATGAGCAGTTCTTC	928	7	CD8_C7_GZMK
NPC_SC_1802_Tumour_AAAGTAGCACGGATAG	NPC_SC_1802_Tumour	TRA	TRAV12-1	None	TRAJ6	TRAC	565	TRUE	TRUE	CVVRGSYIPTF	TGTGTGGTGAGGGGAAGCTACATACCTACATTT	348	2	CD8_C7_GZMK
NPC_SC_1802_Tumour_AAAGTAGCACTTAACG	NPC_SC_1802_Tumour	TRB	TRBV6-1	TRBD2	TRBJ2-2	TRBC2	722	TRUE	TRUE	CASSEPGGGTGELFF	TGTGCCAGCAGTGAACCTGGAGGGGGGACCGGGGAGCTGTTTTTT	5000	48	CD8_C11_PDCD1
NPC_SC_1802_Tumour_AAAGTAGCACTTAACG	NPC_SC_1802_Tumour	TRA	TRAV8-3	None	TRAJ33	TRAC	710	TRUE	TRUE	CAVAPEGSNYQLIW	TGTGCTGTGGCCCCTGAGGGTAGCAACTATCAGTTAATCTGG	1078	10	CD8_C11_PDCD1
NPC_SC_1815_PBMC_AAAGTAGCAGATGGCA	NPC_SC_1815_PBMC	TRB	TRBV29-1	None	TRBJ1-2	TRBC1	499	TRUE	TRUE	CSVTENYGYTF	TGCAGCGTTACAGAGAACTATGGCTACACCTTC	1200	3	CD4_C1_LEF1
NPC_SC_1815_PBMC_AAAGTAGCAGATGGCA	NPC_SC_1815_PBMC	TRA	TRAV17	None	TRAJ31	TRAC	501	TRUE	TRUE	CATGHNNARLMF	TGTGCTACGGGTCATAACAATGCCAGACTCATGTTT	247	2	CD4_C1_LEF1
NPC_SC_1806_PBMC_AAAGTAGCAGCCTTGG	NPC_SC_1806_PBMC	TRA	TRAV1-2	None	TRAJ48	TRAC	518	TRUE	TRUE	CAVGSIGNEKLTF	TGTGCTGTGGGCTCGATTGGAAATGAGAAATTAACCTTT	4286	2	CD8_C5_CX3CR1
NPC_SC_1806_PBMC_AAAGTAGCAGCCTTGG	NPC_SC_1806_PBMC	TRB	TRBV20-1	TRBD2	TRBJ2-3	TRBC2	529	TRUE	TRUE	CSARGPWDLTGADTQYF	TGCAGTGCTAGAGGCCCCTGGGACCTTACAGGCGCAGATACGCAGTATTTT	4222	3	CD8_C5_CX3CR1
NPC_SC_1802_Tumour_AAAGTAGCAGGAATGC	NPC_SC_1802_Tumour	TRB	TRBV9	TRBD1	TRBJ2-2	TRBC2	500	TRUE	TRUE	CASSIAGQNTGELFF	TGTGCCAGCAGCATAGCGGGACAAAACACCGGGGAGCTGTTTTTT	1056	9	CD8_C8_MHC
NPC_SC_1802_Tumour_AAAGTAGCAGGAATGC	NPC_SC_1802_Tumour	TRA	TRAV8-2	None	TRAJ49	TRAC	679	TRUE	TRUE	CVVSDSGIQFYF	TGTGTTGTGAGTGATTCAGGAATCCAGTTCTATTTT	979	7	CD8_C8_MHC
NPC_SC_1802_Tumour_AAAGTAGCAGGCAGTA	NPC_SC_1802_Tumour	TRA	TRAV12-2	None	TRAJ3	TRAC	592	TRUE	TRUE	CAVRASSASKIIF	TGTGCCGTGAGGGCCAGCAGTGCTTCCAAGATAATCTTT	1098	6	CD8_C11_PDCD1
NPC_SC_1802_Tumour_AAAGTAGCAGGCAGTA	NPC_SC_1802_Tumour	TRB	TRBV9	TRBD2	TRBJ2-1	TRBC2	672	TRUE	TRUE	CASGREDNGEQFF	TGTGCCAGCGGCCGGGAGGACAATGGTGAGCAGTTCTTC	698	9	CD8_C11_PDCD1
NPC_SC_1811_PBMC_AAAGTAGCAGTAAGCG	NPC_SC_1811_PBMC	TRB	TRBV6-1	TRBD2	TRBJ2-3	TRBC2	546	TRUE	TRUE	CASTRTSGERTDTQYF	TGTGCCAGCACCAGGACTAGCGGGGAACGCACAGATACGCAGTATTTT	3114	5	Treg_C1_SELL
NPC_SC_1811_PBMC_AAAGTAGCAGTAAGCG	NPC_SC_1811_PBMC	TRA	TRAV3	None	TRAJ10	TRAC	691	TRUE	TRUE	CAVRDKWVTGGGNKLTF	TGTGCTGTGAGAGACAAATGGGTCACGGGAGGAGGAAACAAACTCACCTTT	1301	3	Treg_C1_SELL
NPC_SC_1806_PBMC_AAAGTAGCAGTCCTTC	NPC_SC_1806_PBMC	TRB	TRBV7-3	TRBD2	TRBJ2-2	TRBC2	695	TRUE	TRUE	CASSLLAGRTGELFF	TGTGCCAGCAGCTTACTAGCGGGGCGCACCGGGGAGCTGTTTTTT	23645	15	CD4_C2_IL7R
NPC_SC_1806_PBMC_AAAGTAGCAGTCCTTC	NPC_SC_1806_PBMC	TRA	TRAV9-2	None	TRAJ49	TRAC	497	TRUE	TRUE	CALSGTGNQFYF	TGTGCTCTGAGTGGGACCGGTAACCAGTTCTATTTT	9292	5	CD4_C2_IL7R
NPC_SC_1808_Tumour_AAAGTAGCAGTCTTCC	NPC_SC_1808_Tumour	TRA	TRAV38-2DV8	None	TRAJ26	TRAC	540	TRUE	TRUE	CAYRSANYGQNFVF	TGTGCTTATAGGAGCGCGAACTATGGTCAGAATTTTGTCTTT	1869	9	CD8_C7_GZMK
NPC_SC_1808_Tumour_AAAGTAGCAGTCTTCC	NPC_SC_1808_Tumour	TRB	TRBV10-2	TRBD1	TRBJ2-7	TRBC2	582	TRUE	TRUE	CASSVTGTGLYEQYV	TGCGCCAGCAGTGTTACCGGGACAGGCCTCTACGAGCAGTACGTC	1772	10	CD8_C7_GZMK
NPC_SC_1802_PBMC_AAAGTAGCATCCCACT	NPC_SC_1802_PBMC	TRA	TRAV26-1	None	TRAJ40	TRAC	586	TRUE	TRUE	CIVRDPLRTSGTYKYIF	TGCATCGTCAGAGACCCTCTAAGAACCTCAGGAACCTACAAATACATCTTT	1497	4	CD4_C1_LEF1
NPC_SC_1802_PBMC_AAAGTAGCATCCCACT	NPC_SC_1802_PBMC	TRB	TRBV7-9	None	TRBJ1-4	TRBC1	563	TRUE	TRUE	CASSLGSANEKLFF	TGTGCCAGCAGCTTGGGTTCTGCCAATGAAAAACTGTTTTTT	6273	26	CD4_C1_LEF1
NPC_SC_1815_Tumour_AAAGTAGGTAAACGCG	NPC_SC_1815_Tumour	TRA	TRAV12-2	None	TRAJ21	TRAC	593	TRUE	TRUE	CALYNFNKFYF	TGTGCCCTCTACAACTTCAACAAATTTTACTTT	1573	4	CD8_C7_GZMK
NPC_SC_1815_Tumour_AAAGTAGGTAAACGCG	NPC_SC_1815_Tumour	TRB	TRBV27	TRBD2	TRBJ2-7	TRBC2	571	TRUE	TRUE	CASSDSPWGEQYF	TGTGCCAGCAGTGACTCGCCGTGGGGCGAGCAGTACTTC	1284	3	CD8_C7_GZMK
NPC_SC_1802_Tumour_AAAGTAGGTAAACGCG	NPC_SC_1802_Tumour	TRA	TRAV13-2	None	TRAJ21	TRAC	522	TRUE	TRUE	CAGRYNFNKFYF	TGTGCAGGGAGATACAACTTCAACAAATTTTACTTT	2550	13	CD8_C8_MHC
NPC_SC_1802_Tumour_AAAGTAGGTAAACGCG	NPC_SC_1802_Tumour	TRB	TRBV15	TRBD2	TRBJ2-3	TRBC2	525	TRUE	TRUE	CATLPGGLAGADTQYF	TGTGCCACCCTACCCGGGGGACTAGCGGGAGCAGATACGCAGTATTTT	1678	11	CD8_C8_MHC
NPC_SC_1815_PBMC_AAAGTAGGTACAGCAG	NPC_SC_1815_PBMC	TRB	TRBV4-1	None	TRBJ2-1	TRBC2	655	TRUE	TRUE	CASSHMSDEQFF	TGCGCCAGCAGCCACATGAGCGATGAGCAGTTCTTC	11109	25	CD8_C1_LEF1
NPC_SC_1815_PBMC_AAAGTAGGTACAGCAG	NPC_SC_1815_PBMC	TRA	TRAV17	None	TRAJ16	TRAC	516	TRUE	TRUE	CATPIF	TGTGCTACGCCCATTTTT	903	2	CD8_C1_LEF1
NPC_SC_1815_Tumour_AAAGTAGGTACCGTTA	NPC_SC_1815_Tumour	TRA	TRAV29DV5	None	TRAJ44	TRAC	766	TRUE	TRUE	CAASAYGTASKLTF	TGTGCAGCAAGCGCGTACGGCACTGCCAGTAAACTCACCTTT	4079	13	CD8_C11_PDCD1
NPC_SC_1815_Tumour_AAAGTAGGTACCGTTA	NPC_SC_1815_Tumour	TRB	TRBV20-1	TRBD1	TRBJ1-5	TRBC1	698	TRUE	TRUE	CSARDMGHNQPQHF	TGCAGTGCTAGAGATATGGGACACAATCAGCCCCAGCATTTT	4113	11	CD8_C11_PDCD1
NPC_SC_1802_PBMC_AAAGTAGGTACGCACC	NPC_SC_1802_PBMC	TRB	TRBV6-3	TRBD2	TRBJ2-1	TRBC2	540	TRUE	TRUE	CASSYSGGGSYNEQFF	TGTGCCAGCAGTTACTCGGGCGGGGGCTCCTACAATGAGCAGTTCTTC	1446	8	CD8_C3_KLRB1
NPC_SC_1802_PBMC_AAAGTAGGTACGCACC	NPC_SC_1802_PBMC	TRA	TRAV1-2	None	TRAJ33	TRAC	531	TRUE	TRUE	CAAIDSNYQLIW	TGTGCTGCAATTGATAGCAACTATCAGTTAATCTGG	1350	4	CD8_C3_KLRB1
NPC_SC_1811_PBMC_AAAGTAGGTACTTAGC	NPC_SC_1811_PBMC	TRB	TRBV2	TRBD2	TRBJ2-6	TRBC2	534	TRUE	TRUE	CASSEYLGDSGANVLTF	TGTGCCAGCAGTGAGTATTTGGGAGACTCTGGGGCCAACGTCCTGACTTTC	7647	13	CD4_C1_LEF1
NPC_SC_1811_PBMC_AAAGTAGGTACTTAGC	NPC_SC_1811_PBMC	TRA	TRAV21	None	TRAJ35	TRAC	483	TRUE	TRUE	CAVRQGFGNVLHC	TGTGCTGTGAGGCAAGGCTTTGGGAATGTGCTGCATTGC	1481	2	CD4_C1_LEF1
NPC_SC_1807_PBMC_AAAGTAGGTAGCGTAG	NPC_SC_1807_PBMC	TRB	TRBV6-3	TRBD1	TRBJ2-1	TRBC2	537	TRUE	TRUE	CASSYLTGGEQFF	TGTGCCAGCAGTTACCTTACAGGGGGGGAGCAGTTCTTC	5751	9	CD8_C1_LEF1
NPC_SC_1807_PBMC_AAAGTAGGTAGCGTAG	NPC_SC_1807_PBMC	TRA	TRAV4	None	TRAJ34	TRAC	541	TRUE	TRUE	CLVGEADKLIF	TGCCTCGTGGGTGAAGCCGACAAGCTCATCTTT	3745	4	CD8_C1_LEF1
NPC_SC_1815_Tumour_AAAGTAGGTAGGACAC	NPC_SC_1815_Tumour	TRA	TRAV8-2	None	TRAJ23	TRAC	763	TRUE	TRUE	CVVRDYNQGGKLIF	TGTGTTGTGAGAGATTATAACCAGGGAGGAAAGCTTATCTTC	6900	19	CD8_C11_PDCD1
NPC_SC_1815_Tumour_AAAGTAGGTAGGACAC	NPC_SC_1815_Tumour	TRB	TRBV2	TRBD2	TRBJ2-7	TRBC2	602	TRUE	TRUE	CASRETSGGFYEQYF	TGTGCCAGCAGAGAGACTAGCGGGGGCTTCTACGAGCAGTACTTC	4815	15	CD8_C11_PDCD1
NPC_SC_1811_Tumour_AAAGTAGGTATAATGG	NPC_SC_1811_Tumour	TRB	TRBV10-1	TRBD2	TRBJ2-2	TRBC2	484	TRUE	TRUE	CASKQDSGRAGELFF	TGCGCCAGCAAACAGGACTCCGGGAGGGCCGGGGAGCTGTTTTTT	1638	2	Treg_C2_HSPA1A
NPC_SC_1811_Tumour_AAAGTAGGTATAATGG	NPC_SC_1811_Tumour	TRA	TRAV5	None	TRAJ33	TRAC	575	TRUE	TRUE	CAEGLDSNYQLIW	TGTGCAGAGGGTCTTGATAGCAACTATCAGTTAATCTGG	1222	2	Treg_C2_HSPA1A
NPC_SC_1808_PBMC_AAAGTAGGTATATCCG	NPC_SC_1808_PBMC	TRB	TRBV27	None	TRBJ1-6	TRBC1	512	TRUE	TRUE	CASSFVGSPLHF	TGTGCCAGCAGTTTTGTCGGGTCACCCCTCCACTTT	2190	6	CD8_C1_LEF1
NPC_SC_1808_PBMC_AAAGTAGGTATATCCG	NPC_SC_1808_PBMC	TRA	TRAV4	None	TRAJ23	TRAC	597	TRUE	TRUE	CLVGVLSSGGKLIF	TGCCTCGTGGGTGTCCTCTCTTCAGGAGGAAAGCTTATCTTC	3782	7	CD8_C1_LEF1
NPC_SC_1808_Tumour_AAAGTAGGTATCACCA	NPC_SC_1808_Tumour	TRA	TRAV25	None	TRAJ22	TRAC	585	TRUE	TRUE	CAGAPRPSGSARQLTF	TGTGCAGGGGCCCCGAGACCTTCTGGTTCTGCAAGGCAACTGACCTTT	790	5	CD8_C9_XCL1
NPC_SC_1808_Tumour_AAAGTAGGTATCACCA	NPC_SC_1808_Tumour	TRB	TRBV19	TRBD1	TRBJ1-1	TRBC1	692	TRUE	TRUE	CASSMGGFSAEAFF	TGTGCCAGTAGTATGGGGGGCTTCAGCGCTGAAGCTTTCTTT	1182	11	CD8_C9_XCL1
NPC_SC_1808_PBMC_AAAGTAGGTCGCGTGT	NPC_SC_1808_PBMC	TRB	TRBV29-1	TRBD1	TRBJ2-1	TRBC2	505	TRUE	TRUE	CSVRQGGNEQFF	TGCAGCGTCCGACAGGGCGGCAATGAGCAGTTCTTC	2967	9	CD8_C5_CX3CR1
NPC_SC_1808_PBMC_AAAGTAGGTCGCGTGT	NPC_SC_1808_PBMC	TRA	TRAV21	None	TRAJ44	TRAC	533	TRUE	TRUE	CAVRGTGTASKLTF	TGTGCTGTGAGGGGTACCGGCACTGCCAGTAAACTCACCTTT	2206	4	CD8_C5_CX3CR1
NPC_SC_1815_Tumour_AAAGTAGGTCGTTGTA	NPC_SC_1815_Tumour	TRB	TRBV12-4	TRBD1	TRBJ1-1	TRBC1	690	TRUE	TRUE	CASSFSGAPNTEAFF	TGTGCCAGCAGTTTCTCAGGGGCCCCTAACACTGAAGCTTTCTTT	11048	29	Th1_like_C2_TNF
NPC_SC_1815_Tumour_AAAGTAGGTCGTTGTA	NPC_SC_1815_Tumour	TRA	TRAV23DV6	None	TRAJ32	TRAC	580	TRUE	TRUE	CAASNDGGATNKLIF	TGTGCAGCAAGCAATGATGGTGGTGCTACAAACAAGCTCATCTTT	2069	6	Th1_like_C2_TNF
NPC_SC_1808_PBMC_AAAGTAGGTCTAAAGA	NPC_SC_1808_PBMC	TRB	TRBV4-1	TRBD1	TRBJ2-7	TRBC2	658	TRUE	TRUE	CASSQGNQGYEQYV	TGCGCCAGCAGCCAAGGTAACCAGGGCTACGAGCAGTACGTC	5162	14	CD8_C5_CX3CR1
NPC_SC_1808_PBMC_AAAGTAGGTCTAAAGA	NPC_SC_1808_PBMC	TRA	TRAV38-2DV8	None	TRAJ57	TRAC	526	TRUE	TRUE	CAYRSLITQGGSEKLVF	TGTGCTTATAGGAGCCTAATAACTCAGGGCGGATCTGAAAAGCTGGTCTTT	3475	7	CD8_C5_CX3CR1
NPC_SC_1808_Tumour_AAAGTAGGTCTAGCCG	NPC_SC_1808_Tumour	TRB	TRBV19	None	TRBJ1-2	TRBC1	669	TRUE	TRUE	CASSIRDGYTF	TGTGCCAGTAGTATACGAGATGGCTACACCTTC	1512	16	CD8_C7_GZMK
NPC_SC_1808_Tumour_AAAGTAGGTCTAGCCG	NPC_SC_1808_Tumour	TRA	TRAV1-2	None	TRAJ33	TRAC	538	TRUE	TRUE	CAVRDEADSNYQLIW	TGTGCTGTGAGAGATGAGGCGGATAGCAACTATCAGTTAATCTGG	1267	5	CD8_C7_GZMK
NPC_SC_1815_Tumour_AAAGTAGGTCTCTCTG	NPC_SC_1815_Tumour	TRB	TRBV6-5	None	TRBJ2-7	TRBC2	699	TRUE	TRUE	CASSYSPDSSYEQYF	TGTGCCAGCAGTTACTCCCCAGATTCCTCCTACGAGCAGTACTTC	1311	3	CD4_C5_GPR183
NPC_SC_1815_Tumour_AAAGTAGGTCTCTCTG	NPC_SC_1815_Tumour	TRA	TRAV1-2	None	TRAJ20	TRAC	944	TRUE	TRUE	CAVRDRDYKLSF	TGTGCTGTGAGAGATCGGGACTACAAGCTCAGCTTT	1281	4	CD4_C5_GPR183
NPC_SC_1810_Tumour_AAAGTAGGTCTGGAGA	NPC_SC_1810_Tumour	TRA	TRAV6	None	TRAJ8	TRAC	512	TRUE	TRUE	CALLMNTGFQKLVF	TGTGCTCTCCTGATGAACACAGGCTTTCAGAAACTTGTATTT	7596	4	Treg_C2_HSPA1A
NPC_SC_1810_Tumour_AAAGTAGGTCTGGAGA	NPC_SC_1810_Tumour	TRB	TRBV2	TRBD1	TRBJ2-7	TRBC2	504	TRUE	TRUE	CASSVDSSYEQYF	TGTGCCAGCAGTGTCGACAGCTCCTACGAGCAGTACTTC	7925	9	Treg_C2_HSPA1A
NPC_SC_1808_PBMC_AAAGTAGGTCTTTCAT	NPC_SC_1808_PBMC	TRB	TRBV10-3	TRBD2	TRBJ2-7	TRBC2	687	TRUE	TRUE	CAISEGTYSEQYV	TGTGCCATCAGTGAGGGTACTTATTCCGAGCAGTACGTC	4546	13	CD8_C5_CX3CR1
NPC_SC_1808_PBMC_AAAGTAGGTCTTTCAT	NPC_SC_1808_PBMC	TRA	TRAV12-2	None	TRAJ35	TRAC	544	TRUE	TRUE	CAVI	TGTGCCGTTATA	678	2	CD8_C5_CX3CR1
NPC_SC_1808_PBMC_AAAGTAGGTGATGTCT	NPC_SC_1808_PBMC	TRB	TRBV30	TRBD1	TRBJ1-3	TRBC1	625	TRUE	TRUE	CAWRGHRQYNSGNTIYF	TGTGCCTGGAGGGGACACCGCCAATACAACTCTGGAAACACCATATATTTT	2106	7	CD4_C2_IL7R
NPC_SC_1808_PBMC_AAAGTAGGTGATGTCT	NPC_SC_1808_PBMC	TRA	TRAV8-4	None	TRAJ42	TRAC	728	TRUE	TRUE	CAVRLGGSQGNLIF	TGTGCTGTGAGATTAGGAGGAAGCCAAGGAAATCTCATCTTT	2160	5	CD4_C2_IL7R
NPC_SC_1807_Tumour_AAAGTAGGTGCAGACA	NPC_SC_1807_Tumour	TRB	TRBV7-8	None	TRBJ2-2	TRBC2	515	TRUE	TRUE	CASKTNTGELFF	TGTGCCAGCAAGACGAACACCGGGGAGCTGTTTTTT	4421	14	CD4_C5_GPR183
NPC_SC_1807_Tumour_AAAGTAGGTGCAGACA	NPC_SC_1807_Tumour	TRA	TRAV9-2	None	TRAJ9	TRAC	452	TRUE	TRUE	CALSGRDGGFKTIF	TGTGCTCTGAGTGGACGGGATGGAGGCTTCAAAACTATCTTT	1700	3	CD4_C5_GPR183
NPC_SC_1802_Tumour_AAAGTAGGTGCTAGCC	NPC_SC_1802_Tumour	TRB	TRBV10-3	TRBD2	TRBJ2-2	TRBC2	531	TRUE	TRUE	CAISLTASGGNTGELFF	TGTGCCATCAGCCTCACCGCTAGCGGGGGGAACACCGGGGAGCTGTTTTTT	1990	16	CD8_C11_PDCD1
NPC_SC_1802_Tumour_AAAGTAGGTGCTAGCC	NPC_SC_1802_Tumour	TRA	TRAV20	None	TRAJ31	TRAC	576	TRUE	TRUE	CAVQDGNNARLMF	TGTGCTGTGCAGGATGGAAACAATGCCAGACTCATGTTT	1549	8	CD8_C11_PDCD1
NPC_SC_1810_Tumour_AAAGTAGGTGTGACGA	NPC_SC_1810_Tumour	TRA	TRAV10	None	TRAJ43	TRAC	515	TRUE	TRUE	CVVSSNNDMRF	TGTGTGGTGAGCAGTAACAATGACATGCGCTTT	13753	13	CD8_C9_XCL1
NPC_SC_1810_Tumour_AAAGTAGGTGTGACGA	NPC_SC_1810_Tumour	TRB	TRBV7-9	None	TRBJ2-3	TRBC2	499	TRUE	TRUE	CASSKRQLAQYF	TGTGCCAGCAGCAAACGCCAATTGGCGCAGTATTTT	3165	5	CD8_C9_XCL1
NPC_SC_1807_Tumour_AAAGTAGGTTACTGAC	NPC_SC_1807_Tumour	TRA	TRAV39	None	TRAJ47	TRAC	535	TRUE	TRUE	CAVDVRYGNKLVF	TGTGCCGTGGACGTCCGATATGGAAACAAACTGGTCTTT	1097	2	CD8_C9_XCL1
NPC_SC_1807_Tumour_AAAGTAGGTTACTGAC	NPC_SC_1807_Tumour	TRB	TRBV9	TRBD1	TRBJ2-7	TRBC1	673	TRUE	TRUE	CASSPLGDSYEQYF	TGTGCCAGCAGCCCTTTGGGGGACTCCTACGAGCAGTACTTC	3524	11	CD8_C9_XCL1
NPC_SC_1816_Tumour_AAAGTAGGTTCAGACT	NPC_SC_1816_Tumour	TRB	TRBV4-2	TRBD2	TRBJ2-5	TRBC2	489	TRUE	TRUE	CASSQEGTSGLRTQYF	TGTGCCAGCAGCCAAGAGGGGACTAGCGGCCTGCGGACCCAGTACTTC	5477	17	CD4_C4_CCR7
NPC_SC_1816_Tumour_AAAGTAGGTTCAGACT	NPC_SC_1816_Tumour	TRA	TRAV9-2	None	TRAJ49	TRAC	496	TRUE	TRUE	CALSSNTGNQFYF	TGTGCTCTGTCCTCGAACACCGGTAACCAGTTCTATTTT	816	3	CD4_C4_CCR7
NPC_SC_1811_Tumour_AAAGTAGGTTCTGGTA	NPC_SC_1811_Tumour	TRA	TRAV14DV4	None	TRAJ44	TRAC	587	TRUE	TRUE	CAMREGLTGTASKLTF	TGTGCAATGAGAGAGGGCCTGACCGGCACTGCCAGTAAACTCACCTTT	7355	11	Treg_C4_TNFRSF4
NPC_SC_1811_Tumour_AAAGTAGGTTCTGGTA	NPC_SC_1811_Tumour	TRB	TRBV7-2	TRBD2	TRBJ2-3	TRBC2	606	TRUE	TRUE	CASSLYRVGASGKSPDTQYF	TGTGCCAGCAGCTTATACCGCGTGGGGGCTAGCGGGAAGTCCCCAGATACGCAGTATTTT	33487	64	Treg_C4_TNFRSF4
NPC_SC_1808_Tumour_AAAGTAGGTTGATTGC	NPC_SC_1808_Tumour	TRB	TRBV7-8	None	TRBJ1-6	TRBC1	752	TRUE	TRUE	CASSLEGNYNSPLHF	TGTGCCAGCAGCTTAGAAGGGAACTATAATTCACCCCTCCACTTT	2348	16	CD8_C7_GZMK
NPC_SC_1808_Tumour_AAAGTAGGTTGATTGC	NPC_SC_1808_Tumour	TRA	TRAV4	None	TRAJ47	TRAC	502	TRUE	TRUE	CLVGELEYGNKLVF	TGCCTCGTGGGTGAATTGGAATATGGAAACAAACTGGTCTTT	907	3	CD8_C7_GZMK
NPC_SC_1805_Tumour_AAAGTAGGTTTAAGCC	NPC_SC_1805_Tumour	TRB	TRBV5-1	TRBD2	TRBJ1-5	TRBC1	507	TRUE	TRUE	CASSLVAEGPQHF	TGCGCCAGCAGCTTGGTGGCGGAGGGGCCCCAGCATTTT	11366	20	CD8_C7_GZMK
NPC_SC_1805_Tumour_AAAGTAGGTTTAAGCC	NPC_SC_1805_Tumour	TRA	TRAV12-1	None	TRAJ43	TRAC	618	TRUE	TRUE	CVVKTYNNNDMRF	TGTGTGGTGAAGACCTACAATAACAATGACATGCGCTTT	5800	8	CD8_C7_GZMK
NPC_SC_1816_PBMC_AAAGTAGGTTTAGGAA	NPC_SC_1816_PBMC	TRA	TRAV17	None	TRAJ54	TRAC	607	TRUE	TRUE	CATDAGGAQKLVF	TGTGCTACGGACGCGGGGGGAGCCCAGAAGCTGGTATTT	2082	5	CD8_C4_KLRG1
NPC_SC_1816_PBMC_AAAGTAGGTTTAGGAA	NPC_SC_1816_PBMC	TRB	TRBV5-4	None	TRBJ2-7	TRBC2	697	TRUE	TRUE	CASSSPEDEQYF	TGTGCCAGCAGCTCGCCCGAGGACGAGCAGTACTTC	4169	13	CD8_C4_KLRG1
NPC_SC_1808_PBMC_AAAGTAGTCAAGCCTA	NPC_SC_1808_PBMC	TRB	TRBV9	None	TRBJ1-2	TRBC1	525	TRUE	TRUE	CASSVEAVGGYTF	TGTGCCAGCAGCGTAGAGGCCGTTGGCGGCTACACCTTC	1513	3	CD4_C2_IL7R
NPC_SC_1808_PBMC_AAAGTAGTCAAGCCTA	NPC_SC_1808_PBMC	TRA	TRAV26-1	None	TRAJ52	TRAC	573	TRUE	TRUE	CIVRANAGGTSYGKLTF	TGCATCGTCAGGGCAAATGCTGGTGGTACTAGCTATGGAAAGCTGACATTT	623	2	CD4_C2_IL7R
NPC_SC_1808_Tumour_AAAGTAGTCAAGGCTT	NPC_SC_1808_Tumour	TRB	TRBV19	TRBD2	TRBJ2-1	TRBC2	708	TRUE	TRUE	CASSMEGLSSYNEQFF	TGTGCCAGTAGTATGGAGGGACTGAGCTCCTACAATGAGCAGTTCTTC	1294	14	CD8_C7_GZMK
NPC_SC_1808_Tumour_AAAGTAGTCAAGGCTT	NPC_SC_1808_Tumour	TRA	TRAV1-2	None	TRAJ18	TRAC	538	TRUE	TRUE	CATGRGSTLGRLYF	TGTGCCACAGGAAGAGGCTCAACCCTGGGGAGGCTATACTTT	658	2	CD8_C7_GZMK
NPC_SC_1815_Tumour_AAAGTAGTCACGCATA	NPC_SC_1815_Tumour	TRB	TRBV29-1	TRBD2	TRBJ2-7	TRBC2	685	TRUE	TRUE	CSVGGLSGRRPYEQYF	TGCAGCGTCGGGGGGCTTAGCGGGAGAAGACCCTACGAGCAGTACTTC	3806	11	Th1_like_C1_CCR7
NPC_SC_1815_Tumour_AAAGTAGTCACGCATA	NPC_SC_1815_Tumour	TRA	TRAV8-3	None	TRAJ41	TRAC	687	TRUE	TRUE	CAVALNSNSGYALNF	TGTGCTGTGGCCCTGAACTCAAATTCCGGGTATGCACTCAACTTC	1333	5	Th1_like_C1_CCR7
NPC_SC_1808_Tumour_AAAGTAGTCAGCCTAA	NPC_SC_1808_Tumour	TRB	TRBV24-1	TRBD2	TRBJ2-1	TRBC2	537	TRUE	TRUE	CATSDFSGRARNEQFF	TGTGCCACCAGTGATTTCAGCGGGAGGGCCCGGAATGAGCAGTTCTTC	1819	9	CD4_C5_GPR183
NPC_SC_1808_Tumour_AAAGTAGTCAGCCTAA	NPC_SC_1808_Tumour	TRA	TRAV1-2	None	TRAJ15	TRAC	528	TRUE	TRUE	CAVGQAGTALIF	TGTGCTGTGGGCCAGGCAGGAACTGCTCTGATCTTT	1696	6	CD4_C5_GPR183
NPC_SC_1810_PBMC_AAAGTAGTCAGGCGAA	NPC_SC_1810_PBMC	TRA	TRAV10	None	TRAJ42	TRAC	493	TRUE	TRUE	CVVTDHQGNLIF	TGTGTGGTGACCGACCACCAAGGAAATCTCATCTTT	4795	4	CD8_C5_CX3CR1
NPC_SC_1810_PBMC_AAAGTAGTCAGGCGAA	NPC_SC_1810_PBMC	TRB	TRBV10-2	TRBD1	TRBJ2-5	TRBC2	586	TRUE	TRUE	CATGGGLQETQYF	TGCGCCACCGGAGGGGGCCTCCAAGAGACCCAGTACTTC	5158	7	CD8_C5_CX3CR1
NPC_SC_1810_PBMC_AAAGTAGTCAGGTTCA	NPC_SC_1810_PBMC	TRB	TRBV20-1	TRBD1	TRBJ2-3	TRBC2	627	TRUE	TRUE	CSARVGGSDTQYF	TGCAGTGCTAGAGTAGGGGGTTCAGATACGCAGTATTTT	4762	6	CD8_C1_LEF1
NPC_SC_1810_PBMC_AAAGTAGTCAGGTTCA	NPC_SC_1810_PBMC	TRA	TRAV17	None	TRAJ22	TRAC	529	TRUE	TRUE	CATDASGSARQLTF	TGTGCTACGGATGCTTCTGGTTCTGCAAGGCAACTGACCTTT	881	2	CD8_C1_LEF1
NPC_SC_1805_PBMC_AAAGTAGTCAGTGTTG	NPC_SC_1805_PBMC	TRB	TRBV2	TRBD2	TRBJ2-5	TRBC2	737	TRUE	TRUE	CASSGGAGGGETQYF	TGTGCCAGCAGTGGAGGCGCGGGGGGAGGAGAGACCCAGTACTTC	6294	17	CD8_C5_CX3CR1
NPC_SC_1805_PBMC_AAAGTAGTCAGTGTTG	NPC_SC_1805_PBMC	TRA	TRAV14DV4	None	TRAJ30	TRAC	596	TRUE	TRUE	CAMREGGGRDDKIIF	TGTGCAATGAGAGAGGGCGGAGGCAGAGATGACAAGATCATCTTT	4917	8	CD8_C5_CX3CR1
NPC_SC_1815_PBMC_AAAGTAGTCATCTGCC	NPC_SC_1815_PBMC	TRA	TRAV29DV5	None	TRAJ47	TRAC	574	TRUE	TRUE	CAALEYGNKLVF	TGTGCAGCGCTGGAATATGGAAACAAGCTGGTCTTT	3469	6	CD8_C1_LEF1
NPC_SC_1815_PBMC_AAAGTAGTCATCTGCC	NPC_SC_1815_PBMC	TRB	TRBV5-5	None	TRBJ1-1	TRBC1	507	TRUE	TRUE	CASSYGTVNTEAFF	TGTGCCAGCAGCTATGGGACGGTGAACACTGAAGCTTTCTTT	794	2	CD8_C1_LEF1
NPC_SC_1816_Tumour_AAAGTAGTCATGTAGC	NPC_SC_1816_Tumour	TRB	TRBV18	TRBD2	TRBJ2-4	TRBC2	544	TRUE	TRUE	CASSPALAGVNLNIQYF	TGTGCCAGCTCACCGGCCCTAGCGGGAGTCAATTTGAACATTCAGTACTTC	1238	4	CD4_C4_CCR7
NPC_SC_1816_Tumour_AAAGTAGTCATGTAGC	NPC_SC_1816_Tumour	TRA	TRAV4	None	TRAJ5	TRAC	505	TRUE	TRUE	CLVGDDTGRRALTF	TGCCTCGTGGGTGACGATACGGGCAGGAGAGCACTTACTTTT	1753	4	CD4_C4_CCR7
NPC_SC_1807_PBMC_AAAGTAGTCCCAAGTA	NPC_SC_1807_PBMC	TRB	TRBV6-3	None	TRBJ2-7	TRBC2	719	TRUE	TRUE	CASSYDLQPPNLSYEQYF	TGTGCCAGCAGTTACGACCTACAACCACCTAACCTCTCCTACGAGCAGTACTTC	7292	12	CD4_C2_IL7R
NPC_SC_1807_PBMC_AAAGTAGTCCCAAGTA	NPC_SC_1807_PBMC	TRA	TRAV22	None	TRAJ54	TRAC	569	TRUE	TRUE	CAVGIQGAQKLVF	TGTGCTGTGGGAATTCAGGGAGCCCAGAAGCTGGTATTT	2947	4	CD4_C2_IL7R
NPC_SC_1811_PBMC_AAAGTAGTCCGTAGGC	NPC_SC_1811_PBMC	TRA	TRAV29DV5	None	TRAJ28	TRAC	576	TRUE	TRUE	CAGDSGAGSYQLTF	TGTGCAGGCGACTCTGGGGCTGGGAGTTACCAACTCACTTTC	3038	3	CD4_C2_IL7R
NPC_SC_1811_PBMC_AAAGTAGTCCGTAGGC	NPC_SC_1811_PBMC	TRB	TRBV7-9	None	TRBJ2-5	TRBC2	607	TRUE	TRUE	CASRRRETQYF	TGTGCCAGCAGGCGTCGTGAGACCCAGTACTTC	11002	15	CD4_C2_IL7R
NPC_SC_1807_Tumour_AAAGTAGTCGAACTGT	NPC_SC_1807_Tumour	TRB	TRBV9	TRBD2	TRBJ2-7	TRBC2	475	TRUE	TRUE	CASSVEGWADEQYF	TGTGCCAGCAGCGTGGAGGGGTGGGCTGACGAGCAGTACTTC	1156	3	CD8_C1_LEF1
NPC_SC_1807_Tumour_AAAGTAGTCGAACTGT	NPC_SC_1807_Tumour	TRA	TRAV38-1	None	TRAJ56	TRAC	520	TRUE	TRUE	CAFMNPPGANSKLTF	TGTGCTTTCATGAACCCCCCCGGAGCCAATAGTAAGCTGACATTT	1862	4	CD8_C1_LEF1
NPC_SC_1811_PBMC_AAAGTAGTCGAATCCA	NPC_SC_1811_PBMC	TRB	TRBV5-1	TRBD2	TRBJ2-3	TRBC2	514	TRUE	TRUE	CASSKADATDTQYF	TGCGCCAGCAGCAAAGCGGACGCTACAGATACGCAGTATTTT	1040	2	CD8_C1_LEF1
NPC_SC_1811_PBMC_AAAGTAGTCGAATCCA	NPC_SC_1811_PBMC	TRA	TRAV8-4	None	TRAJ31	TRAC	645	TRUE	TRUE	CAVRNNNARLMF	TGTGCTGTGAGGAATAACAATGCCAGACTCATGTTT	2229	3	CD8_C1_LEF1
NPC_SC_1816_PBMC_AAAGTAGTCGCTTAGA	NPC_SC_1816_PBMC	TRB	TRBV19	TRBD1	TRBJ1-4	TRBC1	801	TRUE	TRUE	CASSKRRATNEKLFF	TGTGCCAGTAGTAAGAGACGGGCAACTAATGAAAAACTGTTTTTT	2071	6	CD4_C2_IL7R
NPC_SC_1816_PBMC_AAAGTAGTCGCTTAGA	NPC_SC_1816_PBMC	TRA	TRAV27	None	TRAJ40	TRAC	563	TRUE	TRUE	CAGATSGTYKYIF	TGTGCAGGAGCGACCTCAGGAACCTACAAATACATCTTT	1760	4	CD4_C2_IL7R
NPC_SC_1816_PBMC_AAAGTAGTCGTCCGTT	NPC_SC_1816_PBMC	TRB	TRBV7-9	None	TRBJ1-1	TRBC1	736	TRUE	TRUE	CASSLANRDTEAFF	TGTGCCAGCAGCTTAGCGAATCGCGACACTGAAGCTTTCTTT	3315	9	CD8_C5_CX3CR1
NPC_SC_1816_PBMC_AAAGTAGTCGTCCGTT	NPC_SC_1816_PBMC	TRA	TRAV19	None	TRAJ21	TRAC	576	TRUE	TRUE	CAGYNFNKFYF	TGTGCCGGATACAACTTCAACAAATTTTACTTT	3450	6	CD8_C5_CX3CR1
NPC_SC_1816_PBMC_AAAGTAGTCTATCGCC	NPC_SC_1816_PBMC	TRA	TRAV26-1	None	TRAJ37	TRAC	572	TRUE	TRUE	CIVRSPHSGNTGKLIF	TGCATCGTCAGATCCCCCCACTCTGGCAACACAGGCAAACTAATCTTT	3709	6	CD4_C2_IL7R
NPC_SC_1816_PBMC_AAAGTAGTCTATCGCC	NPC_SC_1816_PBMC	TRB	TRBV20-1	TRBD1	TRBJ2-1	TRBC2	705	TRUE	TRUE	CSARVLSGGRGDEQFF	TGCAGTGCTAGAGTTCTATCAGGTGGGAGAGGAGATGAGCAGTTCTTC	9804	21	CD4_C2_IL7R
NPC_SC_1815_Tumour_AAAGTAGTCTATGTGG	NPC_SC_1815_Tumour	TRB	TRBV11-1	TRBD2	TRBJ2-7	TRBC2	481	TRUE	TRUE	CASSPPTGRDEQYF	TGTGCCAGCAGCCCACCGACAGGGAGGGACGAGCAGTACTTC	2863	9	CD4_C4_CCR7
NPC_SC_1815_Tumour_AAAGTAGTCTATGTGG	NPC_SC_1815_Tumour	TRA	TRAV14DV4	None	TRAJ40	TRAC	610	TRUE	TRUE	CAMREKGTYKYIF	TGTGCAATGAGAGAGAAAGGAACCTACAAATACATCTTT	2787	7	CD4_C4_CCR7
NPC_SC_1810_PBMC_AAAGTAGTCTGACCTC	NPC_SC_1810_PBMC	TRA	TRAV12-3	None	TRAJ37	TRAC	554	TRUE	TRUE	CAMSLSNTGKLIF	TGTGCAATGAGCCTGAGCAACACAGGCAAACTAATCTTT	3535	4	CD8_C1_LEF1
NPC_SC_1810_PBMC_AAAGTAGTCTGACCTC	NPC_SC_1810_PBMC	TRB	TRBV5-4	None	TRBJ2-2	TRBC1	839	TRUE	TRUE	CASRNDRNTGELFF	TGTGCCAGCAGAAATGATCGGAACACCGGGGAGCTGTTTTTT	1353	4	CD8_C1_LEF1
NPC_SC_1813_PBMC_AAAGTAGTCTGCAAGT	NPC_SC_1813_PBMC	TRB	TRBV19	TRBD2	TRBJ2-1	TRBC2	843	TRUE	TRUE	CASARLAGDNEQFF	TGTGCCAGCGCCCGACTAGCGGGAGATAATGAGCAGTTCTTC	2536	4	CD4_C2_IL7R
NPC_SC_1813_PBMC_AAAGTAGTCTGCAAGT	NPC_SC_1813_PBMC	TRA	TRAV3	None	TRAJ5	TRAC	643	TRUE	TRUE	CAVRDMLKGTGRRALTF	TGTGCTGTGAGAGACATGTTAAAGGGTACGGGCAGGAGAGCACTTACTTTT	569	2	CD4_C2_IL7R
NPC_SC_1802_Tumour_AAAGTAGTCTGCAGTA	NPC_SC_1802_Tumour	TRB	TRBV7-6	TRBD1	TRBJ2-5	TRBC2	518	TRUE	TRUE	CASSERGETQYF	TGTGCCAGCAGCGAGAGGGGGGAGACCCAGTACTTC	2605	18	CD4_C5_GPR183
NPC_SC_1802_Tumour_AAAGTAGTCTGCAGTA	NPC_SC_1802_Tumour	TRA	TRAV8-3	None	TRAJ24	TRAC	737	TRUE	TRUE	CAVVLTTDSWGKLQF	TGTGCTGTGGTTCTGACAACTGACAGCTGGGGGAAATTGCAGTTT	835	9	CD4_C5_GPR183
NPC_SC_1810_Tumour_AAAGTAGTCTGTGCAA	NPC_SC_1810_Tumour	TRB	TRBV20-1	None	TRBJ2-1	TRBC2	520	TRUE	TRUE	CSALAYNEQFF	TGCAGTGCCTTGGCCTACAATGAGCAGTTCTTC	10949	16	Treg_C3_MKI67
NPC_SC_1810_Tumour_AAAGTAGTCTGTGCAA	NPC_SC_1810_Tumour	TRA	TRAV8-3	None	TRAJ4	TRAC	709	TRUE	TRUE	CAVGAIGGYNKLIF	TGTGCTGTGGGTGCGATAGGTGGCTACAATAAGCTGATTTTT	832	4	Treg_C3_MKI67
NPC_SC_1806_PBMC_AAAGTAGTCTGTTTGT	NPC_SC_1806_PBMC	TRA	TRAV12-3	None	TRAJ27	TRAC	624	TRUE	TRUE	CAMKDTNAGKSTF	TGTGCAATGAAGGACACCAATGCAGGCAAATCAACCTTT	3274	3	CD4_C3_CD40LG
NPC_SC_1806_PBMC_AAAGTAGTCTGTTTGT	NPC_SC_1806_PBMC	TRB	TRBV5-4	TRBD2	TRBJ2-7	TRBC2	617	TRUE	TRUE	CASSSNGPYEQYF	TGTGCCAGCAGCTCCAATGGGCCTTACGAGCAGTACTTC	2699	2	CD4_C3_CD40LG
NPC_SC_1811_Tumour_AAAGTAGTCTTAGAGC	NPC_SC_1811_Tumour	TRB	TRBV7-3	TRBD2	TRBJ2-7	TRBC2	517	TRUE	TRUE	CASSLIGTSAYEQYF	TGTGCCAGCAGCTTAATCGGGACTAGCGCCTACGAGCAGTACTTC	6695	10	CD4_C4_CCR7
NPC_SC_1811_Tumour_AAAGTAGTCTTAGAGC	NPC_SC_1811_Tumour	TRA	TRAV13-1	None	TRAJ15	TRAC	528	TRUE	TRUE	CAASNNQAGTALIF	TGTGCAGCAAGTAATAACCAGGCAGGAACTGCTCTGATCTTT	1824	3	CD4_C4_CCR7
NPC_SC_1815_PBMC_AAAGTAGTCTTAGAGC	NPC_SC_1815_PBMC	TRB	TRBV12-3	TRBD2	TRBJ2-7	TRBC2	540	TRUE	TRUE	CASSSSGRYSYEQYF	TGTGCCAGCAGCTCTAGCGGGAGGTACTCCTACGAGCAGTACTTC	2567	7	CD4_C2_IL7R
NPC_SC_1815_PBMC_AAAGTAGTCTTAGAGC	NPC_SC_1815_PBMC	TRA	TRAV9-2	None	TRAJ13	TRAC	540	TRUE	TRUE	CALSPSGGYQKVTF	TGTGCTCTGAGTCCTTCTGGGGGTTACCAGAAAGTTACCTTT	5134	8	CD4_C2_IL7R
NPC_SC_1808_Tumour_AAAGTAGTCTTAGCCC	NPC_SC_1808_Tumour	TRB	TRBV11-2	TRBD2	TRBJ2-1	TRBC2	818	TRUE	TRUE	CASSLQTSEVPEQFF	TGTGCCAGCAGCCTTCAGACTAGTGAGGTTCCTGAGCAGTTCTTC	1589	10	CD8_C7_GZMK
NPC_SC_1808_Tumour_AAAGTAGTCTTAGCCC	NPC_SC_1808_Tumour	TRA	TRAV8-2	None	TRAJ5	TRAC	694	TRUE	TRUE	CVVSDRAGRRALTF	TGTGTTGTGAGTGATCGGGCGGGCAGGAGAGCACTTACTTTT	1565	10	CD8_C7_GZMK
NPC_SC_1808_Tumour_AAAGTAGTCTTTAGTC	NPC_SC_1808_Tumour	TRB	TRBV12-3	None	TRBJ2-5	TRBC2	679	TRUE	TRUE	CASSLGETQYF	TGTGCCAGCAGTTTAGGGGAGACCCAGTACTTC	4648	29	Treg_C4_TNFRSF4
NPC_SC_1808_Tumour_AAAGTAGTCTTTAGTC	NPC_SC_1808_Tumour	TRA	TRAV8-3	None	TRAJ47	TRAC	681	TRUE	TRUE	CAVGAINGNKLVF	TGTGCTGTGGGTGCTATTAATGGAAACAAACTGGTCTTT	380	2	Treg_C4_TNFRSF4
NPC_SC_1816_PBMC_AAATGCCAGAAGGGTA	NPC_SC_1816_PBMC	TRB	TRBV14	TRBD2	TRBJ2-2	TRBC1	729	TRUE	TRUE	CASSQAGGMDGELFF	TGTGCCAGCAGCCAGGCTGGAGGGATGGACGGGGAGCTGTTTTTT	4817	13	CD8_C5_CX3CR1
NPC_SC_1816_PBMC_AAATGCCAGAAGGGTA	NPC_SC_1816_PBMC	TRA	TRAV13-1	None	TRAJ33	TRAC	550	TRUE	TRUE	CAASWYQLIW	TGTGCAGCATCTTGGTATCAGTTAATCTGG	1879	4	CD8_C5_CX3CR1
NPC_SC_1815_PBMC_AAATGCCAGACAAAGG	NPC_SC_1815_PBMC	TRA	TRAV12-1	None	TRAJ8	TRAC	548	TRUE	TRUE	CAAGLGGQKLVF	TGTGCAGCCGGACTAGGGGGACAGAAACTTGTATTT	6805	9	CD4_C1_LEF1
NPC_SC_1815_PBMC_AAATGCCAGACAAAGG	NPC_SC_1815_PBMC	TRB	TRBV29-1	None	TRBJ1-5	TRBC1	666	TRUE	TRUE	CSVKPSGGNQPQHF	TGCAGCGTTAAACCCTCCGGCGGCAATCAGCCCCAGCATTTT	5821	12	CD4_C1_LEF1
NPC_SC_1813_PBMC_AAATGCCAGACCCACC	NPC_SC_1813_PBMC	TRB	TRBV20-1	None	TRBJ2-7	TRBC2	523	TRUE	TRUE	CSAKHPDGYEQYF	TGCAGTGCCAAGCACCCGGACGGCTACGAGCAGTACTTC	5452	9	CD4_C1_LEF1
NPC_SC_1813_PBMC_AAATGCCAGACCCACC	NPC_SC_1813_PBMC	TRA	TRAV16	None	TRAJ54	TRAC	567	TRUE	TRUE	CALLPSQGAQKLVF	TGTGCTCTCCTTCCTTCCCAGGGAGCCCAGAAGCTGGTATTT	1422	4	CD4_C1_LEF1
NPC_SC_1816_PBMC_AAATGCCAGACGACGT	NPC_SC_1816_PBMC	TRB	TRBV7-9	None	TRBJ1-1	TRBC1	568	TRUE	TRUE	CASSLANRDTEAFF	TGTGCCAGCAGCTTAGCGAATCGCGACACTGAAGCTTTCTTT	3142	6	CD8_C5_CX3CR1
NPC_SC_1816_PBMC_AAATGCCAGACGACGT	NPC_SC_1816_PBMC	TRA	TRAV19	None	TRAJ21	TRAC	560	TRUE	TRUE	CAGYNFNKFYF	TGTGCCGGATACAACTTCAACAAATTTTACTTT	2927	5	CD8_C5_CX3CR1
NPC_SC_1802_PBMC_AAATGCCAGACGCTTT	NPC_SC_1802_PBMC	TRB	TRBV9	TRBD1	TRBJ1-2	TRBC1	849	TRUE	TRUE	CASSGNLRGDYGYTF	TGTGCCAGCAGCGGCAATCTCAGGGGGGACTATGGCTACACCTTC	1322	7	CD8_C5_CX3CR1
NPC_SC_1802_PBMC_AAATGCCAGACGCTTT	NPC_SC_1802_PBMC	TRA	TRAV1-2	None	TRAJ17	TRAC	526	TRUE	TRUE	CAVRGAGNKLTF	TGTGCTGTGAGAGGGGCAGGCAACAAGCTAACTTTT	636	2	CD8_C5_CX3CR1
NPC_SC_1815_PBMC_AAATGCCAGAGCCCAA	NPC_SC_1815_PBMC	TRA	TRAV29DV5	None	TRAJ40	TRAC	548	TRUE	TRUE	CAATLFTSGTYKYIF	TGTGCAGCAACCCTCTTTACCTCAGGAACCTACAAATACATCTTT	2095	4	Treg_C1_SELL
NPC_SC_1815_PBMC_AAATGCCAGAGCCCAA	NPC_SC_1815_PBMC	TRB	TRBV2	TRBD1	TRBJ2-5	TRBC2	607	TRUE	TRUE	CASSAEGHGTQYF	TGTGCCAGCAGCGCCGAGGGACACGGGACCCAGTACTTC	8127	14	Treg_C1_SELL
NPC_SC_1815_PBMC_AAATGCCAGATCTGAA	NPC_SC_1815_PBMC	TRB	TRBV29-1	TRBD2	TRBJ1-1	TRBC1	779	TRUE	TRUE	CSVVDFGGRGTEAFF	TGCAGCGTTGTGGATTTTGGAGGGCGCGGCACTGAAGCTTTCTTT	3813	7	CD8_C1_LEF1
NPC_SC_1815_PBMC_AAATGCCAGATCTGAA	NPC_SC_1815_PBMC	TRA	TRAV3	None	TRAJ15	TRAC	682	TRUE	TRUE	CAVRNQAGTALIF	TGTGCTGTGAGAAACCAGGCAGGAACTGCTCTGATCTTT	1332	4	CD8_C1_LEF1
NPC_SC_1816_PBMC_AAATGCCAGCACACAG	NPC_SC_1816_PBMC	TRB	TRBV20-1	TRBD1	TRBJ1-1	TRBC1	531	TRUE	TRUE	CSALTMVNTEAFF	TGCAGTGCACTAACCATGGTGAACACTGAAGCTTTCTTT	4320	9	CD8_C5_CX3CR1
NPC_SC_1816_PBMC_AAATGCCAGCACACAG	NPC_SC_1816_PBMC	TRA	TRAV20	None	TRAJ23	TRAC	584	TRUE	TRUE	CAVWQEGGKLIF	TGTGCTGTGTGGCAGGAGGGAGGAAAGCTTATCTTC	3869	8	CD8_C5_CX3CR1
NPC_SC_1802_PBMC_AAATGCCAGCCCAGCT	NPC_SC_1802_PBMC	TRB	TRBV14	TRBD1	TRBJ2-7	TRBC2	632	TRUE	TRUE	CASSPRWTGAYEQYF	TGTGCCAGCAGCCCTCGATGGACAGGGGCCTACGAGCAGTACTTC	2930	13	CD8_C5_CX3CR1
NPC_SC_1802_PBMC_AAATGCCAGCCCAGCT	NPC_SC_1802_PBMC	TRA	TRAV12-2	None	TRAJ29	TRAC	543	TRUE	TRUE	CAVPLPGNTPLVF	TGTGCCGTGCCCTTGCCAGGAAACACACCTCTTGTCTTT	1014	2	CD8_C5_CX3CR1
NPC_SC_1810_PBMC_AAATGCCAGCGCTTAT	NPC_SC_1810_PBMC	TRB	TRBV3-1	TRBD2	TRBJ2-1	TRBC2	699	TRUE	TRUE	CASSQGAGSTYNEQFF	TGTGCCAGCAGCCAAGGGGCGGGAAGCACCTACAATGAGCAGTTCTTC	6020	9	CD8_C1_LEF1
NPC_SC_1810_PBMC_AAATGCCAGCGCTTAT	NPC_SC_1810_PBMC	TRA	TRAV8-6	None	TRAJ5	TRAC	843	TRUE	TRUE	CAVGGQGRRALTF	TGTGCTGTGGGAGGGCAGGGCAGGAGAGCACTTACTTTT	2229	2	CD8_C1_LEF1
NPC_SC_1807_PBMC_AAATGCCAGCGGCTTC	NPC_SC_1807_PBMC	TRB	TRBV28	TRBD2	TRBJ2-7	TRBC2	905	TRUE	TRUE	CASSLELAGEDYEQYF	TGTGCCAGCAGTTTAGAGCTAGCGGGAGAGGACTACGAGCAGTACTTC	6834	16	CD8_C5_CX3CR1
NPC_SC_1807_PBMC_AAATGCCAGCGGCTTC	NPC_SC_1807_PBMC	TRA	TRAV21	None	TRAJ4	TRAC	518	TRUE	TRUE	CAVPSGGYNKLIF	TGTGCTGTACCCTCTGGTGGCTACAATAAGCTGATTTTT	4233	6	CD8_C5_CX3CR1
NPC_SC_1813_Tumour_AAATGCCAGCGTAATA	NPC_SC_1813_Tumour	TRA	TRAV9-2	None	TRAJ53	TRAC	503	TRUE	TRUE	CALIGDSGGSNYKLTF	TGTGCTCTGATCGGAGATAGTGGAGGTAGCAACTATAAACTGACATTT	4900	4	CD8_C9_XCL1
NPC_SC_1813_Tumour_AAATGCCAGCGTAATA	NPC_SC_1813_Tumour	TRB	TRBV10-2	None	TRBJ1-1	TRBC1	782	TRUE	TRUE	CASSEYSTVNTEAFF	TGCGCCAGCAGTGAGTACTCTACAGTGAACACTGAAGCTTTCTTT	2560	4	CD8_C9_XCL1
NPC_SC_1807_PBMC_AAATGCCAGCGTCAAG	NPC_SC_1807_PBMC	TRB	TRBV20-1	None	TRBJ2-7	TRBC2	527	TRUE	TRUE	CSARIETHLLGQYF	TGCAGTGCTAGAATTGAGACTCACCTCCTAGGGCAGTACTTC	2779	5	CD4_C2_IL7R
NPC_SC_1807_PBMC_AAATGCCAGCGTCAAG	NPC_SC_1807_PBMC	TRA	TRAV12-3	None	TRAJ47	TRAC	549	TRUE	TRUE	CAMSLYGNKLVF	TGTGCAATGAGCCTATATGGAAACAAACTGGTCTTT	1727	2	CD4_C2_IL7R
NPC_SC_1813_PBMC_AAATGCCAGCTACCTA	NPC_SC_1813_PBMC	TRB	TRBV12-4	TRBD1	TRBJ1-6	TRBC1	514	TRUE	TRUE	CASTHDRNRNSPLHF	TGTGCCAGCACTCACGACAGAAATCGAAATTCACCCCTCCACTTT	10727	17	CD8_C1_LEF1
NPC_SC_1813_PBMC_AAATGCCAGCTACCTA	NPC_SC_1813_PBMC	TRA	TRAV3	None	TRAJ9	TRAC	687	TRUE	TRUE	CAVRLNTGGFKTIF	TGTGCTGTGAGACTAAATACTGGAGGCTTCAAAACTATCTTT	3690	8	CD8_C1_LEF1
NPC_SC_1816_PBMC_AAATGCCAGCTGTCTA	NPC_SC_1816_PBMC	TRB	TRBV14	TRBD2	TRBJ2-2	TRBC2	554	TRUE	TRUE	CASSQAGGMDGELFF	TGTGCCAGCAGCCAGGCTGGAGGGATGGACGGGGAGCTGTTTTTT	2544	8	CD8_C5_CX3CR1
NPC_SC_1816_PBMC_AAATGCCAGCTGTCTA	NPC_SC_1816_PBMC	TRA	TRAV13-1	None	TRAJ33	TRAC	534	TRUE	TRUE	CAASWYQLIW	TGTGCAGCATCTTGGTATCAGTTAATCTGG	9315	13	CD8_C5_CX3CR1
NPC_SC_1816_PBMC_AAATGCCAGGCCCTCA	NPC_SC_1816_PBMC	TRB	TRBV20-1	None	TRBJ1-2	TRBC1	523	TRUE	TRUE	CSASPDGYGYTF	TGCAGTGCTAGTCCCGACGGCTATGGCTACACCTTC	14878	24	CD8_C5_CX3CR1
NPC_SC_1816_PBMC_AAATGCCAGGCCCTCA	NPC_SC_1816_PBMC	TRA	TRAV1-2	None	TRAJ20	TRAC	1133	TRUE	TRUE	CAVNPGDYKLSF	TGTGCTGTGAACCCCGGCGACTACAAGCTCAGCTTT	1625	4	CD8_C5_CX3CR1
NPC_SC_1806_PBMC_AAATGCCAGTAGGTGC	NPC_SC_1806_PBMC	TRA	TRAV10	None	TRAJ4	TRAC	508	TRUE	TRUE	CVVISGGYNKLIF	TGTGTGGTTATTTCTGGTGGCTACAATAAGCTGATTTTT	3870	2	CD8_C5_CX3CR1
NPC_SC_1806_PBMC_AAATGCCAGTAGGTGC	NPC_SC_1806_PBMC	TRB	TRBV4-2	TRBD1	TRBJ2-5	TRBC2	487	TRUE	TRUE	CASSPGTGPETQYF	TGTGCCAGCAGCCCCGGGACAGGGCCAGAGACCCAGTACTTC	6940	4	CD8_C5_CX3CR1
NPC_SC_1815_Tumour_AAATGCCAGTCATGCT	NPC_SC_1815_Tumour	TRA	TRAV20	None	TRAJ20	TRAC	571	TRUE	TRUE	CAVQAISDYKLSF	TGTGCTGTGCAGGCGATCAGCGACTACAAGCTCAGCTTT	3103	9	CD8_C10_MKI67
NPC_SC_1815_Tumour_AAATGCCAGTCATGCT	NPC_SC_1815_Tumour	TRB	TRBV11-3	TRBD2	TRBJ2-7	TRBC2	560	TRUE	TRUE	CASSLRRAYEQYF	TGTGCCAGCAGCTTAAGGCGGGCCTACGAGCAGTACTTC	1520	5	CD8_C10_MKI67
NPC_SC_1805_Tumour_AAATGCCAGTCTCCTC	NPC_SC_1805_Tumour	TRB	TRBV28	TRBD1	TRBJ2-2	TRBC2	736	TRUE	TRUE	CASSPTGGSGELFF	TGTGCCAGCAGTCCGACAGGGGGCTCCGGGGAGCTGTTTTTT	1131	2	CD4_C4_CCR7
NPC_SC_1805_Tumour_AAATGCCAGTCTCCTC	NPC_SC_1805_Tumour	TRA	TRAV8-4	None	TRAJ36	TRAC	701	TRUE	TRUE	CAVSDYQTGANNLFF	TGTGCTGTGAGTGACTATCAAACTGGGGCAAACAACCTCTTCTTT	3197	5	CD4_C4_CCR7
NPC_SC_1808_Tumour_AAATGCCAGTGCTGCC	NPC_SC_1808_Tumour	TRB	TRBV3-1	TRBD1	TRBJ2-5	TRBC2	589	TRUE	TRUE	CASSQQQGETQYF	TGTGCCAGCAGCCAACAGCAGGGGGAGACCCAGTACTTC	2110	12	CD8_C9_XCL1
NPC_SC_1808_Tumour_AAATGCCAGTGCTGCC	NPC_SC_1808_Tumour	TRA	TRAV25	None	TRAJ22	TRAC	620	TRUE	TRUE	CAGAPRPSGSARQLTF	TGTGCAGGGGCCCCGAGACCTTCTGGTTCTGCAAGGCAACTGACCTTT	538	2	CD8_C9_XCL1
NPC_SC_1802_Tumour_AAATGCCAGTGGACGT	NPC_SC_1802_Tumour	TRB	TRBV9	TRBD1	TRBJ2-2	TRBC2	500	TRUE	TRUE	CASSIAGQNTGELFF	TGTGCCAGCAGCATAGCGGGACAAAACACCGGGGAGCTGTTTTTT	858	5	CD8_C8_MHC
NPC_SC_1802_Tumour_AAATGCCAGTGGACGT	NPC_SC_1802_Tumour	TRA	TRAV8-2	None	TRAJ49	TRAC	687	TRUE	TRUE	CVVSDSGIQFYF	TGTGTTGTGAGTGATTCAGGAATCCAGTTCTATTTT	629	5	CD8_C8_MHC
NPC_SC_1810_Tumour_AAATGCCAGTGGTCCC	NPC_SC_1810_Tumour	TRA	TRAV12-3	None	TRAJ30	TRAC	572	TRUE	TRUE	CAMSPNRDDKIIF	TGTGCAATGAGCCCTAACAGAGATGACAAGATCATCTTT	4875	7	Treg_C4_TNFRSF4
NPC_SC_1810_Tumour_AAATGCCAGTGGTCCC	NPC_SC_1810_Tumour	TRB	TRBV6-5	TRBD1	TRBJ2-7	TRBC2	541	TRUE	TRUE	CASSYRDTYEQYF	TGTGCCAGCAGTTATAGGGACACCTACGAGCAGTACTTC	8470	8	Treg_C4_TNFRSF4
NPC_SC_1813_Tumour_AAATGCCAGTGTCCCG	NPC_SC_1813_Tumour	TRB	TRBV5-6	TRBD1	TRBJ2-7	TRBC2	842	TRUE	TRUE	CASSPGWGQGKTYEQYF	TGTGCCAGCAGCCCCGGGTGGGGACAGGGCAAAACCTACGAGCAGTACTTC	1172	2	CD4_C5_GPR183
NPC_SC_1813_Tumour_AAATGCCAGTGTCCCG	NPC_SC_1813_Tumour	TRA	TRAV38-2DV8	None	TRAJ28	TRAC	502	TRUE	TRUE	CAYRRSQGAGSYQLTF	TGTGCTTATAGGAGATCTCAAGGGGCTGGGAGTTACCAACTCACTTTC	4249	6	CD4_C5_GPR183
NPC_SC_1802_Tumour_AAATGCCCAAACAACA	NPC_SC_1802_Tumour	TRB	TRBV6-5	TRBD2	TRBJ1-1	TRBC1	715	TRUE	TRUE	CASSYGRGNTEAFF	TGTGCCAGCAGTTACGGGCGGGGAAACACTGAAGCTTTCTTT	1717	18	CD4_C5_GPR183
NPC_SC_1802_Tumour_AAATGCCCAAACAACA	NPC_SC_1802_Tumour	TRA	TRAV26-1	None	TRAJ41	TRAC	639	TRUE	TRUE	CIVRVAYGGYALNF	TGCATCGTCAGAGTCGCGTACGGCGGGTATGCACTCAACTTC	1260	6	CD4_C5_GPR183
NPC_SC_1810_Tumour_AAATGCCCAAAGGAAG	NPC_SC_1810_Tumour	TRB	TRBV28	TRBD1	TRBJ1-2	TRBC1	683	TRUE	TRUE	CASVKAGRYGYTF	TGTGCCAGTGTTAAGGCAGGGCGGTATGGCTACACCTTC	5937	6	Treg_C2_HSPA1A
NPC_SC_1810_Tumour_AAATGCCCAAAGGAAG	NPC_SC_1810_Tumour	TRA	TRAV12-1	None	TRAJ52	TRAC	514	TRUE	TRUE	CVVTAGGTSYGKLTF	TGTGTGGTGACCGCTGGTGGTACTAGCTATGGAAAGCTGACATTT	2584	2	Treg_C2_HSPA1A
NPC_SC_1815_PBMC_AAATGCCCAAAGGCGT	NPC_SC_1815_PBMC	TRB	TRBV10-2	None	TRBJ2-7	TRBC2	483	TRUE	TRUE	CASSPEGYEQYF	TGCGCCAGCAGCCCTGAGGGCTACGAGCAGTACTTC	2056	5	CD8_C5_CX3CR1
NPC_SC_1815_PBMC_AAATGCCCAAAGGCGT	NPC_SC_1815_PBMC	TRA	TRAV19	None	TRAJ47	TRAC	593	TRUE	TRUE	CALSDLPMEYGNKLVF	TGTGCTCTGAGTGACCTTCCCATGGAATATGGAAACAAGCTGGTCTTT	1553	3	CD8_C5_CX3CR1
NPC_SC_1805_PBMC_AAATGCCCACAGACAG	NPC_SC_1805_PBMC	TRB	TRBV7-8	TRBD2	TRBJ2-7	TRBC2	654	TRUE	TRUE	CASSLAGGLAGYEQYF	TGTGCCAGCAGCTTAGCGGGGGGACTAGCGGGATACGAGCAGTACTTC	7446	17	Treg_C1_SELL
NPC_SC_1805_PBMC_AAATGCCCACAGACAG	NPC_SC_1805_PBMC	TRA	TRAV9-2	None	TRAJ42	TRAC	498	TRUE	TRUE	CALFVYGGSQGNLIF	TGTGCTCTGTTTGTTTATGGAGGAAGCCAAGGAAATCTCATCTTT	1996	4	Treg_C1_SELL
NPC_SC_1815_Tumour_AAATGCCCACAGACTT	NPC_SC_1815_Tumour	TRB	TRBV6-6	TRBD2	TRBJ2-7	TRBC2	725	TRUE	TRUE	CASSYSRTSGSYEQYF	TGTGCCAGCAGTTACTCCCGGACTAGCGGGAGCTACGAGCAGTACTTC	4913	15	CD8_C11_PDCD1
NPC_SC_1815_Tumour_AAATGCCCACAGACTT	NPC_SC_1815_Tumour	TRA	TRAV20	None	TRAJ26	TRAC	580	TRUE	TRUE	CAVQAGRNNYGQNFVF	TGTGCTGTGCAGGCCGGGAGGAATAACTATGGTCAGAATTTTGTCTTT	1825	3	CD8_C11_PDCD1
NPC_SC_1807_PBMC_AAATGCCCACCAGCAC	NPC_SC_1807_PBMC	TRB	TRBV3-1	None	TRBJ2-7	TRBC2	559	TRUE	TRUE	CASSRPGPHYEQYF	TGTGCCAGCAGCCGTCCTGGACCCCACTACGAGCAGTACTTC	6079	10	CD8_C3_KLRB1
NPC_SC_1807_PBMC_AAATGCCCACCAGCAC	NPC_SC_1807_PBMC	TRA	TRAV8-2	None	TRAJ43	TRAC	620	TRUE	TRUE	CVVIGNNDMRF	TGTGTTGTGATTGGTAACAATGACATGCGCTTT	1369	3	CD8_C3_KLRB1
NPC_SC_1805_PBMC_AAATGCCCACCAGTTA	NPC_SC_1805_PBMC	TRB	TRBV12-3	None	TRBJ2-3	TRBC2	529	TRUE	TRUE	CASSLRMGDTQYF	TGTGCCAGCAGTTTGAGGATGGGGGATACGCAGTATTTT	2189	6	CD8_C1_LEF1
NPC_SC_1805_PBMC_AAATGCCCACCAGTTA	NPC_SC_1805_PBMC	TRA	TRAV21	None	TRAJ53	TRAC	525	TRUE	TRUE	CAVNDSGGSNYKLTF	TGTGCTGTGAACGATAGTGGAGGTAGCAACTATAAACTGACATTT	2663	4	CD8_C1_LEF1
NPC_SC_1808_Tumour_AAATGCCCACGGTGTC	NPC_SC_1808_Tumour	TRB	TRBV5-5	None	TRBJ2-1	TRBC2	688	TRUE	TRUE	CASSRLEDEQFF	TGTGCCAGCAGCCGACTTGAGGATGAGCAGTTCTTC	2601	14	CD8_C9_XCL1
NPC_SC_1808_Tumour_AAATGCCCACGGTGTC	NPC_SC_1808_Tumour	TRA	TRAV1-2	None	TRAJ31	TRAC	526	TRUE	TRUE	CAVNNNARLMF	TGTGCTGTTAATAACAATGCCAGACTCATGTTT	984	4	CD8_C9_XCL1
NPC_SC_1806_PBMC_AAATGCCCACGTTGGC	NPC_SC_1806_PBMC	TRB	TRBV7-9	TRBD2	TRBJ2-3	TRBC2	702	TRUE	TRUE	CASSTGTSERWADTQYF	TGTGCCAGCAGCACCGGGACTAGCGAACGATGGGCAGATACGCAGTATTTT	17987	12	CD8_C5_CX3CR1
NPC_SC_1806_PBMC_AAATGCCCACGTTGGC	NPC_SC_1806_PBMC	TRA	TRAV14DV4	None	TRAJ52	TRAC	557	TRUE	TRUE	CAMRVEAGGTSYGKLTF	TGTGCAATGAGAGTGGAAGCTGGTGGTACTAGCTATGGAAAGCTGACATTT	3520	2	CD8_C5_CX3CR1
NPC_SC_1802_PBMC_AAATGCCCACTTCGAA	NPC_SC_1802_PBMC	TRB	TRBV6-1	TRBD2	TRBJ1-2	TRBC1	709	TRUE	TRUE	CASSGATGRYGYTF	TGTGCCAGCAGTGGAGCTACTGGGAGATATGGCTACACCTTC	1925	7	CD8_C3_KLRB1
NPC_SC_1802_PBMC_AAATGCCCACTTCGAA	NPC_SC_1802_PBMC	TRA	TRAV36DV7	None	TRAJ27	TRAC	488	TRUE	TRUE	CAVEARSNAGKSTF	TGTGCTGTGGAGGCCAGGTCCAATGCAGGCAAATCAACCTTT	708	2	CD8_C3_KLRB1
NPC_SC_1808_Tumour_AAATGCCCAGACGCCT	NPC_SC_1808_Tumour	TRA	TRAV25	None	TRAJ22	TRAC	543	TRUE	TRUE	CAGAPRPSGSARQLTF	TGTGCAGGGGCCCCGAGACCTTCTGGTTCTGCAAGGCAACTGACCTTT	931	3	CD8_C9_XCL1
NPC_SC_1808_Tumour_AAATGCCCAGACGCCT	NPC_SC_1808_Tumour	TRB	TRBV19	TRBD1	TRBJ1-1	TRBC1	855	TRUE	TRUE	CASSMGGFSAEAFF	TGTGCCAGTAGTATGGGGGGCTTCAGCGCTGAAGCTTTCTTT	1308	8	CD8_C9_XCL1
NPC_SC_1815_PBMC_AAATGCCCAGACTCGC	NPC_SC_1815_PBMC	TRB	TRBV10-2	None	TRBJ2-7	TRBC2	475	TRUE	TRUE	CASSPEGYEQYF	TGCGCCAGCAGCCCTGAGGGCTACGAGCAGTACTTC	2241	4	CD8_C5_CX3CR1
NPC_SC_1815_PBMC_AAATGCCCAGACTCGC	NPC_SC_1815_PBMC	TRA	TRAV19	None	TRAJ47	TRAC	580	TRUE	TRUE	CALSDLPMEYGNKLVF	TGTGCTCTGAGTGACCTTCCCATGGAATATGGAAACAAGCTGGTCTTT	379	2	CD8_C5_CX3CR1
NPC_SC_1815_Tumour_AAATGCCCAGATGGGT	NPC_SC_1815_Tumour	TRB	TRBV5-1	TRBD2	TRBJ2-5	TRBC2	699	TRUE	TRUE	CASSLFRDETQYF	TGCGCCAGCAGCTTGTTCCGGGACGAGACCCAGTACTTC	4585	14	CD8_C7_GZMK
NPC_SC_1815_Tumour_AAATGCCCAGATGGGT	NPC_SC_1815_Tumour	TRA	TRAV4	None	TRAJ17	TRAC	600	TRUE	TRUE	CLVGPQAAGNKLTF	TGCCTCGTGGGTCCCCAGGCTGCAGGCAACAAGCTAACTTTT	681	2	CD8_C7_GZMK
NPC_SC_1802_PBMC_AAATGCCCAGCCTGTG	NPC_SC_1802_PBMC	TRA	TRAV25	None	TRAJ24	TRAC	565	TRUE	TRUE	CAGHATDSWGKLQF	TGTGCAGGGCACGCAACTGACAGCTGGGGGAAATTGCAGTTT	1406	4	CD8_C5_CX3CR1
NPC_SC_1802_PBMC_AAATGCCCAGCCTGTG	NPC_SC_1802_PBMC	TRB	TRBV3-1	TRBD1	TRBJ2-1	TRBC2	572	TRUE	TRUE	CASSQARGSHNEQFF	TGTGCCAGCAGCCAAGCCAGGGGCAGTCACAATGAGCAGTTCTTC	5040	23	CD8_C5_CX3CR1
NPC_SC_1805_PBMC_AAATGCCCAGCGATCC	NPC_SC_1805_PBMC	TRA	TRAV8-4	None	TRAJ16	TRAC	690	TRUE	TRUE	CAVSRF	TGTGCTGTGAGTAGGTTT	3373	8	CD8_C3_KLRB1
NPC_SC_1805_PBMC_AAATGCCCAGCGATCC	NPC_SC_1805_PBMC	TRB	TRBV30	TRBD1	TRBJ2-2	TRBC2	656	TRUE	TRUE	CAWSSNRDYLAGELFF	TGTGCCTGGAGTTCCAACAGGGATTACCTGGCCGGGGAGCTGTTTTTT	6182	14	CD8_C3_KLRB1
NPC_SC_1805_PBMC_AAATGCCCAGCTATTG	NPC_SC_1805_PBMC	TRB	TRBV5-4	TRBD1	TRBJ1-2	TRBC1	875	TRUE	TRUE	CASSLDRGASGYTF	TGTGCCAGCAGCCTAGACAGGGGCGCTAGTGGCTACACCTTC	5986	16	CD4_C2_IL7R
NPC_SC_1805_PBMC_AAATGCCCAGCTATTG	NPC_SC_1805_PBMC	TRA	TRAV5	None	TRAJ22	TRAC	725	TRUE	TRUE	CAESAISSGSARQLTF	TGTGCAGAGAGTGCTATTTCTTCTGGTTCTGCAAGGCAACTGACCTTT	1911	5	CD4_C2_IL7R
NPC_SC_1808_Tumour_AAATGCCCAGCTCCGA	NPC_SC_1808_Tumour	TRB	TRBV27	None	TRBJ2-1	TRBC2	700	TRUE	TRUE	CASSLSSSVSNNEQFF	TGTGCCAGCAGTTTATCTTCCTCGGTCTCTAACAATGAGCAGTTCTTC	795	6	CD8_C7_GZMK
NPC_SC_1808_Tumour_AAATGCCCAGCTCCGA	NPC_SC_1808_Tumour	TRA	TRAV12-1	None	TRAJ40	TRAC	552	TRUE	TRUE	CAVRQRTYKYIF	TGTGCGGTGAGGCAAAGAACCTACAAATACATCTTT	549	2	CD8_C7_GZMK
NPC_SC_1808_PBMC_AAATGCCCAGGTGCCT	NPC_SC_1808_PBMC	TRB	TRBV20-1	TRBD2	TRBJ2-1	TRBC1	702	TRUE	TRUE	CSANPDGSGTYNEQFF	TGCAGTGCTAACCCCGATGGGAGCGGAACCTACAATGAGCAGTTCTTC	3876	11	CD8_C5_CX3CR1
NPC_SC_1808_PBMC_AAATGCCCAGGTGCCT	NPC_SC_1808_PBMC	TRA	TRAV13-2	None	TRAJ9	TRAC	553	TRUE	TRUE	CAEMRTGGFKTIF	TGTGCAGAGATGAGAACTGGAGGCTTCAAAACTATCTTT	1121	3	CD8_C5_CX3CR1
NPC_SC_1807_Tumour_AAATGCCCAGGTTTCA	NPC_SC_1807_Tumour	TRB	TRBV12-4	TRBD2	TRBJ2-1	TRBC2	539	TRUE	TRUE	CASIRGGSLFGEQFF	TGTGCCAGCATTCGTGGCGGGAGTCTATTTGGTGAGCAGTTCTTC	1771	6	CD8_C8_MHC
NPC_SC_1807_Tumour_AAATGCCCAGGTTTCA	NPC_SC_1807_Tumour	TRA	TRAV9-2	None	TRAJ11	TRAC	567	TRUE	TRUE	CALSGGYSTLTF	TGTGCTCTGAGTGGAGGATACAGCACCCTCACCTTT	3600	9	CD8_C8_MHC
NPC_SC_1802_PBMC_AAATGCCCAGTATAAG	NPC_SC_1802_PBMC	TRB	TRBV25-1	None	TRBJ2-2	TRBC2	500	TRUE	TRUE	CASSDSGGELFF	TGTGCCAGCAGTGATTCTGGTGGGGAGCTGTTTTTT	2159	8	CD8_C5_CX3CR1
NPC_SC_1802_PBMC_AAATGCCCAGTATAAG	NPC_SC_1802_PBMC	TRA	TRAV8-3	None	TRAJ9	TRAC	683	TRUE	TRUE	CAVGTGGGFKTIF	TGTGCTGTGGGTACCGGTGGAGGCTTCAAAACTATCTTT	700	3	CD8_C5_CX3CR1
NPC_SC_1813_PBMC_AAATGCCCATCAGTAC	NPC_SC_1813_PBMC	TRB	TRBV11-2	TRBD1	TRBJ2-7	TRBC2	902	TRUE	TRUE	CASSLLRTGYEQYF	TGTGCCAGCAGCTTATTGAGGACCGGCTACGAGCAGTACTTC	6761	11	CD4_C2_IL7R
NPC_SC_1813_PBMC_AAATGCCCATCAGTAC	NPC_SC_1813_PBMC	TRA	TRAV8-2	None	TRAJ54	TRAC	657	TRUE	TRUE	CVVSERGQGAQKLVF	TGTGTTGTGAGTGAGAGGGGTCAGGGAGCCCAGAAGCTGGTATTT	969	2	CD4_C2_IL7R
NPC_SC_1808_PBMC_AAATGCCCATGCCACG	NPC_SC_1808_PBMC	TRB	TRBV12-3	TRBD1	TRBJ2-1	TRBC2	517	TRUE	TRUE	CASSSATGDNEQFF	TGTGCCAGCAGTTCCGCAACAGGGGACAATGAGCAGTTCTTC	3531	9	CD8_C5_CX3CR1
NPC_SC_1808_PBMC_AAATGCCCATGCCACG	NPC_SC_1808_PBMC	TRA	TRAV1-2	None	TRAJ15	TRAC	526	TRUE	TRUE	CAVDQAGTALIF	TGTGCTGTGGACCAGGCAGGAACTGCTCTGATCTTT	2311	5	CD8_C5_CX3CR1
NPC_SC_1816_PBMC_AAATGCCCATGGGACA	NPC_SC_1816_PBMC	TRB	TRBV7-9	None	TRBJ1-1	TRBC1	555	TRUE	TRUE	CASSLANRDTEAFF	TGTGCCAGCAGCTTAGCGAATCGCGACACTGAAGCTTTCTTT	5502	11	CD8_C5_CX3CR1
NPC_SC_1816_PBMC_AAATGCCCATGGGACA	NPC_SC_1816_PBMC	TRA	TRAV19	None	TRAJ21	TRAC	559	TRUE	TRUE	CAGYNFNKFYF	TGTGCCGGATACAACTTCAACAAATTTTACTTT	2237	4	CD8_C5_CX3CR1
NPC_SC_1802_Tumour_AAATGCCCATTCACTT	NPC_SC_1802_Tumour	TRB	TRBV7-6	TRBD1	TRBJ2-7	TRBC2	553	TRUE	TRUE	CASSLGRGSEQYF	TGTGCCAGCAGCTTAGGCAGGGGAAGCGAGCAGTACTTC	4620	37	Treg_C2_HSPA1A
NPC_SC_1802_Tumour_AAATGCCCATTCACTT	NPC_SC_1802_Tumour	TRA	TRAV12-3	None	TRAJ52	TRAC	562	TRUE	TRUE	CAMRVTGGTSYGKLTF	TGTGCAATGAGGGTGACGGGTGGTACTAGCTATGGAAAGCTGACATTT	623	4	Treg_C2_HSPA1A
NPC_SC_1807_PBMC_AAATGCCCATTTCAGG	NPC_SC_1807_PBMC	TRA	TRAV14DV4	None	TRAJ48	TRAC	553	TRUE	TRUE	CAMREGWTNFGNEKLTF	TGTGCAATGAGAGAGGGCTGGACTAACTTTGGAAATGAGAAATTAACCTTT	1200	2	CD8_C5_CX3CR1
NPC_SC_1807_PBMC_AAATGCCCATTTCAGG	NPC_SC_1807_PBMC	TRB	TRBV13	TRBD1	TRBJ1-4	TRBC1	587	TRUE	TRUE	CASSLAGGDEKLFF	TGTGCCAGCAGCTTAGCAGGGGGAGATGAAAAACTGTTTTTT	2033	5	CD8_C5_CX3CR1
NPC_SC_1806_PBMC_AAATGCCGTACGCACC	NPC_SC_1806_PBMC	TRB	TRBV19	TRBD1	TRBJ1-5	TRBC1	859	TRUE	TRUE	CASIGQVSNQPQHF	TGTGCCAGTATAGGGCAGGTCAGCAATCAGCCCCAGCATTTT	7320	7	Treg_C1_SELL
NPC_SC_1806_PBMC_AAATGCCGTACGCACC	NPC_SC_1806_PBMC	TRA	TRAV3	None	TRAJ22	TRAC	879	TRUE	TRUE	CAVRDISSGSARQLTF	TGTGCTGTGAGAGACATTTCTTCTGGTTCTGCAAGGCAACTGACCTTT	4562	7	Treg_C1_SELL
NPC_SC_1811_Tumour_AAATGCCGTACTCAAC	NPC_SC_1811_Tumour	TRA	TRAV29DV5	None	TRAJ47	TRAC	524	TRUE	TRUE	CAASLPMEYGNKLVF	TGTGCAGCAAGCCTGCCCATGGAATATGGAAACAAACTGGTCTTT	2647	5	CD8_C7_GZMK
NPC_SC_1811_Tumour_AAATGCCGTACTCAAC	NPC_SC_1811_Tumour	TRB	TRBV5-6	TRBD1	TRBJ2-7	TRBC2	648	TRUE	TRUE	CASSLGFRGQSSYEQYF	TGTGCCAGCAGCTTGGGGTTCAGGGGCCAGAGCTCCTACGAGCAGTACTTC	2407	4	CD8_C7_GZMK
NPC_SC_1815_PBMC_AAATGCCGTACTCAAC	NPC_SC_1815_PBMC	TRB	TRBV14	TRBD1	TRBJ2-1	TRBC2	733	TRUE	TRUE	CASSQIQTGYNEQFF	TGTGCCAGCAGCCAGATACAGACAGGCTACAATGAGCAGTTCTTC	6853	16	CD8_C5_CX3CR1
NPC_SC_1815_PBMC_AAATGCCGTACTCAAC	NPC_SC_1815_PBMC	TRA	TRAV29DV5	None	TRAJ31	TRAC	525	TRUE	TRUE	CAATYNNARLMF	TGTGCAGCAACGTATAACAATGCCAGACTCATGTTT	3077	5	CD8_C5_CX3CR1
NPC_SC_1807_PBMC_AAATGCCGTAGCTAAA	NPC_SC_1807_PBMC	TRB	TRBV4-1	TRBD1	TRBJ2-7	TRBC2	696	TRUE	TRUE	CASSRQKGDRGYEQYF	TGCGCCAGCAGCCGACAAAAAGGGGACAGGGGCTACGAGCAGTACTTC	7194	12	CD4_C2_IL7R
NPC_SC_1807_PBMC_AAATGCCGTAGCTAAA	NPC_SC_1807_PBMC	TRA	TRAV9-2	None	TRAJ9	TRAC	480	TRUE	TRUE	CALQDTGGFKTIF	TGTGCTCTCCAAGATACTGGAGGCTTCAAAACTATCTTT	1078	2	CD4_C2_IL7R
NPC_SC_1808_PBMC_AAATGCCGTAGCTGCC	NPC_SC_1808_PBMC	TRB	TRBV3-1	TRBD1	TRBJ2-3	TRBC2	578	TRUE	TRUE	CASSQDRWGESQGATDTQYF	TGTGCCAGCAGCCAAGATCGTTGGGGGGAGTCCCAGGGGGCCACAGATACGCAGTATTTT	8308	22	CD4_C2_IL7R
NPC_SC_1808_PBMC_AAATGCCGTAGCTGCC	NPC_SC_1808_PBMC	TRA	TRAV9-2	None	TRAJ52	TRAC	487	TRUE	TRUE	CALSDQPGGTSYGKLTF	TGTGCTCTGAGTGATCAACCTGGTGGTACTAGCTATGGAAAGCTGACATTT	1298	2	CD4_C2_IL7R
NPC_SC_1802_PBMC_AAATGCCGTAGGACAC	NPC_SC_1802_PBMC	TRB	TRBV10-2	TRBD1	TRBJ2-2	TRBC2	694	TRUE	TRUE	CASSATGEGGELFF	TGCGCCAGCAGTGCCACAGGGGAAGGCGGGGAGCTGTTTTTT	7295	29	CD4_C1_LEF1
NPC_SC_1802_PBMC_AAATGCCGTAGGACAC	NPC_SC_1802_PBMC	TRA	TRAV12-1	None	TRAJ9	TRAC	640	TRUE	TRUE	CVVNTGGFKTIF	TGTGTGGTGAATACTGGAGGCTTCAAAACTATCTTT	4877	13	CD4_C1_LEF1
NPC_SC_1810_PBMC_AAATGCCGTAGGGACT	NPC_SC_1810_PBMC	TRB	TRBV5-1	None	TRBJ2-3	TRBC2	511	TRUE	TRUE	CASKSLLEGTDTQYF	TGCGCCAGCAAGTCACTCCTAGAAGGCACAGATACGCAGTATTTT	2303	5	CD8_C1_LEF1
NPC_SC_1810_PBMC_AAATGCCGTAGGGACT	NPC_SC_1810_PBMC	TRA	TRAV8-4	None	TRAJ3	TRAC	696	TRUE	TRUE	CAVTPGYSSASKIIF	TGTGCTGTGACCCCGGGGTACAGCAGTGCTTCCAAGATAATCTTT	923	2	CD8_C1_LEF1
NPC_SC_1807_Tumour_AAATGCCGTCAATACC	NPC_SC_1807_Tumour	TRB	TRBV27	TRBD2	TRBJ2-4	TRBC2	514	TRUE	TRUE	CASSQGLAGVAIQYF	TGTGCCAGCAGTCAGGGACTAGCGGGAGTGGCCATTCAGTACTTC	841	3	CD4_C5_GPR183
NPC_SC_1807_Tumour_AAATGCCGTCAATACC	NPC_SC_1807_Tumour	TRA	TRAV17	None	TRAJ29	TRAC	587	TRUE	TRUE	CALGFNSGNTPLVF	TGTGCTTTAGGGTTCAATTCAGGAAACACACCTCTTGTCTTT	1628	4	CD4_C5_GPR183
NPC_SC_1813_PBMC_AAATGCCGTCGACTGC	NPC_SC_1813_PBMC	TRB	TRBV18	None	TRBJ2-7	TRBC2	586	TRUE	TRUE	CASSRDLSYEQYF	TGTGCCAGCTCTCGCGACCTGTCCTACGAGCAGTACTTC	4320	7	CD4_C1_LEF1
NPC_SC_1813_PBMC_AAATGCCGTCGACTGC	NPC_SC_1813_PBMC	TRA	TRAV12-1	None	TRAJ30	TRAC	581	TRUE	TRUE	CVVNIRDDKIIF	TGTGTGGTGAACATTCGGGATGACAAGATCATCTTT	1853	3	CD4_C1_LEF1
NPC_SC_1807_PBMC_AAATGCCGTCGATTGT	NPC_SC_1807_PBMC	TRB	TRBV19	TRBD1	TRBJ1-2	TRBC1	842	TRUE	TRUE	CASRDRGHGGYTF	TGTGCCAGTAGGGACAGGGGGCATGGTGGCTACACCTTC	5734	11	CD4_C1_LEF1
NPC_SC_1807_PBMC_AAATGCCGTCGATTGT	NPC_SC_1807_PBMC	TRA	TRAV20	None	TRAJ57	TRAC	616	TRUE	TRUE	CAVQAVEGGGSEKLVF	TGTGCTGTGCAGGCGGTGGAAGGAGGCGGATCTGAAAAGCTGGTCTTT	4370	5	CD4_C1_LEF1
NPC_SC_1810_PBMC_AAATGCCGTCTACCTC	NPC_SC_1810_PBMC	TRA	TRAV38-1	None	TRAJ30	TRAC	478	TRUE	TRUE	CAFMKQSMNRDDKIIF	TGTGCTTTCATGAAGCAAAGTATGAACAGAGATGACAAGATCATCTTT	1717	3	CD4_C2_IL7R
NPC_SC_1810_PBMC_AAATGCCGTCTACCTC	NPC_SC_1810_PBMC	TRB	TRBV2	None	TRBJ2-4	TRBC2	500	TRUE	TRUE	CASSENRAKNIQYF	TGTGCCAGCAGTGAAAATAGGGCCAAAAACATTCAGTACTTC	2095	3	CD4_C2_IL7R
NPC_SC_1802_Tumour_AAATGCCGTCTCCATC	NPC_SC_1802_Tumour	TRB	TRBV7-9	TRBD1	TRBJ2-7	TRBC1	737	TRUE	TRUE	CASSSEQGATLYEQYF	TGTGCCAGCAGCTCCGAACAGGGGGCGACGCTCTACGAGCAGTACTTC	1558	16	CD8_C11_PDCD1
NPC_SC_1802_Tumour_AAATGCCGTCTCCATC	NPC_SC_1802_Tumour	TRA	TRAV1-2	None	TRAJ41	TRAC	518	TRUE	TRUE	CAVRSGYALNF	TGTGCTGTGCGCTCCGGGTATGCACTCAACTTC	489	3	CD8_C11_PDCD1
NPC_SC_1802_PBMC_AAATGCCGTCTGGTCG	NPC_SC_1802_PBMC	TRB	TRBV11-3	TRBD1	TRBJ2-7	TRBC1	648	TRUE	TRUE	CASSLTRTGSEQYF	TGTGCCAGCAGCTTAACCCGGACAGGGTCCGAGCAGTACTTC	892	5	CD4_C3_CD40LG
NPC_SC_1802_PBMC_AAATGCCGTCTGGTCG	NPC_SC_1802_PBMC	TRA	TRAV4	None	TRAJ42	TRAC	524	TRUE	TRUE	CLVGEWRYGGSQGNLIF	TGCCTCGTGGGTGAATGGCGGTATGGAGGAAGCCAAGGAAATCTCATCTTT	972	3	CD4_C3_CD40LG
NPC_SC_1808_Tumour_AAATGCCGTCTTGTCC	NPC_SC_1808_Tumour	TRB	TRBV20-1	TRBD1	TRBJ1-4	TRBC1	546	TRUE	TRUE	CSASRQGAVEKLFF	TGCAGTGCTAGTCGACAGGGGGCAGTTGAAAAACTGTTTTTT	1723	8	CD4_C4_CCR7
NPC_SC_1808_Tumour_AAATGCCGTCTTGTCC	NPC_SC_1808_Tumour	TRA	TRAV38-2DV8	None	TRAJ43	TRAC	494	TRUE	TRUE	CAYRSGNNNDMRF	TGTGCTTATAGGAGCGGCAATAACAATGACATGCGCTTT	1574	6	CD4_C4_CCR7
NPC_SC_1813_Tumour_AAATGCCGTGAGGGTT	NPC_SC_1813_Tumour	TRA	TRAV10	None	TRAJ9	TRAC	530	TRUE	TRUE	CVVKAGTGGFKTIF	TGTGTGGTGAAGGCCGGTACTGGAGGCTTCAAAACTATCTTT	19696	25	Th1_like_C2_TNF
NPC_SC_1813_Tumour_AAATGCCGTGAGGGTT	NPC_SC_1813_Tumour	TRB	TRBV7-8	None	TRBJ2-5	TRBC2	741	TRUE	TRUE	CASSLGAEETQYF	TGTGCCAGCAGCTTAGGGGCCGAAGAGACCCAGTACTTC	20203	29	Th1_like_C2_TNF
NPC_SC_1806_Tumour_AAATGCCGTGGCGAAT	NPC_SC_1806_Tumour	TRB	TRBV5-6	TRBD1	TRBJ2-7	TRBC2	822	TRUE	TRUE	CASSPVDRGLKHEQYF	TGTGCCAGCAGCCCCGTTGACCGGGGTCTAAAGCACGAGCAGTACTTC	1955	3	Treg_C2_HSPA1A
NPC_SC_1806_Tumour_AAATGCCGTGGCGAAT	NPC_SC_1806_Tumour	TRA	TRAV12-2	None	TRAJ50	TRAC	596	TRUE	TRUE	CAVIRTSYDKVIF	TGTGCCGTGATTCGGACCTCCTACGACAAGGTGATATTT	1907	4	Treg_C2_HSPA1A
NPC_SC_1808_PBMC_AAATGCCGTTATGCGT	NPC_SC_1808_PBMC	TRB	TRBV6-6	TRBD2	TRBJ2-1	TRBC2	516	TRUE	TRUE	CASSWTGNNEQFF	TGTGCCAGCAGTTGGACTGGTAACAATGAGCAGTTCTTC	2274	7	CD4_C2_IL7R
NPC_SC_1808_PBMC_AAATGCCGTTATGCGT	NPC_SC_1808_PBMC	TRA	TRAV20	None	TRAJ40	TRAC	526	TRUE	TRUE	CAVSTSGTYKYIF	TGTGCTGTCTCTACCTCAGGAACCTACAAATACATCTTT	2219	4	CD4_C2_IL7R
NPC_SC_1811_Tumour_AAATGCCGTTCAGGCC	NPC_SC_1811_Tumour	TRA	TRAV39	None	TRAJ40	TRAC	484	TRUE	TRUE	CAVETGRAYIF	TGTGCCGTGGAGACGGGCCGGGCATACATCTTT	1110	2	CD8_C9_XCL1
NPC_SC_1811_Tumour_AAATGCCGTTCAGGCC	NPC_SC_1811_Tumour	TRB	TRBV5-1	None	TRBJ1-1	TRBC1	745	TRUE	TRUE	CASSLMSGVGAFF	TGCGCCAGCAGCTTGATGTCCGGGGTAGGAGCTTTCTTT	2566	3	CD8_C9_XCL1
NPC_SC_1802_PBMC_AAATGCCGTTCTGTTT	NPC_SC_1802_PBMC	TRB	TRBV27	TRBD1	TRBJ2-7	TRBC2	557	TRUE	TRUE	CASSSGDRGTYEQYF	TGTGCCAGCAGTTCGGGGGACAGGGGTACCTACGAGCAGTACTTC	1915	9	CD8_C5_CX3CR1
NPC_SC_1802_PBMC_AAATGCCGTTCTGTTT	NPC_SC_1802_PBMC	TRA	TRAV12-3	None	TRAJ31	TRAC	548	TRUE	TRUE	CAKSNNARLMF	TGTGCAAAGTCGAACAATGCCAGACTCATGTTT	1500	6	CD8_C5_CX3CR1
NPC_SC_1811_Tumour_AAATGCCGTTGGGACA	NPC_SC_1811_Tumour	TRB	TRBV30	TRBD2	TRBJ2-1	TRBC2	734	TRUE	TRUE	CAWTSGRADEQFF	TGTGCCTGGACTAGCGGGAGGGCCGATGAGCAGTTCTTC	3909	7	CD8_C7_GZMK
NPC_SC_1811_Tumour_AAATGCCGTTGGGACA	NPC_SC_1811_Tumour	TRA	TRAV6	None	TRAJ21	TRAC	503	TRUE	TRUE	CALAPLGNKFYF	TGTGCTCTAGCCCCCCTCGGGAACAAATTTTACTTT	1579	3	CD8_C7_GZMK
NPC_SC_1806_Tumour_AAATGCCGTTGTTTGG	NPC_SC_1806_Tumour	TRB	TRBV30	TRBD2	TRBJ2-3	TRBC2	687	TRUE	TRUE	CAWSGGTSGFTDTQYF	TGTGCCTGGAGTGGTGGGACTAGCGGCTTCACAGATACGCAGTATTTT	2337	4	CD8_C11_PDCD1
NPC_SC_1806_Tumour_AAATGCCGTTGTTTGG	NPC_SC_1806_Tumour	TRA	TRAV5	None	TRAJ31	TRAC	503	TRUE	TRUE	CAESLNNNARLMF	TGTGCAGAGAGCTTGAATAACAATGCCAGACTCATGTTT	2180	2	CD8_C11_PDCD1
NPC_SC_1808_Tumour_AAATGCCTCAAACGGG	NPC_SC_1808_Tumour	TRA	TRAV36DV7	None	TRAJ16	TRAC	591	TRUE	TRUE	CAVGGRPDGQKLLF	TGTGCTGTGGGGGGTCGCCCAGATGGCCAGAAGCTGCTCTTT	1854	6	CD8_C11_PDCD1
NPC_SC_1808_Tumour_AAATGCCTCAAACGGG	NPC_SC_1808_Tumour	TRB	TRBV18	TRBD1	TRBJ2-1	TRBC2	770	TRUE	TRUE	CASSPRDRTPNEQFF	TGTGCCAGCTCACCGAGGGACAGGACCCCCAATGAGCAGTTCTTC	5135	28	CD8_C11_PDCD1
NPC_SC_1806_Tumour_AAATGCCTCAAAGACA	NPC_SC_1806_Tumour	TRA	TRAV39	None	TRAJ42	TRAC	562	TRUE	TRUE	CAVDKEEGGSQGNLIF	TGTGCCGTGGACAAGGAGGAGGGAGGAAGCCAAGGAAATCTCATCTTT	3345	4	CD8_C7_GZMK
NPC_SC_1806_Tumour_AAATGCCTCAAAGACA	NPC_SC_1806_Tumour	TRB	TRBV7-6	TRBD2	TRBJ2-1	TRBC2	553	TRUE	TRUE	CASSLGVGRVFNEQFF	TGTGCCAGCAGCTTAGGGGTGGGCCGGGTCTTCAATGAGCAGTTCTTC	1138	2	CD8_C7_GZMK
NPC_SC_1815_Tumour_AAATGCCTCAAGGCTT	NPC_SC_1815_Tumour	TRB	TRBV6-5	TRBD2	TRBJ2-7	TRBC2	675	TRUE	TRUE	CASSPLGLAGGKGGRAYEQYF	TGTGCCAGCAGCCCCCTCGGACTAGCGGGAGGGAAAGGGGGTAGGGCCTACGAGCAGTACTTC	1672	6	Th1_like_C2_TNF
NPC_SC_1815_Tumour_AAATGCCTCAAGGCTT	NPC_SC_1815_Tumour	TRA	TRAV8-4	None	TRAJ6	TRAC	810	TRUE	TRUE	CAVKGGSYIPTF	TGTGCTGTGAAGGGAGGAAGCTACATACCTACATTT	2888	7	Th1_like_C2_TNF
NPC_SC_1808_Tumour_AAATGCCTCACGATGT	NPC_SC_1808_Tumour	TRA	TRAV6	None	TRAJ18	TRAC	507	TRUE	TRUE	CALAGGSTLGRLYF	TGTGCTCTGGCCGGAGGCTCAACCCTGGGGAGGCTATACTTT	649	3	CD8_C8_MHC
NPC_SC_1808_Tumour_AAATGCCTCACGATGT	NPC_SC_1808_Tumour	TRB	TRBV5-6	TRBD1	TRBJ2-2	TRBC2	662	TRUE	TRUE	CASGTLDRANTGELFF	TGTGCCAGCGGAACATTGGACAGAGCGAACACCGGGGAGCTGTTTTTT	643	3	CD8_C8_MHC
NPC_SC_1810_Tumour_AAATGCCTCACGATGT	NPC_SC_1810_Tumour	TRA	TRAV19	None	TRAJ29	TRAC	596	TRUE	TRUE	CAPGRAGNTPLVF	TGTGCTCCGGGACGAGCTGGAAACACACCTCTTGTCTTT	9727	14	Treg_C4_TNFRSF4
NPC_SC_1810_Tumour_AAATGCCTCACGATGT	NPC_SC_1810_Tumour	TRB	TRBV6-6	None	TRBJ2-7	TRBC2	537	TRUE	TRUE	CASSYSLAYSYEQYF	TGTGCCAGCAGTTACTCGTTGGCTTACTCCTACGAGCAGTACTTC	6809	8	Treg_C4_TNFRSF4
NPC_SC_1811_Tumour_AAATGCCTCAGCTCTC	NPC_SC_1811_Tumour	TRB	TRBV25-1	TRBD1	TRBJ1-1	TRBC1	523	TRUE	TRUE	CASGRKGNTEAFF	TGTGCCAGCGGCAGAAAGGGGAACACTGAAGCTTTCTTT	3517	5	CD4_C5_GPR183
NPC_SC_1811_Tumour_AAATGCCTCAGCTCTC	NPC_SC_1811_Tumour	TRA	TRAV25	None	TRAJ31	TRAC	473	TRUE	TRUE	CAGPRNNNARLMF	TGTGCAGGGCCGAGGAATAACAATGCCAGACTCATGTTT	1971	3	CD4_C5_GPR183
NPC_SC_1807_Tumour_AAATGCCTCAGCTGGC	NPC_SC_1807_Tumour	TRB	TRBV5-1	TRBD2	TRBJ1-1	TRBC1	630	TRUE	TRUE	CASSRDRTRSAEAFF	TGCGCCAGCAGCAGAGACCGTACTAGAAGTGCTGAAGCTTTCTTT	5324	17	CD4_C4_CCR7
NPC_SC_1807_Tumour_AAATGCCTCAGCTGGC	NPC_SC_1807_Tumour	TRA	TRAV20	None	TRAJ35	TRAC	516	TRUE	TRUE	CAVTGGGFGNVLHC	TGTGCTGTGACGGGAGGAGGCTTTGGGAATGTGCTGCATTGC	2557	5	CD4_C4_CCR7
NPC_SC_1816_PBMC_AAATGCCTCATCTGCC	NPC_SC_1816_PBMC	TRA	TRAV13-1	None	TRAJ33	TRAC	617	TRUE	TRUE	CAASWYQLIW	TGTGCAGCATCTTGGTATCAGTTAATCTGG	6062	9	CD8_C5_CX3CR1
NPC_SC_1816_PBMC_AAATGCCTCATCTGCC	NPC_SC_1816_PBMC	TRB	TRBV14	TRBD2	TRBJ2-2	TRBC2	562	TRUE	TRUE	CASSQAGGMDGELFF	TGTGCCAGCAGCCAGGCTGGAGGGATGGACGGGGAGCTGTTTTTT	6607	15	CD8_C5_CX3CR1
NPC_SC_1805_Tumour_AAATGCCTCATTTGGG	NPC_SC_1805_Tumour	TRB	TRBV12-3	TRBD1	TRBJ1-4	TRBC1	687	TRUE	TRUE	CASSTGTGHEKLFF	TGTGCCAGCAGCACCGGGACAGGGCATGAAAAACTGTTTTTT	14856	25	CD8_C10_MKI67
NPC_SC_1805_Tumour_AAATGCCTCATTTGGG	NPC_SC_1805_Tumour	TRA	TRAV17	None	TRAJ39	TRAC	689	TRUE	TRUE	CATEAFLNAGNMLTF	TGTGCTACGGAAGCCTTCCTCAATGCAGGCAACATGCTCACCTTT	7794	13	CD8_C10_MKI67
NPC_SC_1808_PBMC_AAATGCCTCCAGAAGG	NPC_SC_1808_PBMC	TRA	TRAV35	None	TRAJ49	TRAC	507	TRUE	TRUE	CAGHANTGNQFYF	TGTGCTGGGCATGCGAACACCGGTAACCAGTTCTATTTT	328	4	CD4_C3_CD40LG
NPC_SC_1808_PBMC_AAATGCCTCCAGAAGG	NPC_SC_1808_PBMC	TRB	TRBV11-2	None	TRBJ2-5	TRBC2	545	TRUE	TRUE	CASSPPVQTQYF	TGTGCCAGCAGCCCCCCGGTCCAGACCCAGTACTTC	4213	11	CD4_C3_CD40LG
NPC_SC_1813_PBMC_AAATGCCTCCAGATCA	NPC_SC_1813_PBMC	TRB	TRBV7-8	TRBD1	TRBJ1-6	TRBC1	519	TRUE	TRUE	CASIQGSSYNSPLHF	TGTGCCAGCATACAGGGGAGCTCCTATAATTCACCCCTCCACTTT	5935	6	CD8_C5_CX3CR1
NPC_SC_1813_PBMC_AAATGCCTCCAGATCA	NPC_SC_1813_PBMC	TRA	TRAV13-1	None	TRAJ13	TRAC	506	TRUE	TRUE	CAAPYSGGYQKVTF	TGTGCAGCGCCTTATTCTGGGGGTTACCAGAAAGTTACCTTT	3961	3	CD8_C5_CX3CR1
NPC_SC_1816_PBMC_AAATGCCTCCAGATCA	NPC_SC_1816_PBMC	TRB	TRBV14	TRBD2	TRBJ2-2	TRBC2	702	TRUE	TRUE	CASSQAGGMDGELFF	TGTGCCAGCAGCCAGGCTGGAGGGATGGACGGGGAGCTGTTTTTT	4348	9	CD8_C5_CX3CR1
NPC_SC_1816_PBMC_AAATGCCTCCAGATCA	NPC_SC_1816_PBMC	TRA	TRAV13-1	None	TRAJ33	TRAC	534	TRUE	TRUE	CAASWYQLIW	TGTGCAGCATCTTGGTATCAGTTAATCTGG	4939	8	CD8_C5_CX3CR1
NPC_SC_1808_PBMC_AAATGCCTCCATTCTA	NPC_SC_1808_PBMC	TRA	TRAV1-2	None	TRAJ13	TRAC	1149	TRUE	TRUE	CALRGGGYQKVTF	TGTGCTCTCCGGGGGGGGGGTTACCAGAAAGTTACCTTT	8967	22	CD8_C10_MKI67
NPC_SC_1808_PBMC_AAATGCCTCCATTCTA	NPC_SC_1808_PBMC	TRB	TRBV20-1	TRBD2	TRBJ2-4	TRBC2	718	TRUE	TRUE	CSALEGERDIQYF	TGCAGTGCTCTGGAGGGGGAGCGAGACATTCAGTACTTC	21285	65	CD8_C10_MKI67
NPC_SC_1813_Tumour_AAATGCCTCCTAGTGA	NPC_SC_1813_Tumour	TRB	TRBV6-3	None	TRBJ1-1	TRBC1	597	TRUE	TRUE	CASSYEFLVSEAFF	TGTGCCAGCAGTTACGAGTTCTTAGTATCTGAAGCTTTCTTT	6300	8	CD8_C11_PDCD1
NPC_SC_1813_Tumour_AAATGCCTCCTAGTGA	NPC_SC_1813_Tumour	TRA	TRAV19	None	TRAJ53	TRAC	570	TRUE	TRUE	CALTGDSGGSNYKLTF	TGTGCTCTGACGGGGGATAGTGGAGGTAGCAACTATAAACTGACATTT	2321	2	CD8_C11_PDCD1
NPC_SC_1802_PBMC_AAATGCCTCCTTGACC	NPC_SC_1802_PBMC	TRB	TRBV19	TRBD2	TRBJ1-2	TRBC1	718	TRUE	TRUE	CASSFGSWYGYTF	TGTGCCAGTAGCTTCGGCAGTTGGTATGGCTACACCTTC	2691	15	CD8_C5_CX3CR1
NPC_SC_1802_PBMC_AAATGCCTCCTTGACC	NPC_SC_1802_PBMC	TRA	TRAV17	None	TRAJ23	TRAC	581	TRUE	TRUE	CATENQGGKLIF	TGTGCTACGGAAAACCAGGGAGGAAAGCTTATCTTC	1434	5	CD8_C5_CX3CR1
NPC_SC_1815_Tumour_AAATGCCTCCTTGACC	NPC_SC_1815_Tumour	TRB	TRBV5-1	TRBD1	TRBJ2-7	TRBC2	513	TRUE	TRUE	CASSPSGHYEQYF	TGCGCCAGCAGCCCCTCTGGTCACTACGAGCAGTACTTC	2972	9	Treg_C2_HSPA1A
NPC_SC_1815_Tumour_AAATGCCTCCTTGACC	NPC_SC_1815_Tumour	TRA	TRAV41	None	TRAJ49	TRAC	614	TRUE	TRUE	CALTSNTGNQFYF	TGTGCTTTAACGTCGAACACCGGTAACCAGTTCTATTTT	2326	6	Treg_C2_HSPA1A
NPC_SC_1815_PBMC_AAATGCCTCGGCGCAT	NPC_SC_1815_PBMC	TRB	TRBV5-1	TRBD1	TRBJ2-5	TRBC2	511	TRUE	TRUE	CASSLGQEEETQYF	TGCGCCAGCAGCTTGGGACAGGAAGAAGAGACCCAGTACTTC	7609	14	CD8_C1_LEF1
NPC_SC_1815_PBMC_AAATGCCTCGGCGCAT	NPC_SC_1815_PBMC	TRA	TRAV38-1	None	TRAJ24	TRAC	490	TRUE	TRUE	CAFRPRSWGKLQF	TGTGCTTTCCGTCCCCGTAGCTGGGGGAAATTGCAGTTT	1349	3	CD8_C1_LEF1
NPC_SC_1808_PBMC_AAATGCCTCGTACGGC	NPC_SC_1808_PBMC	TRB	TRBV7-8	None	TRBJ2-1	TRBC2	559	TRUE	TRUE	CASSLATEKREQFF	TGTGCCAGCAGCTTAGCTACTGAGAAGCGCGAGCAGTTCTTC	3520	10	CD4_C2_IL7R
NPC_SC_1808_PBMC_AAATGCCTCGTACGGC	NPC_SC_1808_PBMC	TRA	TRAV9-2	None	TRAJ49	TRAC	447	TRUE	TRUE	CALVRTGNQFYF	TGTGCTCTTGTGCGCACCGGTAACCAGTTCTATTTT	2283	3	CD4_C2_IL7R
NPC_SC_1810_Tumour_AAATGCCTCGTGGGAA	NPC_SC_1810_Tumour	TRB	TRBV20-1	TRBD2	TRBJ2-7	TRBC2	529	TRUE	TRUE	CSARGTSGEIYEQYF	TGCAGTGCTAGGGGGACTAGCGGAGAGATCTACGAGCAGTACTTC	7465	10	CD8_C7_GZMK
NPC_SC_1810_Tumour_AAATGCCTCGTGGGAA	NPC_SC_1810_Tumour	TRA	TRAV8-4	None	TRAJ36	TRAC	693	TRUE	TRUE	CAALRANNLFF	TGTGCTGCCCTGAGGGCAAACAACCTCTTCTTT	3584	5	CD8_C7_GZMK
NPC_SC_1806_PBMC_AAATGCCTCGTGGTCG	NPC_SC_1806_PBMC	TRA	TRAV20	None	TRAJ20	TRAC	571	TRUE	TRUE	CAVQDDYKLSF	TGTGCTGTGCAGGACGACTACAAGCTCAGCTTT	14569	8	Treg_C1_SELL
NPC_SC_1806_PBMC_AAATGCCTCGTGGTCG	NPC_SC_1806_PBMC	TRB	TRBV7-2	TRBD2	TRBJ2-1	TRBC2	687	TRUE	TRUE	CASSLGGSGTGQFF	TGTGCCAGCAGCTTAGGGGGTAGCGGGACAGGGCAGTTCTTC	19336	15	Treg_C1_SELL
NPC_SC_1811_PBMC_AAATGCCTCTATGTGG	NPC_SC_1811_PBMC	TRB	TRBV28	TRBD2	TRBJ2-7	TRBC2	481	TRUE	TRUE	CASSLGTTYEEQYF	TGTGCCAGCAGTTTGGGGACTACCTACGAGGAGCAGTACTTC	3103	5	CD8_C3_KLRB1
NPC_SC_1811_PBMC_AAATGCCTCTATGTGG	NPC_SC_1811_PBMC	TRA	TRAV1-2	None	TRAJ20	TRAC	532	TRUE	TRUE	CAVRDGDYKLSF	TGTGCTGTGAGAGATGGCGACTACAAGCTCAGCTTT	1444	2	CD8_C3_KLRB1
NPC_SC_1813_Tumour_AAATGCCTCTCTAGGA	NPC_SC_1813_Tumour	TRB	TRBV7-9	None	TRBJ2-7	TRBC2	696	TRUE	TRUE	CASSLTPNYEQYF	TGTGCCAGCAGCTTAACACCGAACTACGAGCAGTACTTC	5446	9	Treg_C3_MKI67
NPC_SC_1813_Tumour_AAATGCCTCTCTAGGA	NPC_SC_1813_Tumour	TRA	TRAV8-1	None	TRAJ36	TRAC	694	TRUE	TRUE	CAVNAAGANNLFF	TGTGCCGTGAATGCAGCTGGGGCAAACAACCTCTTCTTT	1361	3	Treg_C3_MKI67
NPC_SC_1815_Tumour_AAATGCCTCTGAGTGT	NPC_SC_1815_Tumour	TRB	TRBV19	TRBD1	TRBJ2-7	TRBC2	698	TRUE	TRUE	CASSVGHYEQYF	TGTGCCAGTAGTGTGGGACACTACGAGCAGTACTTC	2212	9	CD4_C5_GPR183
NPC_SC_1815_Tumour_AAATGCCTCTGAGTGT	NPC_SC_1815_Tumour	TRA	TRAV26-1	None	TRAJ27	TRAC	568	TRUE	TRUE	CIVRVHNTNAGKSTF	TGCATCGTCAGAGTTCATAACACCAATGCAGGCAAATCAACCTTT	2159	5	CD4_C5_GPR183
NPC_SC_1807_Tumour_AAATGCCTCTGGCGTG	NPC_SC_1807_Tumour	TRB	TRBV19	None	TRBJ2-7	TRBC2	818	TRUE	TRUE	CASSMDILSEQYF	TGTGCCAGTAGTATGGACATACTCTCCGAGCAGTACTTC	1282	4	Th1_like_C1_CCR7
NPC_SC_1807_Tumour_AAATGCCTCTGGCGTG	NPC_SC_1807_Tumour	TRA	TRAV38-1	None	TRAJ32	TRAC	508	TRUE	TRUE	CAFMTSIRGGATNKLIF	TGTGCTTTCATGACCTCAATAAGGGGTGGTGCTACAAACAAGCTCATCTTT	994	2	Th1_like_C1_CCR7
NPC_SC_1808_Tumour_AAATGCCTCTGGTGTA	NPC_SC_1808_Tumour	TRB	TRBV6-1	TRBD2	TRBJ2-1	TRBC2	559	TRUE	TRUE	CASGRAYNEQFF	TGTGCCAGCGGGAGGGCCTACAATGAGCAGTTCTTC	862	7	CD8_C7_GZMK
NPC_SC_1808_Tumour_AAATGCCTCTGGTGTA	NPC_SC_1808_Tumour	TRA	TRAV13-1	None	TRAJ42	TRAC	529	TRUE	TRUE	CAASIWYGGSQGNLIF	TGTGCAGCAAGTATCTGGTATGGAGGAAGCCAAGGAAATCTCATCTTT	964	5	CD8_C7_GZMK
NPC_SC_1816_Tumour_AAATGCCTCTTGTCAT	NPC_SC_1816_Tumour	TRA	TRAV5	None	TRAJ13	TRAC	622	TRUE	TRUE	CAESGSNSGGYQKVTF	TGTGCAGAGAGTGGGTCGAATTCTGGGGGTTACCAGAAAGTTACCTTT	3424	7	Th1_like_C1_CCR7
NPC_SC_1816_Tumour_AAATGCCTCTTGTCAT	NPC_SC_1816_Tumour	TRB	TRBV9	TRBD2	TRBJ2-3	TRBC2	684	TRUE	TRUE	CASSVGSGRAFYTDTQYF	TGTGCCAGCAGCGTAGGTAGCGGGAGGGCCTTTTACACAGATACGCAGTATTTT	1703	5	Th1_like_C1_CCR7
NPC_SC_1807_PBMC_AAATGCCTCTTTACGT	NPC_SC_1807_PBMC	TRA	TRAV29DV5	None	TRAJ46	TRAC	591	TRUE	TRUE	CAASAQSSGDKLTF	TGTGCAGCAAGCGCGCAAAGCAGCGGAGACAAGCTGACTTTT	2505	4	CD4_C3_CD40LG
NPC_SC_1807_PBMC_AAATGCCTCTTTACGT	NPC_SC_1807_PBMC	TRB	TRBV20-1	TRBD1	TRBJ1-5	TRBC1	710	TRUE	TRUE	CSAEQGADQPQHF	TGCAGTGCAGAACAGGGGGCGGATCAGCCCCAGCATTTT	8520	15	CD4_C3_CD40LG
NPC_SC_1815_Tumour_AACACGTAGACGCTTT	NPC_SC_1815_Tumour	TRB	TRBV3-1	None	TRBJ2-1	TRBC2	735	TRUE	TRUE	CASSQDASATYNEQFF	TGTGCCAGCAGCCAAGATGCGAGCGCAACTTACAATGAGCAGTTCTTC	10567	30	Treg_C4_TNFRSF4
NPC_SC_1815_Tumour_AACACGTAGACGCTTT	NPC_SC_1815_Tumour	TRA	TRAV8-6	None	TRAJ13	TRAC	675	TRUE	TRUE	CAVTVSGGYQKVTF	TGTGCTGTGACCGTTTCTGGGGGTTACCAGAAAGTTACCTTT	2258	8	Treg_C4_TNFRSF4
NPC_SC_1811_PBMC_AACACGTAGACTTGAA	NPC_SC_1811_PBMC	TRB	TRBV4-2	TRBD1	TRBJ2-1	TRBC2	569	TRUE	TRUE	CASSHAGSSSYNEQFF	TGTGCCAGCAGCCACGCAGGGAGCTCCTCCTACAATGAGCAGTTCTTC	1098	3	CD4_C2_IL7R
NPC_SC_1811_PBMC_AACACGTAGACTTGAA	NPC_SC_1811_PBMC	TRA	TRAV21	None	TRAJ21	TRAC	519	TRUE	TRUE	CAVRLQSFNKFYF	TGTGCTGTGAGGCTTCAGAGCTTCAACAAATTTTACTTT	2108	3	CD4_C2_IL7R
NPC_SC_1815_PBMC_AACACGTAGAGTAATC	NPC_SC_1815_PBMC	TRB	TRBV5-1	TRBD2	TRBJ2-5	TRBC2	690	TRUE	TRUE	CASSLFRDETQYF	TGCGCCAGCAGCTTGTTCCGGGACGAGACCCAGTACTTC	14534	31	CD8_C5_CX3CR1
NPC_SC_1815_PBMC_AACACGTAGAGTAATC	NPC_SC_1815_PBMC	TRA	TRAV4	None	TRAJ17	TRAC	506	TRUE	TRUE	CLVGPQAAGNKLTF	TGCCTCGTGGGTCCCCAGGCTGCAGGCAACAAGCTAACTTTT	2054	3	CD8_C5_CX3CR1
NPC_SC_1813_PBMC_AACACGTAGAGTCTGG	NPC_SC_1813_PBMC	TRB	TRBV7-2	TRBD2	TRBJ2-3	TRBC2	640	TRUE	TRUE	CASSLLRGGTDTQYF	TGTGCCAGCAGCTTGTTGCGGGGGGGCACAGATACGCAGTATTTT	8159	13	CD4_C2_IL7R
NPC_SC_1813_PBMC_AACACGTAGAGTCTGG	NPC_SC_1813_PBMC	TRA	TRAV21	None	TRAJ10	TRAC	593	TRUE	TRUE	CAVIAGGGNKLTF	TGTGCTGTGATAGCGGGAGGAGGAAACAAACTCACCTTT	6776	8	CD4_C2_IL7R
NPC_SC_1813_PBMC_AACACGTAGATATGGT	NPC_SC_1813_PBMC	TRA	TRAV2	None	TRAJ22	TRAC	552	TRUE	TRUE	CAVEVSGSARQLTF	TGTGCTGTGGAGGTTTCTGGTTCTGCAAGGCAACTGACCTTT	713	2	CD4_C2_IL7R
NPC_SC_1813_PBMC_AACACGTAGATATGGT	NPC_SC_1813_PBMC	TRB	TRBV2	None	TRBJ2-5	TRBC2	548	TRUE	TRUE	CASSPHETQYF	TGTGCCAGCAGTCCTCATGAGACCCAGTACTTC	4623	8	CD4_C2_IL7R
NPC_SC_1808_Tumour_AACACGTAGATGCGAC	NPC_SC_1808_Tumour	TRB	TRBV5-5	None	TRBJ2-1	TRBC2	685	TRUE	TRUE	CASRSDTSYNEQFF	TGTGCCAGCAGGTCGGATACATCCTACAATGAGCAGTTCTTC	1134	7	CD8_C7_GZMK
NPC_SC_1808_Tumour_AACACGTAGATGCGAC	NPC_SC_1808_Tumour	TRA	TRAV8-2	None	TRAJ10	TRAC	671	TRUE	TRUE	CVVIGILTGGGNKLTF	TGTGTTGTGATCGGAATACTCACGGGAGGAGGAAACAAACTCACCTTT	1631	7	CD8_C7_GZMK
NPC_SC_1807_Tumour_AACACGTAGCCAGAAC	NPC_SC_1807_Tumour	TRB	TRBV5-1	None	TRBJ1-2	TRBC1	690	TRUE	TRUE	CASSPDGSQDYGYTF	TGCGCCAGCAGCCCCGATGGCAGCCAGGACTATGGCTACACCTTC	4140	12	CD4_C4_CCR7
NPC_SC_1807_Tumour_AACACGTAGCCAGAAC	NPC_SC_1807_Tumour	TRA	TRAV4	None	TRAJ17	TRAC	495	TRUE	TRUE	CLVAPQGAAGNKLTF	TGCCTCGTGGCCCCCCAGGGGGCTGCAGGCAACAAGCTAACTTTT	1257	3	CD4_C4_CCR7
NPC_SC_1811_Tumour_AACACGTAGCGACGTA	NPC_SC_1811_Tumour	TRB	TRBV20-1	TRBD2	TRBJ2-1	TRBC2	518	TRUE	TRUE	CSAVQGGEQFF	TGCAGTGCGGTCCAGGGAGGAGAGCAGTTCTTC	9911	13	CD4_C5_GPR183
NPC_SC_1811_Tumour_AACACGTAGCGACGTA	NPC_SC_1811_Tumour	TRA	TRAV27	None	TRAJ53	TRAC	523	TRUE	TRUE	CARSSNYKLTF	TGTGCACGGAGTAGCAACTATAAACTGACATTT	4713	5	CD4_C5_GPR183
NPC_SC_1802_PBMC_AACACGTAGCGCTTAT	NPC_SC_1802_PBMC	TRB	TRBV19	TRBD2	TRBJ1-2	TRBC1	851	TRUE	TRUE	CASSFGSWYGYTF	TGTGCCAGTAGCTTCGGCAGTTGGTATGGCTACACCTTC	862	8	CD8_C5_CX3CR1
NPC_SC_1802_PBMC_AACACGTAGCGCTTAT	NPC_SC_1802_PBMC	TRA	TRAV17	None	TRAJ23	TRAC	580	TRUE	TRUE	CATENQGGKLIF	TGTGCTACGGAAAACCAGGGAGGAAAGCTTATCTTC	1096	3	CD8_C5_CX3CR1
NPC_SC_1815_Tumour_AACACGTAGCGTAGTG	NPC_SC_1815_Tumour	TRB	TRBV29-1	TRBD2	TRBJ2-5	TRBC2	551	TRUE	TRUE	CSVGGGQETQYF	TGCAGCGTGGGCGGGGGTCAAGAGACCCAGTACTTC	5264	12	CD4_C5_GPR183
NPC_SC_1815_Tumour_AACACGTAGCGTAGTG	NPC_SC_1815_Tumour	TRA	TRAV2	None	TRAJ26	TRAC	655	TRUE	TRUE	CAVINYGQNFVF	TGTGCTGTGATTAACTATGGTCAGAATTTTGTCTTT	2033	5	CD4_C5_GPR183
NPC_SC_1806_PBMC_AACACGTAGCTAGTGG	NPC_SC_1806_PBMC	TRB	TRBV7-9	TRBD1	TRBJ1-6	TRBC1	634	TRUE	TRUE	CASSLAGVANSPLHF	TGTGCCAGCAGCTTAGCAGGGGTCGCCAATTCACCCCTCCACTTT	8993	5	CD4_C3_CD40LG
NPC_SC_1806_PBMC_AACACGTAGCTAGTGG	NPC_SC_1806_PBMC	TRA	TRAV26-1	None	TRAJ24	TRAC	631	TRUE	TRUE	CIVRGSTDSWGKLQF	TGCATCGTCAGAGGTTCAACTGACAGCTGGGGGAAATTGCAGTTT	8759	6	CD4_C3_CD40LG
NPC_SC_1808_Tumour_AACACGTAGGCATTGG	NPC_SC_1808_Tumour	TRB	TRBV6-5	TRBD1	TRBJ2-1	TRBC2	688	TRUE	TRUE	CASSRQGRNEQFF	TGTGCCAGCAGTCGACAGGGGAGGAATGAGCAGTTCTTC	1395	9	CD8_C7_GZMK
NPC_SC_1808_Tumour_AACACGTAGGCATTGG	NPC_SC_1808_Tumour	TRA	TRAV17	None	TRAJ13	TRAC	540	TRUE	TRUE	CATAHSGGYQKVTF	TGTGCTACGGCTCATTCTGGGGGTTACCAGAAAGTTACCTTT	1349	7	CD8_C7_GZMK
NPC_SC_1808_PBMC_AACACGTAGGCCGAAT	NPC_SC_1808_PBMC	TRB	TRBV13	TRBD2	TRBJ1-2	TRBC1	524	TRUE	TRUE	CASSLEGVGTGYTF	TGTGCCAGCAGCTTAGAAGGGGTCGGGACCGGCTACACCTTC	3783	8	CD8_C1_LEF1
NPC_SC_1808_PBMC_AACACGTAGGCCGAAT	NPC_SC_1808_PBMC	TRA	TRAV19	None	TRAJ6	TRAC	583	TRUE	TRUE	CALSEAPASGGSYIPTF	TGTGCTCTGAGTGAGGCGCCGGCTTCGGGAGGAAGCTACATACCTACATTT	2658	6	CD8_C1_LEF1
NPC_SC_1808_PBMC_AACACGTAGGGTATCG	NPC_SC_1808_PBMC	TRB	TRBV27	TRBD1	TRBJ1-1	TRBC1	683	TRUE	TRUE	CATSDREDTEAFF	TGTGCCACCTCAGACAGGGAAGACACTGAAGCTTTCTTT	3865	8	CD8_C1_LEF1
NPC_SC_1808_PBMC_AACACGTAGGGTATCG	NPC_SC_1808_PBMC	TRA	TRAV8-3	None	TRAJ9	TRAC	673	TRUE	TRUE	CAVGAGGFKTIF	TGTGCTGTGGGTGCTGGAGGCTTCAAAACTATCTTT	1463	5	CD8_C1_LEF1
NPC_SC_1805_Tumour_AACACGTAGTACGACG	NPC_SC_1805_Tumour	TRB	TRBV28	TRBD2	TRBJ2-7	TRBC2	743	TRUE	TRUE	CASSFAAGLFYEQYF	TGTGCCAGCAGTTTCGCAGCGGGCCTTTTCTACGAGCAGTACTTC	6720	12	CD8_C8_MHC
NPC_SC_1805_Tumour_AACACGTAGTACGACG	NPC_SC_1805_Tumour	TRA	TRAV27	None	TRAJ24	TRAC	537	TRUE	TRUE	CADPLTDSWGKFQF	TGTGCAGACCCTCTAACTGACAGCTGGGGGAAATTCCAGTTT	1095	2	CD8_C8_MHC
NPC_SC_1813_Tumour_AACACGTAGTCATGCT	NPC_SC_1813_Tumour	TRB	TRBV5-6	TRBD2	TRBJ2-5	TRBC2	651	TRUE	TRUE	CASSYQRAQYF	TGTGCCAGCAGCTACCAGCGGGCCCAGTACTTC	4481	8	Treg_C2_HSPA1A
NPC_SC_1813_Tumour_AACACGTAGTCATGCT	NPC_SC_1813_Tumour	TRA	TRAV21	None	TRAJ12	TRAC	518	TRUE	TRUE	CAVMGDSSYKLIF	TGTGCTGTGATGGGGGATAGCAGCTATAAATTGATCTTC	3537	4	Treg_C2_HSPA1A
NPC_SC_1806_PBMC_AACACGTAGTGCAAGC	NPC_SC_1806_PBMC	TRA	TRAV26-1	None	TRAJ49	TRAC	572	TRUE	TRUE	CIAAYTGNQFYF	TGCATCGCCGCCTACACCGGTAACCAGTTCTATTTT	3315	2	CD4_C3_CD40LG
NPC_SC_1806_PBMC_AACACGTAGTGCAAGC	NPC_SC_1806_PBMC	TRB	TRBV19	TRBD2	TRBJ2-4	TRBC2	696	TRUE	TRUE	CASTPGTSGPWFGKNIQYF	TGTGCCAGTACCCCCGGGACTAGCGGACCTTGGTTTGGCAAAAACATTCAGTACTTC	12824	11	CD4_C3_CD40LG
NPC_SC_1802_Tumour_AACACGTAGTGGTAGC	NPC_SC_1802_Tumour	TRB	TRBV24-1	TRBD1	TRBJ1-1	TRBC1	489	TRUE	TRUE	CATRDRNTEAFF	TGTGCCACCCGGGACAGGAACACTGAAGCTTTCTTT	657	6	CD8_C7_GZMK
NPC_SC_1802_Tumour_AACACGTAGTGGTAGC	NPC_SC_1802_Tumour	TRA	TRAV13-2	None	TRAJ37	TRAC	555	TRUE	TRUE	CAENFVGSSNTGKLIF	TGTGCAGAGAATTTCGTTGGGTCTAGCAACACAGGCAAACTAATCTTT	1181	6	CD8_C7_GZMK
NPC_SC_1811_PBMC_AACACGTAGTTAGCGG	NPC_SC_1811_PBMC	TRB	TRBV5-1	TRBD1	TRBJ2-5	TRBC2	535	TRUE	TRUE	CASSLGPVVKSANPETQYF	TGCGCCAGCAGCTTGGGCCCAGTGGTAAAATCGGCAAACCCAGAGACCCAGTACTTC	6554	8	CD4_C2_IL7R
NPC_SC_1811_PBMC_AACACGTAGTTAGCGG	NPC_SC_1811_PBMC	TRA	TRAV27	None	TRAJ31	TRAC	521	TRUE	TRUE	CAGVGARLMF	TGTGCAGGAGTGGGTGCCAGACTCATGTTT	2210	5	CD4_C2_IL7R
NPC_SC_1816_PBMC_AACACGTCAAGACACG	NPC_SC_1816_PBMC	TRB	TRBV5-1	TRBD1	TRBJ2-1	TRBC2	797	TRUE	TRUE	CASSFEQGARSNEQFF	TGCGCCAGCAGCTTCGAACAGGGGGCGCGGTCAAATGAGCAGTTCTTC	6166	14	CD8_C5_CX3CR1
NPC_SC_1816_PBMC_AACACGTCAAGACACG	NPC_SC_1816_PBMC	TRA	TRAV19	None	TRAJ22	TRAC	573	TRUE	TRUE	CALSDTDSGSARQLTF	TGTGCTCTGAGTGACACTGACTCTGGTTCTGCAAGGCAACTGACCTTT	1381	2	CD8_C5_CX3CR1
NPC_SC_1805_Tumour_AACACGTCAAGAGGCT	NPC_SC_1805_Tumour	TRB	TRBV6-1	TRBD1	TRBJ2-7	TRBC2	725	TRUE	TRUE	CASKNHRDRSYEQYF	TGTGCCAGCAAAAACCACCGGGACAGGAGCTACGAGCAGTACTTC	5724	11	Treg_C2_HSPA1A
NPC_SC_1805_Tumour_AACACGTCAAGAGGCT	NPC_SC_1805_Tumour	TRA	TRAV14DV4	None	TRAJ24	TRAC	590	TRUE	TRUE	CAMREGRDSWGKFQF	TGTGCAATGAGAGAGGGCCGGGACAGCTGGGGGAAATTCCAGTTT	3102	5	Treg_C2_HSPA1A
NPC_SC_1802_Tumour_AACACGTCAAGCCATT	NPC_SC_1802_Tumour	TRB	TRBV20-1	TRBD1	TRBJ2-7	TRBC2	698	TRUE	TRUE	CSALSRGYEQYF	TGCAGTGCCCTGTCCAGGGGCTACGAGCAGTACTTC	5617	49	Treg_C3_MKI67
NPC_SC_1802_Tumour_AACACGTCAAGCCATT	NPC_SC_1802_Tumour	TRA	TRAV2	None	TRAJ12	TRAC	445	TRUE	TRUE	CAGMDSSYKLIF	TGTGCTGGGATGGATAGCAGCTATAAATTGATCTTC	1471	7	Treg_C3_MKI67
NPC_SC_1802_PBMC_AACACGTCAAGCTGGA	NPC_SC_1802_PBMC	TRA	TRAV25	None	TRAJ24	TRAC	583	TRUE	TRUE	CAGHATDSWGKLQF	TGTGCAGGGCACGCAACTGACAGCTGGGGGAAATTGCAGTTT	2745	7	CD8_C5_CX3CR1
NPC_SC_1802_PBMC_AACACGTCAAGCTGGA	NPC_SC_1802_PBMC	TRB	TRBV3-1	TRBD1	TRBJ2-1	TRBC2	738	TRUE	TRUE	CASSQARGSHNEQFF	TGTGCCAGCAGCCAAGCCAGGGGCAGTCACAATGAGCAGTTCTTC	8237	33	CD8_C5_CX3CR1
NPC_SC_1802_PBMC_AACACGTCAAGTCATC	NPC_SC_1802_PBMC	TRB	TRBV6-1	TRBD1	TRBJ2-3	TRBC2	537	TRUE	TRUE	CASSEIQGADTQYF	TGTGCCAGCAGTGAAATACAGGGGGCAGATACGCAGTATTTT	1977	10	CD8_C3_KLRB1
NPC_SC_1802_PBMC_AACACGTCAAGTCATC	NPC_SC_1802_PBMC	TRA	TRAV1-2	None	TRAJ33	TRAC	545	TRUE	TRUE	CAVLDSNYQLIW	TGTGCTGTTTTGGATAGCAACTATCAGTTAATCTGG	3317	11	CD8_C3_KLRB1
NPC_SC_1808_Tumour_AACACGTCAAGTCATC	NPC_SC_1808_Tumour	TRB	TRBV2	TRBD2	TRBJ1-5	TRBC1	603	TRUE	TRUE	CASSGPLSGSSNQPQHF	TGTGCCAGCAGTGGGCCACTGTCAGGGAGTAGCAATCAGCCCCAGCATTTT	2359	12	CD8_C7_GZMK
NPC_SC_1808_Tumour_AACACGTCAAGTCATC	NPC_SC_1808_Tumour	TRA	TRAV12-3	None	TRAJ44	TRAC	551	TRUE	TRUE	CAMSDGTASKLTF	TGTGCAATGAGCGACGGCACTGCCAGTAAACTCACCTTT	1153	3	CD8_C7_GZMK
NPC_SC_1807_PBMC_AACACGTCAATGGACG	NPC_SC_1807_PBMC	TRB	TRBV7-9	TRBD1	TRBJ2-2	TRBC2	599	TRUE	TRUE	CASSLVGRGTSNTGELFF	TGTGCCAGCAGCTTAGTGGGCCGGGGCACTTCGAACACCGGGGAGCTGTTTTTT	11470	18	CD8_C1_LEF1
NPC_SC_1807_PBMC_AACACGTCAATGGACG	NPC_SC_1807_PBMC	TRA	TRAV21	None	TRAJ32	TRAC	523	TRUE	TRUE	CAAYSGGATNKLIF	TGTGCTGCATACTCTGGTGGTGCTACAAACAAGCTCATCTTT	4761	6	CD8_C1_LEF1
NPC_SC_1815_Tumour_AACACGTCAATTGCTG	NPC_SC_1815_Tumour	TRA	TRAV29DV5	None	TRAJ34	TRAC	572	TRUE	TRUE	CAASGDTDKLIF	TGTGCAGCAAGCGGGGACACCGACAAGCTCATCTTT	3277	7	Th1_like_C1_CCR7
NPC_SC_1815_Tumour_AACACGTCAATTGCTG	NPC_SC_1815_Tumour	TRB	TRBV20-1	TRBD2	TRBJ2-5	TRBC2	522	TRUE	TRUE	CSASLGGGEETQYF	TGCAGTGCTAGTCTCGGGGGAGGGGAAGAGACCCAGTACTTC	1946	6	Th1_like_C1_CCR7
NPC_SC_1813_PBMC_AACACGTCACATAACC	NPC_SC_1813_PBMC	TRB	TRBV5-5	TRBD2	TRBJ1-2	TRBC1	537	TRUE	TRUE	CASSLELDRSGYTF	TGTGCCAGCAGCTTGGAGCTGGACCGAAGTGGCTACACCTTC	3476	5	CD4_C2_IL7R
NPC_SC_1813_PBMC_AACACGTCACATAACC	NPC_SC_1813_PBMC	TRA	TRAV12-1	None	TRAJ9	TRAC	572	TRUE	TRUE	CGLNTGGFKTIF	TGTGGTTTGAATACTGGAGGCTTCAAAACTATCTTT	4562	5	CD4_C2_IL7R
NPC_SC_1810_PBMC_AACACGTCACCTCGTT	NPC_SC_1810_PBMC	TRA	TRAV13-1	None	TRAJ30	TRAC	509	TRUE	TRUE	CAASSGPRDDKIIF	TGTGCAGCAAGTTCAGGCCCCAGAGATGACAAGATCATCTTT	3788	4	CD8_C2_TCF7
NPC_SC_1810_PBMC_AACACGTCACCTCGTT	NPC_SC_1810_PBMC	TRB	TRBV20-1	TRBD2	TRBJ2-7	TRBC2	531	TRUE	TRUE	CSVPPGLAESSYEQYF	TGCAGTGTTCCCCCGGGACTAGCGGAGTCCTCCTACGAGCAGTACTTC	7585	13	CD8_C2_TCF7
NPC_SC_1802_PBMC_AACACGTCACGCTTTC	NPC_SC_1802_PBMC	TRB	TRBV25-1	None	TRBJ2-2	TRBC2	558	TRUE	TRUE	CASSDSGGELFF	TGTGCCAGCAGTGATTCTGGTGGGGAGCTGTTTTTT	843	5	CD8_C5_CX3CR1
NPC_SC_1802_PBMC_AACACGTCACGCTTTC	NPC_SC_1802_PBMC	TRA	TRAV8-3	None	TRAJ9	TRAC	676	TRUE	TRUE	CAVGTGGGFKTIF	TGTGCTGTGGGTACCGGTGGAGGCTTCAAAACTATCTTT	1105	6	CD8_C5_CX3CR1
NPC_SC_1813_Tumour_AACACGTCACGGTGTC	NPC_SC_1813_Tumour	TRB	TRBV27	TRBD2	TRBJ2-1	TRBC2	530	TRUE	TRUE	CASSFPSGVSSYNEQFF	TGTGCCAGCAGTTTCCCTAGCGGGGTGAGCTCCTACAATGAGCAGTTCTTC	3082	6	Th1_like_C2_TNF
NPC_SC_1813_Tumour_AACACGTCACGGTGTC	NPC_SC_1813_Tumour	TRA	TRAV20	None	TRAJ6	TRAC	537	TRUE	TRUE	CAVQSGGSYIPTF	TGTGCTGTGCAGTCAGGAGGAAGCTACATACCTACATTT	1046	2	Th1_like_C2_TNF
NPC_SC_1802_PBMC_AACACGTCACTTAAGC	NPC_SC_1802_PBMC	TRB	TRBV6-5	TRBD2	TRBJ1-5	TRBC1	564	TRUE	TRUE	CASSYSLGNQPQHF	TGTGCCAGCAGTTACTCGCTGGGCAATCAGCCCCAGCATTTT	2710	12	CD4_C1_LEF1
NPC_SC_1802_PBMC_AACACGTCACTTAAGC	NPC_SC_1802_PBMC	TRA	TRAV12-1	None	TRAJ42	TRAC	601	TRUE	TRUE	CVVNTGRGSQGNLIF	TGTGTGGTGAACACCGGGAGGGGAAGCCAAGGAAATCTCATCTTT	451	2	CD4_C1_LEF1
NPC_SC_1806_Tumour_AACACGTCACTTGGAT	NPC_SC_1806_Tumour	TRA	TRAV29DV5	None	TRAJ23	TRAC	571	TRUE	TRUE	CAARWGGKLIF	TGTGCAGCAAGGTGGGGAGGAAAGCTTATCTTC	1469	2	CD8_C7_GZMK
NPC_SC_1806_Tumour_AACACGTCACTTGGAT	NPC_SC_1806_Tumour	TRB	TRBV20-1	TRBD1	TRBJ1-1	TRBC1	563	TRUE	TRUE	CSARADNRGMSTEAFF	TGCAGTGCTAGAGCAGATAACAGGGGGATGAGTACTGAAGCTTTCTTT	2950	3	CD8_C7_GZMK
NPC_SC_1806_Tumour_AACACGTCAGCCAGAA	NPC_SC_1806_Tumour	TRA	TRAV14DV4	None	TRAJ49	TRAC	548	TRUE	TRUE	CAMREEYTGNQFYF	TGTGCAATGAGAGAGGAATATACCGGTAACCAGTTCTATTTT	5505	5	CD8_C8_MHC
NPC_SC_1806_Tumour_AACACGTCAGCCAGAA	NPC_SC_1806_Tumour	TRB	TRBV9	TRBD2	TRBJ1-5	TRBC1	501	TRUE	TRUE	CASSSSGSNQPQHF	TGTGCCAGCAGCTCCAGCGGTAGCAATCAGCCCCAGCATTTT	4631	6	CD8_C8_MHC
NPC_SC_1808_Tumour_AACACGTCAGGAATGC	NPC_SC_1808_Tumour	TRA	TRAV25	None	TRAJ22	TRAC	575	TRUE	TRUE	CAGAPRPSGSARQLTF	TGTGCAGGGGCCCCGAGACCTTCTGGTTCTGCAAGGCAACTGACCTTT	997	4	CD8_C9_XCL1
NPC_SC_1808_Tumour_AACACGTCAGGAATGC	NPC_SC_1808_Tumour	TRB	TRBV19	TRBD1	TRBJ1-1	TRBC1	681	TRUE	TRUE	CASSMGGFSAEAFF	TGTGCCAGTAGTATGGGGGGCTTCAGCGCTGAAGCTTTCTTT	1464	13	CD8_C9_XCL1
NPC_SC_1807_PBMC_AACACGTCAGGGAGAG	NPC_SC_1807_PBMC	TRA	TRAV12-2	None	TRAJ31	TRAC	609	TRUE	TRUE	CAVKNNARLMF	TGTGCCGTGAAAAACAATGCCAGACTCATGTTT	1899	2	CD4_C2_IL7R
NPC_SC_1807_PBMC_AACACGTCAGGGAGAG	NPC_SC_1807_PBMC	TRB	TRBV19	TRBD2	TRBJ2-3	TRBC2	671	TRUE	TRUE	CASSWGDPGDTQYF	TGTGCCAGTAGTTGGGGGGACCCCGGCGATACGCAGTATTTT	5474	13	CD4_C2_IL7R
NPC_SC_1810_PBMC_AACACGTCATACCATG	NPC_SC_1810_PBMC	TRB	TRBV11-3	TRBD1	TRBJ2-1	TRBC2	489	TRUE	TRUE	CASSTSDRGGNEQFF	TGTGCCAGCAGCACCTCAGACAGGGGGGGCAATGAGCAGTTCTTC	877	2	CD8_C7_GZMK
NPC_SC_1810_PBMC_AACACGTCATACCATG	NPC_SC_1810_PBMC	TRA	TRAV12-2	None	TRAJ23	TRAC	568	TRUE	TRUE	CAVRGGVLQGGKLIF	TGTGCCGTGAGGGGGGGGGTGCTCCAGGGAGGAAAGCTTATCTTC	4379	6	CD8_C7_GZMK
NPC_SC_1815_PBMC_AACACGTCATGAACCT	NPC_SC_1815_PBMC	TRB	TRBV3-1	TRBD1	TRBJ2-7	TRBC1	712	TRUE	TRUE	CASSQDGTGVYLYTYEQYF	TGTGCCAGCAGCCAAGATGGGACAGGGGTTTATTTATACACCTACGAGCAGTACTTC	5374	11	CD8_C1_LEF1
NPC_SC_1815_PBMC_AACACGTCATGAACCT	NPC_SC_1815_PBMC	TRA	TRAV38-2DV8	None	TRAJ40	TRAC	496	TRUE	TRUE	CASLTSGTYKYIF	TGTGCTTCCCTTACCTCAGGAACCTACAAATACATCTTT	2334	5	CD8_C1_LEF1
NPC_SC_1813_PBMC_AACACGTCATGCCACG	NPC_SC_1813_PBMC	TRB	TRBV5-1	TRBD2	TRBJ2-1	TRBC2	709	TRUE	TRUE	CASSSSGSGLGDEQFF	TGCGCCAGCAGCTCTAGCGGGAGCGGGTTAGGGGATGAGCAGTTCTTC	6917	9	CD4_C1_LEF1
NPC_SC_1813_PBMC_AACACGTCATGCCACG	NPC_SC_1813_PBMC	TRA	TRAV14DV4	None	TRAJ16	TRAC	575	TRUE	TRUE	CAMREGGGQKLLF	TGTGCAATGAGAGAGGGAGGAGGCCAGAAGCTGCTCTTT	1704	3	CD4_C1_LEF1
NPC_SC_1811_Tumour_AACACGTCATGCCTTC	NPC_SC_1811_Tumour	TRA	TRAV8-1	None	TRAJ3	TRAC	613	TRUE	TRUE	CAVNAYSSASKIIF	TGTGCCGTGAATGCGTACAGCAGTGCTTCCAAGATAATCTTT	3357	6	Treg_C4_TNFRSF4
NPC_SC_1811_Tumour_AACACGTCATGCCTTC	NPC_SC_1811_Tumour	TRB	TRBV27	TRBD1	TRBJ1-2	TRBC1	554	TRUE	TRUE	CASRTGANGYTF	TGTGCCAGCAGAACAGGCGCTAATGGCTACACCTTC	4944	8	Treg_C4_TNFRSF4
NPC_SC_1807_PBMC_AACACGTCATGGTCTA	NPC_SC_1807_PBMC	TRB	TRBV29-1	TRBD1	TRBJ2-7	TRBC2	661	TRUE	TRUE	CSVEQGAYEQYF	TGCAGCGTTGAACAGGGGGCATACGAGCAGTACTTC	11939	18	CD8_C1_LEF1
NPC_SC_1807_PBMC_AACACGTCATGGTCTA	NPC_SC_1807_PBMC	TRA	TRAV13-1	None	TRAJ47	TRAC	488	TRUE	TRUE	CAASIGRNKLVF	TGTGCAGCAAGTATTGGCAGGAACAAACTGGTCTTT	4967	6	CD8_C1_LEF1
NPC_SC_1807_PBMC_AACACGTCATTGGCGC	NPC_SC_1807_PBMC	TRB	TRBV12-3	TRBD1	TRBJ2-7	TRBC2	538	TRUE	TRUE	CASSSSYRGTYEQYF	TGTGCCAGCAGTTCATCTTACAGGGGCACCTACGAGCAGTACTTC	2759	4	CD4_C2_IL7R
NPC_SC_1807_PBMC_AACACGTCATTGGCGC	NPC_SC_1807_PBMC	TRA	TRAV20	None	TRAJ28	TRAC	581	TRUE	TRUE	CAVQASGAGSYQLTF	TGTGCTGTGCAGGCCTCTGGGGCTGGGAGTTACCAACTCACTTTC	7640	10	CD4_C2_IL7R
NPC_SC_1805_PBMC_AACACGTCATTTGCCC	NPC_SC_1805_PBMC	TRB	TRBV6-1	TRBD1	TRBJ1-5	TRBC1	723	TRUE	TRUE	CASRVTRDTQYQPQHF	TGTGCCAGCAGAGTAACCCGGGACACACAATATCAGCCCCAGCATTTT	2433	5	CD4_C2_IL7R
NPC_SC_1805_PBMC_AACACGTCATTTGCCC	NPC_SC_1805_PBMC	TRA	TRAV13-1	None	TRAJ28	TRAC	533	TRUE	TRUE	CAATLRPGAGSYQLTF	TGTGCAGCAACCCTGAGGCCTGGGGCTGGGAGTTACCAACTCACTTTC	3173	5	CD4_C2_IL7R
NPC_SC_1813_PBMC_AACACGTGTAAACGCG	NPC_SC_1813_PBMC	TRA	TRAV23DV6	None	TRAJ7	TRAC	554	TRUE	TRUE	CAASTLYGNNRLAF	TGTGCAGCAAGCACCCTCTATGGGAACAACAGACTCGCTTTT	1485	2	CD4_C1_LEF1
NPC_SC_1813_PBMC_AACACGTGTAAACGCG	NPC_SC_1813_PBMC	TRB	TRBV20-1	TRBD1	TRBJ1-3	TRBC1	509	TRUE	TRUE	CSARARPGQTSGNTIYF	TGCAGTGCTAGAGCCCGTCCGGGACAGACCTCTGGAAACACCATATATTTT	1615	2	CD4_C1_LEF1
NPC_SC_1802_PBMC_AACACGTGTAAGGGAA	NPC_SC_1802_PBMC	TRB	TRBV20-1	TRBD2	TRBJ2-3	TRBC2	702	TRUE	TRUE	CSAPYAGGRGDTQYF	TGCAGTGCCCCCTATGCGGGAGGGCGGGGAGATACGCAGTATTTT	3502	17	CD4_C2_IL7R
NPC_SC_1802_PBMC_AACACGTGTAAGGGAA	NPC_SC_1802_PBMC	TRA	TRAV23DV6	None	TRAJ44	TRAC	557	TRUE	TRUE	CAAEWSGTASKLTF	TGTGCAGCTGAATGGTCCGGCACTGCCAGTAAACTCACCTTT	1284	3	CD4_C2_IL7R
NPC_SC_1808_Tumour_AACACGTGTAGCTCCG	NPC_SC_1808_Tumour	TRB	TRBV12-3	TRBD1	TRBJ2-1	TRBC2	527	TRUE	TRUE	CASSSATGDNEQFF	TGTGCCAGCAGTTCCGCAACAGGGGACAATGAGCAGTTCTTC	1606	19	CD8_C11_PDCD1
NPC_SC_1808_Tumour_AACACGTGTAGCTCCG	NPC_SC_1808_Tumour	TRA	TRAV1-2	None	TRAJ15	TRAC	530	TRUE	TRUE	CAVDQAGTALIF	TGTGCTGTGGACCAGGCAGGAACTGCTCTGATCTTT	681	5	CD8_C11_PDCD1
NPC_SC_1802_PBMC_AACACGTGTAGGAGTC	NPC_SC_1802_PBMC	TRB	TRBV4-3	TRBD2	TRBJ1-3	TRBC1	514	TRUE	TRUE	CASSQGAPGSGSGNTIYF	TGCGCCAGCAGCCAAGGGGCGCCAGGGAGTGGCTCTGGAAACACCATATATTTT	1248	13	CD4_C1_LEF1
NPC_SC_1802_PBMC_AACACGTGTAGGAGTC	NPC_SC_1802_PBMC	TRA	TRAV13-1	None	TRAJ40	TRAC	526	TRUE	TRUE	CAASIPTSGTYKYIF	TGTGCAGCAAGTATTCCTACCTCAGGAACCTACAAATACATCTTT	314	3	CD4_C1_LEF1
NPC_SC_1807_Tumour_AACACGTGTAGGGACT	NPC_SC_1807_Tumour	TRB	TRBV27	TRBD1	TRBJ2-7	TRBC2	520	TRUE	TRUE	CASSPSLGDRYSYEQYF	TGTGCCAGCAGTCCTTCCTTGGGCGACAGGTACTCCTACGAGCAGTACTTC	1071	7	CD4_C4_CCR7
NPC_SC_1807_Tumour_AACACGTGTAGGGACT	NPC_SC_1807_Tumour	TRA	TRAV20	None	TRAJ53	TRAC	603	TRUE	TRUE	CAGESGGSNYKLTF	TGTGCTGGGGAGAGTGGAGGTAGCAACTATAAACTGACATTT	1271	8	CD4_C4_CCR7
NPC_SC_1806_Tumour_AACACGTGTAGTACCT	NPC_SC_1806_Tumour	TRA	TRAV17	None	TRAJ24	TRAC	509	TRUE	TRUE	CATASWGKLQF	TGTGCTACTGCCAGCTGGGGGAAATTGCAGTTT	981	3	Th1_like_C2_TNF
NPC_SC_1806_Tumour_AACACGTGTAGTACCT	NPC_SC_1806_Tumour	TRB	TRBV20-1	TRBD2	TRBJ2-1	TRBC2	535	TRUE	TRUE	CSAPSPRPGLVNNEQFF	TGCAGTGCTCCAAGTCCGCGCCCGGGACTAGTGAACAATGAGCAGTTCTTC	2624	9	Th1_like_C2_TNF
NPC_SC_1802_PBMC_AACACGTGTATATGAG	NPC_SC_1802_PBMC	TRB	TRBV25-1	None	TRBJ2-2	TRBC2	699	TRUE	TRUE	CASSDSGGELFF	TGTGCCAGCAGTGATTCTGGTGGGGAGCTGTTTTTT	4148	18	CD8_C5_CX3CR1
NPC_SC_1802_PBMC_AACACGTGTATATGAG	NPC_SC_1802_PBMC	TRA	TRAV8-3	None	TRAJ9	TRAC	684	TRUE	TRUE	CAVGTGGGFKTIF	TGTGCTGTGGGTACCGGTGGAGGCTTCAAAACTATCTTT	509	2	CD8_C5_CX3CR1
NPC_SC_1808_PBMC_AACACGTGTCAATGTC	NPC_SC_1808_PBMC	TRB	TRBV5-1	None	TRBJ1-5	TRBC1	687	TRUE	TRUE	CASRPQTDSNQPQHF	TGCGCCAGCAGACCCCAGACGGATAGCAATCAGCCCCAGCATTTT	11679	30	CD4_C1_LEF1
NPC_SC_1808_PBMC_AACACGTGTCAATGTC	NPC_SC_1808_PBMC	TRA	TRAV17	None	TRAJ28	TRAC	597	TRUE	TRUE	CATRAYSGAGSYQLTF	TGTGCTACTCGGGCATACTCTGGGGCTGGGAGTTACCAACTCACTTTC	3683	8	CD4_C1_LEF1
NPC_SC_1813_PBMC_AACACGTGTCAGAATA	NPC_SC_1813_PBMC	TRB	TRBV28	TRBD1	TRBJ1-2	TRBC1	481	TRUE	TRUE	CASSQGQGNGYTF	TGTGCCAGCAGTCAAGGACAGGGTAATGGCTACACCTTC	2026	3	CD8_C3_KLRB1
NPC_SC_1813_PBMC_AACACGTGTCAGAATA	NPC_SC_1813_PBMC	TRA	TRAV1-1	None	TRAJ43	TRAC	507	TRUE	TRUE	CAVILFNDMRF	TGCGCTGTGATCCTCTTCAATGACATGCGCTTT	1768	3	CD8_C3_KLRB1
NPC_SC_1815_Tumour_AACACGTGTCCGAAGA	NPC_SC_1815_Tumour	TRA	TRAV13-2	None	TRAJ22	TRAC	540	TRUE	TRUE	CAENILLGGSARQLTF	TGTGCAGAGAATATTCTCTTGGGGGGTTCTGCAAGGCAACTGACCTTT	2108	4	Treg_C2_HSPA1A
NPC_SC_1815_Tumour_AACACGTGTCCGAAGA	NPC_SC_1815_Tumour	TRB	TRBV2	TRBD1	TRBJ2-2	TRBC2	556	TRUE	TRUE	CASRGGGWTGELFF	TGTGCCAGCAGGGGGGGCGGTTGGACCGGGGAGCTGTTTTTT	1453	4	Treg_C2_HSPA1A
NPC_SC_1808_PBMC_AACACGTGTCGAGATG	NPC_SC_1808_PBMC	TRB	TRBV5-1	TRBD2	TRBJ2-1	TRBC2	693	TRUE	TRUE	CASRFLETSGDNEQFF	TGCGCCAGCAGATTTCTTGAGACTAGCGGAGACAATGAGCAGTTCTTC	6239	16	CD8_C4_KLRG1
NPC_SC_1808_PBMC_AACACGTGTCGAGATG	NPC_SC_1808_PBMC	TRA	TRAV1-2	None	TRAJ13	TRAC	731	TRUE	TRUE	CAVRDRGYQKVTF	TGTGCTGTGAGAGATCGAGGTTACCAGAAAGTTACCTTT	619	2	CD8_C4_KLRG1
NPC_SC_1805_Tumour_AACACGTGTGAAATCA	NPC_SC_1805_Tumour	TRA	TRAV12-2	None	TRAJ4	TRAC	553	TRUE	TRUE	CAVRLSGGYNKLIF	TGTGCCGTGAGGCTTTCTGGTGGCTACAATAAGCTGATTTTT	5197	8	Th1_like_C2_TNF
NPC_SC_1805_Tumour_AACACGTGTGAAATCA	NPC_SC_1805_Tumour	TRB	TRBV12-3	TRBD1	TRBJ2-2	TRBC2	536	TRUE	TRUE	CASSLGGLSGELFF	TGTGCCAGCAGTTTAGGGGGGCTAAGCGGGGAGCTGTTTTTT	1667	4	Th1_like_C2_TNF
NPC_SC_1807_Tumour_AACACGTGTGAAATCA	NPC_SC_1807_Tumour	TRA	TRAV30	None	TRAJ30	TRAC	528	TRUE	TRUE	CGTVNRDDKIIF	TGTGGCACAGTGAACAGAGATGACAAGATCATCTTT	836	2	CD8_C9_XCL1
NPC_SC_1807_Tumour_AACACGTGTGAAATCA	NPC_SC_1807_Tumour	TRB	TRBV28	TRBD1	TRBJ2-3	TRBC2	730	TRUE	TRUE	CASSPRADTVGTDTQYF	TGTGCCAGCAGTCCCCGGGCCGACACGGTGGGCACAGATACGCAGTATTTT	4069	13	CD8_C9_XCL1
NPC_SC_1807_PBMC_AACACGTGTGAACCTT	NPC_SC_1807_PBMC	TRA	TRAV38-2DV8	None	TRAJ30	TRAC	552	TRUE	TRUE	CAYNRDDKIIF	TGTGCTTATAACAGAGATGACAAGATCATCTTT	5508	8	CD4_C2_IL7R
NPC_SC_1807_PBMC_AACACGTGTGAACCTT	NPC_SC_1807_PBMC	TRB	TRBV5-4	TRBD2	TRBJ2-1	TRBC2	673	TRUE	TRUE	CASSKKLATDTYNEQFF	TGTGCCAGCAGCAAAAAACTAGCGACCGATACCTACAATGAGCAGTTCTTC	4232	7	CD4_C2_IL7R
NPC_SC_1808_Tumour_AACACGTGTGCGAAAC	NPC_SC_1808_Tumour	TRA	TRAV25	None	TRAJ22	TRAC	586	TRUE	TRUE	CAGAPRPSGSARQLTF	TGTGCAGGGGCCCCGAGACCTTCTGGTTCTGCAAGGCAACTGACCTTT	525	2	CD8_C7_GZMK
NPC_SC_1808_Tumour_AACACGTGTGCGAAAC	NPC_SC_1808_Tumour	TRB	TRBV19	TRBD1	TRBJ1-1	TRBC1	775	TRUE	TRUE	CASSMGGFSAEAFF	TGTGCCAGTAGTATGGGGGGCTTCAGCGCTGAAGCTTTCTTT	1094	9	CD8_C7_GZMK
NPC_SC_1810_Tumour_AACACGTGTGCTAGCC	NPC_SC_1810_Tumour	TRB	TRBV6-5	TRBD1	TRBJ2-2	TRBC2	534	TRUE	TRUE	CASRGRSGELFF	TGTGCCAGCAGGGGCAGGTCCGGGGAGCTGTTTTTT	1300	2	Th1_like_C2_TNF
NPC_SC_1810_Tumour_AACACGTGTGCTAGCC	NPC_SC_1810_Tumour	TRA	TRAV20	None	TRAJ26	TRAC	567	TRUE	TRUE	CAVRNYGQNFVF	TGTGCTGTGCGGAACTATGGTCAGAATTTTGTCTTT	1919	3	Th1_like_C2_TNF
NPC_SC_1811_Tumour_AACACGTGTGTTCTTT	NPC_SC_1811_Tumour	TRB	TRBV6-3	TRBD1	TRBJ2-7	TRBC2	684	TRUE	TRUE	CASSSRQGHLWEQYF	TGTGCCAGCAGTTCCCGACAGGGCCACCTCTGGGAGCAGTACTTC	3286	7	CD8_C9_XCL1
NPC_SC_1811_Tumour_AACACGTGTGTTCTTT	NPC_SC_1811_Tumour	TRA	TRAV29DV5	None	TRAJ39	TRAC	530	TRUE	TRUE	CAASSAGNMLTF	TGTGCAGCAAGCTCTGCAGGCAACATGCTCACCTTT	4427	7	CD8_C9_XCL1
NPC_SC_1816_PBMC_AACACGTGTTACCAGT	NPC_SC_1816_PBMC	TRB	TRBV14	TRBD2	TRBJ2-2	TRBC2	762	TRUE	TRUE	CASSQAGGMDGELFF	TGTGCCAGCAGCCAGGCTGGAGGGATGGACGGGGAGCTGTTTTTT	14817	33	CD8_C5_CX3CR1
NPC_SC_1816_PBMC_AACACGTGTTACCAGT	NPC_SC_1816_PBMC	TRA	TRAV13-1	None	TRAJ33	TRAC	559	TRUE	TRUE	CAASWYQLIW	TGTGCAGCATCTTGGTATCAGTTAATCTGG	6550	11	CD8_C5_CX3CR1
NPC_SC_1816_Tumour_AACACGTGTTACGCGC	NPC_SC_1816_Tumour	TRB	TRBV20-1	TRBD2	TRBJ2-3	TRBC2	566	TRUE	TRUE	CSAAGAAGVADTQYF	TGCAGTGCCGCTGGGGCGGCGGGAGTTGCAGATACGCAGTATTTT	6164	17	CD4_C5_GPR183
NPC_SC_1816_Tumour_AACACGTGTTACGCGC	NPC_SC_1816_Tumour	TRA	TRAV21	None	TRAJ3	TRAC	485	TRUE	TRUE	CAVIDSSASKIIF	TGTGCTGTGATCGACAGCAGTGCTTCCAAGATAATCTTT	4889	11	CD4_C5_GPR183
NPC_SC_1813_PBMC_AACACGTGTTACGGAG	NPC_SC_1813_PBMC	TRA	TRAV25	None	TRAJ52	TRAC	592	TRUE	TRUE	CADGGTSYGKLTF	TGTGCTGATGGTGGTACTAGCTATGGAAAGCTGACATTT	1280	3	CD4_C1_LEF1
NPC_SC_1813_PBMC_AACACGTGTTACGGAG	NPC_SC_1813_PBMC	TRB	TRBV6-5	TRBD2	TRBJ1-2	TRBC1	693	TRUE	TRUE	CASSYSWQGGPYGYTF	TGTGCCAGCAGTTACTCTTGGCAGGGAGGGCCCTATGGCTACACCTTC	5367	5	CD4_C1_LEF1
NPC_SC_1810_Tumour_AACACGTGTTACGTCA	NPC_SC_1810_Tumour	TRA	TRAV24	None	TRAJ34	TRAC	581	TRUE	TRUE	CASLYNTDKLIF	TGTGCCTCCCTATATAACACCGACAAGCTCATCTTT	6114	6	Treg_C4_TNFRSF4
NPC_SC_1810_Tumour_AACACGTGTTACGTCA	NPC_SC_1810_Tumour	TRB	TRBV9	TRBD1	TRBJ1-1	TRBC1	507	TRUE	TRUE	CASSAGGGTEAFF	TGTGCCAGCAGCGCCGGTGGGGGCACTGAAGCTTTCTTT	16812	19	Treg_C4_TNFRSF4
NPC_SC_1806_PBMC_AACACGTGTTATTCTC	NPC_SC_1806_PBMC	TRA	TRAV13-2	None	TRAJ53	TRAC	553	TRUE	TRUE	CAENGGSNYKLTF	TGTGCAGAGAATGGAGGTAGCAACTATAAACTGACATTT	6950	4	CD4_C2_IL7R
NPC_SC_1806_PBMC_AACACGTGTTATTCTC	NPC_SC_1806_PBMC	TRB	TRBV5-4	TRBD2	TRBJ2-3	TRBC2	784	TRUE	TRUE	CASSPGGSGSTDTQYF	TGTGCCAGCAGCCCCGGGGGTAGCGGTAGCACAGATACGCAGTATTTT	8003	7	CD4_C2_IL7R
NPC_SC_1807_PBMC_AACACGTGTTCAGGCC	NPC_SC_1807_PBMC	TRB	TRBV2	TRBD1	TRBJ2-3	TRBC2	652	TRUE	TRUE	CASTRDRGTDTQYF	TGTGCCAGCACCCGGGACAGGGGCACAGATACGCAGTATTTT	5725	10	CD4_C2_IL7R
NPC_SC_1807_PBMC_AACACGTGTTCAGGCC	NPC_SC_1807_PBMC	TRA	TRAV9-2	None	TRAJ31	TRAC	503	TRUE	TRUE	CALRNNNARLMF	TGTGCTCTGAGGAATAACAATGCCAGACTCATGTTT	3102	5	CD4_C2_IL7R
NPC_SC_1816_Tumour_AACACGTGTTCTCATT	NPC_SC_1816_Tumour	TRB	TRBV9	TRBD2	TRBJ2-1	TRBC2	700	TRUE	TRUE	CASSPEAGNTYNEQFF	TGTGCCAGCAGCCCTGAGGCGGGAAATACCTACAATGAGCAGTTCTTC	5466	16	CD8_C7_GZMK
NPC_SC_1816_Tumour_AACACGTGTTCTCATT	NPC_SC_1816_Tumour	TRA	TRAV1-1	None	TRAJ42	TRAC	534	TRUE	TRUE	CAVRDQDYGGSQGNLIF	TGCGCTGTGAGAGATCAAGATTATGGAGGAAGCCAAGGAAATCTCATCTTT	2899	8	CD8_C7_GZMK
NPC_SC_1808_Tumour_AACACGTGTTCTGTTT	NPC_SC_1808_Tumour	TRA	TRAV8-4	None	TRAJ48	TRAC	618	TRUE	TRUE	CAVSDIDFGNEKLTF	TGTGCTGTGAGTGATATTGACTTTGGAAATGAGAAATTAACCTTT	759	4	CD8_C11_PDCD1
NPC_SC_1808_Tumour_AACACGTGTTCTGTTT	NPC_SC_1808_Tumour	TRB	TRBV27	TRBD2	TRBJ2-2	TRBC2	548	TRUE	TRUE	CASSWQTSGSYTGELFF	TGTGCCAGCAGTTGGCAGACCAGCGGGAGTTATACCGGGGAGCTGTTTTTT	2330	13	CD8_C11_PDCD1
NPC_SC_1806_PBMC_AACACGTGTTTAGCTG	NPC_SC_1806_PBMC	TRB	TRBV28	None	TRBJ1-3	TRBC1	641	TRUE	TRUE	CASSSGNTIYF	TGTGCCAGCAGTTCCGGAAACACCATATATTTT	3895	4	CD4_C2_IL7R
NPC_SC_1806_PBMC_AACACGTGTTTAGCTG	NPC_SC_1806_PBMC	TRA	TRAV5	None	TRAJ22	TRAC	531	TRUE	TRUE	CAESIRSSGSARQLTF	TGTGCAGAGAGTATCCGTTCTTCTGGTTCTGCAAGGCAACTGACCTTT	3683	2	CD4_C2_IL7R
NPC_SC_1815_Tumour_AACACGTTCAAACCGT	NPC_SC_1815_Tumour	TRB	TRBV11-3	TRBD2	TRBJ2-7	TRBC2	488	TRUE	TRUE	CASSQAGRSYEQYF	TGTGCCAGCAGCCAAGCGGGGCGCTCCTACGAGCAGTACTTC	2403	7	CD4_C5_GPR183
NPC_SC_1815_Tumour_AACACGTTCAAACCGT	NPC_SC_1815_Tumour	TRA	TRAV23DV6	None	TRAJ56	TRAC	568	TRUE	TRUE	CAASMFLAGANSKLTF	TGTGCAGCAAGCATGTTTCTCGCTGGAGCCAATAGTAAGCTGACATTT	480	2	CD4_C5_GPR183
NPC_SC_1805_PBMC_AACACGTTCAAAGACA	NPC_SC_1805_PBMC	TRB	TRBV19	None	TRBJ1-4	TRBC1	659	TRUE	TRUE	CASSMQVLEKLFF	TGTGCCAGTAGTATGCAGGTCTTGGAAAAACTGTTTTTT	1010	3	CD8_C1_LEF1
NPC_SC_1805_PBMC_AACACGTTCAAAGACA	NPC_SC_1805_PBMC	TRA	TRAV40	None	TRAJ58	TRAC	467	TRUE	TRUE	CLLGDQETSGSRLTF	TGTCTTCTGGGAGATCAAGAAACCAGTGGCTCTAGGTTGACCTTT	2241	3	CD8_C1_LEF1
NPC_SC_1808_Tumour_AACACGTTCACGCATA	NPC_SC_1808_Tumour	TRB	TRBV7-2	None	TRBJ1-1	TRBC1	559	TRUE	TRUE	CASSLGPVNTEAFF	TGTGCCAGCAGCTTAGGTCCGGTGAACACTGAAGCTTTCTTT	2006	13	CD8_C7_GZMK
NPC_SC_1808_Tumour_AACACGTTCACGCATA	NPC_SC_1808_Tumour	TRA	TRAV9-2	None	TRAJ23	TRAC	465	TRUE	TRUE	CAPPSYNQGGKLIF	TGTGCTCCTCCAAGTTATAACCAGGGAGGAAAGCTTATCTTC	667	2	CD8_C7_GZMK
NPC_SC_1802_PBMC_AACACGTTCACGCGGT	NPC_SC_1802_PBMC	TRB	TRBV20-1	None	TRBJ2-7	TRBC2	698	TRUE	TRUE	CSAPAFSSYEQYF	TGCAGTGCGCCGGCCTTCTCCTCCTACGAGCAGTACTTC	3608	17	CD4_C1_LEF1
NPC_SC_1802_PBMC_AACACGTTCACGCGGT	NPC_SC_1802_PBMC	TRA	TRAV8-4	None	TRAJ49	TRAC	662	TRUE	TRUE	CAVSDPAGNQFYF	TGTGCTGTGAGTGATCCTGCCGGTAACCAGTTCTATTTT	1226	4	CD4_C1_LEF1
NPC_SC_1808_PBMC_AACACGTTCAGCTCTC	NPC_SC_1808_PBMC	TRB	TRBV20-1	None	TRBJ1-6	TRBC1	605	TRUE	TRUE	CSAGVGSQYNSPLHF	TGCAGTGCTGGGGTTGGCAGCCAATATAATTCACCCCTCCACTTT	2628	8	CD8_C1_LEF1
NPC_SC_1808_PBMC_AACACGTTCAGCTCTC	NPC_SC_1808_PBMC	TRA	TRAV12-3	None	TRAJ49	TRAC	465	TRUE	TRUE	CAMSAGSVNQFYF	TGTGCAATGAGCGCGGGTTCGGTTAACCAGTTCTATTTT	1107	2	CD8_C1_LEF1
NPC_SC_1813_PBMC_AACACGTTCATATCGG	NPC_SC_1813_PBMC	TRA	TRAV12-3	None	TRAJ52	TRAC	567	TRUE	TRUE	CAMSGEAGGTSYGKLTF	TGTGCAATGAGCGGGGAGGCTGGTGGTACTAGCTATGGAAAGCTGACATTT	2412	4	CD4_C2_IL7R
NPC_SC_1813_PBMC_AACACGTTCATATCGG	NPC_SC_1813_PBMC	TRB	TRBV19	TRBD1	TRBJ1-5	TRBC1	664	TRUE	TRUE	CASSMLRGQPQHF	TGTGCCAGTAGTATGCTCAGGGGACAGCCCCAGCATTTT	4748	7	CD4_C2_IL7R
NPC_SC_1802_Tumour_AACACGTTCCCAAGAT	NPC_SC_1802_Tumour	TRB	TRBV6-5	TRBD1	TRBJ1-2	TRBC1	711	TRUE	TRUE	CASRPGQGYGYTF	TGTGCCAGCAGACCGGGACAGGGCTATGGCTACACCTTC	2571	20	CD8_C10_MKI67
NPC_SC_1802_Tumour_AACACGTTCCCAAGAT	NPC_SC_1802_Tumour	TRA	TRAV3	None	TRAJ3	TRAC	688	TRUE	TRUE	CAVRDIDSSASKIIF	TGTGCTGTGAGAGACATAGACAGCAGTGCTTCCAAGATAATCTTT	1860	10	CD8_C10_MKI67
NPC_SC_1813_PBMC_AACACGTTCCGCAAGC	NPC_SC_1813_PBMC	TRB	TRBV20-1	TRBD2	TRBJ2-3	TRBC2	540	TRUE	TRUE	CSARLARTSTDTQYF	TGCAGTGCTAGACTAGCTCGTACTAGCACAGATACGCAGTATTTT	4502	8	CD4_C2_IL7R
NPC_SC_1813_PBMC_AACACGTTCCGCAAGC	NPC_SC_1813_PBMC	TRA	TRAV41	None	TRAJ54	TRAC	615	TRUE	TRUE	CAVPRIQGAQKLVF	TGTGCTGTCCCCCGGATTCAGGGAGCCCAGAAGCTGGTATTT	662	3	CD4_C2_IL7R
NPC_SC_1815_Tumour_AACACGTTCCGGGTGT	NPC_SC_1815_Tumour	TRB	TRBV7-2	TRBD2	TRBJ2-3	TRBC2	536	TRUE	TRUE	CASSQGLAGGLDTQYF	TGTGCCAGCAGCCAGGGACTAGCGGGGGGGCTAGATACGCAGTATTTT	2585	8	Th1_like_C2_TNF
NPC_SC_1815_Tumour_AACACGTTCCGGGTGT	NPC_SC_1815_Tumour	TRA	TRAV2	None	TRAJ31	TRAC	463	TRUE	TRUE	CAVGLNNARLMF	TGTGCTGTGGGACTAAACAATGCCAGACTCATGTTT	2137	4	Th1_like_C2_TNF
NPC_SC_1815_Tumour_AACACGTTCCTTCAAT	NPC_SC_1815_Tumour	TRB	TRBV15	TRBD2	TRBJ1-2	TRBC1	613	TRUE	TRUE	CATSRGLLDGYTF	TGTGCCACCAGCAGAGGGCTGCTGGATGGCTACACCTTC	2628	7	CD4_C5_GPR183
NPC_SC_1815_Tumour_AACACGTTCCTTCAAT	NPC_SC_1815_Tumour	TRA	TRAV13-2	None	TRAJ38	TRAC	542	TRUE	TRUE	CAENAGNNRKLIW	TGTGCAGAGAATGCTGGCAACAACCGTAAGCTGATTTGG	732	2	CD4_C5_GPR183
NPC_SC_1815_Tumour_AACACGTTCCTTTACA	NPC_SC_1815_Tumour	TRB	TRBV19	TRBD1	TRBJ2-1	TRBC1	753	TRUE	TRUE	CASSIDGGLSYNEQFF	TGTGCCAGTAGTATAGATGGGGGCCTCTCCTACAATGAGCAGTTCTTC	4288	17	CD8_C11_PDCD1
NPC_SC_1815_Tumour_AACACGTTCCTTTACA	NPC_SC_1815_Tumour	TRA	TRAV21	None	TRAJ52	TRAC	701	TRUE	TRUE	CAVRAAGGTSYGKLTF	TGTGCTGTGAGGGCCGCTGGTGGTACTAGCTATGGAAAGCTGACATTT	2096	5	CD8_C11_PDCD1
NPC_SC_1805_PBMC_AACACGTTCGACGGAA	NPC_SC_1805_PBMC	TRA	TRAV12-1	None	TRAJ45	TRAC	681	TRUE	TRUE	CVVNVGTGGGADGLTF	TGTGTGGTGAACGTCGGAACAGGAGGAGGTGCTGACGGACTCACCTTT	5797	11	CD4_C3_CD40LG
NPC_SC_1805_PBMC_AACACGTTCGACGGAA	NPC_SC_1805_PBMC	TRB	TRBV20-1	None	TRBJ1-1	TRBC1	692	TRUE	TRUE	CSARRNTEAFF	TGCAGTGCTAGAAGGAACACTGAAGCTTTCTTT	9551	23	CD4_C3_CD40LG
NPC_SC_1811_PBMC_AACACGTTCGCCATAA	NPC_SC_1811_PBMC	TRB	TRBV7-2	TRBD1	TRBJ1-5	TRBC1	561	TRUE	TRUE	CASTTTVGQPQHF	TGTGCCAGCACCACGACAGTGGGTCAGCCCCAGCATTTT	13852	16	CD4_C3_CD40LG
NPC_SC_1811_PBMC_AACACGTTCGCCATAA	NPC_SC_1811_PBMC	TRA	TRAV21	None	TRAJ57	TRAC	563	TRUE	TRUE	CAAPGGGSEKLVF	TGTGCTGCCCCCGGTGGCGGATCTGAAAAGCTGGTCTTT	6652	8	CD4_C3_CD40LG
NPC_SC_1816_PBMC_AACACGTTCGCCTGAG	NPC_SC_1816_PBMC	TRB	TRBV14	TRBD2	TRBJ2-2	TRBC2	709	TRUE	TRUE	CASSQAGGMDGELFF	TGTGCCAGCAGCCAGGCTGGAGGGATGGACGGGGAGCTGTTTTTT	3810	7	CD8_C5_CX3CR1
NPC_SC_1816_PBMC_AACACGTTCGCCTGAG	NPC_SC_1816_PBMC	TRA	TRAV13-1	None	TRAJ33	TRAC	516	TRUE	TRUE	CAASWYQLIW	TGTGCAGCATCTTGGTATCAGTTAATCTGG	750	2	CD8_C5_CX3CR1
NPC_SC_1815_PBMC_AACACGTTCGCTAGCG	NPC_SC_1815_PBMC	TRA	TRAV12-3	None	TRAJ20	TRAC	611	TRUE	TRUE	CAMSDYKLSF	TGTGCAATGAGCGACTACAAGCTCAGCTTT	3288	5	CD4_C1_LEF1
NPC_SC_1815_PBMC_AACACGTTCGCTAGCG	NPC_SC_1815_PBMC	TRB	TRBV30	TRBD2	TRBJ1-2	TRBC1	714	TRUE	TRUE	CAWSRGDGGAGYTF	TGTGCCTGGAGCCGGGGCGACGGAGGTGCTGGCTACACCTTC	6694	13	CD4_C1_LEF1
NPC_SC_1805_Tumour_AACACGTTCGGCGCTA	NPC_SC_1805_Tumour	TRB	TRBV6-3	None	TRBJ2-5	TRBC2	704	TRUE	TRUE	CASSQSRETQYF	TGTGCCAGCAGTCAAAGCCGAGAGACCCAGTACTTC	8515	16	Th1_like_C1_CCR7
NPC_SC_1805_Tumour_AACACGTTCGGCGCTA	NPC_SC_1805_Tumour	TRA	TRAV36DV7	None	TRAJ31	TRAC	485	TRUE	TRUE	CAVGIRNNARLMF	TGTGCTGTGGGAATTAGGAACAATGCCAGACTCATGTTT	1892	3	Th1_like_C1_CCR7
NPC_SC_1802_PBMC_AACACGTTCGTTACAG	NPC_SC_1802_PBMC	TRB	TRBV5-1	TRBD2	TRBJ2-2	TRBC2	693	TRUE	TRUE	CASSYEGLASAGELFF	TGCGCCAGCAGCTATGAGGGACTAGCGTCCGCCGGGGAGCTGTTTTTT	10634	45	Treg_C1_SELL
NPC_SC_1802_PBMC_AACACGTTCGTTACAG	NPC_SC_1802_PBMC	TRA	TRAV21	None	TRAJ30	TRAC	539	TRUE	TRUE	CAVRPYMNRDDKIIF	TGTGCTGTGAGGCCTTACATGAACAGAGATGACAAGATCATCTTT	8008	23	Treg_C1_SELL
NPC_SC_1810_Tumour_AACACGTTCTCAACTT	NPC_SC_1810_Tumour	TRB	TRBV10-3	TRBD2	TRBJ2-2	TRBC1	665	TRUE	TRUE	CAIGGSLGREDTGELFF	TGTGCCATCGGCGGTTCTTTGGGGCGGGAGGACACCGGGGAGCTGTTTTTT	1160	5	CD8_C8_MHC
NPC_SC_1810_Tumour_AACACGTTCTCAACTT	NPC_SC_1810_Tumour	TRA	TRAV12-1	None	TRAJ9	TRAC	332	TRUE	TRUE	CVVNMNTGGFKTIF	TGTGTGGTGAACATGAATACTGGAGGCTTCAAAACTATCTTT	6017	4	CD8_C8_MHC
NPC_SC_1811_PBMC_AACACGTTCTCCTATA	NPC_SC_1811_PBMC	TRB	TRBV5-6	None	TRBJ1-2	TRBC1	662	TRUE	TRUE	CASSLAERSYGYTF	TGTGCCAGCAGCTTGGCTGAACGCAGCTATGGCTACACCTTC	4472	6	CD4_C1_LEF1
NPC_SC_1811_PBMC_AACACGTTCTCCTATA	NPC_SC_1811_PBMC	TRA	TRAV23DV6	None	TRAJ40	TRAC	490	TRUE	TRUE	CAASSTGTYKYIF	TGTGCAGCAAGCTCCACAGGAACCTACAAATACATCTTT	972	2	CD4_C1_LEF1
NPC_SC_1802_PBMC_AACACGTTCTCGTTTA	NPC_SC_1802_PBMC	TRB	TRBV2	TRBD2	TRBJ2-2	TRBC2	546	TRUE	TRUE	CASRSVGAPGNTGELFF	TGTGCCAGCAGATCGGTAGGGGCCCCGGGGAACACCGGGGAGCTGTTTTTT	1597	7	CD4_C3_CD40LG
NPC_SC_1802_PBMC_AACACGTTCTCGTTTA	NPC_SC_1802_PBMC	TRA	TRAV8-4	None	TRAJ13	TRAC	816	TRUE	TRUE	CAVSDAGGYQKVTF	TGTGCTGTGAGTGACGCTGGGGGTTACCAGAAAGTTACCTTT	3965	19	CD4_C3_CD40LG
NPC_SC_1806_PBMC_AACACGTTCTGCAAGT	NPC_SC_1806_PBMC	TRB	TRBV18	TRBD1	TRBJ2-2	TRBC2	873	TRUE	TRUE	CASSSDSRAGELFF	TGTGCCAGCTCATCCGACAGCCGTGCCGGGGAGCTGTTTTTT	6237	8	CD4_C2_IL7R
NPC_SC_1806_PBMC_AACACGTTCTGCAAGT	NPC_SC_1806_PBMC	TRA	TRAV13-1	None	TRAJ29	TRAC	642	TRUE	TRUE	CAASEGNTPLVF	TGTGCAGCAAGCGAAGGAAACACACCTCTTGTCTTT	4046	3	CD4_C2_IL7R
NPC_SC_1816_PBMC_AACCATGAGACCGGAT	NPC_SC_1816_PBMC	TRB	TRBV27	TRBD1	TRBJ2-3	TRBC2	527	TRUE	TRUE	CASSPGTGGYTDTQYF	TGTGCCAGCAGTCCTGGGACAGGGGGATACACAGATACGCAGTATTTT	1734	4	CD8_C5_CX3CR1
NPC_SC_1816_PBMC_AACCATGAGACCGGAT	NPC_SC_1816_PBMC	TRA	TRAV14DV4	None	TRAJ7	TRAC	548	TRUE	TRUE	CALSYGNNRLAF	TGTGCATTGTCCTATGGGAACAACAGACTCGCTTTT	454	2	CD8_C5_CX3CR1
NPC_SC_1813_Tumour_AACCATGAGAGATGAG	NPC_SC_1813_Tumour	TRB	TRBV3-1	TRBD1	TRBJ2-2	TRBC2	581	TRUE	TRUE	CASSLGQNTGELFF	TGTGCCAGCAGCCTGGGACAGAACACCGGGGAGCTGTTTTTT	5824	9	Th1_like_C2_TNF
NPC_SC_1813_Tumour_AACCATGAGAGATGAG	NPC_SC_1813_Tumour	TRA	TRAV9-2	None	TRAJ27	TRAC	448	TRUE	TRUE	CALSARGNAGKSTF	TGTGCTCTGAGTGCCCGGGGCAATGCAGGCAAATCAACCTTT	3275	2	Th1_like_C2_TNF
NPC_SC_1811_Tumour_AACCATGAGATATGCA	NPC_SC_1811_Tumour	TRB	TRBV5-4	TRBD2	TRBJ2-5	TRBC2	755	TRUE	TRUE	CASRGEGLWGETQYF	TGTGCCAGCAGAGGGGAGGGGTTATGGGGAGAGACCCAGTACTTC	7897	17	Treg_C4_TNFRSF4
NPC_SC_1811_Tumour_AACCATGAGATATGCA	NPC_SC_1811_Tumour	TRA	TRAV27	None	TRAJ40	TRAC	527	TRUE	TRUE	CAGLTSGTYKYIF	TGTGCAGGACTGACTTCAGGAACCTACAAATACATCTTT	3206	4	Treg_C4_TNFRSF4
NPC_SC_1805_PBMC_AACCATGAGATGCCTT	NPC_SC_1805_PBMC	TRB	TRBV10-2	TRBD2	TRBJ1-6	TRBC1	479	TRUE	TRUE	CATKGTEVYNSPLHF	TGCGCCACCAAAGGGACGGAAGTTTATAATTCACCCCTCCACTTT	254	2	CD4_C1_LEF1
NPC_SC_1805_PBMC_AACCATGAGATGCCTT	NPC_SC_1805_PBMC	TRA	TRAV12-2	None	TRAJ4	TRAC	547	TRUE	TRUE	CAVYSGGYNKLIF	TGTGCCGTGTATTCTGGTGGCTACAATAAGCTGATTTTT	2906	4	CD4_C1_LEF1
NPC_SC_1815_PBMC_AACCATGAGCAGCCTC	NPC_SC_1815_PBMC	TRA	TRAV30	None	TRAJ34	TRAC	508	TRUE	TRUE	CGTEIDTDKLIF	TGTGGCACAGAGATCGACACCGACAAGCTCATCTTT	802	2	CD8_C5_CX3CR1
NPC_SC_1815_PBMC_AACCATGAGCAGCCTC	NPC_SC_1815_PBMC	TRB	TRBV28	TRBD2	TRBJ2-7	TRBC2	477	TRUE	TRUE	CASSSLTSGADEQYF	TGTGCCAGCAGTTCTCTGACTAGCGGGGCAGACGAGCAGTACTTC	3641	7	CD8_C5_CX3CR1
NPC_SC_1808_PBMC_AACCATGAGCCACCTG	NPC_SC_1808_PBMC	TRB	TRBV5-1	TRBD1	TRBJ1-2	TRBC1	543	TRUE	TRUE	CASSRGQNYGYTF	TGCGCCAGCAGCAGGGGACAGAATTATGGCTACACCTTC	864	2	CD8_C5_CX3CR1
NPC_SC_1808_PBMC_AACCATGAGCCACCTG	NPC_SC_1808_PBMC	TRA	TRAV24	None	TRAJ52	TRAC	533	TRUE	TRUE	CAYPAGGTSYGKLTF	TGTGCCTACCCTGCTGGTGGTACTAGCTATGGAAAGCTGACATTT	1084	2	CD8_C5_CX3CR1
NPC_SC_1808_Tumour_AACCATGAGCTAGTCT	NPC_SC_1808_Tumour	TRB	TRBV5-4	None	TRBJ2-5	TRBC2	699	TRUE	TRUE	CASSLARAETQYF	TGTGCCAGCAGCTTGGCCCGAGCCGAGACCCAGTACTTC	1801	10	CD8_C7_GZMK
NPC_SC_1808_Tumour_AACCATGAGCTAGTCT	NPC_SC_1808_Tumour	TRA	TRAV38-2DV8	None	TRAJ43	TRAC	498	TRUE	TRUE	CAYRSADNNNDMRF	TGTGCTTATAGGAGCGCGGACAATAACAATGACATGCGCTTT	1199	4	CD8_C7_GZMK
NPC_SC_1816_PBMC_AACCATGAGCTAGTGG	NPC_SC_1816_PBMC	TRA	TRAV12-2	None	TRAJ38	TRAC	669	TRUE	TRUE	CAVGNAGAGNNRKLIW	TGTGCCGTGGGGAATGCTGGGGCTGGCAACAACCGTAAGCTGATTTGG	4171	8	Treg_C1_SELL
NPC_SC_1816_PBMC_AACCATGAGCTAGTGG	NPC_SC_1816_PBMC	TRB	TRBV27	None	TRBJ1-5	TRBC1	653	TRUE	TRUE	CASSHDSNQPQHF	TGTGCCAGCAGTCATGATAGCAATCAGCCCCAGCATTTT	6629	12	Treg_C1_SELL
NPC_SC_1802_Tumour_AACCATGAGCTAGTTC	NPC_SC_1802_Tumour	TRA	TRAV13-2	None	TRAJ17	TRAC	518	TRUE	TRUE	CAETLKAAGNKLTF	TGTGCAGAGACTCTCAAAGCTGCAGGCAACAAGCTAACTTTT	315	2	CD8_C11_PDCD1
NPC_SC_1802_Tumour_AACCATGAGCTAGTTC	NPC_SC_1802_Tumour	TRB	TRBV28	TRBD2	TRBJ2-7	TRBC2	506	TRUE	TRUE	CASSLGLAYEQYF	TGTGCCAGCAGTTTGGGGCTAGCCTACGAGCAGTACTTC	1678	12	CD8_C11_PDCD1
NPC_SC_1815_Tumour_AACCATGAGGACTGGT	NPC_SC_1815_Tumour	TRB	TRBV28	TRBD1	TRBJ2-5	TRBC2	552	TRUE	TRUE	CASRTQGGPQETQYF	TGTGCCAGCAGGACTCAAGGGGGGCCGCAAGAGACCCAGTACTTC	3839	9	Th1_like_C1_CCR7
NPC_SC_1815_Tumour_AACCATGAGGACTGGT	NPC_SC_1815_Tumour	TRA	TRAV2	None	TRAJ12	TRAC	454	TRUE	TRUE	CAVVRGDSSYKLIF	TGTGCTGTGGTGCGAGGGGATAGCAGCTATAAATTGATCTTC	1858	3	Th1_like_C1_CCR7
NPC_SC_1807_PBMC_AACCATGAGGCAATTA	NPC_SC_1807_PBMC	TRB	TRBV14	None	TRBJ1-2	TRBC1	526	TRUE	TRUE	CASSQEGRGPYGYTF	TGTGCCAGCAGCCAAGAAGGTCGGGGTCCTTATGGCTACACCTTC	7187	13	CD4_C2_IL7R
NPC_SC_1807_PBMC_AACCATGAGGCAATTA	NPC_SC_1807_PBMC	TRA	TRAV12-1	None	TRAJ3	TRAC	561	TRUE	TRUE	CVVNEGYSSASKIIF	TGTGTGGTGAACGAGGGGTACAGCAGTGCTTCCAAGATAATCTTT	2471	4	CD4_C2_IL7R
NPC_SC_1810_PBMC_AACCATGAGGCTATCT	NPC_SC_1810_PBMC	TRB	TRBV19	TRBD2	TRBJ2-5	TRBC2	665	TRUE	TRUE	CASSIREGETQYF	TGTGCCAGTAGCATCCGGGAGGGGGAGACCCAGTACTTC	1480	4	CD4_C2_IL7R
NPC_SC_1810_PBMC_AACCATGAGGCTATCT	NPC_SC_1810_PBMC	TRA	TRAV12-3	None	TRAJ15	TRAC	670	TRUE	TRUE	CAMSGQAGTALIF	TGTGCAATGAGCGGGCAGGCAGGAACTGCTCTGATCTTT	826	2	CD4_C2_IL7R
NPC_SC_1811_Tumour_AACCATGAGGTGATAT	NPC_SC_1811_Tumour	TRB	TRBV6-3	TRBD2	TRBJ1-2	TRBC1	542	TRUE	TRUE	CASSLQTLPGGYTF	TGTGCCAGCAGTTTACAGACCTTACCGGGCGGCTACACCTTC	3643	5	Treg_C2_HSPA1A
NPC_SC_1811_Tumour_AACCATGAGGTGATAT	NPC_SC_1811_Tumour	TRA	TRAV8-3	None	TRAJ5	TRAC	680	TRUE	TRUE	CAVGAYTGRRALTF	TGTGCTGTGGGTGCCTACACGGGCAGGAGAGCACTTACTTTT	4232	10	Treg_C2_HSPA1A
NPC_SC_1815_PBMC_AACCATGAGGTTCCTA	NPC_SC_1815_PBMC	TRA	TRAV26-1	None	TRAJ43	TRAC	640	TRUE	TRUE	CIVRVMGMRF	TGCATCGTCAGGGTTATGGGCATGCGCTTT	1532	3	CD8_C1_LEF1
NPC_SC_1815_PBMC_AACCATGAGGTTCCTA	NPC_SC_1815_PBMC	TRB	TRBV7-9	TRBD2	TRBJ2-7	TRBC2	788	TRUE	TRUE	CASSLEASETYEQYF	TGTGCCAGCAGCTTAGAGGCTAGCGAGACTTACGAGCAGTACTTC	4424	9	CD8_C1_LEF1
NPC_SC_1802_Tumour_AACCATGAGTACCGGA	NPC_SC_1802_Tumour	TRB	TRBV7-9	None	TRBJ1-2	TRBC1	725	TRUE	TRUE	CASSRTLYGYTF	TGTGCCAGCAGCAGGACGCTATATGGCTACACCTTC	1965	15	Treg_C3_MKI67
NPC_SC_1802_Tumour_AACCATGAGTACCGGA	NPC_SC_1802_Tumour	TRA	TRAV1-2	None	TRAJ11	TRAC	538	TRUE	TRUE	CAVRPNSGYSTLTF	TGTGCTGTGAGACCCAATTCAGGATACAGCACCCTCACCTTT	562	5	Treg_C3_MKI67
NPC_SC_1808_Tumour_AACCATGAGTGGACGT	NPC_SC_1808_Tumour	TRB	TRBV4-2	TRBD2	TRBJ2-2	TRBC2	503	TRUE	TRUE	CASSQDIVLADTTGELFF	TGTGCCAGCAGCCAAGATATCGTGCTAGCGGATACTACCGGGGAGCTGTTTTTT	3002	15	CD8_C7_GZMK
NPC_SC_1808_Tumour_AACCATGAGTGGACGT	NPC_SC_1808_Tumour	TRA	TRAV12-2	None	TRAJ6	TRAC	551	TRUE	TRUE	CAVNSASGGSYIPTF	TGTGCCGTGAACTCGGCATCAGGAGGAAGCTACATACCTACATTT	2150	9	CD8_C7_GZMK
NPC_SC_1813_Tumour_AACCATGAGTTAACGA	NPC_SC_1813_Tumour	TRB	TRBV11-2	TRBD2	TRBJ2-7	TRBC2	755	TRUE	TRUE	CASSLVGSRFASGSSYEQYF	TGTGCCAGCAGCTTAGTGGGATCTAGGTTTGCTAGCGGGAGCTCCTACGAGCAGTACTTC	6713	9	CD8_C11_PDCD1
NPC_SC_1813_Tumour_AACCATGAGTTAACGA	NPC_SC_1813_Tumour	TRA	TRAV8-4	None	TRAJ24	TRAC	843	TRUE	TRUE	CAVSSDSWGKLQF	TGTGCTGTGAGCTCCGACAGCTGGGGGAAATTGCAGTTT	3016	6	CD8_C11_PDCD1
NPC_SC_1811_Tumour_AACCATGAGTTAGGTA	NPC_SC_1811_Tumour	TRA	TRAV8-6	None	TRAJ37	TRAC	636	TRUE	TRUE	CAVCPGNTGKLIF	TGTGCTGTGTGCCCTGGCAACACAGGCAAACTAATCTTT	2652	2	Treg_C4_TNFRSF4
NPC_SC_1811_Tumour_AACCATGAGTTAGGTA	NPC_SC_1811_Tumour	TRB	TRBV28	TRBD2	TRBJ2-6	TRBC2	840	TRUE	TRUE	CASTGGSGSPGANVLTF	TGTGCCAGCACCGGGGGGAGCGGTTCGCCTGGGGCCAACGTCCTGACTTTC	12457	17	Treg_C4_TNFRSF4
NPC_SC_1815_PBMC_AACCATGCAATAACGA	NPC_SC_1815_PBMC	TRA	TRAV5	None	TRAJ6	TRAC	557	TRUE	TRUE	CAEIKASGGSYIPTF	TGTGCAGAGATTAAAGCATCAGGAGGAAGCTACATACCTACATTT	2732	5	CD8_C5_CX3CR1
NPC_SC_1815_PBMC_AACCATGCAATAACGA	NPC_SC_1815_PBMC	TRB	TRBV10-2	TRBD1	TRBJ1-2	TRBC1	684	TRUE	TRUE	CASTSDRGWASYGYTF	TGCGCCAGCACCTCAGACAGGGGATGGGCCTCCTATGGCTACACCTTC	8829	15	CD8_C5_CX3CR1
NPC_SC_1811_PBMC_AACCATGCAATAAGCA	NPC_SC_1811_PBMC	TRB	TRBV6-3	None	TRBJ2-7	TRBC2	713	TRUE	TRUE	CASSYFLEAIVSYEQYF	TGTGCCAGCAGTTACTTCTTAGAGGCGATCGTTTCCTACGAGCAGTACTTC	1675	4	CD4_C2_IL7R
NPC_SC_1811_PBMC_AACCATGCAATAAGCA	NPC_SC_1811_PBMC	TRA	TRAV1-2	None	TRAJ23	TRAC	523	TRUE	TRUE	CAVHHGNQGGKLIF	TGTGCTGTGCACCATGGGAACCAGGGAGGAAAGCTTATCTTC	1701	3	CD4_C2_IL7R
NPC_SC_1811_PBMC_AACCATGCAATCTACG	NPC_SC_1811_PBMC	TRA	TRAV8-4	None	TRAJ48	TRAC	713	TRUE	TRUE	CAVRPSFGNEKLTF	TGTGCTGTGAGGCCGTCCTTTGGAAATGAGAAATTAACCTTT	3740	3	CD4_C2_IL7R
NPC_SC_1811_PBMC_AACCATGCAATCTACG	NPC_SC_1811_PBMC	TRB	TRBV7-2	None	TRBJ2-3	TRBC2	507	TRUE	TRUE	CASSLYSADTQYF	TGTGCCAGCAGCTTATACAGCGCAGATACGCAGTATTTT	5441	8	CD4_C2_IL7R
NPC_SC_1802_PBMC_AACCATGCAATTCCTT	NPC_SC_1802_PBMC	TRB	TRBV28	None	TRBJ1-1	TRBC1	975	TRUE	TRUE	CASSSLNTEAFF	TGTGCCAGCAGTTCCTTGAACACTGAAGCTTTCTTT	1388	6	CD8_C5_CX3CR1
NPC_SC_1802_PBMC_AACCATGCAATTCCTT	NPC_SC_1802_PBMC	TRA	TRAV1-2	None	TRAJ37	TRAC	932	TRUE	TRUE	CAPYSSNTGKLIF	TGTGCCCCTTACTCTAGCAACACAGGCAAACTAATCTTT	467	3	CD8_C5_CX3CR1
NPC_SC_1811_Tumour_AACCATGCACGTAAGG	NPC_SC_1811_Tumour	TRA	TRAV36DV7	None	TRAJ21	TRAC	585	TRUE	TRUE	CAVEEYNFNKFYF	TGTGCTGTGGAGGAATACAACTTCAACAAATTTTACTTT	789	3	CD4_C5_GPR183
NPC_SC_1811_Tumour_AACCATGCACGTAAGG	NPC_SC_1811_Tumour	TRB	TRBV10-3	TRBD1	TRBJ2-3	TRBC2	484	TRUE	TRUE	CAISERTGSTDTQYF	TGTGCCATCAGTGAACGGACAGGGAGCACAGATACGCAGTATTTT	1387	2	CD4_C5_GPR183
NPC_SC_1806_PBMC_AACCATGCACTACAGT	NPC_SC_1806_PBMC	TRB	TRBV20-1	TRBD2	TRBJ2-3	TRBC2	612	TRUE	TRUE	CSARGPWDLTGADTQYF	TGCAGTGCTAGAGGCCCCTGGGACCTTACAGGCGCAGATACGCAGTATTTT	13499	11	CD8_C5_CX3CR1
NPC_SC_1806_PBMC_AACCATGCACTACAGT	NPC_SC_1806_PBMC	TRA	TRAV1-2	None	TRAJ48	TRAC	536	TRUE	TRUE	CAVGSIGNEKLTF	TGTGCTGTGGGCTCGATTGGAAATGAGAAATTAACCTTT	7435	4	CD8_C5_CX3CR1
NPC_SC_1816_Tumour_AACCATGCAGACAGGT	NPC_SC_1816_Tumour	TRA	TRAV29DV5	None	TRAJ28	TRAC	584	TRUE	TRUE	CAASAHSGAGSYQLTF	TGTGCAGCAAGCGCGCACTCTGGGGCTGGGAGTTACCAACTCACTTTC	1325	3	CD8_C7_GZMK
NPC_SC_1816_Tumour_AACCATGCAGACAGGT	NPC_SC_1816_Tumour	TRB	TRBV20-1	TRBD2	TRBJ2-7	TRBC2	544	TRUE	TRUE	CSARGRAGATYEQYF	TGCAGTGCTAGGGGCCGAGCGGGAGCGACCTACGAGCAGTACTTC	4237	13	CD8_C7_GZMK
NPC_SC_1816_PBMC_AACCATGCAGACGTAG	NPC_SC_1816_PBMC	TRB	TRBV2	TRBD1	TRBJ2-4	TRBC2	740	TRUE	TRUE	CASSATGNVLAKNIQYF	TGTGCCAGCAGTGCGACAGGGAATGTACTAGCCAAAAACATTCAGTACTTC	6613	15	CD4_C2_IL7R
NPC_SC_1816_PBMC_AACCATGCAGACGTAG	NPC_SC_1816_PBMC	TRA	TRAV5	None	TRAJ6	TRAC	590	TRUE	TRUE	CAESPASGGSYIPTF	TGTGCAGAGAGTCCAGCATCAGGAGGAAGCTACATACCTACATTT	5229	9	CD4_C2_IL7R
NPC_SC_1811_Tumour_AACCATGCAGGGTATG	NPC_SC_1811_Tumour	TRA	TRAV2	None	TRAJ32	TRAC	515	TRUE	TRUE	CTYGGATNKLIF	TGTACATATGGTGGTGCTACAAACAAGCTCATCTTT	3673	2	CD4_C5_GPR183
NPC_SC_1811_Tumour_AACCATGCAGGGTATG	NPC_SC_1811_Tumour	TRB	TRBV28	TRBD1	TRBJ2-7	TRBC2	790	TRUE	TRUE	CASSLGGAGGEQYF	TGTGCCAGCAGTTTAGGGGGGGCGGGGGGCGAGCAGTACTTC	487	2	CD4_C5_GPR183
NPC_SC_1802_Tumour_AACCATGCAGTATGCT	NPC_SC_1802_Tumour	TRB	TRBV7-2	TRBD2	TRBJ2-1	TRBC2	531	TRUE	TRUE	CASSPLGEGYNEQFF	TGTGCCAGCAGCCCTTTGGGGGAGGGTTACAATGAGCAGTTCTTC	3608	38	CD8_C11_PDCD1
NPC_SC_1802_Tumour_AACCATGCAGTATGCT	NPC_SC_1802_Tumour	TRA	TRAV13-2	None	TRAJ58	TRAC	507	TRUE	TRUE	CAEFSETSGSRLTF	TGTGCAGAGTTCTCAGAAACCAGTGGCTCTAGGTTGACCTTT	1112	5	CD8_C11_PDCD1
NPC_SC_1811_Tumour_AACCATGCATACGCCG	NPC_SC_1811_Tumour	TRB	TRBV5-1	TRBD1	TRBJ2-7	TRBC2	490	TRUE	TRUE	CASSLGGALGYEQYF	TGCGCCAGCAGCTTGGGGGGCGCGCTAGGCTACGAGCAGTACTTC	1860	3	CD4_C4_CCR7
NPC_SC_1811_Tumour_AACCATGCATACGCCG	NPC_SC_1811_Tumour	TRA	TRAV21	None	TRAJ40	TRAC	516	TRUE	TRUE	CAVPASGTYKYIF	TGTGCTGTGCCCGCCTCAGGAACCTACAAATACATCTTT	2661	4	CD4_C4_CCR7
NPC_SC_1808_Tumour_AACCATGCATAGGATA	NPC_SC_1808_Tumour	TRB	TRBV14	None	TRBJ2-1	TRBC2	526	TRUE	TRUE	CASSHGRSSYNEQFF	TGTGCCAGCAGCCATGGACGTAGCTCCTACAATGAGCAGTTCTTC	1670	9	CD8_C7_GZMK
NPC_SC_1808_Tumour_AACCATGCATAGGATA	NPC_SC_1808_Tumour	TRA	TRAV13-2	None	TRAJ28	TRAC	562	TRUE	TRUE	CAENGGGWELPTHF	TGTGCAGAGAATGGAGGGGGCTGGGAGTTACCAACTCACTTT	709	2	CD8_C7_GZMK
NPC_SC_1805_PBMC_AACCATGCATAGGATA	NPC_SC_1805_PBMC	TRB	TRBV18	TRBD2	TRBJ2-7	TRBC2	624	TRUE	TRUE	CASSLNRPGDYYEQYF	TGTGCCAGCTCGCTTAACAGACCTGGGGATTACTACGAGCAGTACTTC	3603	10	CD8_C6_IL7R
NPC_SC_1805_PBMC_AACCATGCATAGGATA	NPC_SC_1805_PBMC	TRA	TRAV29DV5	None	TRAJ6	TRAC	575	TRUE	TRUE	CAASVGGGSYIPTF	TGTGCAGCAAGCGTAGGAGGAGGAAGCTACATACCTACATTT	1883	3	CD8_C6_IL7R
NPC_SC_1802_Tumour_AACCATGCATCACCCT	NPC_SC_1802_Tumour	TRB	TRBV19	TRBD2	TRBJ1-6	TRBC1	671	TRUE	TRUE	CASSMSQGVARPSPLHF	TGTGCCAGTAGTATGTCGCAGGGAGTGGCCCGGCCTTCACCCCTCCACTTT	751	6	Treg_C2_HSPA1A
NPC_SC_1802_Tumour_AACCATGCATCACCCT	NPC_SC_1802_Tumour	TRA	TRAV19	None	TRAJ6	TRAC	531	TRUE	TRUE	CALGSGGSYIPTF	TGTGCTCTTGGGTCAGGAGGAAGCTACATACCTACATTT	368	2	Treg_C2_HSPA1A
NPC_SC_1806_Tumour_AACCATGCATGGATGG	NPC_SC_1806_Tumour	TRB	TRBV14	TRBD1	TRBJ1-1	TRBC1	510	TRUE	TRUE	CASSQSPGGLAFF	TGTGCCAGCAGCCAATCGCCAGGGGGCTTGGCTTTCTTT	3512	3	CD8_C7_GZMK
NPC_SC_1806_Tumour_AACCATGCATGGATGG	NPC_SC_1806_Tumour	TRA	TRAV1-1	None	TRAJ34	TRAC	504	TRUE	TRUE	CAPPNTDKLIF	TGCGCTCCCCCTAACACCGACAAGCTCATCTTT	2120	3	CD8_C7_GZMK
NPC_SC_1811_PBMC_AACCATGCATGTCGAT	NPC_SC_1811_PBMC	TRB	TRBV5-4	TRBD2	TRBJ2-7	TRBC2	693	TRUE	TRUE	CASSLYRSGKKREQYF	TGTGCCAGCAGCTTGTATCGTAGCGGGAAGAAGCGGGAGCAGTACTTC	2837	6	CD4_C3_CD40LG
NPC_SC_1811_PBMC_AACCATGCATGTCGAT	NPC_SC_1811_PBMC	TRA	TRAV13-2	None	TRAJ4	TRAC	570	TRUE	TRUE	CAETESGGYNKLIF	TGTGCAGAGACCGAGTCTGGTGGCTACAATAAGCTGATTTTT	2095	2	CD4_C3_CD40LG
NPC_SC_1808_PBMC_AACCATGGTAAGTTCC	NPC_SC_1808_PBMC	TRB	TRBV12-3	TRBD1	TRBJ2-5	TRBC2	537	TRUE	TRUE	CASSFDATGETQYF	TGTGCCAGCAGTTTCGACGCGACGGGGGAGACCCAGTACTTC	9823	28	CD8_C1_LEF1
NPC_SC_1808_PBMC_AACCATGGTAAGTTCC	NPC_SC_1808_PBMC	TRA	TRAV12-2	None	TRAJ49	TRAC	540	TRUE	TRUE	CAVNTGNQFYF	TGTGCCGTGAACACCGGTAACCAGTTCTATTTT	1313	3	CD8_C1_LEF1
NPC_SC_1802_Tumour_AACCATGGTAGAAGGA	NPC_SC_1802_Tumour	TRB	TRBV4-1	None	TRBJ2-1	TRBC2	682	TRUE	TRUE	CASRQDNEQFF	TGCGCCAGCAGACAGGACAATGAGCAGTTCTTC	2816	25	CD8_C11_PDCD1
NPC_SC_1802_Tumour_AACCATGGTAGAAGGA	NPC_SC_1802_Tumour	TRA	TRAV8-1	None	TRAJ4	TRAC	739	TRUE	TRUE	CAAASGGYNKLIF	TGTGCCGCTGCTTCTGGTGGCTACAATAAGCTGATTTTT	525	2	CD8_C11_PDCD1
NPC_SC_1811_PBMC_AACCATGGTAGCGCAA	NPC_SC_1811_PBMC	TRB	TRBV12-3	TRBD1	TRBJ1-5	TRBC1	512	TRUE	TRUE	CASSRTGGRNQPQHF	TGTGCCAGCAGCCGGACAGGGGGTCGCAATCAGCCCCAGCATTTT	3382	3	CD4_C1_LEF1
NPC_SC_1811_PBMC_AACCATGGTAGCGCAA	NPC_SC_1811_PBMC	TRA	TRAV8-3	None	TRAJ29	TRAC	673	TRUE	TRUE	CAVGSGNTPLVF	TGTGCTGTGGGTTCAGGAAACACACCTCTTGTCTTT	351	2	CD4_C1_LEF1
NPC_SC_1808_Tumour_AACCATGGTAGGGTAC	NPC_SC_1808_Tumour	TRA	TRAV6	None	TRAJ7	TRAC	504	TRUE	TRUE	CALDIGGNNRLAF	TGTGCTCTAGACATAGGTGGGAACAACAGACTCGCTTTT	1132	4	CD8_C7_GZMK
NPC_SC_1808_Tumour_AACCATGGTAGGGTAC	NPC_SC_1808_Tumour	TRB	TRBV5-4	TRBD1	TRBJ2-1	TRBC2	705	TRUE	TRUE	CASSSPGQVKNEQFF	TGTGCCAGCAGCTCGCCGGGACAGGTAAAGAATGAGCAGTTCTTC	824	8	CD8_C7_GZMK
NPC_SC_1815_PBMC_AACCATGGTCACAAGG	NPC_SC_1815_PBMC	TRA	TRAV26-1	None	TRAJ39	TRAC	514	TRUE	TRUE	CIVFEYAGNMLTF	TGCATCGTCTTTGAATATGCAGGCAACATGCTCACCTTT	1753	2	CD4_C1_LEF1
NPC_SC_1815_PBMC_AACCATGGTCACAAGG	NPC_SC_1815_PBMC	TRB	TRBV20-1	TRBD2	TRBJ2-7	TRBC2	550	TRUE	TRUE	CSARGLAGAGEQYF	TGCAGTGCTAGGGGACTGGCGGGGGCGGGGGAGCAGTACTTC	4971	13	CD4_C1_LEF1
NPC_SC_1805_PBMC_AACCATGGTCACCTAA	NPC_SC_1805_PBMC	TRB	TRBV2	TRBD1	TRBJ2-7	TRBC2	729	TRUE	TRUE	CASSDQGGYEQYF	TGTGCCAGCAGTGACCAGGGTGGCTACGAGCAGTACTTC	4310	11	CD8_C1_LEF1
NPC_SC_1805_PBMC_AACCATGGTCACCTAA	NPC_SC_1805_PBMC	TRA	TRAV12-2	None	TRAJ40	TRAC	559	TRUE	TRUE	CAVFSGTYKYIF	TGTGCCGTTTTCTCAGGAACCTACAAATACATCTTT	3497	6	CD8_C1_LEF1
NPC_SC_1813_Tumour_AACCATGGTCAGAGGT	NPC_SC_1813_Tumour	TRB	TRBV11-2	TRBD2	TRBJ2-1	TRBC2	554	TRUE	TRUE	CASSLDSGSIGKEEFF	TGTGCCAGCAGCTTAGATAGCGGGAGTATAGGTAAGGAGGAGTTCTTC	24082	35	Th1_like_C2_TNF
NPC_SC_1813_Tumour_AACCATGGTCAGAGGT	NPC_SC_1813_Tumour	TRA	TRAV4	None	TRAJ29	TRAC	505	TRUE	TRUE	CLVGGHSGNTPLVF	TGCCTCGTGGGTGGTCATTCAGGAAACACACCTCTTGTCTTT	2505	4	Th1_like_C2_TNF
NPC_SC_1808_Tumour_AACCATGGTCCAGTAT	NPC_SC_1808_Tumour	TRA	TRAV35	None	TRAJ42	TRAC	512	TRUE	TRUE	CAGQLSRGSQGNLIF	TGTGCTGGGCAGCTCTCCCGAGGAAGCCAAGGAAATCTCATCTTT	68	2	CD8_C7_GZMK
NPC_SC_1808_Tumour_AACCATGGTCCAGTAT	NPC_SC_1808_Tumour	TRB	TRBV11-2	TRBD1	TRBJ2-2	TRBC2	740	TRUE	TRUE	CASRLVRGAGELFF	TGTGCCAGCAGACTAGTTAGGGGGGCCGGGGAGCTGTTTTTT	2560	19	CD8_C7_GZMK
NPC_SC_1813_Tumour_AACCATGGTCCGTGAC	NPC_SC_1813_Tumour	TRB	TRBV7-8	TRBD2	TRBJ2-7	TRBC2	523	TRUE	TRUE	CASSYGLLSYEQYF	TGTGCCAGCAGCTACGGACTGCTATCCTACGAGCAGTACTTC	15126	21	Treg_C2_HSPA1A
NPC_SC_1813_Tumour_AACCATGGTCCGTGAC	NPC_SC_1813_Tumour	TRA	TRAV38-2DV8	None	TRAJ28	TRAC	508	TRUE	TRUE	CAYRSASSGAGSYQLTF	TGTGCTTATAGGAGCGCGAGCTCTGGGGCTGGGAGTTACCAACTCACTTTC	2578	5	Treg_C2_HSPA1A
NPC_SC_1808_PBMC_AACCATGGTCTCCATC	NPC_SC_1808_PBMC	TRB	TRBV5-1	TRBD1	TRBJ1-1	TRBC1	522	TRUE	TRUE	CASTQGLNTEAFF	TGCGCCAGCACCCAGGGCCTGAACACTGAAGCTTTCTTT	4064	9	CD8_C1_LEF1
NPC_SC_1808_PBMC_AACCATGGTCTCCATC	NPC_SC_1808_PBMC	TRA	TRAV12-1	None	TRAJ12	TRAC	559	TRUE	TRUE	CVVNSEDSSYKLIF	TGTGTGGTGAACAGTGAGGATAGCAGCTATAAATTGATCTTC	3893	8	CD8_C1_LEF1
NPC_SC_1802_PBMC_AACCATGGTCTCTTTA	NPC_SC_1802_PBMC	TRA	TRAV35	None	TRAJ43	TRAC	513	TRUE	TRUE	CAGQLSNDMRF	TGTGCTGGGCAGCTGAGCAATGACATGCGCTTT	1060	4	CD8_C5_CX3CR1
NPC_SC_1802_PBMC_AACCATGGTCTCTTTA	NPC_SC_1802_PBMC	TRB	TRBV6-6	TRBD2	TRBJ2-1	TRBC2	540	TRUE	TRUE	CASSYDQREASSNEQFF	TGTGCCAGCAGTTACGATCAGCGGGAGGCGTCTAGCAATGAGCAGTTCTTC	1784	8	CD8_C5_CX3CR1
NPC_SC_1816_Tumour_AACCATGGTCTCTTTA	NPC_SC_1816_Tumour	TRB	TRBV7-9	TRBD2	TRBJ2-3	TRBC2	565	TRUE	TRUE	CASSPGGLVTDTQYF	TGTGCCAGCAGCCCCGGAGGGCTCGTCACAGATACGCAGTATTTT	4148	10	CD4_C4_CCR7
NPC_SC_1816_Tumour_AACCATGGTCTCTTTA	NPC_SC_1816_Tumour	TRA	TRAV8-4	None	TRAJ50	TRAC	700	TRUE	TRUE	CAVSEKTSYDKVIF	TGTGCTGTGAGCGAGAAAACCTCCTACGACAAGGTGATATTT	673	2	CD4_C4_CCR7
NPC_SC_1808_PBMC_AACCATGGTCTTGTCC	NPC_SC_1808_PBMC	TRB	TRBV5-1	TRBD1	TRBJ1-6	TRBC1	685	TRUE	TRUE	CASSSKTQTGSSSPLHF	TGCGCCAGCAGCTCAAAAACCCAGACAGGGTCTAGTTCACCCCTCCACTTT	536	3	CD8_C4_KLRG1
NPC_SC_1808_PBMC_AACCATGGTCTTGTCC	NPC_SC_1808_PBMC	TRA	TRAV1-2	None	TRAJ40	TRAC	950	TRUE	TRUE	CAVSTSGTYKYIF	TGTGCTGTTTCTACCTCAGGAACCTACAAATACATCTTT	570	2	CD8_C4_KLRG1
NPC_SC_1802_PBMC_AACCATGGTGGCGAAT	NPC_SC_1802_PBMC	TRA	TRAV16	None	TRAJ28	TRAC	569	TRUE	TRUE	CALSGGYSGAGSYQLTF	TGTGCTCTAAGTGGGGGCTACTCTGGGGCTGGGAGTTACCAACTCACTTTC	4265	13	CD4_C1_LEF1
NPC_SC_1802_PBMC_AACCATGGTGGCGAAT	NPC_SC_1802_PBMC	TRB	TRBV6-1	None	TRBJ1-2	TRBC1	718	TRUE	TRUE	CASSERPQNYGYTF	TGTGCCAGCAGTGAACGGCCTCAGAACTATGGCTACACCTTC	2061	9	CD4_C1_LEF1
NPC_SC_1816_Tumour_AACCATGGTGTGCGTC	NPC_SC_1816_Tumour	TRB	TRBV6-3	None	TRBJ2-7	TRBC2	704	TRUE	TRUE	CASSHSYEQYF	TGTGCCAGCAGCCATTCCTACGAGCAGTACTTC	8980	23	Th1_like_C2_TNF
NPC_SC_1816_Tumour_AACCATGGTGTGCGTC	NPC_SC_1816_Tumour	TRA	TRAV13-1	None	TRAJ11	TRAC	524	TRUE	TRUE	CAASNTGYSTLTF	TGTGCAGCAAGTAACACAGGATACAGCACCCTCACCTTT	2924	8	Th1_like_C2_TNF
NPC_SC_1807_PBMC_AACCATGGTTATCACG	NPC_SC_1807_PBMC	TRA	TRAV30	None	TRAJ40	TRAC	561	TRUE	TRUE	CGTEITSGTYKYIF	TGTGGCACAGAGATAACCTCAGGAACCTACAAATACATCTTT	2395	3	CD8_C4_KLRG1
NPC_SC_1807_PBMC_AACCATGGTTATCACG	NPC_SC_1807_PBMC	TRB	TRBV4-1	TRBD1	TRBJ1-2	TRBC1	660	TRUE	TRUE	CASSQVIGGIYGYTF	TGCGCCAGCAGCCAAGTAATCGGGGGCATCTATGGCTACACCTTC	6137	10	CD8_C4_KLRG1
NPC_SC_1813_PBMC_AACCATGGTTCAGACT	NPC_SC_1813_PBMC	TRA	TRAV9-2	None	TRAJ13	TRAC	598	TRUE	TRUE	CALSAPGGYQKVTF	TGTGCTCTGAGCGCTCCTGGGGGTTACCAGAAAGTTACCTTT	7041	7	CD4_C1_LEF1
NPC_SC_1813_PBMC_AACCATGGTTCAGACT	NPC_SC_1813_PBMC	TRB	TRBV30	TRBD2	TRBJ1-5	TRBC1	682	TRUE	TRUE	CAWSVGSSNQPQHF	TGTGCCTGGAGTGTAGGGAGTAGCAATCAGCCCCAGCATTTT	3476	6	CD4_C1_LEF1
NPC_SC_1811_PBMC_AACCATGGTTCTGAAC	NPC_SC_1811_PBMC	TRB	TRBV6-5	TRBD2	TRBJ2-2	TRBC2	597	TRUE	TRUE	CASKEGVGELFF	TGTGCCAGCAAGGAGGGGGTCGGGGAGCTGTTTTTT	9553	12	CD4_C3_CD40LG
NPC_SC_1811_PBMC_AACCATGGTTCTGAAC	NPC_SC_1811_PBMC	TRA	TRAV17	None	TRAJ37	TRAC	550	TRUE	TRUE	CATAFSGNTGKLIF	TGTGCTACGGCCTTCTCTGGCAACACAGGCAAACTAATCTTT	1654	2	CD4_C3_CD40LG
NPC_SC_1805_PBMC_AACCATGGTTGTGGAG	NPC_SC_1805_PBMC	TRB	TRBV12-3	TRBD2	TRBJ2-7	TRBC2	682	TRUE	TRUE	CASSRGGGLEQYF	TGTGCCAGCAGCCGGGGCGGGGGTCTCGAGCAGTACTTC	3739	9	CD4_C4_CCR7
NPC_SC_1805_PBMC_AACCATGGTTGTGGAG	NPC_SC_1805_PBMC	TRA	TRAV19	None	TRAJ21	TRAC	563	TRUE	TRUE	CALSHNFNKFYF	TGTGCTCTGAGTCACAACTTCAACAAATTTTACTTT	1781	3	CD4_C4_CCR7
NPC_SC_1813_PBMC_AACCATGGTTTGACAC	NPC_SC_1813_PBMC	TRA	TRAV1-2	None	TRAJ12	TRAC	557	TRUE	TRUE	CAVSFMDSSYKLIF	TGTGCTGTGAGCTTTATGGATAGCAGCTATAAATTGATCTTC	2629	2	CD4_C2_IL7R
NPC_SC_1813_PBMC_AACCATGGTTTGACAC	NPC_SC_1813_PBMC	TRB	TRBV7-3	TRBD2	TRBJ2-2	TRBC2	514	TRUE	TRUE	CASSSRTSAGGELFF	TGTGCCAGCAGCTCCCGGACTAGTGCCGGCGGGGAGCTGTTTTTT	4591	6	CD4_C2_IL7R
NPC_SC_1815_PBMC_AACCATGTCACCGTAA	NPC_SC_1815_PBMC	TRB	TRBV5-1	TRBD2	TRBJ1-3	TRBC1	517	TRUE	TRUE	CASSLSPGGLGGNTIYF	TGCGCCAGCAGCTTGTCCCCAGGAGGGTTGGGAGGAAACACCATATATTTT	2639	5	CD4_C1_LEF1
NPC_SC_1815_PBMC_AACCATGTCACCGTAA	NPC_SC_1815_PBMC	TRA	TRAV13-2	None	TRAJ23	TRAC	565	TRUE	TRUE	CAETQGGKLIF	TGTGCAGAGACCCAGGGAGGAAAGCTTATCTTC	2918	5	CD4_C1_LEF1
NPC_SC_1816_Tumour_AACCATGTCACGACTA	NPC_SC_1816_Tumour	TRB	TRBV11-2	TRBD1	TRBJ1-1	TRBC1	827	TRUE	TRUE	CASSEQQGYTEAFF	TGTGCCAGCAGCGAACAACAGGGGTACACTGAAGCTTTCTTT	1977	6	Th1_like_C1_CCR7
NPC_SC_1816_Tumour_AACCATGTCACGACTA	NPC_SC_1816_Tumour	TRA	TRAV12-1	None	TRAJ45	TRAC	654	TRUE	TRUE	CAVNLGGGGGADGLTF	TGTGCGGTGAACCTCGGTGGGGGAGGAGGTGCTGACGGACTCACCTTT	1638	5	Th1_like_C1_CCR7
NPC_SC_1808_Tumour_AACCATGTCAGGTAAA	NPC_SC_1808_Tumour	TRB	TRBV6-3	TRBD1	TRBJ1-5	TRBC1	726	TRUE	TRUE	CASSYSPDRGGNQPQHF	TGTGCCAGCAGTTACTCCCCGGACAGGGGCGGCAATCAGCCCCAGCATTTT	3962	21	CD8_C7_GZMK
NPC_SC_1808_Tumour_AACCATGTCAGGTAAA	NPC_SC_1808_Tumour	TRA	TRAV12-1	None	TRAJ6	TRAC	653	TRUE	TRUE	CAVNMITTGGSYIPTF	TGTGCGGTGAACATGATCACGACAGGAGGAAGCTACATACCTACATTT	4282	15	CD8_C7_GZMK
NPC_SC_1807_Tumour_AACCATGTCAGTACGT	NPC_SC_1807_Tumour	TRA	TRAV27	None	TRAJ29	TRAC	557	TRUE	TRUE	CAGATGNTPLVF	TGTGCAGGAGCTACAGGAAACACACCTCTTGTCTTT	760	2	CD8_C8_MHC
NPC_SC_1807_Tumour_AACCATGTCAGTACGT	NPC_SC_1807_Tumour	TRB	TRBV10-1	TRBD2	TRBJ2-3	TRBC2	538	TRUE	TRUE	CASSELAGPSDSQYF	TGCGCCAGCAGTGAGTTAGCGGGCCCGTCGGATTCGCAGTATTTT	528	3	CD8_C8_MHC
NPC_SC_1808_Tumour_AACCATGTCAGTTTGG	NPC_SC_1808_Tumour	TRB	TRBV5-8	TRBD1	TRBJ2-6	TRBC2	945	TRUE	TRUE	CASSALTGTGANVLTF	TGTGCCAGCAGCGCACTGACAGGGACTGGGGCCAACGTCCTGACTTTC	1664	14	CD8_C10_MKI67
NPC_SC_1808_Tumour_AACCATGTCAGTTTGG	NPC_SC_1808_Tumour	TRA	TRAV8-3	None	TRAJ4	TRAC	674	TRUE	TRUE	CAVGHNKLIF	TGTGCTGTGGGGCACAATAAGCTGATTTTT	768	5	CD8_C10_MKI67
NPC_SC_1811_PBMC_AACCATGTCCAGAGGA	NPC_SC_1811_PBMC	TRB	TRBV6-1	TRBD1	TRBJ1-5	TRBC1	546	TRUE	TRUE	CASSKDTRTATHNQPQHF	TGTGCCAGCAGCAAAGATACAAGGACAGCGACCCACAATCAGCCCCAGCATTTT	6714	9	CD4_C2_IL7R
NPC_SC_1811_PBMC_AACCATGTCCAGAGGA	NPC_SC_1811_PBMC	TRA	TRAV3	None	TRAJ34	TRAC	681	TRUE	TRUE	CAVRDSNTDKLIF	TGTGCTGTGAGAGACAGCAACACCGACAAGCTCATCTTT	1817	3	CD4_C2_IL7R
NPC_SC_1813_Tumour_AACCATGTCCAGATCA	NPC_SC_1813_Tumour	TRB	TRBV11-2	TRBD1	TRBJ2-4	TRBC2	528	TRUE	TRUE	CASSLVRASAKNIQYF	TGTGCCAGCAGCTTAGTCAGGGCGTCAGCCAAAAACATTCAGTACTTC	6572	12	CD4_C4_CCR7
NPC_SC_1813_Tumour_AACCATGTCCAGATCA	NPC_SC_1813_Tumour	TRA	TRAV27	None	TRAJ52	TRAC	569	TRUE	TRUE	CAGNAGGTSYGKLTF	TGTGCAGGCAATGCTGGTGGTACTAGCTATGGAAAGCTGACATTT	1819	2	CD4_C4_CCR7
NPC_SC_1810_PBMC_AACCATGTCCCTCTTT	NPC_SC_1810_PBMC	TRB	TRBV20-1	None	TRBJ1-2	TRBC1	525	TRUE	TRUE	CSARRSYNYGYTF	TGCAGTGCTAGACGCTCTTATAACTATGGCTACACCTTC	4432	6	CD4_C2_IL7R
NPC_SC_1810_PBMC_AACCATGTCCCTCTTT	NPC_SC_1810_PBMC	TRA	TRAV26-1	None	TRAJ47	TRAC	561	TRUE	TRUE	CIFLLEYGNKLVF	TGCATCTTCCTTTTGGAATATGGAAACAAGCTGGTCTTT	1630	2	CD4_C2_IL7R
NPC_SC_1808_PBMC_AACCATGTCCTATTCA	NPC_SC_1808_PBMC	TRB	TRBV5-1	TRBD2	TRBJ2-3	TRBC1	692	TRUE	TRUE	CASSLGRDFQADTQYF	TGCGCCAGCAGCTTAGGAAGGGACTTCCAGGCAGATACGCAGTATTTT	2458	7	CD8_C4_KLRG1
NPC_SC_1808_PBMC_AACCATGTCCTATTCA	NPC_SC_1808_PBMC	TRA	TRAV17	None	TRAJ48	TRAC	587	TRUE	TRUE	CATGNFGNEKLTF	TGTGCTACGGGCAACTTTGGAAATGAGAAATTAACCTTT	3407	7	CD8_C4_KLRG1
NPC_SC_1806_PBMC_AACCATGTCCTTAATC	NPC_SC_1806_PBMC	TRA	TRAV5	None	TRAJ23	TRAC	538	TRUE	TRUE	CAESTSGGKLIF	TGTGCAGAGAGTACTAGTGGAGGAAAGCTTATCTTC	7395	4	CD8_C4_KLRG1
NPC_SC_1806_PBMC_AACCATGTCCTTAATC	NPC_SC_1806_PBMC	TRB	TRBV29-1	TRBD1	TRBJ1-4	TRBC1	491	TRUE	TRUE	CSVGTGGTNEKLFF	TGCAGCGTTGGGACAGGGGGAACTAATGAAAAACTGTTTTTT	2527	2	CD8_C4_KLRG1
NPC_SC_1816_PBMC_AACCATGTCCTTTCTC	NPC_SC_1816_PBMC	TRA	TRAV29DV5	None	TRAJ13	TRAC	770	TRUE	TRUE	CAASSSPGGYQKVTF	TGTGCAGCAAGCTCGAGTCCCGGGGGTTACCAGAAAGTTACCTTT	6515	13	CD4_C3_CD40LG
NPC_SC_1816_PBMC_AACCATGTCCTTTCTC	NPC_SC_1816_PBMC	TRB	TRBV30	TRBD1	TRBJ1-3	TRBC1	667	TRUE	TRUE	CAWNRGPGNTIYF	TGTGCCTGGAACAGGGGGCCTGGAAACACCATATATTTT	6449	14	CD4_C3_CD40LG
NPC_SC_1816_PBMC_AACCATGTCGACGGAA	NPC_SC_1816_PBMC	TRB	TRBV19	TRBD1	TRBJ1-1	TRBC1	709	TRUE	TRUE	CASTLQTGSVTEAFF	TGTGCCAGTACCCTGCAGACAGGGTCGGTCACTGAAGCTTTCTTT	3450	8	CD4_C3_CD40LG
NPC_SC_1816_PBMC_AACCATGTCGACGGAA	NPC_SC_1816_PBMC	TRA	TRAV38-2DV8	None	TRAJ48	TRAC	605	TRUE	TRUE	CAYSHPNFGNEKLTF	TGTGCTTATAGTCACCCTAACTTTGGAAATGAGAAATTAACCTTT	5632	11	CD4_C3_CD40LG
NPC_SC_1811_Tumour_AACCATGTCGGTGTTA	NPC_SC_1811_Tumour	TRB	TRBV20-1	TRBD1	TRBJ2-7	TRBC2	527	TRUE	TRUE	CSAPPSDRSSYEQYF	TGCAGTGCTCCCCCCTCGGACAGGAGCTCCTACGAGCAGTACTTC	5226	8	CD4_C4_CCR7
NPC_SC_1811_Tumour_AACCATGTCGGTGTTA	NPC_SC_1811_Tumour	TRA	TRAV16	None	TRAJ42	TRAC	555	TRUE	TRUE	CALARGGSQGNLIF	TGTGCTCTAGCGAGGGGAGGAAGCCAAGGAAATCTCATCTTT	1010	2	CD4_C4_CCR7
NPC_SC_1815_PBMC_AACCATGTCTAACGGT	NPC_SC_1815_PBMC	TRB	TRBV10-2	None	TRBJ2-7	TRBC2	516	TRUE	TRUE	CASSPEGYEQYF	TGCGCCAGCAGCCCTGAGGGCTACGAGCAGTACTTC	2393	5	CD8_C5_CX3CR1
NPC_SC_1815_PBMC_AACCATGTCTAACGGT	NPC_SC_1815_PBMC	TRA	TRAV19	None	TRAJ47	TRAC	572	TRUE	TRUE	CALSDLPMEYGNKLVF	TGTGCTCTGAGTGACCTTCCCATGGAATATGGAAACAAGCTGGTCTTT	1947	3	CD8_C5_CX3CR1
NPC_SC_1805_PBMC_AACCATGTCTACTTAC	NPC_SC_1805_PBMC	TRB	TRBV7-9	None	TRBJ2-2	TRBC2	783	TRUE	TRUE	CASSLLVANTGELFF	TGTGCCAGCAGCTTATTAGTCGCGAACACCGGGGAGCTGTTTTTT	5951	15	CD8_C1_LEF1
NPC_SC_1805_PBMC_AACCATGTCTACTTAC	NPC_SC_1805_PBMC	TRA	TRAV25	None	TRAJ28	TRAC	571	TRUE	TRUE	CAGPGAGSYQLTF	TGTGCAGGGCCGGGGGCTGGGAGTTACCAACTCACTTTC	1630	3	CD8_C1_LEF1
NPC_SC_1808_PBMC_AACCATGTCTCCCTGA	NPC_SC_1808_PBMC	TRB	TRBV5-4	TRBD1	TRBJ2-5	TRBC2	881	TRUE	TRUE	CASSLGGGQVGGETQYF	TGTGCCAGCAGCTTGGGGGGGGGGCAGGTAGGCGGAGAGACCCAGTACTTC	1327	5	CD8_C1_LEF1
NPC_SC_1808_PBMC_AACCATGTCTCCCTGA	NPC_SC_1808_PBMC	TRA	TRAV21	None	TRAJ16	TRAC	518	TRUE	TRUE	CAVISDGQKLLF	TGTGCTGTGATTTCAGATGGCCAGAAGCTGCTCTTT	1843	3	CD8_C1_LEF1
NPC_SC_1810_Tumour_AACCATGTCTCGTTTA	NPC_SC_1810_Tumour	TRA	TRAV1-1	None	TRAJ42	TRAC	527	TRUE	TRUE	CAVWAGGSQGNLIF	TGCGCTGTGTGGGCGGGAGGAAGCCAAGGAAATCTCATCTTT	11330	10	Treg_C4_TNFRSF4
NPC_SC_1810_Tumour_AACCATGTCTCGTTTA	NPC_SC_1810_Tumour	TRB	TRBV7-6	TRBD2	TRBJ2-5	TRBC2	521	TRUE	TRUE	CASSPTSSRETQYF	TGTGCCAGCAGCCCGACTAGTTCTCGAGAGACCCAGTACTTC	4562	8	Treg_C4_TNFRSF4
NPC_SC_1810_Tumour_AACCATGTCTGCGACG	NPC_SC_1810_Tumour	TRB	TRBV20-1	TRBD2	TRBJ2-3	TRBC2	497	TRUE	TRUE	CSALGTSDHTDTQYF	TGCAGTGCGCTAGGGACTAGCGACCACACAGATACGCAGTATTTT	1777	2	Treg_C1_SELL
NPC_SC_1810_Tumour_AACCATGTCTGCGACG	NPC_SC_1810_Tumour	TRA	TRAV12-3	None	TRAJ5	TRAC	665	TRUE	TRUE	CAMRPGRRALTF	TGTGCAATGAGGCCGGGCAGGAGAGCACTTACTTTT	2553	3	Treg_C1_SELL
NPC_SC_1808_PBMC_AACCATGTCTGCGACG	NPC_SC_1808_PBMC	TRB	TRBV6-1	TRBD2	TRBJ2-7	TRBC2	561	TRUE	TRUE	CASSALEGLAAYEQYV	TGTGCCAGCAGCGCCCTTGAGGGACTAGCGGCCTACGAGCAGTACGTC	3038	8	CD8_C5_CX3CR1
NPC_SC_1808_PBMC_AACCATGTCTGCGACG	NPC_SC_1808_PBMC	TRA	TRAV12-2	None	TRAJ33	TRAC	548	TRUE	TRUE	CAVPMDSNYQLIW	TGTGCCGTTCCTATGGATAGCAACTATCAGTTAATCTGG	2101	4	CD8_C5_CX3CR1
NPC_SC_1813_PBMC_AACCATGTCTGTCAAG	NPC_SC_1813_PBMC	TRB	TRBV18	TRBD2	TRBJ2-1	TRBC2	558	TRUE	TRUE	CASSPAGYYNEQFF	TGTGCCAGCTCACCGGCAGGTTATTACAATGAGCAGTTCTTC	2203	4	CD8_C4_KLRG1
NPC_SC_1813_PBMC_AACCATGTCTGTCAAG	NPC_SC_1813_PBMC	TRA	TRAV17	None	TRAJ45	TRAC	515	TRUE	TRUE	CATDPDSGGGADGLTF	TGTGCTACGGACCCGGATTCAGGAGGAGGTGCTGACGGACTCACCTTT	1206	2	CD8_C4_KLRG1
NPC_SC_1811_Tumour_AACCATGTCTTCATGT	NPC_SC_1811_Tumour	TRA	TRAV8-1	None	TRAJ20	TRAC	708	TRUE	TRUE	CAVRRVGIRSNDYKLSF	TGTGCCGTGAGACGTGTGGGGATACGTTCTAACGACTACAAGCTCAGCTTT	517	2	CD8_C7_GZMK
NPC_SC_1811_Tumour_AACCATGTCTTCATGT	NPC_SC_1811_Tumour	TRB	TRBV24-1	TRBD2	TRBJ2-1	TRBC2	497	TRUE	TRUE	CATTSGYNEQFF	TGTGCCACCACTAGCGGCTACAATGAGCAGTTCTTC	4543	6	CD8_C7_GZMK
NPC_SC_1802_PBMC_AACCATGTCTTCGAGA	NPC_SC_1802_PBMC	TRB	TRBV2	TRBD1	TRBJ1-5	TRBC1	738	TRUE	TRUE	CASSESPDRGNQPQHF	TGTGCCAGCAGTGAAAGCCCCGACAGGGGCAATCAGCCCCAGCATTTT	3861	16	CD4_C1_LEF1
NPC_SC_1802_PBMC_AACCATGTCTTCGAGA	NPC_SC_1802_PBMC	TRA	TRAV13-2	None	TRAJ26	TRAC	532	TRUE	TRUE	CAENNNYGQNFVF	TGTGCAGAGAATAATAACTATGGTCAGAATTTTGTCTTT	1766	5	CD4_C1_LEF1
NPC_SC_1810_Tumour_AACCATGTCTTGTTTG	NPC_SC_1810_Tumour	TRB	TRBV12-3	TRBD1	TRBJ1-2	TRBC1	692	TRUE	TRUE	CASHGTASNYGYTF	TGTGCCAGTCATGGGACAGCCTCTAACTATGGCTACACCTTC	21853	22	Th1_like_C1_CCR7
NPC_SC_1810_Tumour_AACCATGTCTTGTTTG	NPC_SC_1810_Tumour	TRA	TRAV38-2DV8	None	TRAJ32	TRAC	502	TRUE	TRUE	CAYRRGGGATNKLIF	TGTGCTTATAGGAGGGGGGGCGGTGCTACAAACAAGCTCATCTTT	9483	7	Th1_like_C1_CCR7
NPC_SC_1806_Tumour_AACCGCGAGAAACGAG	NPC_SC_1806_Tumour	TRA	TRAV13-1	None	TRAJ43	TRAC	506	TRUE	TRUE	CAASTGNNDMRF	TGTGCAGCAAGTACGGGGAACAATGACATGCGCTTT	4275	5	CD4_C5_GPR183
NPC_SC_1806_Tumour_AACCGCGAGAAACGAG	NPC_SC_1806_Tumour	TRB	TRBV3-1	TRBD1	TRBJ2-2	TRBC2	539	TRUE	TRUE	CASSRQWGNTGELFF	TGTGCCAGCAGCCGGCAGTGGGGGAACACCGGGGAGCTGTTTTTT	3004	4	CD4_C5_GPR183
NPC_SC_1810_PBMC_AACCGCGAGACTGTAA	NPC_SC_1810_PBMC	TRB	TRBV7-9	TRBD2	TRBJ2-5	TRBC2	563	TRUE	TRUE	CASSSGTRAPETQYF	TGTGCCAGCAGCTCCGGGACTAGAGCTCCGGAGACCCAGTACTTC	26129	34	CD4_C3_CD40LG
NPC_SC_1810_PBMC_AACCGCGAGACTGTAA	NPC_SC_1810_PBMC	TRA	TRAV14DV4	None	TRAJ26	TRAC	584	TRUE	TRUE	CAMRGHNYGQNFVF	TGTGCAATGAGAGGACATAACTATGGTCAGAATTTTGTCTTT	6743	9	CD4_C3_CD40LG
NPC_SC_1805_Tumour_AACCGCGAGATATGCA	NPC_SC_1805_Tumour	TRB	TRBV4-1	TRBD1	TRBJ1-4	TRBC1	667	TRUE	TRUE	CASSPHRTGAANEKLFF	TGCGCCAGCAGCCCACATCGAACGGGGGCTGCTAATGAAAAACTGTTTTTT	7739	13	Treg_C1_SELL
NPC_SC_1805_Tumour_AACCGCGAGATATGCA	NPC_SC_1805_Tumour	TRA	TRAV14DV4	None	TRAJ34	TRAC	546	TRUE	TRUE	CAMREGRGTDKLIF	TGTGCAATGAGAGAGGGCCGGGGCACCGACAAGCTCATCTTT	2300	3	Treg_C1_SELL
NPC_SC_1811_Tumour_AACCGCGAGATCCCAT	NPC_SC_1811_Tumour	TRB	TRBV6-3	TRBD2	TRBJ2-5	TRBC2	502	TRUE	TRUE	CASMIAGETQYF	TGTGCCAGCATGATAGCGGGAGAGACCCAGTACTTC	1024	4	Th1_like_C2_TNF
NPC_SC_1811_Tumour_AACCGCGAGATCCCAT	NPC_SC_1811_Tumour	TRA	TRAV8-4	None	TRAJ54	TRAC	643	TRUE	TRUE	CAVSGGAQKLVF	TGTGCTGTGAGTGGGGGAGCCCAGAAGCTGGTATTT	1526	4	Th1_like_C2_TNF
NPC_SC_1806_Tumour_AACCGCGAGATGTCGG	NPC_SC_1806_Tumour	TRB	TRBV14	TRBD1	TRBJ2-7	TRBC2	674	TRUE	TRUE	CASSQGGYEQYF	TGTGCCAGCAGCCAAGGGGGGTACGAGCAGTACTTC	3018	3	CD8_C7_GZMK
NPC_SC_1806_Tumour_AACCGCGAGATGTCGG	NPC_SC_1806_Tumour	TRA	TRAV12-2	None	TRAJ43	TRAC	537	TRUE	TRUE	CAVTHDMRF	TGTGCCGTGACTCATGACATGCGCTTT	2354	3	CD8_C7_GZMK
NPC_SC_1805_PBMC_AACCGCGAGATGTGTA	NPC_SC_1805_PBMC	TRB	TRBV6-1	TRBD1	TRBJ2-7	TRBC2	538	TRUE	TRUE	CASSWDRGAYEQYF	TGTGCCAGCAGTTGGGACAGGGGAGCCTACGAGCAGTACTTC	3241	8	CD4_C2_IL7R
NPC_SC_1805_PBMC_AACCGCGAGATGTGTA	NPC_SC_1805_PBMC	TRA	TRAV27	None	TRAJ36	TRAC	528	TRUE	TRUE	CAGPTGANNLFF	TGTGCAGGGCCAACTGGGGCAAACAACCTCTTCTTT	2963	5	CD4_C2_IL7R
NPC_SC_1816_PBMC_AACCGCGAGCACCGCT	NPC_SC_1816_PBMC	TRB	TRBV5-1	TRBD1	TRBJ1-1	TRBC1	945	TRUE	TRUE	CASSTGVSRAYQAFF	TGCGCCAGCAGCACGGGGGTGAGCCGGGCCTACCAAGCTTTCTTT	5161	10	CD4_C2_IL7R
NPC_SC_1816_PBMC_AACCGCGAGCACCGCT	NPC_SC_1816_PBMC	TRA	TRAV19	None	TRAJ24	TRAC	569	TRUE	TRUE	CALSEGTDSWGKFQF	TGTGCTCTGAGTGAGGGGACTGACAGCTGGGGGAAATTCCAGTTT	1845	3	CD4_C2_IL7R
NPC_SC_1815_Tumour_AACCGCGAGGAGCGTT	NPC_SC_1815_Tumour	TRB	TRBV7-2	TRBD2	TRBJ2-6	TRBC2	590	TRUE	TRUE	CASSRNEGGSGANVLTF	TGTGCCAGCAGCCGTAACGAGGGAGGCTCTGGGGCCAACGTCCTGACTTTC	11929	33	Th1_like_C2_TNF
NPC_SC_1815_Tumour_AACCGCGAGGAGCGTT	NPC_SC_1815_Tumour	TRA	TRAV2	None	TRAJ31	TRAC	444	TRUE	TRUE	CAVEDLQRLMF	TGTGCTGTGGAGGATCTACAGAGACTCATGTTT	1097	3	Th1_like_C2_TNF
NPC_SC_1802_Tumour_AACCGCGAGGAGTTTA	NPC_SC_1802_Tumour	TRB	TRBV7-2	TRBD1	TRBJ2-7	TRBC2	559	TRUE	TRUE	CASSLAVGQGYEQYF	TGTGCCAGCAGCTTAGCGGTAGGACAGGGATACGAGCAGTACTTC	1466	15	CD4_C4_CCR7
NPC_SC_1802_Tumour_AACCGCGAGGAGTTTA	NPC_SC_1802_Tumour	TRA	TRAV8-1	None	TRAJ32	TRAC	688	TRUE	TRUE	CAFGATNKLIF	TGTGCCTTTGGTGCTACAAACAAGCTCATCTTT	299	3	CD4_C4_CCR7
NPC_SC_1808_PBMC_AACCGCGAGGGCACTA	NPC_SC_1808_PBMC	TRB	TRBV6-3	None	TRBJ2-1	TRBC2	650	TRUE	TRUE	CASSYRDEQFF	TGTGCCAGCAGTTACAGGGATGAGCAGTTCTTC	4585	12	CD8_C5_CX3CR1
NPC_SC_1808_PBMC_AACCGCGAGGGCACTA	NPC_SC_1808_PBMC	TRA	TRAV41	None	TRAJ31	TRAC	611	TRUE	TRUE	CAVMKGSARLMF	TGTGCTGTCATGAAAGGGAGTGCCAGACTCATGTTT	1309	3	CD8_C5_CX3CR1
NPC_SC_1811_Tumour_AACCGCGAGGGTCGAT	NPC_SC_1811_Tumour	TRB	TRBV6-3	TRBD1	TRBJ2-7	TRBC2	653	TRUE	TRUE	CASSYSTRWGANYEQYF	TGTGCCAGCAGTTACTCTACGAGATGGGGGGCTAACTACGAGCAGTACTTC	12631	23	Th1_like_C1_CCR7
NPC_SC_1811_Tumour_AACCGCGAGGGTCGAT	NPC_SC_1811_Tumour	TRA	TRAV25	None	TRAJ4	TRAC	709	TRUE	TRUE	CAGPTGGYNKLIF	TGTGCAGGGCCAACTGGTGGCTACAATAAGCTGATTTTT	2095	5	Th1_like_C1_CCR7
NPC_SC_1808_PBMC_AACCGCGAGGGTCGAT	NPC_SC_1808_PBMC	TRB	TRBV6-1	TRBD1	TRBJ1-1	TRBC1	710	TRUE	TRUE	CASRGTVLNTEAFF	TGTGCCAGCAGGGGTACAGTTTTGAACACTGAAGCTTTCTTT	3854	9	CD8_C4_KLRG1
NPC_SC_1808_PBMC_AACCGCGAGGGTCGAT	NPC_SC_1808_PBMC	TRA	TRAV12-2	None	TRAJ38	TRAC	611	TRUE	TRUE	CAAPERGGNNRKLIW	TGTGCCGCCCCCGAGAGGGGTGGCAACAACCGTAAGCTGATTTGG	1441	4	CD8_C4_KLRG1
NPC_SC_1811_Tumour_AACCGCGAGTAACCCT	NPC_SC_1811_Tumour	TRB	TRBV7-3	TRBD2	TRBJ2-3	TRBC2	522	TRUE	TRUE	CASRLTSGITDTQYF	TGTGCCAGCAGGCTGACTAGCGGTATCACAGATACGCAGTATTTT	5670	10	CD8_C11_PDCD1
NPC_SC_1811_Tumour_AACCGCGAGTAACCCT	NPC_SC_1811_Tumour	TRA	TRAV21	None	TRAJ26	TRAC	520	TRUE	TRUE	CAVWDNYGQNFVF	TGTGCTGTGTGGGATAACTATGGTCAGAATTTTGTCTTT	10450	14	CD8_C11_PDCD1
NPC_SC_1815_Tumour_AACCGCGAGTCTCGGC	NPC_SC_1815_Tumour	TRB	TRBV12-4	None	TRBJ2-6	TRBC2	520	TRUE	TRUE	CASSYSLSGSGANVLTF	TGTGCCAGCAGCTACAGCTTATCCGGATCTGGGGCCAACGTCCTGACTTTC	5444	15	CD8_C11_PDCD1
NPC_SC_1815_Tumour_AACCGCGAGTCTCGGC	NPC_SC_1815_Tumour	TRA	TRAV17	None	TRAJ50	TRAC	620	TRUE	TRUE	CATDDGTSYDKVIF	TGTGCTACGGACGACGGAACCTCCTACGACAAGGTGATATTT	2204	7	CD8_C11_PDCD1
NPC_SC_1816_PBMC_AACCGCGAGTGCCAGA	NPC_SC_1816_PBMC	TRB	TRBV4-2	TRBD2	TRBJ2-5	TRBC2	1142	TRUE	TRUE	CASSQNLAGGWGERETQYF	TGTGCCAGCAGCCAAAATCTAGCGGGAGGGTGGGGAGAGCGAGAGACCCAGTACTTC	6708	14	CD8_C5_CX3CR1
NPC_SC_1816_PBMC_AACCGCGAGTGCCAGA	NPC_SC_1816_PBMC	TRA	TRAV19	None	TRAJ57	TRAC	574	TRUE	TRUE	CALSGHTQGGSEKLVF	TGTGCTCTGAGTGGACACACTCAGGGCGGATCTGAAAAGCTGGTCTTT	1877	4	CD8_C5_CX3CR1
NPC_SC_1816_Tumour_AACCGCGAGTGTCCAT	NPC_SC_1816_Tumour	TRA	TRAV12-3	None	TRAJ8	TRAC	545	TRUE	TRUE	CATGFQKLVF	TGTGCAACAGGCTTTCAGAAACTTGTATTT	3677	8	CD8_C7_GZMK
NPC_SC_1816_Tumour_AACCGCGAGTGTCCAT	NPC_SC_1816_Tumour	TRB	TRBV24-1	TRBD2	TRBJ2-1	TRBC2	712	TRUE	TRUE	CATSDFEVAGGTFNEQFF	TGTGCCACCAGTGATTTCGAAGTAGCGGGAGGCACTTTTAATGAGCAGTTCTTC	2971	9	CD8_C7_GZMK
NPC_SC_1810_Tumour_AACCGCGCAAACGCGA	NPC_SC_1810_Tumour	TRB	TRBV20-1	TRBD1	TRBJ2-7	TRBC2	525	TRUE	TRUE	CSATDPSSMGEQYV	TGCAGTGCTACCGACCCCTCGTCCATGGGCGAGCAGTACGTC	13812	17	Treg_C3_MKI67
NPC_SC_1810_Tumour_AACCGCGCAAACGCGA	NPC_SC_1810_Tumour	TRA	TRAV8-3	None	TRAJ4	TRAC	682	TRUE	TRUE	CAVVPFSGGYNKLIF	TGTGCTGTGGTACCCTTTTCTGGTGGCTACAATAAGCTGATTTTT	1008	4	Treg_C3_MKI67
NPC_SC_1808_Tumour_AACCGCGCAAAGAATC	NPC_SC_1808_Tumour	TRB	TRBV14	None	TRBJ2-1	TRBC2	589	TRUE	TRUE	CASSHGRSSYNEQFF	TGTGCCAGCAGCCATGGACGTAGCTCCTACAATGAGCAGTTCTTC	3216	21	CD8_C11_PDCD1
NPC_SC_1808_Tumour_AACCGCGCAAAGAATC	NPC_SC_1808_Tumour	TRA	TRAV24	None	TRAJ23	TRAC	615	TRUE	TRUE	CASPETGKLIF	TGTGCCTCCCCCGAAACCGGAAAGCTTATCTTC	2363	7	CD8_C11_PDCD1
NPC_SC_1807_Tumour_AACCGCGCACAGATTC	NPC_SC_1807_Tumour	TRB	TRBV14	None	TRBJ2-2	TRBC2	689	TRUE	TRUE	CASRAIGGELFF	TGTGCCAGCAGAGCAATAGGCGGGGAGCTGTTTTTT	6400	22	CD8_C11_PDCD1
NPC_SC_1807_Tumour_AACCGCGCACAGATTC	NPC_SC_1807_Tumour	TRA	TRAV38-1	None	TRAJ37	TRAC	517	TRUE	TRUE	CAFRRSSNTGKLIF	TGTGCTTTCCGGCGCTCTAGCAACACAGGCAAACTAATCTTT	3003	6	CD8_C11_PDCD1
NPC_SC_1805_Tumour_AACCGCGCACATGACT	NPC_SC_1805_Tumour	TRB	TRBV3-1	TRBD1	TRBJ2-7	TRBC2	520	TRUE	TRUE	CASSQGTGGYEQYF	TGTGCCAGCAGCCAAGGGACAGGGGGCTACGAGCAGTACTTC	10688	19	CD4_C5_GPR183
NPC_SC_1805_Tumour_AACCGCGCACATGACT	NPC_SC_1805_Tumour	TRA	TRAV29DV5	None	TRAJ37	TRAC	569	TRUE	TRUE	CAASLNTGKLIF	TGTGCAGCAAGCCTCAACACAGGCAAACTAATCTTT	1926	3	CD4_C5_GPR183
NPC_SC_1808_PBMC_AACCGCGCACCAGGCT	NPC_SC_1808_PBMC	TRA	TRAV21	None	TRAJ31	TRAC	485	TRUE	TRUE	CAVRPRGNNARLMF	TGTGCTGTGAGGCCGCGAGGTAACAATGCCAGACTCATGTTT	2374	5	CD8_C5_CX3CR1
NPC_SC_1808_PBMC_AACCGCGCACCAGGCT	NPC_SC_1808_PBMC	TRB	TRBV27	TRBD1	TRBJ1-2	TRBC1	531	TRUE	TRUE	CASSPPGQYYGYTF	TGTGCCAGCAGTCCACCGGGACAGTACTATGGCTACACCTTC	1262	4	CD8_C5_CX3CR1
NPC_SC_1808_Tumour_AACCGCGCACCAGGTC	NPC_SC_1808_Tumour	TRB	TRBV12-3	TRBD1	TRBJ2-1	TRBC2	516	TRUE	TRUE	CASSFGGNEQFF	TGTGCCAGCAGTTTCGGGGGCAATGAGCAGTTCTTC	7189	41	CD8_C9_XCL1
NPC_SC_1808_Tumour_AACCGCGCACCAGGTC	NPC_SC_1808_Tumour	TRA	TRAV13-1	None	TRAJ23	TRAC	524	TRUE	TRUE	CAASPRGGRGKLIF	TGTGCAGCAAGCCCCAGAGGTGGGCGAGGAAAGCTTATCTTC	3348	13	CD8_C9_XCL1
NPC_SC_1811_Tumour_AACCGCGCACGGACAA	NPC_SC_1811_Tumour	TRA	TRAV35	None	TRAJ44	TRAC	518	TRUE	TRUE	CAGRLLNTGTASKLTF	TGTGCTGGCCGATTACTTAATACCGGCACTGCCAGTAAACTCACCTTT	531	2	Treg_C2_HSPA1A
NPC_SC_1811_Tumour_AACCGCGCACGGACAA	NPC_SC_1811_Tumour	TRB	TRBV18	TRBD1	TRBJ1-2	TRBC1	617	TRUE	TRUE	CASSPQDRGNYGYTF	TGTGCCAGCTCACCACAAGACCGGGGTAACTATGGCTACACCTTC	3927	8	Treg_C2_HSPA1A
NPC_SC_1802_Tumour_AACCGCGCACGTTGGC	NPC_SC_1802_Tumour	TRB	TRBV28	None	TRBJ2-2	TRBC2	493	TRUE	TRUE	CASSFGERKLFF	TGTGCCAGCAGTTTTGGGGAACGGAAGCTGTTTTTT	1476	12	Treg_C4_TNFRSF4
NPC_SC_1802_Tumour_AACCGCGCACGTTGGC	NPC_SC_1802_Tumour	TRA	TRAV13-2	None	TRAJ11	TRAC	614	TRUE	TRUE	CAENINSGYSTLTF	TGTGCAGAGAATATTAATTCAGGATACAGCACCCTCACCTTT	1196	9	Treg_C4_TNFRSF4
NPC_SC_1802_PBMC_AACCGCGCACTATCTT	NPC_SC_1802_PBMC	TRB	TRBV19	TRBD2	TRBJ1-2	TRBC1	845	TRUE	TRUE	CASSFGSWYGYTF	TGTGCCAGTAGCTTCGGCAGTTGGTATGGCTACACCTTC	1945	11	CD8_C5_CX3CR1
NPC_SC_1802_PBMC_AACCGCGCACTATCTT	NPC_SC_1802_PBMC	TRA	TRAV17	None	TRAJ23	TRAC	555	TRUE	TRUE	CATENQGGKLIF	TGTGCTACGGAAAACCAGGGAGGAAAGCTTATCTTC	2276	5	CD8_C5_CX3CR1
NPC_SC_1816_PBMC_AACCGCGCACTCAGGC	NPC_SC_1816_PBMC	TRB	TRBV14	TRBD2	TRBJ2-2	TRBC2	783	TRUE	TRUE	CASSQAGGMDGELFF	TGTGCCAGCAGCCAGGCTGGAGGGATGGACGGGGAGCTGTTTTTT	4322	12	CD8_C5_CX3CR1
NPC_SC_1816_PBMC_AACCGCGCACTCAGGC	NPC_SC_1816_PBMC	TRA	TRAV13-1	None	TRAJ33	TRAC	529	TRUE	TRUE	CAASWYQLIW	TGTGCAGCATCTTGGTATCAGTTAATCTGG	1959	5	CD8_C5_CX3CR1
NPC_SC_1815_Tumour_AACCGCGCACTTCTGC	NPC_SC_1815_Tumour	TRB	TRBV3-1	TRBD2	TRBJ1-6	TRBC1	517	TRUE	TRUE	CASSQETGGNSPLHF	TGTGCCAGCAGCCAAGAAACGGGAGGTAATTCACCCCTCCACTTT	3900	9	CD4_C5_GPR183
NPC_SC_1815_Tumour_AACCGCGCACTTCTGC	NPC_SC_1815_Tumour	TRA	TRAV17	None	TRAJ54	TRAC	552	TRUE	TRUE	CATSRGAQKLVF	TGTGCTACGTCGCGGGGAGCCCAGAAGCTGGTATTT	2722	6	CD4_C5_GPR183
NPC_SC_1815_Tumour_AACCGCGCAGATCTGT	NPC_SC_1815_Tumour	TRA	TRAV12-3	None	TRAJ37	TRAC	603	TRUE	TRUE	CAMSGQGKLIF	TGTGCAATGAGCGGGCAAGGCAAACTAATCTTT	4010	10	CD4_C5_GPR183
NPC_SC_1815_Tumour_AACCGCGCAGATCTGT	NPC_SC_1815_Tumour	TRB	TRBV12-5	None	TRBJ1-1	TRBC1	495	TRUE	TRUE	CASGLHPNTEAFF	TGTGCTAGTGGTTTGCATCCGAACACTGAAGCTTTCTTT	1558	3	CD4_C5_GPR183
NPC_SC_1807_Tumour_AACCGCGCAGCGTCCA	NPC_SC_1807_Tumour	TRA	TRAV6	None	TRAJ37	TRAC	649	TRUE	TRUE	CALAVGSSNTGKLIF	TGTGCTCTAGCCGTTGGCTCTAGCAACACAGGCAAACTAATCTTT	1240	3	Th1_like_C2_TNF
NPC_SC_1807_Tumour_AACCGCGCAGCGTCCA	NPC_SC_1807_Tumour	TRB	TRBV11-2	TRBD2	TRBJ2-5	TRBC2	725	TRUE	TRUE	CASSLDPAGGTQYF	TGTGCCAGCAGCTTAGACCCAGCGGGAGGGACCCAGTACTTC	3956	14	Th1_like_C2_TNF
NPC_SC_1807_PBMC_AACCGCGCAGCTGTTA	NPC_SC_1807_PBMC	TRB	TRBV4-1	TRBD1	TRBJ1-2	TRBC1	520	TRUE	TRUE	CASSQGTGTISYGYTF	TGCGCCAGCAGCCAAGGGACAGGGACCATTTCCTATGGCTACACCTTC	6903	10	CD4_C2_IL7R
NPC_SC_1807_PBMC_AACCGCGCAGCTGTTA	NPC_SC_1807_PBMC	TRA	TRAV8-4	None	TRAJ11	TRAC	910	TRUE	TRUE	CAVSLQSGYSTLTF	TGTGCTGTGAGTCTCCAGTCAGGATACAGCACCCTCACCTTT	5302	6	CD4_C2_IL7R
NPC_SC_1808_Tumour_AACCGCGCAGGCAGTA	NPC_SC_1808_Tumour	TRA	TRAV25	None	TRAJ22	TRAC	570	TRUE	TRUE	CAGAPRPSGSARQLTF	TGTGCAGGGGCCCCGAGACCTTCTGGTTCTGCAAGGCAACTGACCTTT	1512	7	CD8_C9_XCL1
NPC_SC_1808_Tumour_AACCGCGCAGGCAGTA	NPC_SC_1808_Tumour	TRB	TRBV19	TRBD1	TRBJ1-1	TRBC1	825	TRUE	TRUE	CASSMGGFSAEAFF	TGTGCCAGTAGTATGGGGGGCTTCAGCGCTGAAGCTTTCTTT	1371	8	CD8_C9_XCL1
NPC_SC_1802_Tumour_AACCGCGCAGTGAGTG	NPC_SC_1802_Tumour	TRB	TRBV7-6	TRBD1	TRBJ2-2	TRBC2	936	TRUE	TRUE	CASSVLRDRGTGELFF	TGTGCCAGCAGCGTCCTCAGGGACCGGGGGACCGGGGAGCTGTTTTTT	2781	18	CD8_C9_XCL1
NPC_SC_1802_Tumour_AACCGCGCAGTGAGTG	NPC_SC_1802_Tumour	TRA	TRAV12-1	None	TRAJ31	TRAC	626	TRUE	TRUE	CVVNVGNARLMF	TGTGTGGTGAACGTAGGCAATGCCAGACTCATGTTT	2059	10	CD8_C9_XCL1
NPC_SC_1815_Tumour_AACCGCGCATAGACTC	NPC_SC_1815_Tumour	TRB	TRBV5-4	None	TRBJ1-3	TRBC1	763	TRUE	TRUE	CASTQTEFSGNTIYF	TGTGCCAGCACCCAGACGGAGTTCTCTGGAAACACCATATATTTT	2194	10	Treg_C2_HSPA1A
NPC_SC_1815_Tumour_AACCGCGCATAGACTC	NPC_SC_1815_Tumour	TRA	TRAV14DV4	None	TRAJ33	TRAC	546	TRUE	TRUE	CAMREGLGVDSNYQLIW	TGTGCAATGAGAGAGGGCCTAGGGGTGGATAGCAACTATCAGTTAATCTGG	1499	3	Treg_C2_HSPA1A
NPC_SC_1811_PBMC_AACCGCGCATAGGATA	NPC_SC_1811_PBMC	TRB	TRBV28	TRBD1	TRBJ2-4	TRBC2	472	TRUE	TRUE	CASSLGGQALNIQYF	TGTGCCAGCAGTTTAGGTGGACAGGCGTTAAACATTCAGTACTTC	8538	10	CD4_C3_CD40LG
NPC_SC_1811_PBMC_AACCGCGCATAGGATA	NPC_SC_1811_PBMC	TRA	TRAV27	None	TRAJ53	TRAC	537	TRUE	TRUE	CAGDKSGGSNYKLTF	TGTGCAGGAGATAAGAGTGGAGGTAGCAACTATAAACTGACATTT	1402	2	CD4_C3_CD40LG
NPC_SC_1802_PBMC_AACCGCGCATATACGC	NPC_SC_1802_PBMC	TRB	TRBV18	TRBD2	TRBJ2-7	TRBC2	539	TRUE	TRUE	CASSPTTGASYEQYF	TGTGCCAGCTCGCCAACTACCGGTGCTTCCTACGAGCAGTACTTC	4324	16	CD8_C5_CX3CR1
NPC_SC_1802_PBMC_AACCGCGCATATACGC	NPC_SC_1802_PBMC	TRA	TRAV27	None	TRAJ56	TRAC	565	TRUE	TRUE	CAGEPAGANSKLTF	TGTGCAGGAGAGCCGGCTGGAGCCAATAGTAAGCTGACATTT	1373	4	CD8_C5_CX3CR1
NPC_SC_1802_Tumour_AACCGCGCATCACAAC	NPC_SC_1802_Tumour	TRB	TRBV5-4	TRBD2	TRBJ2-7	TRBC2	876	TRUE	TRUE	CASSPRGALGYEQYF	TGTGCCAGCAGCCCGCGAGGGGCTTTGGGCTACGAGCAGTACTTC	1771	15	CD8_C9_XCL1
NPC_SC_1802_Tumour_AACCGCGCATCACAAC	NPC_SC_1802_Tumour	TRA	TRAV1-2	None	TRAJ4	TRAC	527	TRUE	TRUE	CAVGLSGGYNKLIF	TGTGCTGTGGGGCTTTCTGGTGGCTACAATAAGCTGATTTTT	320	2	CD8_C9_XCL1
NPC_SC_1810_PBMC_AACCGCGCATCGGACC	NPC_SC_1810_PBMC	TRB	TRBV6-5	None	TRBJ1-1	TRBC1	504	TRUE	TRUE	CASSYGVSTAEAFF	TGTGCCAGCAGTTACGGGGTTTCGACGGCTGAAGCTTTCTTT	2059	2	CD4_C2_IL7R
NPC_SC_1810_PBMC_AACCGCGCATCGGACC	NPC_SC_1810_PBMC	TRA	TRAV14DV4	None	TRAJ3	TRAC	600	TRUE	TRUE	CAMRESSNLRSSASKIIF	TGTGCAATGAGAGAGTCCTCCAACCTGAGAAGCAGTGCTTCCAAGATAATCTTT	2941	4	CD4_C2_IL7R
NPC_SC_1808_PBMC_AACCGCGCATCGTCGG	NPC_SC_1808_PBMC	TRB	TRBV13	TRBD1	TRBJ2-5	TRBC2	749	TRUE	TRUE	CASSSRTGGEGETQYF	TGTGCCAGCAGCTCCCGGACAGGGGGGGAAGGAGAGACCCAGTACTTC	3009	10	CD8_C1_LEF1
NPC_SC_1808_PBMC_AACCGCGCATCGTCGG	NPC_SC_1808_PBMC	TRA	TRAV12-2	None	TRAJ7	TRAC	551	TRUE	TRUE	CAVPFSYGNNRLAF	TGTGCCGTCCCTTTCTCCTATGGGAACAACAGACTCGCTTTT	1657	4	CD8_C1_LEF1
NPC_SC_1811_Tumour_AACCGCGCATCTGGTA	NPC_SC_1811_Tumour	TRA	TRAV30	None	TRAJ10	TRAC	533	TRUE	TRUE	CGTETGGGGNKLTF	TGTGGCACAGAGACCGGCGGAGGAGGAAACAAACTCACCTTT	4492	6	CD4_C5_GPR183
NPC_SC_1811_Tumour_AACCGCGCATCTGGTA	NPC_SC_1811_Tumour	TRB	TRBV20-1	TRBD2	TRBJ2-7	TRBC2	515	TRUE	TRUE	CSAKDGTYEQYF	TGCAGTGCCAAGGACGGGACCTACGAGCAGTACTTC	4949	7	CD4_C5_GPR183
NPC_SC_1815_Tumour_AACCGCGCATGCCCGA	NPC_SC_1815_Tumour	TRB	TRBV5-1	TRBD1	TRBJ2-7	TRBC1	921	TRUE	TRUE	CASSLGGGRYEQYF	TGCGCCAGCAGCTTGGGAGGGGGCCGCTACGAGCAGTACTTC	4184	11	CD4_C5_GPR183
NPC_SC_1815_Tumour_AACCGCGCATGCCCGA	NPC_SC_1815_Tumour	TRA	TRAV29DV5	None	TRAJ39	TRAC	572	TRUE	TRUE	CAASARNAGNMLTF	TGTGCAGCAAGCGCAAGGAATGCAGGCAACATGCTCACCTTT	2279	5	CD4_C5_GPR183
NPC_SC_1815_PBMC_AACCGCGGTAAACGCG	NPC_SC_1815_PBMC	TRA	TRAV21	None	TRAJ27	TRAC	666	TRUE	TRUE	CAVSVAGKSTF	TGTGCTGTGAGTGTTGCAGGCAAATCAACCTTT	7582	11	CD4_C2_IL7R
NPC_SC_1815_PBMC_AACCGCGGTAAACGCG	NPC_SC_1815_PBMC	TRB	TRBV19	TRBD1	TRBJ2-1	TRBC2	787	TRUE	TRUE	CASSILQGTVNEQFF	TGTGCCAGTAGTATACTTCAGGGGACCGTCAATGAGCAGTTCTTC	3782	9	CD4_C2_IL7R
NPC_SC_1808_Tumour_AACCGCGGTAAGCACG	NPC_SC_1808_Tumour	TRB	TRBV6-3	TRBD1	TRBJ1-1	TRBC2	535	TRUE	TRUE	CASRKGTDPEAFF	TGTGCCAGCAGAAAGGGGACAGATCCTGAAGCTTTCTTT	1679	9	CD8_C7_GZMK
NPC_SC_1808_Tumour_AACCGCGGTAAGCACG	NPC_SC_1808_Tumour	TRA	TRAV3	None	TRAJ21	TRAC	677	TRUE	TRUE	CAVRDVFNKFYF	TGTGCTGTGAGAGACGTCTTCAACAAATTTTACTTT	1039	6	CD8_C7_GZMK
NPC_SC_1802_Tumour_AACCGCGGTAAGTGGC	NPC_SC_1802_Tumour	TRB	TRBV5-1	TRBD1	TRBJ1-2	TRBC1	927	TRUE	TRUE	CASSLPGQANYGYTF	TGCGCCAGCAGCTTGCCCGGACAGGCTAACTATGGCTACACCTTC	1638	15	CD8_C8_MHC
NPC_SC_1802_Tumour_AACCGCGGTAAGTGGC	NPC_SC_1802_Tumour	TRA	TRAV1-2	None	TRAJ30	TRAC	551	TRUE	TRUE	CAVRDQDDKIIF	TGTGCTGTGAGAGATCAAGATGACAAGATCATCTTT	1797	9	CD8_C8_MHC
NPC_SC_1816_Tumour_AACCGCGGTAGGCTGA	NPC_SC_1816_Tumour	TRB	TRBV27	TRBD1	TRBJ1-5	TRBC1	499	TRUE	TRUE	CASKQGQGNQPQHF	TGTGCCAGCAAGCAGGGACAGGGGAACCAGCCCCAGCATTTT	1882	4	CD4_C4_CCR7
NPC_SC_1816_Tumour_AACCGCGGTAGGCTGA	NPC_SC_1816_Tumour	TRA	TRAV23DV6	None	TRAJ49	TRAC	538	TRUE	TRUE	CAASREAGNQFYF	TGTGCAGCAAGCAGAGAGGCCGGTAACCAGTTCTATTTT	1043	2	CD4_C4_CCR7
NPC_SC_1806_PBMC_AACCGCGGTAGTGAAT	NPC_SC_1806_PBMC	TRB	TRBV30	TRBD2	TRBJ2-3	TRBC2	677	TRUE	TRUE	CAWSGGSSVTASTQYF	TGTGCCTGGAGTGGTGGGTCTAGCGTGACCGCGAGTACGCAGTATTTT	9993	9	CD4_C1_LEF1
NPC_SC_1806_PBMC_AACCGCGGTAGTGAAT	NPC_SC_1806_PBMC	TRA	TRAV38-1	None	TRAJ34	TRAC	482	TRUE	TRUE	CALGADKLIF	TGTGCTTTGGGGGCCGACAAGCTCATCTTT	7809	4	CD4_C1_LEF1
NPC_SC_1802_PBMC_AACCGCGGTCAACATC	NPC_SC_1802_PBMC	TRA	TRAV9-2	None	TRAJ3	TRAC	581	TRUE	TRUE	CALTPYSSASKIIF	TGTGCTCTGACTCCGTACAGCAGTGCTTCCAAGATAATCTTT	1964	4	CD8_C5_CX3CR1
NPC_SC_1802_PBMC_AACCGCGGTCAACATC	NPC_SC_1802_PBMC	TRB	TRBV9	TRBD2	TRBJ2-1	TRBC2	500	TRUE	TRUE	CASSGTSGGLNEQFF	TGTGCCAGCAGCGGGACTAGCGGGGGGCTTAATGAGCAGTTCTTC	2293	11	CD8_C5_CX3CR1
NPC_SC_1808_Tumour_AACCGCGGTCCGCTGA	NPC_SC_1808_Tumour	TRA	TRAV12-2	None	TRAJ49	TRAC	662	TRUE	TRUE	CAVITGNQFYF	TGTGCCGTGATCACCGGTAACCAGTTCTATTTT	1159	6	CD8_C11_PDCD1
NPC_SC_1808_Tumour_AACCGCGGTCCGCTGA	NPC_SC_1808_Tumour	TRB	TRBV7-9	TRBD2	TRBJ1-1	TRBC1	755	TRUE	TRUE	CASSAGTVEAFF	TGTGCCAGCAGCGCGGGGACGGTTGAAGCTTTCTTT	4413	22	CD8_C11_PDCD1
NPC_SC_1815_PBMC_AACCGCGGTCTCTTAT	NPC_SC_1815_PBMC	TRB	TRBV11-2	TRBD2	TRBJ2-1	TRBC2	768	TRUE	TRUE	CASSLDPSGRLRGNEQFF	TGTGCCAGCAGCTTAGACCCTAGCGGGAGGCTTAGGGGAAATGAGCAGTTCTTC	10977	25	Treg_C1_SELL
NPC_SC_1815_PBMC_AACCGCGGTCTCTTAT	NPC_SC_1815_PBMC	TRA	TRAV13-1	None	TRAJ26	TRAC	554	TRUE	TRUE	CAARGQNFVF	TGTGCAGCAAGGGGTCAGAATTTTGTCTTT	6417	9	Treg_C1_SELL
NPC_SC_1810_Tumour_AACCGCGGTCTTGTCC	NPC_SC_1810_Tumour	TRB	TRBV9	TRBD1	TRBJ2-6	TRBC2	520	TRUE	TRUE	CASSGGAGANVLTF	TGTGCCAGCAGCGGGGGCGCTGGGGCCAACGTCCTGACTTTC	17778	20	Treg_C4_TNFRSF4
NPC_SC_1810_Tumour_AACCGCGGTCTTGTCC	NPC_SC_1810_Tumour	TRA	TRAV6	None	TRAJ40	TRAC	511	TRUE	TRUE	CALDEGTGTYKYIF	TGTGCTCTAGACGAGGGTACAGGAACCTACAAATACATCTTT	7624	9	Treg_C4_TNFRSF4
NPC_SC_1807_PBMC_AACCGCGGTGACGGTA	NPC_SC_1807_PBMC	TRB	TRBV5-5	TRBD2	TRBJ2-5	TRBC2	695	TRUE	TRUE	CASSSRREETQYF	TGTGCCAGCAGCTCCCGACGAGAAGAGACCCAGTACTTC	3962	7	CD8_C5_CX3CR1
NPC_SC_1807_PBMC_AACCGCGGTGACGGTA	NPC_SC_1807_PBMC	TRA	TRAV20	None	TRAJ22	TRAC	581	TRUE	TRUE	CAVQAPTSGSARQLTF	TGTGCTGTGCAGGCCCCGACTTCTGGTTCTGCAAGGCAACTGACCTTT	2713	3	CD8_C5_CX3CR1
NPC_SC_1811_Tumour_AACCGCGGTGATAAAC	NPC_SC_1811_Tumour	TRB	TRBV12-5	None	TRBJ2-7	TRBC2	510	TRUE	TRUE	CASGNGYEQYF	TGTGCTAGTGGTAACGGCTACGAGCAGTACTTC	3559	6	CD8_C7_GZMK
NPC_SC_1811_Tumour_AACCGCGGTGATAAAC	NPC_SC_1811_Tumour	TRA	TRAV5	None	TRAJ16	TRAC	550	TRUE	TRUE	CAEVRDGQKLLF	TGTGCAGAGGTGAGAGATGGCCAGAAGCTGCTCTTT	2194	4	CD8_C7_GZMK
NPC_SC_1808_PBMC_AACCGCGGTGCCTGTG	NPC_SC_1808_PBMC	TRA	TRAV26-1	None	TRAJ13	TRAC	584	TRUE	TRUE	CIVRVASGGYQKVTF	TGCATCGTCAGAGTCGCGTCTGGGGGTTACCAGAAAGTTACCTTT	1008	3	CD4_C1_LEF1
NPC_SC_1808_PBMC_AACCGCGGTGCCTGTG	NPC_SC_1808_PBMC	TRB	TRBV6-1	TRBD2	TRBJ2-1	TRBC2	547	TRUE	TRUE	CASTITSGTYNEQFF	TGTGCCAGCACCATCACTAGCGGGACCTACAATGAGCAGTTCTTC	2397	7	CD4_C1_LEF1
NPC_SC_1808_PBMC_AACCGCGGTTACAGAA	NPC_SC_1808_PBMC	TRB	TRBV7-9	TRBD2	TRBJ2-3	TRBC2	701	TRUE	TRUE	CASRPGIERGHTDTQYF	TGTGCCAGCAGGCCGGGGATAGAGCGGGGCCACACAGATACGCAGTATTTT	4818	15	CD8_C1_LEF1
NPC_SC_1808_PBMC_AACCGCGGTTACAGAA	NPC_SC_1808_PBMC	TRA	TRAV10	None	TRAJ43	TRAC	554	TRUE	TRUE	CVVSGNNNDMRF	TGTGTGGTGAGCGGGAATAACAATGACATGCGCTTT	1086	2	CD8_C1_LEF1
NPC_SC_1816_PBMC_AACCGCGGTTCCACGG	NPC_SC_1816_PBMC	TRB	TRBV20-1	TRBD2	TRBJ2-3	TRBC2	531	TRUE	TRUE	CSALSPLAGGIDTQYF	TGCAGTGCCCTGAGCCCCTTAGCGGGAGGGATAGATACGCAGTATTTT	2111	4	CD8_C1_LEF1
NPC_SC_1816_PBMC_AACCGCGGTTCCACGG	NPC_SC_1816_PBMC	TRA	TRAV16	None	TRAJ42	TRAC	567	TRUE	TRUE	CALSPGGSQGNLIF	TGTGCTCTAAGTCCAGGAGGAAGCCAAGGAAATCTCATCTTT	3974	6	CD8_C1_LEF1
NPC_SC_1806_PBMC_AACCGCGGTTCCCGAG	NPC_SC_1806_PBMC	TRB	TRBV25-1	None	TRBJ2-2	TRBC2	521	TRUE	TRUE	CASSAGELFF	TGTGCCAGCAGCGCAGGGGAGCTGTTTTTT	6666	5	CD8_C5_CX3CR1
NPC_SC_1806_PBMC_AACCGCGGTTCCCGAG	NPC_SC_1806_PBMC	TRA	TRAV13-1	None	TRAJ22	TRAC	490	TRUE	TRUE	CAVSLGSARQLTF	TGTGCAGTCTCTCTTGGTTCTGCAAGGCAACTGACCTTT	3121	2	CD8_C5_CX3CR1
NPC_SC_1806_Tumour_AACCGCGGTTCGGCAC	NPC_SC_1806_Tumour	TRB	TRBV24-1	TRBD1	TRBJ2-6	TRBC2	499	TRUE	TRUE	CATSAWDRANVLTF	TGTGCCACCAGTGCGTGGGACAGGGCCAACGTCCTGACTTTC	1464	2	CD8_C7_GZMK
NPC_SC_1806_Tumour_AACCGCGGTTCGGCAC	NPC_SC_1806_Tumour	TRA	TRAV1-2	None	TRAJ34	TRAC	526	TRUE	TRUE	CASDNTDKLIF	TGTGCTTCGGATAACACCGACAAGCTCATCTTT	2549	2	CD8_C7_GZMK
NPC_SC_1802_Tumour_AACCGCGGTTTAAGCC	NPC_SC_1802_Tumour	TRB	TRBV13	TRBD1	TRBJ2-7	TRBC2	1014	TRUE	TRUE	CASSPNDRGSYEQYF	TGTGCCAGCAGCCCTAACGACAGGGGCTCCTACGAGCAGTACTTC	5530	47	CD8_C11_PDCD1
NPC_SC_1802_Tumour_AACCGCGGTTTAAGCC	NPC_SC_1802_Tumour	TRA	TRAV14DV4	None	TRAJ8	TRAC	630	TRUE	TRUE	CAMIPRRNTGFQKLVF	TGTGCAATGATCCCACGCAGGAACACAGGCTTTCAGAAACTTGTATTT	1022	7	CD8_C11_PDCD1
NPC_SC_1815_PBMC_AACCGCGTCAACACAC	NPC_SC_1815_PBMC	TRA	TRAV17	None	TRAJ3	TRAC	596	TRUE	TRUE	CATDLRSSASKIIF	TGTGCTACGGACTTAAGAAGCAGTGCTTCCAAGATAATCTTT	4714	8	CD4_C2_IL7R
NPC_SC_1815_PBMC_AACCGCGTCAACACAC	NPC_SC_1815_PBMC	TRB	TRBV20-1	None	TRBJ1-4	TRBC1	698	TRUE	TRUE	CSARQEPNEKLFF	TGCAGTGCTCGACAGGAACCGAATGAAAAACTGTTTTTT	7479	15	CD4_C2_IL7R
NPC_SC_1816_Tumour_AACCGCGTCAAGAAGT	NPC_SC_1816_Tumour	TRB	TRBV5-1	TRBD2	TRBJ2-2	TRBC2	673	TRUE	TRUE	CASSDQPEGELFF	TGCGCCAGCAGCGACCAGCCCGAGGGGGAGCTGTTTTTT	6254	18	Treg_C2_HSPA1A
NPC_SC_1816_Tumour_AACCGCGTCAAGAAGT	NPC_SC_1816_Tumour	TRA	TRAV27	None	TRAJ10	TRAC	526	TRUE	TRUE	CAGARLTGGGNKLTF	TGTGCAGGAGCTAGACTCACGGGAGGAGGAAACAAACTCACCTTT	2037	4	Treg_C2_HSPA1A
NPC_SC_1811_Tumour_AACCGCGTCACTTCAT	NPC_SC_1811_Tumour	TRB	TRBV5-4	TRBD2	TRBJ2-5	TRBC2	682	TRUE	TRUE	CASSLAGGLQETQYF	TGTGCCAGCAGTTTAGCGGGAGGACTCCAAGAGACCCAGTACTTC	3854	6	Th1_like_C1_CCR7
NPC_SC_1811_Tumour_AACCGCGTCACTTCAT	NPC_SC_1811_Tumour	TRA	TRAV29DV5	None	TRAJ5	TRAC	567	TRUE	TRUE	CAAYLRRALTF	TGTGCAGCGTACTTAAGGAGAGCACTTACTTTT	4638	5	Th1_like_C1_CCR7
NPC_SC_1802_Tumour_AACCGCGTCACTTCAT	NPC_SC_1802_Tumour	TRB	TRBV7-9	TRBD2	TRBJ2-5	TRBC2	567	TRUE	TRUE	CASSAGTSGGVGETQYF	TGTGCCAGCAGCGCCGGGACTAGCGGGGGAGTAGGAGAGACCCAGTACTTC	3628	28	CD8_C7_GZMK
NPC_SC_1802_Tumour_AACCGCGTCACTTCAT	NPC_SC_1802_Tumour	TRA	TRAV8-3	None	TRAJ35	TRAC	687	TRUE	TRUE	CAVGTTGI	TGTGCTGTGGGCACGACGGGGATA	630	5	CD8_C7_GZMK
NPC_SC_1816_PBMC_AACCGCGTCAGCAACT	NPC_SC_1816_PBMC	TRA	TRAV8-3	None	TRAJ8	TRAC	690	TRUE	TRUE	CAVGRMNTGFQKLVF	TGTGCTGTGGGTAGGATGAACACAGGCTTTCAGAAACTTGTATTT	2061	6	CD8_C1_LEF1
NPC_SC_1816_PBMC_AACCGCGTCAGCAACT	NPC_SC_1816_PBMC	TRB	TRBV20-1	TRBD2	TRBJ2-2	TRBC2	505	TRUE	TRUE	CSATDAGGPGELFF	TGCAGTGCTACCGACGCGGGAGGGCCCGGGGAGCTGTTTTTT	4137	9	CD8_C1_LEF1
NPC_SC_1802_PBMC_AACCGCGTCAGCCTAA	NPC_SC_1802_PBMC	TRB	TRBV30	TRBD2	TRBJ1-1	TRBC1	747	TRUE	TRUE	CAWRGKGNTEAFF	TGTGCCTGGAGAGGGAAGGGGAACACTGAAGCTTTCTTT	2935	13	CD8_C5_CX3CR1
NPC_SC_1802_PBMC_AACCGCGTCAGCCTAA	NPC_SC_1802_PBMC	TRA	TRAV27	None	TRAJ42	TRAC	538	TRUE	TRUE	CASPNYGGSQGNLIF	TGTGCATCCCCAAATTATGGAGGAAGCCAAGGAAATCTCATCTTT	1765	4	CD8_C5_CX3CR1
NPC_SC_1816_PBMC_AACCGCGTCAGGTAAA	NPC_SC_1816_PBMC	TRB	TRBV14	TRBD2	TRBJ2-2	TRBC2	534	TRUE	TRUE	CASSQAGGMDGELFF	TGTGCCAGCAGCCAGGCTGGAGGGATGGACGGGGAGCTGTTTTTT	6183	13	CD8_C5_CX3CR1
NPC_SC_1816_PBMC_AACCGCGTCAGGTAAA	NPC_SC_1816_PBMC	TRA	TRAV13-1	None	TRAJ33	TRAC	524	TRUE	TRUE	CAASWYQLIW	TGTGCAGCATCTTGGTATCAGTTAATCTGG	1763	2	CD8_C5_CX3CR1
NPC_SC_1816_Tumour_AACCGCGTCCACTCCA	NPC_SC_1816_Tumour	TRA	TRAV12-3	None	TRAJ17	TRAC	565	TRUE	TRUE	CAMSAAGNKLTF	TGTGCAATGAGCGCTGCAGGCAACAAGCTAACTTTT	11151	28	Treg_C4_TNFRSF4
NPC_SC_1816_Tumour_AACCGCGTCCACTCCA	NPC_SC_1816_Tumour	TRB	TRBV12-4	TRBD2	TRBJ1-1	TRBC1	679	TRUE	TRUE	CASMRGDTEAFF	TGTGCCAGCATGAGGGGCGACACTGAAGCTTTCTTT	5100	14	Treg_C4_TNFRSF4
NPC_SC_1806_Tumour_AACCGCGTCCCAGGTG	NPC_SC_1806_Tumour	TRB	TRBV3-1	TRBD2	TRBJ2-7	TRBC2	650	TRUE	TRUE	CASSQGSGNFYEQYF	TGTGCCAGCAGCCAAGGTAGCGGGAATTTCTACGAGCAGTACTTC	715	2	CD8_C11_PDCD1
NPC_SC_1806_Tumour_AACCGCGTCCCAGGTG	NPC_SC_1806_Tumour	TRA	TRAV20	None	TRAJ3	TRAC	575	TRUE	TRUE	CAREGSSASKIIF	TGTGCCCGGGAGGGCAGCAGTGCTTCCAAGATAATCTTT	1909	2	CD8_C11_PDCD1
NPC_SC_1802_PBMC_AACCGCGTCCCTAATT	NPC_SC_1802_PBMC	TRB	TRBV9	TRBD1	TRBJ1-4	TRBC1	523	TRUE	TRUE	CASSGSNEKLFF	TGTGCCAGCAGCGGGTCAAATGAAAAACTGTTTTTT	2598	9	CD8_C5_CX3CR1
NPC_SC_1802_PBMC_AACCGCGTCCCTAATT	NPC_SC_1802_PBMC	TRA	TRAV1-2	None	TRAJ39	TRAC	564	TRUE	TRUE	CAVRHAGNMLTF	TGTGCTGTACGCCATGCAGGCAACATGCTCACCTTT	1330	6	CD8_C5_CX3CR1
NPC_SC_1808_Tumour_AACCGCGTCCTCAACC	NPC_SC_1808_Tumour	TRA	TRAV17	None	TRAJ31	TRAC	542	TRUE	TRUE	CATDDNARLMF	TGTGCTACGGACGATAATGCCAGACTCATGTTT	3570	13	CD8_C11_PDCD1
NPC_SC_1808_Tumour_AACCGCGTCCTCAACC	NPC_SC_1808_Tumour	TRB	TRBV7-3	TRBD2	TRBJ2-1	TRBC2	513	TRUE	TRUE	CASGASRADEQFF	TGTGCCAGCGGGGCTAGCCGGGCGGATGAGCAGTTCTTC	2319	11	CD8_C11_PDCD1
NPC_SC_1805_Tumour_AACCGCGTCCTTAATC	NPC_SC_1805_Tumour	TRB	TRBV6-5	TRBD2	TRBJ1-1	TRBC1	711	TRUE	TRUE	CASILDGMGTEAFF	TGTGCCAGCATCTTAGACGGGATGGGCACTGAAGCTTTCTTT	14494	23	Treg_C4_TNFRSF4
NPC_SC_1805_Tumour_AACCGCGTCCTTAATC	NPC_SC_1805_Tumour	TRA	TRAV19	None	TRAJ42	TRAC	597	TRUE	TRUE	CALNRGYGGSQGNLIF	TGTGCTCTGAATCGGGGTTATGGAGGAAGCCAAGGAAATCTCATCTTT	3545	6	Treg_C4_TNFRSF4
NPC_SC_1810_Tumour_AACCGCGTCGCACTCT	NPC_SC_1810_Tumour	TRA	TRAV6	None	TRAJ10	TRAC	542	TRUE	TRUE	CAPTFTGGGNKLTF	TGTGCTCCGACCTTCACGGGAGGAGGAAACAAACTCACCTTT	4541	5	Treg_C2_HSPA1A
NPC_SC_1810_Tumour_AACCGCGTCGCACTCT	NPC_SC_1810_Tumour	TRB	TRBV15	TRBD1	TRBJ2-7	TRBC2	471	TRUE	TRUE	CATSGPGF	TGTGCCACCAGCGGGCCCGGGTTC	1795	3	Treg_C2_HSPA1A
NPC_SC_1811_PBMC_AACCGCGTCGGAGCAA	NPC_SC_1811_PBMC	TRB	TRBV28	TRBD2	TRBJ2-2	TRBC2	473	TRUE	TRUE	CASSLMGGNTGELFF	TGTGCCAGCAGTTTGATGGGAGGTAACACCGGGGAGCTGTTTTTT	1871	3	CD4_C2_IL7R
NPC_SC_1811_PBMC_AACCGCGTCGGAGCAA	NPC_SC_1811_PBMC	TRA	TRAV12-3	None	TRAJ43	TRAC	630	TRUE	TRUE	CAMSPINNNDMRF	TGTGCAATGAGCCCAATCAATAACAATGACATGCGCTTT	1606	3	CD4_C2_IL7R
NPC_SC_1805_PBMC_AACCGCGTCGGATGGA	NPC_SC_1805_PBMC	TRB	TRBV2	TRBD2	TRBJ2-5	TRBC2	605	TRUE	TRUE	CASSGGAGGGETQYF	TGTGCCAGCAGTGGAGGCGCGGGGGGAGGAGAGACCCAGTACTTC	2505	9	CD8_C5_CX3CR1
NPC_SC_1805_PBMC_AACCGCGTCGGATGGA	NPC_SC_1805_PBMC	TRA	TRAV14DV4	None	TRAJ30	TRAC	645	TRUE	TRUE	CAMREGGGRDDKIIF	TGTGCAATGAGAGAGGGCGGAGGCAGAGATGACAAGATCATCTTT	2706	6	CD8_C5_CX3CR1
NPC_SC_1815_Tumour_AACCGCGTCGGTCTAA	NPC_SC_1815_Tumour	TRB	TRBV4-1	TRBD1	TRBJ1-2	TRBC1	481	TRUE	TRUE	CASSHFGQYYGYTF	TGCGCCAGCAGCCATTTCGGACAGTACTATGGCTACACCTTC	1582	5	CD4_C5_GPR183
NPC_SC_1815_Tumour_AACCGCGTCGGTCTAA	NPC_SC_1815_Tumour	TRA	TRAV13-2	None	TRAJ35	TRAC	549	TRUE	TRUE	CAETRSRGFGNVLHC	TGTGCAGAGACTCGCTCGCGGGGCTTTGGGAATGTGCTGCATTGC	936	2	CD4_C5_GPR183
NPC_SC_1802_Tumour_AACCGCGTCGTCTGCT	NPC_SC_1802_Tumour	TRA	TRAV10	None	TRAJ42	TRAC	503	TRUE	TRUE	CVVSADYGGSQGNLIF	TGTGTGGTGAGCGCGGATTATGGAGGAAGCCAAGGAAATCTCATCTTT	264	4	CD8_C11_PDCD1
NPC_SC_1802_Tumour_AACCGCGTCGTCTGCT	NPC_SC_1802_Tumour	TRB	TRBV7-6	None	TRBJ2-2	TRBC2	667	TRUE	TRUE	CASSLDGPGELFF	TGTGCCAGCAGTCTCGACGGTCCCGGGGAGCTGTTTTTT	1109	15	CD8_C11_PDCD1
NPC_SC_1813_PBMC_AACCGCGTCTCGCATC	NPC_SC_1813_PBMC	TRB	TRBV19	TRBD1	TRBJ2-1	TRBC2	683	TRUE	TRUE	CASSIDGGSGGPYNEQFF	TGTGCCAGTAGTATAGATGGGGGGTCGGGGGGGCCCTACAATGAGCAGTTCTTC	921	2	CD4_C2_IL7R
NPC_SC_1813_PBMC_AACCGCGTCTCGCATC	NPC_SC_1813_PBMC	TRA	TRAV23DV6	None	TRAJ44	TRAC	558	TRUE	TRUE	CAASGTASKLTF	TGTGCAGCATCCGGCACTGCCAGTAAACTCACCTTT	3881	5	CD4_C2_IL7R
NPC_SC_1815_PBMC_AACCGCGTCTCTTGAT	NPC_SC_1815_PBMC	TRB	TRBV7-3	TRBD2	TRBJ2-7	TRBC2	675	TRUE	TRUE	CASSSQQGGEQYF	TGTGCCAGCAGCTCACAACAGGGAGGCGAGCAGTACTTC	3744	8	CD4_C2_IL7R
NPC_SC_1815_PBMC_AACCGCGTCTCTTGAT	NPC_SC_1815_PBMC	TRA	TRAV13-2	None	TRAJ52	TRAC	670	TRUE	TRUE	CAENIGQGPGGTSYGKLTF	TGTGCAGAGAATATCGGACAGGGGCCTGGTGGTACTAGCTATGGAAAGCTGACATTT	3102	6	CD4_C2_IL7R
NPC_SC_1807_Tumour_AACCGCGTCTGGCGAC	NPC_SC_1807_Tumour	TRB	TRBV12-3	TRBD2	TRBJ2-7	TRBC2	685	TRUE	TRUE	CASSFRDGYEQYF	TGTGCCAGCAGTTTCCGGGACGGCTACGAGCAGTACTTC	8769	27	CD8_C10_MKI67
NPC_SC_1807_Tumour_AACCGCGTCTGGCGAC	NPC_SC_1807_Tumour	TRA	TRAV4	None	TRAJ8	TRAC	573	TRUE	TRUE	CLVGERGFQKLVF	TGCCTCGTGGGTGAAAGGGGCTTTCAGAAACTTGTATTT	1514	3	CD8_C10_MKI67
NPC_SC_1808_Tumour_AACGTTGAGACAAGCC	NPC_SC_1808_Tumour	TRB	TRBV4-3	TRBD1	TRBJ1-4	TRBC1	580	TRUE	TRUE	CASSQDRTGDEKLFF	TGCGCCAGCAGCCAAGATAGGACAGGGGATGAAAAACTGTTTTTT	1701	10	CD8_C11_PDCD1
NPC_SC_1808_Tumour_AACGTTGAGACAAGCC	NPC_SC_1808_Tumour	TRA	TRAV1-1	None	TRAJ24	TRAC	958	TRUE	TRUE	CAGTDSWGKLQF	TGCGCTGGGACTGACAGCTGGGGGAAATTGCAGTTT	2788	8	CD8_C11_PDCD1
NPC_SC_1815_Tumour_AACGTTGAGACTTTCG	NPC_SC_1815_Tumour	TRA	TRAV12-2	None	TRAJ21	TRAC	499	TRUE	TRUE	CALYNFNKFYF	TGTGCCCTCTACAACTTCAACAAATTTTACTTT	932	2	CD8_C9_XCL1
NPC_SC_1815_Tumour_AACGTTGAGACTTTCG	NPC_SC_1815_Tumour	TRB	TRBV27	TRBD2	TRBJ2-7	TRBC2	516	TRUE	TRUE	CASSDSPWGEQYF	TGTGCCAGCAGTGACTCGCCGTGGGGCGAGCAGTACTTC	1783	4	CD8_C9_XCL1
NPC_SC_1816_Tumour_AACGTTGAGATAGGAG	NPC_SC_1816_Tumour	TRA	TRAV29DV5	None	TRAJ49	TRAC	576	TRUE	TRUE	CAASAGNTGNQFYF	TGTGCAGCAAGCGCGGGGAACACCGGTAACCAGTTCTATTTT	3125	8	Treg_C2_HSPA1A
NPC_SC_1816_Tumour_AACGTTGAGATAGGAG	NPC_SC_1816_Tumour	TRB	TRBV25-1	TRBD1	TRBJ2-2	TRBC1	779	TRUE	TRUE	CASRDTRGPGELFF	TGTGCCAGCAGGGACACCAGGGGTCCCGGGGAGCTGTTTTTT	2212	5	Treg_C2_HSPA1A
NPC_SC_1805_PBMC_AACGTTGAGATCCTGT	NPC_SC_1805_PBMC	TRA	TRAV12-2	None	TRAJ20	TRAC	544	TRUE	TRUE	CAVNNDYKLSF	TGTGCCGTGAATAACGACTACAAGCTCAGCTTT	4505	7	CD8_C1_LEF1
NPC_SC_1805_PBMC_AACGTTGAGATCCTGT	NPC_SC_1805_PBMC	TRB	TRBV20-1	TRBD2	TRBJ2-5	TRBC2	541	TRUE	TRUE	CSAGTSGEETQYF	TGCAGTGCTGGGACTAGCGGGGAAGAGACCCAGTACTTC	2166	6	CD8_C1_LEF1
NPC_SC_1810_PBMC_AACGTTGAGCACCGTC	NPC_SC_1810_PBMC	TRB	TRBV18	TRBD1	TRBJ2-5	TRBC2	675	TRUE	TRUE	CASSPYGQVKETQYF	TGTGCCAGCTCACCATACGGACAGGTTAAAGAGACCCAGTACTTC	1161	3	CD4_C2_IL7R
NPC_SC_1810_PBMC_AACGTTGAGCACCGTC	NPC_SC_1810_PBMC	TRA	TRAV8-4	None	TRAJ39	TRAC	700	TRUE	TRUE	CAVKREWGGNMLTF	TGTGCTGTGAAAAGGGAGTGGGGAGGCAACATGCTCACCTTT	4098	7	CD4_C2_IL7R
NPC_SC_1808_PBMC_AACGTTGAGCTCTCGG	NPC_SC_1808_PBMC	TRA	TRAV8-4	None	TRAJ43	TRAC	709	TRUE	TRUE	CAVRINNDMRF	TGTGCTGTGAGAATTAACAATGACATGCGCTTT	3474	9	CD4_C1_LEF1
NPC_SC_1808_PBMC_AACGTTGAGCTCTCGG	NPC_SC_1808_PBMC	TRB	TRBV5-4	None	TRBJ2-1	TRBC2	827	TRUE	TRUE	CASSPPGTNINEQFF	TGTGCCAGCTCTCCTCCGGGCACCAATATCAATGAGCAGTTCTTC	3752	13	CD4_C1_LEF1
NPC_SC_1802_Tumour_AACGTTGAGGAGTAGA	NPC_SC_1802_Tumour	TRB	TRBV7-3	TRBD2	TRBJ2-1	TRBC2	698	TRUE	TRUE	CASSLNLAGGPGNEQFF	TGTGCCAGCAGCTTAAATCTAGCGGGGGGGCCTGGAAATGAGCAGTTCTTC	3494	29	CD8_C9_XCL1
NPC_SC_1802_Tumour_AACGTTGAGGAGTAGA	NPC_SC_1802_Tumour	TRA	TRAV8-1	None	TRAJ43	TRAC	719	TRUE	TRUE	CAVTTYNNNDMRF	TGTGCCGTGACTACGTACAATAACAATGACATGCGCTTT	927	8	CD8_C9_XCL1
NPC_SC_1810_PBMC_AACGTTGAGGAGTCTG	NPC_SC_1810_PBMC	TRB	TRBV29-1	TRBD1	TRBJ2-1	TRBC2	485	TRUE	TRUE	CSVGDLYNEQFF	TGCAGCGTGGGGGATCTCTACAATGAGCAGTTCTTC	4949	7	CD4_C2_IL7R
NPC_SC_1810_PBMC_AACGTTGAGGAGTCTG	NPC_SC_1810_PBMC	TRA	TRAV9-2	None	TRAJ26	TRAC	500	TRUE	TRUE	CALSDLGNYGQNFVF	TGTGCTCTGAGTGATCTTGGTAACTATGGTCAGAATTTTGTCTTT	1683	3	CD4_C2_IL7R
NPC_SC_1816_PBMC_AACGTTGAGGCAAAGA	NPC_SC_1816_PBMC	TRB	TRBV14	TRBD2	TRBJ2-2	TRBC2	628	TRUE	TRUE	CASSQAGGMDGELFF	TGTGCCAGCAGCCAGGCTGGAGGGATGGACGGGGAGCTGTTTTTT	3967	13	CD8_C5_CX3CR1
NPC_SC_1816_PBMC_AACGTTGAGGCAAAGA	NPC_SC_1816_PBMC	TRA	TRAV13-1	None	TRAJ33	TRAC	513	TRUE	TRUE	CAASWYQLIW	TGTGCAGCATCTTGGTATCAGTTAATCTGG	2278	3	CD8_C5_CX3CR1
NPC_SC_1802_Tumour_AACGTTGAGGCAAAGA	NPC_SC_1802_Tumour	TRA	TRAV29DV5	None	TRAJ33	TRAC	576	TRUE	TRUE	CAAILMDSNYQLIW	TGTGCAGCAATCCTCATGGATAGCAACTATCAGTTAATCTGG	1019	6	CD8_C11_PDCD1
NPC_SC_1802_Tumour_AACGTTGAGGCAAAGA	NPC_SC_1802_Tumour	TRB	TRBV9	TRBD2	TRBJ2-1	TRBC2	542	TRUE	TRUE	CASSVEVGTSGYNEQFF	TGTGCCAGCAGCGTTGAGGTCGGGACTAGCGGCTACAATGAGCAGTTCTTC	1609	14	CD8_C11_PDCD1
NPC_SC_1815_Tumour_AACGTTGAGGGCACTA	NPC_SC_1815_Tumour	TRB	TRBV9	TRBD2	TRBJ2-1	TRBC2	680	TRUE	TRUE	CASSSRTSGVKNEQFF	TGTGCCAGCAGCTCCAGGACTAGCGGGGTGAAAAATGAGCAGTTCTTC	4677	12	CD8_C7_GZMK
NPC_SC_1815_Tumour_AACGTTGAGGGCACTA	NPC_SC_1815_Tumour	TRA	TRAV13-1	None	TRAJ16	TRAC	539	TRUE	TRUE	CAASKGGQKLLF	TGTGCAGCAAGTAAGGGTGGCCAGAAGCTGCTCTTT	2208	4	CD8_C7_GZMK
NPC_SC_1810_Tumour_AACGTTGAGGTACTCT	NPC_SC_1810_Tumour	TRB	TRBV7-2	None	TRBJ2-1	TRBC2	536	TRUE	TRUE	CASSLTQLGNEQFF	TGTGCCAGCAGCTTAACCCAACTCGGGAATGAGCAGTTCTTC	19882	25	Treg_C2_HSPA1A
NPC_SC_1810_Tumour_AACGTTGAGGTACTCT	NPC_SC_1810_Tumour	TRA	TRAV38-1	None	TRAJ56	TRAC	584	TRUE	TRUE	CAFMKSSTGANSKLTF	TGTGCTTTCATGAAGTCCTCTACTGGAGCCAATAGTAAGCTGACATTT	7643	9	Treg_C2_HSPA1A
NPC_SC_1811_PBMC_AACGTTGAGGTTCCTA	NPC_SC_1811_PBMC	TRA	TRAV29DV5	None	TRAJ43	TRAC	573	TRUE	TRUE	CAAYYNNNDMRF	TGTGCAGCCTACTACAATAACAATGACATGCGCTTT	2324	3	CD8_C1_LEF1
NPC_SC_1811_PBMC_AACGTTGAGGTTCCTA	NPC_SC_1811_PBMC	TRB	TRBV28	TRBD2	TRBJ2-1	TRBC2	566	TRUE	TRUE	CASSSGLVINEQFF	TGTGCCAGCAGTTCGGGACTGGTTATCAATGAGCAGTTCTTC	6727	7	CD8_C1_LEF1
NPC_SC_1807_Tumour_AACGTTGAGTCGTTTG	NPC_SC_1807_Tumour	TRA	TRAV38-2DV8	None	TRAJ29	TRAC	492	TRUE	TRUE	CAYMKRNTPLVF	TGTGCTTATATGAAAAGAAACACACCTCTTGTCTTT	2554	6	CD4_C4_CCR7
NPC_SC_1807_Tumour_AACGTTGAGTCGTTTG	NPC_SC_1807_Tumour	TRB	TRBV19	TRBD1	TRBJ2-5	TRBC2	676	TRUE	TRUE	CASSIRSVGQETQYF	TGTGCCAGTAGTATCCGCTCAGTGGGCCAAGAGACCCAGTACTTC	1932	8	CD4_C4_CCR7
NPC_SC_1810_PBMC_AACGTTGAGTGAACGC	NPC_SC_1810_PBMC	TRB	TRBV28	TRBD2	TRBJ1-1	TRBC1	687	TRUE	TRUE	CASSLWLGGTEAFF	TGTGCCAGCAGTTTATGGTTAGGCGGGACTGAAGCTTTCTTT	3091	6	CD8_C1_LEF1
NPC_SC_1810_PBMC_AACGTTGAGTGAACGC	NPC_SC_1810_PBMC	TRA	TRAV13-2	None	TRAJ20	TRAC	524	TRUE	TRUE	CAENHDYKLSF	TGTGCAGAGAATCACGACTACAAGCTCAGCTTT	2239	2	CD8_C1_LEF1
NPC_SC_1806_PBMC_AACGTTGAGTGACTCT	NPC_SC_1806_PBMC	TRA	TRAV3	None	TRAJ27	TRAC	671	TRUE	TRUE	CAVGFNTNAGKSTF	TGTGCTGTGGGATTTAACACCAATGCAGGCAAATCAACCTTT	3722	3	CD4_C2_IL7R
NPC_SC_1806_PBMC_AACGTTGAGTGACTCT	NPC_SC_1806_PBMC	TRB	TRBV19	TRBD1	TRBJ2-1	TRBC2	681	TRUE	TRUE	CATGPGYSYNEQFF	TGTGCGACGGGTCCGGGTTACTCCTACAATGAGCAGTTCTTC	1649	2	CD4_C2_IL7R
NPC_SC_1816_Tumour_AACGTTGAGTGTCCAT	NPC_SC_1816_Tumour	TRB	TRBV6-1	TRBD1	TRBJ1-3	TRBC1	719	TRUE	TRUE	CASRTRDRAAGNTIYF	TGTGCCAGCAGAACCAGGGACAGGGCGGCTGGAAACACCATATATTTT	1528	3	CD8_C8_MHC
NPC_SC_1816_Tumour_AACGTTGAGTGTCCAT	NPC_SC_1816_Tumour	TRA	TRAV17	None	TRAJ4	TRAC	559	TRUE	TRUE	CATDFSGGYNKLIF	TGTGCTACGGATTTTTCTGGTGGCTACAATAAGCTGATTTTT	1928	4	CD8_C8_MHC
NPC_SC_1810_Tumour_AACGTTGAGTTGAGTA	NPC_SC_1810_Tumour	TRB	TRBV7-9	None	TRBJ2-7	TRBC2	548	TRUE	TRUE	CASSSSDEQYV	TGTGCCAGCAGTTCCAGTGACGAGCAGTACGTC	12407	13	Treg_C4_TNFRSF4
NPC_SC_1810_Tumour_AACGTTGAGTTGAGTA	NPC_SC_1810_Tumour	TRA	TRAV23DV6	None	TRAJ54	TRAC	748	TRUE	TRUE	CAASEPGAQKLVF	TGTGCAGCAAGCGAGCCGGGAGCCCAGAAGCTGGTATTT	1087	3	Treg_C4_TNFRSF4
NPC_SC_1806_PBMC_AACGTTGCAAAGGAAG	NPC_SC_1806_PBMC	TRB	TRBV24-1	None	TRBJ2-1	TRBC2	686	TRUE	TRUE	CATSDNYNEQFF	TGTGCCACCAGTGATAACTACAATGAGCAGTTCTTC	3539	4	CD8_C5_CX3CR1
NPC_SC_1806_PBMC_AACGTTGCAAAGGAAG	NPC_SC_1806_PBMC	TRA	TRAV3	None	TRAJ23	TRAC	681	TRUE	TRUE	CAVDQENQGGKLIF	TGTGCTGTGGACCAGGAGAACCAGGGAGGAAAGCTTATCTTC	2618	4	CD8_C5_CX3CR1
NPC_SC_1811_Tumour_AACGTTGCAAGGACTG	NPC_SC_1811_Tumour	TRB	TRBV24-1	TRBD1	TRBJ2-4	TRBC2	538	TRUE	TRUE	CATSDTGPAKNIQYF	TGTGCCACCAGTGATACAGGGCCGGCCAAAAACATTCAGTACTTC	7503	11	CD4_C4_CCR7
NPC_SC_1811_Tumour_AACGTTGCAAGGACTG	NPC_SC_1811_Tumour	TRA	TRAV8-4	None	TRAJ23	TRAC	671	TRUE	TRUE	CAVSADNQGGKLIF	TGTGCTGTGAGTGCGGATAACCAGGGAGGAAAGCTTATCTTC	923	3	CD4_C4_CCR7
NPC_SC_1813_PBMC_AACGTTGCAAGTCATC	NPC_SC_1813_PBMC	TRA	TRAV13-1	None	TRAJ13	TRAC	531	TRUE	TRUE	CAAPYSGGYQKVTF	TGTGCAGCGCCTTATTCTGGGGGTTACCAGAAAGTTACCTTT	2615	3	CD8_C5_CX3CR1
NPC_SC_1813_PBMC_AACGTTGCAAGTCATC	NPC_SC_1813_PBMC	TRB	TRBV7-8	TRBD1	TRBJ1-6	TRBC1	529	TRUE	TRUE	CASIQGSSYNSPLHF	TGTGCCAGCATACAGGGGAGCTCCTATAATTCACCCCTCCACTTT	2065	2	CD8_C5_CX3CR1
NPC_SC_1808_PBMC_AACGTTGCAATGAATG	NPC_SC_1808_PBMC	TRB	TRBV6-6	TRBD2	TRBJ2-1	TRBC2	540	TRUE	TRUE	CASRETSGRGGEQFF	TGTGCCAGCCGTGAGACTAGCGGGAGGGGGGGTGAGCAGTTCTTC	3577	11	CD8_C1_LEF1
NPC_SC_1808_PBMC_AACGTTGCAATGAATG	NPC_SC_1808_PBMC	TRA	TRAV14DV4	None	TRAJ6	TRAC	585	TRUE	TRUE	CAMRRASGGSYIPTF	TGTGCAATGAGACGAGCATCAGGAGGAAGCTACATACCTACATTT	2942	6	CD8_C1_LEF1
NPC_SC_1816_PBMC_AACGTTGCAATTGCTG	NPC_SC_1816_PBMC	TRA	TRAV19	None	TRAJ21	TRAC	561	TRUE	TRUE	CAGYNFNKFYF	TGTGCCGGATACAACTTCAACAAATTTTACTTT	2885	4	CD8_C5_CX3CR1
NPC_SC_1816_PBMC_AACGTTGCAATTGCTG	NPC_SC_1816_PBMC	TRB	TRBV7-9	None	TRBJ1-1	TRBC1	527	TRUE	TRUE	CASSLANRDTEAFF	TGTGCCAGCAGCTTAGCGAATCGCGACACTGAAGCTTTCTTT	7963	13	CD8_C5_CX3CR1
NPC_SC_1805_PBMC_AACGTTGCACAGACAG	NPC_SC_1805_PBMC	TRA	TRAV29DV5	None	TRAJ22	TRAC	569	TRUE	TRUE	CAASPFGRQLTF	TGTGCAGCAAGCCCGTTCGGAAGGCAACTGACCTTT	2956	6	CD4_C1_LEF1
NPC_SC_1805_PBMC_AACGTTGCACAGACAG	NPC_SC_1805_PBMC	TRB	TRBV7-8	TRBD2	TRBJ2-7	TRBC2	518	TRUE	TRUE	CASSQIGLAGDYEQYF	TGTGCCAGCAGCCAAATCGGACTAGCGGGGGACTACGAGCAGTACTTC	6916	15	CD4_C1_LEF1
NPC_SC_1816_PBMC_AACGTTGCACCAGGTC	NPC_SC_1816_PBMC	TRB	TRBV5-1	TRBD2	TRBJ2-3	TRBC2	543	TRUE	TRUE	CASSLTSGSTDTQYF	TGCGCCAGCAGCTTGACTAGCGGGAGCACAGATACGCAGTATTTT	5460	11	CD4_C2_IL7R
NPC_SC_1816_PBMC_AACGTTGCACCAGGTC	NPC_SC_1816_PBMC	TRA	TRAV12-2	None	TRAJ10	TRAC	568	TRUE	TRUE	CAVKRLTGGGNKLTF	TGTGCCGTGAAAAGACTCACGGGAGGAGGAAACAAACTCACCTTT	1577	2	CD4_C2_IL7R
NPC_SC_1816_PBMC_AACGTTGCACCGTTGG	NPC_SC_1816_PBMC	TRB	TRBV14	TRBD2	TRBJ2-2	TRBC2	706	TRUE	TRUE	CASSQAGGMDGELFF	TGTGCCAGCAGCCAGGCTGGAGGGATGGACGGGGAGCTGTTTTTT	5560	13	CD8_C5_CX3CR1
NPC_SC_1816_PBMC_AACGTTGCACCGTTGG	NPC_SC_1816_PBMC	TRA	TRAV13-1	None	TRAJ33	TRAC	524	TRUE	TRUE	CAASWYQLIW	TGTGCAGCATCTTGGTATCAGTTAATCTGG	2345	4	CD8_C5_CX3CR1
NPC_SC_1815_Tumour_AACGTTGCACTTAAGC	NPC_SC_1815_Tumour	TRB	TRBV20-1	TRBD2	TRBJ2-1	TRBC1	698	TRUE	TRUE	CRTPGLGDNEQFF	TGCAGAACCCCGGGACTAGGGGACAATGAGCAGTTCTTC	4523	14	CD4_C4_CCR7
NPC_SC_1815_Tumour_AACGTTGCACTTAAGC	NPC_SC_1815_Tumour	TRA	TRAV17	None	TRAJ44	TRAC	534	TRUE	TRUE	CATVSNTGTASKLTF	TGTGCTACGGTATCGAATACCGGCACTGCCAGTAAACTCACCTTT	1038	2	CD4_C4_CCR7
NPC_SC_1810_Tumour_AACGTTGCAGCTGGCT	NPC_SC_1810_Tumour	TRB	TRBV27	None	TRBJ1-5	TRBC1	521	TRUE	TRUE	CASSALGYNQPQHF	TGTGCCAGCAGTGCTTTGGGGTACAATCAGCCCCAGCATTTT	7997	8	Treg_C2_HSPA1A
NPC_SC_1810_Tumour_AACGTTGCAGCTGGCT	NPC_SC_1810_Tumour	TRA	TRAV12-2	None	TRAJ24	TRAC	550	TRUE	TRUE	CAVLLPSWGKFQF	TGTGCCGTGTTGCTCCCCAGCTGGGGGAAATTCCAGTTT	4809	4	Treg_C2_HSPA1A
NPC_SC_1811_PBMC_AACGTTGCAGTGAGTG	NPC_SC_1811_PBMC	TRA	TRAV14DV4	None	TRAJ41	TRAC	572	TRUE	TRUE	CAMRPSGYALNF	TGTGCAATGAGACCTTCCGGGTATGCACTCAACTTC	3158	4	CD4_C2_IL7R
NPC_SC_1811_PBMC_AACGTTGCAGTGAGTG	NPC_SC_1811_PBMC	TRB	TRBV6-5	TRBD1	TRBJ1-2	TRBC1	521	TRUE	TRUE	CASSSTVAYGYTF	TGTGCCAGCAGTTCAACAGTGGCCTATGGCTACACCTTC	2014	2	CD4_C2_IL7R
NPC_SC_1806_Tumour_AACGTTGCATAGACTC	NPC_SC_1806_Tumour	TRB	TRBV10-3	None	TRBJ2-2	TRBC2	510	TRUE	TRUE	CAISDTSNTGELFF	TGTGCCATAAGTGACACATCAAACACCGGGGAGCTGTTTTTT	6188	9	CD8_C7_GZMK
NPC_SC_1806_Tumour_AACGTTGCATAGACTC	NPC_SC_1806_Tumour	TRA	TRAV12-2	None	TRAJ45	TRAC	561	TRUE	TRUE	CAVNSYSGGGADGLTF	TGTGCCGTGAACTCGTATTCAGGAGGAGGTGCTGACGGACTCACCTTT	1892	2	CD8_C7_GZMK
NPC_SC_1806_PBMC_AACGTTGCATTCCTGC	NPC_SC_1806_PBMC	TRB	TRBV20-1	TRBD2	TRBJ2-3	TRBC2	685	TRUE	TRUE	CSARGPWDLTGADTQYF	TGCAGTGCTAGAGGCCCCTGGGACCTTACAGGCGCAGATACGCAGTATTTT	8895	6	CD8_C5_CX3CR1
NPC_SC_1806_PBMC_AACGTTGCATTCCTGC	NPC_SC_1806_PBMC	TRA	TRAV8-3	None	TRAJ24	TRAC	677	TRUE	TRUE	CAVYSWGKLQF	TGTGCTGTGTATAGCTGGGGGAAATTGCAGTTT	2805	4	CD8_C5_CX3CR1
NPC_SC_1810_PBMC_AACGTTGGTAAACGCG	NPC_SC_1810_PBMC	TRB	TRBV6-5	TRBD1	TRBJ1-1	TRBC1	645	TRUE	TRUE	CASTLQGQANSEAFF	TGTGCCAGCACCCTCCAGGGACAGGCTAACTCTGAAGCTTTCTTT	9588	12	CD4_C3_CD40LG
NPC_SC_1810_PBMC_AACGTTGGTAAACGCG	NPC_SC_1810_PBMC	TRA	TRAV8-4	None	TRAJ28	TRAC	836	TRUE	TRUE	CAVTSF	TGTGCTGTGACTTCCTTT	5545	6	CD4_C3_CD40LG
NPC_SC_1802_Tumour_AACGTTGGTAAGGATT	NPC_SC_1802_Tumour	TRB	TRBV24-1	TRBD2	TRBJ2-1	TRBC2	711	TRUE	TRUE	CATSGTSGRPSSYNEQFF	TGTGCCACCAGTGGGACTAGCGGGAGGCCAAGCTCCTACAATGAGCAGTTCTTC	2730	18	Treg_C2_HSPA1A
NPC_SC_1802_Tumour_AACGTTGGTAAGGATT	NPC_SC_1802_Tumour	TRA	TRAV5	None	TRAJ34	TRAC	570	TRUE	TRUE	CAESYNTDKLIF	TGTGCAGAGTCTTATAACACCGACAAGCTCATCTTT	1583	6	Treg_C2_HSPA1A
NPC_SC_1806_PBMC_AACGTTGGTACTTGAC	NPC_SC_1806_PBMC	TRB	TRBV20-1	None	TRBJ2-2	TRBC2	706	TRUE	TRUE	CSAREVGMRTGELFF	TGCAGTGCTAGAGAGGTTGGGATGAGAACCGGGGAGCTGTTTTTT	10764	7	Treg_C1_SELL
NPC_SC_1806_PBMC_AACGTTGGTACTTGAC	NPC_SC_1806_PBMC	TRA	TRAV9-2	None	TRAJ53	TRAC	470	TRUE	TRUE	CALSGGSNYKLTF	TGTGCTCTGAGTGGAGGTAGCAACTATAAACTGACATTT	5292	3	Treg_C1_SELL
NPC_SC_1815_Tumour_AACGTTGGTAGCGCTC	NPC_SC_1815_Tumour	TRA	TRAV12-1	None	TRAJ37	TRAC	861	TRUE	TRUE	CAVNTPSNTGKLIF	TGTGCGGTGAACACCCCTAGCAACACAGGCAAACTAATCTTT	2147	6	CD8_C11_PDCD1
NPC_SC_1815_Tumour_AACGTTGGTAGCGCTC	NPC_SC_1815_Tumour	TRB	TRBV9	None	TRBJ2-3	TRBC2	668	TRUE	TRUE	CASSVDVTDTQYF	TGTGCCAGCAGCGTGGATGTCACAGATACGCAGTATTTT	3803	10	CD8_C11_PDCD1
NPC_SC_1815_PBMC_AACGTTGGTAGGACAC	NPC_SC_1815_PBMC	TRA	TRAV29DV5	None	TRAJ40	TRAC	575	TRUE	TRUE	CAASGTGTYKYIF	TGTGCAGCAAGCGGTACAGGAACCTACAAATACATCTTT	1331	2	CD4_C2_IL7R
NPC_SC_1815_PBMC_AACGTTGGTAGGACAC	NPC_SC_1815_PBMC	TRB	TRBV3-1	TRBD1	TRBJ2-1	TRBC2	519	TRUE	TRUE	CASGGGSSYNEQFF	TGTGCCAGCGGCGGGGGCTCCTCCTACAATGAGCAGTTCTTC	5764	13	CD4_C2_IL7R
NPC_SC_1807_Tumour_AACGTTGGTATATGGA	NPC_SC_1807_Tumour	TRB	TRBV19	TRBD2	TRBJ2-7	TRBC2	678	TRUE	TRUE	CASSIGGGSYEQYF	TGTGCCAGTAGTATTGGAGGGGGCTCCTACGAGCAGTACTTC	1045	6	CD8_C6_IL7R
NPC_SC_1807_Tumour_AACGTTGGTATATGGA	NPC_SC_1807_Tumour	TRA	TRAV27	None	TRAJ43	TRAC	525	TRUE	TRUE	CAGAGNNDMRF	TGTGCAGGAGCGGGGAACAATGACATGCGCTTT	1233	3	CD8_C6_IL7R
NPC_SC_1802_Tumour_AACGTTGGTATTAGCC	NPC_SC_1802_Tumour	TRA	TRAV10	None	TRAJ42	TRAC	492	TRUE	TRUE	CVVSADYGGSQGNLIF	TGTGTGGTGAGCGCGGATTATGGAGGAAGCCAAGGAAATCTCATCTTT	1648	11	CD8_C11_PDCD1
NPC_SC_1802_Tumour_AACGTTGGTATTAGCC	NPC_SC_1802_Tumour	TRB	TRBV7-6	None	TRBJ2-2	TRBC2	515	TRUE	TRUE	CASSLDGPGELFF	TGTGCCAGCAGTCTCGACGGTCCCGGGGAGCTGTTTTTT	2258	20	CD8_C11_PDCD1
NPC_SC_1802_PBMC_AACGTTGGTCACCTAA	NPC_SC_1802_PBMC	TRA	TRAV25	None	TRAJ24	TRAC	594	TRUE	TRUE	CAGHATDSWGKLQF	TGTGCAGGGCACGCAACTGACAGCTGGGGGAAATTGCAGTTT	816	3	CD8_C5_CX3CR1
NPC_SC_1802_PBMC_AACGTTGGTCACCTAA	NPC_SC_1802_PBMC	TRB	TRBV3-1	TRBD1	TRBJ2-1	TRBC2	696	TRUE	TRUE	CASSQARGSHNEQFF	TGTGCCAGCAGCCAAGCCAGGGGCAGTCACAATGAGCAGTTCTTC	6461	30	CD8_C5_CX3CR1
NPC_SC_1810_PBMC_AACGTTGGTCAGAGGT	NPC_SC_1810_PBMC	TRB	TRBV4-1	TRBD2	TRBJ1-1	TRBC1	571	TRUE	TRUE	CASSPREVAEAFF	TGCGCCAGCAGCCCACGGGAGGTAGCTGAAGCTTTCTTT	14358	20	CD8_C5_CX3CR1
NPC_SC_1810_PBMC_AACGTTGGTCAGAGGT	NPC_SC_1810_PBMC	TRA	TRAV13-2	None	TRAJ20	TRAC	494	TRUE	TRUE	CAEAASNDYKLSF	TGTGCAGAGGCCGCCTCTAACGACTACAAGCTCAGCTTT	1706	2	CD8_C5_CX3CR1
NPC_SC_1802_PBMC_AACGTTGGTCTGCAAT	NPC_SC_1802_PBMC	TRB	TRBV9	TRBD2	TRBJ2-1	TRBC2	505	TRUE	TRUE	CASSGTSGGLNEQFF	TGTGCCAGCAGCGGGACTAGCGGGGGGCTTAATGAGCAGTTCTTC	3659	15	CD8_C5_CX3CR1
NPC_SC_1802_PBMC_AACGTTGGTCTGCAAT	NPC_SC_1802_PBMC	TRA	TRAV9-2	None	TRAJ3	TRAC	499	TRUE	TRUE	CALTPYSSASKIIF	TGTGCTCTGACTCCGTACAGCAGTGCTTCCAAGATAATCTTT	3333	8	CD8_C5_CX3CR1
NPC_SC_1802_Tumour_AACGTTGGTCTGCCAG	NPC_SC_1802_Tumour	TRB	TRBV30	TRBD1	TRBJ1-6	TRBC1	821	TRUE	TRUE	CACHQGANSPLHF	TGTGCCTGCCATCAGGGGGCGAATTCACCCCTCCACTTT	624	5	CD8_C11_PDCD1
NPC_SC_1802_Tumour_AACGTTGGTCTGCCAG	NPC_SC_1802_Tumour	TRA	TRAV27	None	TRAJ53	TRAC	534	TRUE	TRUE	CAGRGSNYKLTF	TGTGCAGGAAGGGGTAGCAACTATAAACTGACATTT	912	5	CD8_C11_PDCD1
NPC_SC_1813_Tumour_AACGTTGGTGAGCGAT	NPC_SC_1813_Tumour	TRA	TRAV19	None	TRAJ53	TRAC	573	TRUE	TRUE	CALTGDSGGSNYKLTF	TGTGCTCTGACGGGGGATAGTGGAGGTAGCAACTATAAACTGACATTT	2448	4	CD8_C9_XCL1
NPC_SC_1813_Tumour_AACGTTGGTGAGCGAT	NPC_SC_1813_Tumour	TRB	TRBV6-3	None	TRBJ1-1	TRBC1	1005	TRUE	TRUE	CASSYEFLVSEAFF	TGTGCCAGCAGTTACGAGTTCTTAGTATCTGAAGCTTTCTTT	1215	2	CD8_C9_XCL1
NPC_SC_1807_Tumour_AACGTTGGTGAGCGAT	NPC_SC_1807_Tumour	TRB	TRBV7-3	TRBD1	TRBJ1-1	TRBC1	502	TRUE	TRUE	CASSPHGGFLNTEAFF	TGTGCCAGCAGCCCCCACGGGGGCTTTCTGAACACTGAAGCTTTCTTT	1255	4	CD8_C1_LEF1
NPC_SC_1807_Tumour_AACGTTGGTGAGCGAT	NPC_SC_1807_Tumour	TRA	TRAV12-2	None	TRAJ39	TRAC	552	TRUE	TRUE	CAVNNGDNAGNMLTF	TGTGCCGTGAACAATGGGGATAATGCAGGCAACATGCTCACCTTT	1552	4	CD8_C1_LEF1
NPC_SC_1808_Tumour_AACGTTGGTGCAACGA	NPC_SC_1808_Tumour	TRB	TRBV12-3	TRBD1	TRBJ2-1	TRBC2	532	TRUE	TRUE	CASSFGGNEQFF	TGTGCCAGCAGTTTCGGGGGCAATGAGCAGTTCTTC	3372	19	CD8_C9_XCL1
NPC_SC_1808_Tumour_AACGTTGGTGCAACGA	NPC_SC_1808_Tumour	TRA	TRAV13-1	None	TRAJ23	TRAC	511	TRUE	TRUE	CAASPRGGRGKLIF	TGTGCAGCAAGCCCCAGAGGTGGGCGAGGAAAGCTTATCTTC	2504	8	CD8_C9_XCL1
NPC_SC_1816_PBMC_AACGTTGGTGCAACGA	NPC_SC_1816_PBMC	TRB	TRBV5-1	TRBD1	TRBJ2-1	TRBC2	693	TRUE	TRUE	CASSFEQGARSNEQFF	TGCGCCAGCAGCTTCGAACAGGGGGCGCGGTCAAATGAGCAGTTCTTC	4010	8	CD8_C5_CX3CR1
NPC_SC_1816_PBMC_AACGTTGGTGCAACGA	NPC_SC_1816_PBMC	TRA	TRAV19	None	TRAJ22	TRAC	572	TRUE	TRUE	CALSDTDSGSARQLTF	TGTGCTCTGAGTGACACTGACTCTGGTTCTGCAAGGCAACTGACCTTT	1624	3	CD8_C5_CX3CR1
NPC_SC_1806_Tumour_AACGTTGGTGCCTGTG	NPC_SC_1806_Tumour	TRB	TRBV27	TRBD1	TRBJ2-5	TRBC2	690	TRUE	TRUE	CASRPADREETQYF	TGTGCCAGCAGACCCGCGGACAGGGAAGAGACCCAGTACTTC	5346	8	CD8_C9_XCL1
NPC_SC_1806_Tumour_AACGTTGGTGCCTGTG	NPC_SC_1806_Tumour	TRA	TRAV5	None	TRAJ34	TRAC	632	TRUE	TRUE	CAESPGDKLIF	TGTGCAGAGAGTCCCGGCGACAAGCTCATCTTT	2008	4	CD8_C9_XCL1
NPC_SC_1807_Tumour_AACGTTGGTGCCTTGG	NPC_SC_1807_Tumour	TRB	TRBV20-1	TRBD1	TRBJ1-5	TRBC1	680	TRUE	TRUE	CSAAPLVQGDQPQHF	TGCAGTGCTGCCCCTCTCGTACAGGGGGATCAGCCCCAGCATTTT	7337	21	CD4_C4_CCR7
NPC_SC_1807_Tumour_AACGTTGGTGCCTTGG	NPC_SC_1807_Tumour	TRA	TRAV13-1	None	TRAJ13	TRAC	604	TRUE	TRUE	CAASMGNSGGYQKVTF	TGTGCAGCAAGTATGGGGAATTCTGGGGGTTACCAGAAAGTTACCTTT	3543	7	CD4_C4_CCR7
NPC_SC_1806_Tumour_AACGTTGGTGTAATGA	NPC_SC_1806_Tumour	TRB	TRBV5-6	TRBD2	TRBJ2-1	TRBC2	489	TRUE	TRUE	CASSFGGQAFF	TGTGCCAGCAGCTTCGGAGGGCAGGCGTTCTTC	2306	3	CD8_C7_GZMK
NPC_SC_1806_Tumour_AACGTTGGTGTAATGA	NPC_SC_1806_Tumour	TRA	TRAV21	None	TRAJ15	TRAC	523	TRUE	TRUE	CAVKFNQAGTALIF	TGTGCTGTGAAGTTTAACCAGGCAGGAACTGCTCTGATCTTT	3647	3	CD8_C7_GZMK
NPC_SC_1808_Tumour_AACGTTGGTTATCCGA	NPC_SC_1808_Tumour	TRA	TRAV1-1	None	TRAJ30	TRAC	522	TRUE	TRUE	CAVRDPDDKIIF	TGCGCTGTGAGAGACCCTGATGACAAGATCATCTTT	553	2	CD8_C7_GZMK
NPC_SC_1808_Tumour_AACGTTGGTTATCCGA	NPC_SC_1808_Tumour	TRB	TRBV5-1	TRBD1	TRBJ1-2	TRBC1	555	TRUE	TRUE	CASSLAEGDGYTF	TGCGCCAGCAGCTTGGCCGAGGGGGACGGCTACACCTTC	543	2	CD8_C7_GZMK
NPC_SC_1807_Tumour_AACGTTGGTTATCCGA	NPC_SC_1807_Tumour	TRA	TRAV35	None	TRAJ11	TRAC	518	TRUE	TRUE	CAGQLKGYSTLTF	TGTGCTGGGCAGCTAAAAGGATACAGCACCCTCACCTTT	1582	5	CD4_C5_GPR183
NPC_SC_1807_Tumour_AACGTTGGTTATCCGA	NPC_SC_1807_Tumour	TRB	TRBV19	TRBD1	TRBJ2-7	TRBC2	677	TRUE	TRUE	CASSPRGNYEQYF	TGTGCCAGTAGTCCCAGGGGGAACTACGAGCAGTACTTC	2053	9	CD4_C5_GPR183
NPC_SC_1816_PBMC_AACGTTGGTTTAGGAA	NPC_SC_1816_PBMC	TRB	TRBV14	TRBD2	TRBJ2-2	TRBC2	591	TRUE	TRUE	CASSQAGGMDGELFF	TGTGCCAGCAGCCAGGCTGGAGGGATGGACGGGGAGCTGTTTTTT	4430	11	CD8_C5_CX3CR1
NPC_SC_1816_PBMC_AACGTTGGTTTAGGAA	NPC_SC_1816_PBMC	TRA	TRAV13-1	None	TRAJ33	TRAC	487	TRUE	TRUE	CAASWYQLIW	TGTGCAGCATCTTGGTATCAGTTAATCTGG	2079	3	CD8_C5_CX3CR1
NPC_SC_1808_Tumour_AACGTTGTCAAAGTAG	NPC_SC_1808_Tumour	TRA	TRAV13-1	None	TRAJ23	TRAC	937	TRUE	TRUE	CAASPRGGRGKLIF	TGTGCAGCAAGCCCCAGAGGTGGGCGAGGAAAGCTTATCTTC	4207	20	CD8_C9_XCL1
NPC_SC_1808_Tumour_AACGTTGTCAAAGTAG	NPC_SC_1808_Tumour	TRB	TRBV12-3	TRBD1	TRBJ2-1	TRBC2	502	TRUE	TRUE	CASSFGGNEQFF	TGTGCCAGCAGTTTCGGGGGCAATGAGCAGTTCTTC	2528	14	CD8_C9_XCL1
NPC_SC_1810_PBMC_AACGTTGTCACCGTAA	NPC_SC_1810_PBMC	TRA	TRAV12-1	None	TRAJ42	TRAC	553	TRUE	TRUE	CVVAVGGSQGNLIF	TGTGTGGTGGCCGTAGGGGGAAGCCAAGGAAATCTCATCTTT	2045	2	CD8_C1_LEF1
NPC_SC_1810_PBMC_AACGTTGTCACCGTAA	NPC_SC_1810_PBMC	TRB	TRBV3-1	TRBD1	TRBJ2-1	TRBC2	522	TRUE	TRUE	CASSPNPWDRLNEQFF	TGTGCCAGCAGCCCGAACCCTTGGGACAGACTCAATGAGCAGTTCTTC	2977	4	CD8_C1_LEF1
NPC_SC_1802_PBMC_AACGTTGTCACTGGGC	NPC_SC_1802_PBMC	TRB	TRBV14	TRBD1	TRBJ2-7	TRBC2	570	TRUE	TRUE	CASSPRWTGAYEQYF	TGTGCCAGCAGCCCTCGATGGACAGGGGCCTACGAGCAGTACTTC	2421	11	CD8_C5_CX3CR1
NPC_SC_1802_PBMC_AACGTTGTCACTGGGC	NPC_SC_1802_PBMC	TRA	TRAV12-2	None	TRAJ29	TRAC	546	TRUE	TRUE	CAVPLPGNTPLVF	TGTGCCGTGCCCTTGCCAGGAAACACACCTCTTGTCTTT	856	2	CD8_C5_CX3CR1
NPC_SC_1816_Tumour_AACGTTGTCAGCCTAA	NPC_SC_1816_Tumour	TRB	TRBV7-2	None	TRBJ1-5	TRBC1	690	TRUE	TRUE	CASSFKGIDNQPQHF	TGTGCCAGCAGCTTTAAAGGGATAGACAATCAGCCCCAGCATTTT	4071	11	CD4_C5_GPR183
NPC_SC_1816_Tumour_AACGTTGTCAGCCTAA	NPC_SC_1816_Tumour	TRA	TRAV12-2	None	TRAJ12	TRAC	552	TRUE	TRUE	CAVNKADSSYKLIF	TGTGCCGTGAACAAGGCGGATAGCAGCTATAAATTGATCTTC	3752	8	CD4_C5_GPR183
NPC_SC_1802_PBMC_AACGTTGTCAGCGACC	NPC_SC_1802_PBMC	TRB	TRBV4-3	TRBD1	TRBJ2-7	TRBC2	673	TRUE	TRUE	CASSQDYPLTGTSYEQYF	TGCGCCAGCAGCCAAGATTACCCCTTGACAGGGACCTCCTACGAGCAGTACTTC	269	2	CD8_C5_CX3CR1
NPC_SC_1802_PBMC_AACGTTGTCAGCGACC	NPC_SC_1802_PBMC	TRA	TRAV12-2	None	TRAJ48	TRAC	555	TRUE	TRUE	CAVRGGYNFGNEKLTF	TGTGCCGTGCGCGGTGGGTACAACTTTGGAAATGAGAAATTAACCTTT	1694	6	CD8_C5_CX3CR1
NPC_SC_1811_PBMC_AACGTTGTCAGCGATT	NPC_SC_1811_PBMC	TRB	TRBV4-1	None	TRBJ2-7	TRBC2	597	TRUE	TRUE	CASSQDAQNSYEQYF	TGCGCCAGCAGCCAAGACGCACAGAACTCCTACGAGCAGTACTTC	5323	6	CD8_C1_LEF1
NPC_SC_1811_PBMC_AACGTTGTCAGCGATT	NPC_SC_1811_PBMC	TRA	TRAV8-2	None	TRAJ4	TRAC	645	TRUE	TRUE	CVVSDPFSSGGYNKLIF	TGTGTTGTGAGTGATCCCTTCTCTTCTGGTGGCTACAATAAGCTGATTTTT	2744	4	CD8_C1_LEF1
NPC_SC_1813_PBMC_AACGTTGTCATAGCAC	NPC_SC_1813_PBMC	TRB	TRBV28	TRBD1	TRBJ1-6	TRBC1	522	TRUE	TRUE	CASSFGQNNSPLHF	TGTGCCAGCAGTTTCGGACAGAACAATTCACCCCTCCACTTT	6557	8	CD4_C1_LEF1
NPC_SC_1813_PBMC_AACGTTGTCATAGCAC	NPC_SC_1813_PBMC	TRA	TRAV38-2DV8	None	TRAJ37	TRAC	495	TRUE	TRUE	CAYRSSNTGKLIF	TGTGCTTATAGGAGCTCTAACACAGGCAAACTAATCTTT	3515	4	CD4_C1_LEF1
NPC_SC_1813_PBMC_AACGTTGTCCAAATGC	NPC_SC_1813_PBMC	TRB	TRBV28	None	TRBJ2-2	TRBC2	602	TRUE	TRUE	CASSLWTGELFF	TGTGCCAGCAGTTTGTGGACCGGGGAGCTGTTTTTT	4406	6	CD4_C2_IL7R
NPC_SC_1813_PBMC_AACGTTGTCCAAATGC	NPC_SC_1813_PBMC	TRA	TRAV16	None	TRAJ54	TRAC	565	TRUE	TRUE	CALSSVGAQKLVF	TGTGCTCTAAGCTCGGTGGGAGCCCAGAAGCTGGTATTT	2915	6	CD4_C2_IL7R
NPC_SC_1815_PBMC_AACGTTGTCCACGTGG	NPC_SC_1815_PBMC	TRB	TRBV27	TRBD1	TRBJ1-1	TRBC1	703	TRUE	TRUE	CASSFSRGSGQGKAFF	TGTGCCAGCAGTTTTTCGCGGGGTTCGGGACAGGGAAAAGCTTTCTTT	3295	6	CD8_C1_LEF1
NPC_SC_1815_PBMC_AACGTTGTCCACGTGG	NPC_SC_1815_PBMC	TRA	TRAV17	None	TRAJ34	TRAC	575	TRUE	TRUE	CATDTDKLIF	TGTGCTACGGACACCGACAAGCTCATCTTT	1436	3	CD8_C1_LEF1
NPC_SC_1811_Tumour_AACGTTGTCCAGAAGG	NPC_SC_1811_Tumour	TRB	TRBV29-1	None	TRBJ2-2	TRBC2	542	TRUE	TRUE	CSVVFSTGELFF	TGCAGCGTTGTATTCAGCACCGGGGAGCTGTTTTTT	12485	20	CD4_C5_GPR183
NPC_SC_1811_Tumour_AACGTTGTCCAGAAGG	NPC_SC_1811_Tumour	TRA	TRAV8-2	None	TRAJ29	TRAC	675	TRUE	TRUE	CVVRGAGGNTPLVF	TGTGTTGTGAGAGGGGCGGGAGGAAACACACCTCTTGTCTTT	3691	6	CD4_C5_GPR183
NPC_SC_1816_Tumour_AACGTTGTCCTTAATC	NPC_SC_1816_Tumour	TRB	TRBV6-3	TRBD2	TRBJ2-1	TRBC2	590	TRUE	TRUE	CASSLLAGAYNEQFF	TGTGCCAGCAGTTTGTTGGCGGGAGCGTACAATGAGCAGTTCTTC	5859	17	CD8_C10_MKI67
NPC_SC_1816_Tumour_AACGTTGTCCTTAATC	NPC_SC_1816_Tumour	TRA	TRAV19	None	TRAJ46	TRAC	631	TRUE	TRUE	CALSEVFKSSGDKLTF	TGTGCTCTGAGTGAGGTTTTTAAAAGCAGCGGAGACAAGCTGACTTTT	1349	6	CD8_C10_MKI67
NPC_SC_1806_PBMC_AACGTTGTCGAACGGA	NPC_SC_1806_PBMC	TRB	TRBV5-1	TRBD2	TRBJ2-7	TRBC2	571	TRUE	TRUE	CASRLAGGSSYEQYF	TGCGCCAGCCGCCTAGCGGGAGGGAGCTCCTACGAGCAGTACTTC	6507	5	CD8_C4_KLRG1
NPC_SC_1806_PBMC_AACGTTGTCGAACGGA	NPC_SC_1806_PBMC	TRA	TRAV8-2	None	TRAJ39	TRAC	608	TRUE	TRUE	CVVSGTGNMLTF	TGTGTTGTGAGTGGGACAGGCAACATGCTCACCTTT	3415	2	CD8_C4_KLRG1
NPC_SC_1815_PBMC_AACGTTGTCGCACTCT	NPC_SC_1815_PBMC	TRA	TRAV21	None	TRAJ36	TRAC	580	TRUE	TRUE	CAVIQTGANNLFF	TGTGCTGTAATACAAACTGGGGCAAACAACCTCTTCTTT	7437	10	CD4_C2_IL7R
NPC_SC_1815_PBMC_AACGTTGTCGCACTCT	NPC_SC_1815_PBMC	TRB	TRBV6-5	TRBD1	TRBJ2-2	TRBC2	543	TRUE	TRUE	CASSYSTRVYTGELFF	TGTGCCAGCAGTTACTCGACCAGGGTTTACACCGGGGAGCTGTTTTTT	2060	4	CD4_C2_IL7R
NPC_SC_1815_PBMC_AACGTTGTCGGAGCAA	NPC_SC_1815_PBMC	TRB	TRBV20-1	None	TRBJ2-5	TRBC1	698	TRUE	TRUE	CSAEETTRETQYF	TGCAGTGCCGAGGAAACCACTCGGGAGACCCAGTACTTC	3426	6	CD4_C2_IL7R
NPC_SC_1815_PBMC_AACGTTGTCGGAGCAA	NPC_SC_1815_PBMC	TRA	TRAV8-3	None	TRAJ23	TRAC	692	TRUE	TRUE	CAVAGNNQGGKLIF	TGTGCTGTGGCGGGCAATAACCAGGGAGGAAAGCTTATCTTC	996	3	CD4_C2_IL7R
NPC_SC_1810_PBMC_AACGTTGTCGGTGTTA	NPC_SC_1810_PBMC	TRA	TRAV23DV6	None	TRAJ43	TRAC	753	TRUE	TRUE	CAASDNNNDMRF	TGTGCAGCATCTGACAATAACAATGACATGCGCTTT	2178	2	CD4_C2_IL7R
NPC_SC_1810_PBMC_AACGTTGTCGGTGTTA	NPC_SC_1810_PBMC	TRB	TRBV27	TRBD2	TRBJ1-1	TRBC1	491	TRUE	TRUE	CASSSSPGTHAGRAEAFF	TGTGCCAGCAGTTCGTCTCCCGGGACCCACGCGGGTCGGGCTGAAGCTTTCTTT	1091	2	CD4_C2_IL7R
NPC_SC_1808_PBMC_AACGTTGTCGTACGGC	NPC_SC_1808_PBMC	TRB	TRBV12-5	TRBD1	TRBJ1-1	TRBC1	689	TRUE	TRUE	CASGLVLQGEAFF	TGTGCTAGTGGTTTGGTACTACAGGGGGAAGCTTTCTTT	2439	5	CD4_C2_IL7R
NPC_SC_1808_PBMC_AACGTTGTCGTACGGC	NPC_SC_1808_PBMC	TRA	TRAV3	None	TRAJ32	TRAC	696	TRUE	TRUE	CAVRDMYGGATNKLIF	TGTGCTGTGAGAGACATGTATGGTGGTGCTACAAACAAGCTCATCTTT	3071	6	CD4_C2_IL7R
NPC_SC_1808_PBMC_AACGTTGTCTCTGTCG	NPC_SC_1808_PBMC	TRB	TRBV20-1	TRBD1	TRBJ1-5	TRBC1	566	TRUE	TRUE	CSASRGLNQPQHF	TGCAGTGCTAGCCGGGGCCTCAATCAGCCCCAGCATTTT	7354	17	CD4_C2_IL7R
NPC_SC_1808_PBMC_AACGTTGTCTCTGTCG	NPC_SC_1808_PBMC	TRA	TRAV21	None	TRAJ21	TRAC	517	TRUE	TRUE	CAVYLNFNKFYF	TGTGCTGTCTACTTGAACTTCAACAAATTTTACTTT	7580	15	CD4_C2_IL7R
NPC_SC_1815_Tumour_AACGTTGTCTGACCTC	NPC_SC_1815_Tumour	TRB	TRBV14	TRBD1	TRBJ1-1	TRBC1	977	TRUE	TRUE	CASSQGGTGAFF	TGTGCCAGCAGCCAAGGGGGGACCGGAGCTTTCTTT	1768	4	Th1_like_C2_TNF
NPC_SC_1815_Tumour_AACGTTGTCTGACCTC	NPC_SC_1815_Tumour	TRA	TRAV8-4	None	TRAJ22	TRAC	719	TRUE	TRUE	CAVSGTRSGSARQLTF	TGTGCTGTGAGTGGGACCCGTTCTGGTTCTGCAAGGCAACTGACCTTT	3319	9	Th1_like_C2_TNF
NPC_SC_1813_Tumour_AACGTTGTCTGCTTGC	NPC_SC_1813_Tumour	TRB	TRBV6-1	TRBD2	TRBJ2-5	TRBC2	588	TRUE	TRUE	CASSHSGGREETQYF	TGTGCCAGCAGTCATAGCGGGGGGAGAGAGGAGACCCAGTACTTC	12885	16	Treg_C4_TNFRSF4
NPC_SC_1813_Tumour_AACGTTGTCTGCTTGC	NPC_SC_1813_Tumour	TRA	TRAV3	None	TRAJ6	TRAC	721	TRUE	TRUE	CAVRDSASGGSYIPTF	TGTGCTGTGAGAGACTCTGCATCAGGAGGAAGCTACATACCTACATTT	2873	6	Treg_C4_TNFRSF4
NPC_SC_1808_Tumour_AACGTTGTCTGTCAAG	NPC_SC_1808_Tumour	TRA	TRAV27	None	TRAJ3	TRAC	563	TRUE	TRUE	CAVVYSSASKIIF	TGTGCAGTCGTATACAGCAGTGCTTCCAAGATAATCTTT	2105	7	CD8_C7_GZMK
NPC_SC_1808_Tumour_AACGTTGTCTGTCAAG	NPC_SC_1808_Tumour	TRB	TRBV14	None	TRBJ1-6	TRBC1	513	TRUE	TRUE	CASSQVMGYSPLHF	TGTGCCAGCAGCCAAGTGATGGGATATTCACCCCTCCACTTT	1968	11	CD8_C7_GZMK
NPC_SC_1802_Tumour_AACGTTGTCTTAGCCC	NPC_SC_1802_Tumour	TRB	TRBV5-4	TRBD2	TRBJ2-7	TRBC2	726	TRUE	TRUE	CASSPRGALGYEQYF	TGTGCCAGCAGCCCGCGAGGGGCTTTGGGCTACGAGCAGTACTTC	907	9	CD8_C11_PDCD1
NPC_SC_1802_Tumour_AACGTTGTCTTAGCCC	NPC_SC_1802_Tumour	TRA	TRAV1-2	None	TRAJ4	TRAC	528	TRUE	TRUE	CAVGLSGGYNKLIF	TGTGCTGTGGGGCTTTCTGGTGGCTACAATAAGCTGATTTTT	2225	11	CD8_C11_PDCD1
NPC_SC_1811_Tumour_AACGTTGTCTTGAGAC	NPC_SC_1811_Tumour	TRB	TRBV19	TRBD1	TRBJ2-7	TRBC2	675	TRUE	TRUE	CASRTGEYEQYF	TGTGCCAGTAGGACAGGGGAATACGAGCAGTACTTC	5454	10	CD8_C7_GZMK
NPC_SC_1811_Tumour_AACGTTGTCTTGAGAC	NPC_SC_1811_Tumour	TRA	TRAV17	None	TRAJ54	TRAC	589	TRUE	TRUE	CATTQTGGAQKLVF	TGTGCTACGACTCAGACGGGGGGAGCCCAGAAGCTGGTATTT	3100	7	CD8_C7_GZMK
NPC_SC_1813_Tumour_AACGTTGTCTTGTATC	NPC_SC_1813_Tumour	TRB	TRBV20-1	TRBD1	TRBJ1-5	TRBC1	701	TRUE	TRUE	CSARDRGANQPQHF	TGCAGTGCTAGGGACAGGGGGGCCAATCAGCCCCAGCATTTT	5582	11	Treg_C2_HSPA1A
NPC_SC_1813_Tumour_AACGTTGTCTTGTATC	NPC_SC_1813_Tumour	TRA	TRAV26-2	None	TRAJ47	TRAC	479	TRUE	TRUE	CILRDRYGNKLVF	TGCATCCTGAGAGACCGATATGGAAACAAGCTGGTCTTT	2608	3	Treg_C2_HSPA1A
NPC_SC_1811_PBMC_AACTCAGAGAAGCCCA	NPC_SC_1811_PBMC	TRB	TRBV11-3	None	TRBJ2-1	TRBC2	586	TRUE	TRUE	CASSFRNNEQFF	TGTGCCAGCAGCTTTAGGAACAATGAGCAGTTCTTC	2659	4	CD4_C2_IL7R
NPC_SC_1811_PBMC_AACTCAGAGAAGCCCA	NPC_SC_1811_PBMC	TRA	TRAV5	None	TRAJ34	TRAC	570	TRUE	TRUE	CAEKENTDKLIF	TGTGCAGAGAAGGAGAACACCGACAAGCTCATCTTT	2436	3	CD4_C2_IL7R
NPC_SC_1802_Tumour_AACTCAGAGAAGGTGA	NPC_SC_1802_Tumour	TRB	TRBV20-1	TRBD1	TRBJ2-7	TRBC1	660	TRUE	TRUE	CSAQGGTGFYEQYF	TGCAGTGCTCAGGGGGGGACAGGGTTTTACGAGCAGTACTTC	7670	61	Treg_C4_TNFRSF4
NPC_SC_1802_Tumour_AACTCAGAGAAGGTGA	NPC_SC_1802_Tumour	TRA	TRAV9-2	None	TRAJ54	TRAC	514	TRUE	TRUE	CALSVIQGAQKLVF	TGTGCTCTGAGCGTAATTCAGGGAGCCCAGAAGCTGGTATTT	2337	12	Treg_C4_TNFRSF4
NPC_SC_1805_PBMC_AACTCAGAGAGACGAA	NPC_SC_1805_PBMC	TRA	TRAV14DV4	None	TRAJ8	TRAC	613	TRUE	TRUE	CAMRLTGFQKLVF	TGTGCAATGAGGCTCACAGGCTTTCAGAAACTTGTATTT	13337	25	CD8_C1_LEF1
NPC_SC_1805_PBMC_AACTCAGAGAGACGAA	NPC_SC_1805_PBMC	TRB	TRBV20-1	TRBD2	TRBJ2-2	TRBC2	548	TRUE	TRUE	CSARTGLAGGPSTGELFF	TGCAGTGCTAGAACGGGACTAGCGGGAGGGCCTAGCACCGGGGAGCTGTTTTTT	6238	15	CD8_C1_LEF1
NPC_SC_1811_Tumour_AACTCAGAGAGATGAG	NPC_SC_1811_Tumour	TRB	TRBV24-1	TRBD1	TRBJ2-5	TRBC2	495	TRUE	TRUE	CATSDPGQGGWETQYF	TGTGCCACCAGTGATCCCGGACAGGGGGGTTGGGAGACCCAGTACTTC	2582	3	CD4_C4_CCR7
NPC_SC_1811_Tumour_AACTCAGAGAGATGAG	NPC_SC_1811_Tumour	TRA	TRAV14DV4	None	TRAJ52	TRAC	560	TRUE	TRUE	CAMRERTTGGTSYGKLTF	TGTGCAATGAGAGAGCGGACAACGGGTGGTACTAGCTATGGAAAGCTGACATTT	1520	3	CD4_C4_CCR7
NPC_SC_1808_Tumour_AACTCAGAGAGGGCTT	NPC_SC_1808_Tumour	TRB	TRBV2	TRBD1	TRBJ2-2	TRBC2	559	TRUE	TRUE	CASSEGDRAVGELFF	TGTGCCAGCAGTGAAGGGGACAGGGCGGTTGGGGAGCTGTTTTTT	1521	6	CD8_C7_GZMK
NPC_SC_1808_Tumour_AACTCAGAGAGGGCTT	NPC_SC_1808_Tumour	TRA	TRAV21	None	TRAJ47	TRAC	516	TRUE	TRUE	CAVRGYGNKLVF	TGTGCTGTGAGGGGATATGGAAACAAGCTGGTCTTT	2315	7	CD8_C7_GZMK
NPC_SC_1805_Tumour_AACTCAGAGATGTTAG	NPC_SC_1805_Tumour	TRB	TRBV10-3	TRBD2	TRBJ2-2	TRBC2	682	TRUE	TRUE	CAIKALRANTGELFF	TGTGCCATCAAGGCACTCCGCGCGAACACCGGGGAGCTGTTTTTT	19565	39	Th1_like_C1_CCR7
NPC_SC_1805_Tumour_AACTCAGAGATGTTAG	NPC_SC_1805_Tumour	TRA	TRAV19	None	TRAJ35	TRAC	568	TRUE	TRUE	CALSVGFGNVLHC	TGTGCTCTGAGCGTAGGCTTTGGGAATGTGCTGCATTGC	7195	11	Th1_like_C1_CCR7
NPC_SC_1802_PBMC_AACTCAGAGCAGACTG	NPC_SC_1802_PBMC	TRB	TRBV3-1	None	TRBJ1-5	TRBC1	729	TRUE	TRUE	CASSLTPYSNQPQHF	TGTGCCAGCAGCCTGACACCTTATAGCAATCAGCCCCAGCATTTT	4446	16	CD8_C3_KLRB1
NPC_SC_1802_PBMC_AACTCAGAGCAGACTG	NPC_SC_1802_PBMC	TRA	TRAV13-1	None	TRAJ48	TRAC	689	TRUE	TRUE	CAARLPNFGNEKLTF	TGTGCAGCAAGGCTGCCTAACTTTGGAAATGAGAAATTAACCTTT	2736	7	CD8_C3_KLRB1
NPC_SC_1807_PBMC_AACTCAGAGCATGGCA	NPC_SC_1807_PBMC	TRB	TRBV20-1	TRBD2	TRBJ2-7	TRBC2	622	TRUE	TRUE	CSATRTGTSGYEQYF	TGCAGTGCTACCCGCACCGGGACTAGCGGATACGAGCAGTACTTC	11899	20	CD4_C3_CD40LG
NPC_SC_1807_PBMC_AACTCAGAGCATGGCA	NPC_SC_1807_PBMC	TRA	TRAV12-3	None	TRAJ31	TRAC	557	TRUE	TRUE	CAMSATSARLMF	TGTGCAATGAGCGCGACGTCTGCCAGACTCATGTTT	3821	4	CD4_C3_CD40LG
NPC_SC_1810_PBMC_AACTCAGAGCTAACAA	NPC_SC_1810_PBMC	TRA	TRAV8-4	None	TRAJ47	TRAC	667	TRUE	TRUE	CAVSESGYGNKLVF	TGTGCTGTGAGTGAATCGGGATATGGAAACAAGCTGGTCTTT	2629	4	CD4_C2_IL7R
NPC_SC_1810_PBMC_AACTCAGAGCTAACAA	NPC_SC_1810_PBMC	TRB	TRBV29-1	TRBD1	TRBJ1-1	TRBC1	527	TRUE	TRUE	CSVGGVGAFF	TGCAGCGTTGGGGGGGTGGGGGCTTTCTTT	1622	4	CD4_C2_IL7R
NPC_SC_1802_Tumour_AACTCAGAGCTGAAAT	NPC_SC_1802_Tumour	TRB	TRBV27	TRBD2	TRBJ2-3	TRBC2	503	TRUE	TRUE	CASSLTSGRDTQYF	TGTGCCAGCAGTTTAACTAGCGGGAGGGATACGCAGTATTTT	356	4	Th1_like_C1_CCR7
NPC_SC_1802_Tumour_AACTCAGAGCTGAAAT	NPC_SC_1802_Tumour	TRA	TRAV22	None	TRAJ20	TRAC	596	TRUE	TRUE	CAVDDYKLSF	TGTGCTGTGGACGACTACAAGCTCAGCTTT	1206	6	Th1_like_C1_CCR7
NPC_SC_1811_PBMC_AACTCAGAGCTGGAAC	NPC_SC_1811_PBMC	TRB	TRBV14	TRBD2	TRBJ2-2	TRBC2	523	TRUE	TRUE	CASSQDEGLTGELFF	TGTGCCAGCAGCCAAGATGAGGGGCTCACCGGGGAGCTGTTTTTT	3426	6	CD8_C4_KLRG1
NPC_SC_1811_PBMC_AACTCAGAGCTGGAAC	NPC_SC_1811_PBMC	TRA	TRAV36DV7	None	TRAJ53	TRAC	608	TRUE	TRUE	CAVEVRGGSNYKLTF	TGTGCTGTGGAGGTCCGTGGAGGTAGCAACTATAAACTGACATTT	1586	2	CD8_C4_KLRG1
NPC_SC_1808_Tumour_AACTCAGAGGCTAGGT	NPC_SC_1808_Tumour	TRB	TRBV27	None	TRBJ2-3	TRBC2	697	TRUE	TRUE	CASSLWAARVDTQYF	TGTGCCAGCAGTTTATGGGCGGCCCGGGTGGATACGCAGTATTTT	989	6	CD8_C9_XCL1
NPC_SC_1808_Tumour_AACTCAGAGGCTAGGT	NPC_SC_1808_Tumour	TRA	TRAV4	None	TRAJ34	TRAC	541	TRUE	TRUE	CLVGDLSGNTDKLIF	TGCCTCGTGGGTGACCTCTCAGGCAACACCGACAAGCTCATCTTT	3160	10	CD8_C9_XCL1
NPC_SC_1802_PBMC_AACTCAGAGGGATCTG	NPC_SC_1802_PBMC	TRB	TRBV19	TRBD2	TRBJ1-2	TRBC1	844	TRUE	TRUE	CASSFGSWYGYTF	TGTGCCAGTAGCTTCGGCAGTTGGTATGGCTACACCTTC	1607	11	CD8_C5_CX3CR1
NPC_SC_1802_PBMC_AACTCAGAGGGATCTG	NPC_SC_1802_PBMC	TRA	TRAV17	None	TRAJ23	TRAC	581	TRUE	TRUE	CATENQGGKLIF	TGTGCTACGGAAAACCAGGGAGGAAAGCTTATCTTC	1764	5	CD8_C5_CX3CR1
NPC_SC_1802_Tumour_AACTCAGAGGTAGCTG	NPC_SC_1802_Tumour	TRA	TRAV36DV7	None	TRAJ54	TRAC	578	TRUE	TRUE	CAVAIIQGAQKLVF	TGTGCTGTGGCTATAATTCAGGGAGCCCAGAAGCTGGTATTT	1888	10	Treg_C2_HSPA1A
NPC_SC_1802_Tumour_AACTCAGAGGTAGCTG	NPC_SC_1802_Tumour	TRB	TRBV2	None	TRBJ1-2	TRBC1	683	TRUE	TRUE	CASSEAGYHYGYTF	TGTGCCAGCAGTGAAGCGGGTTATCACTATGGCTACACCTTC	1601	11	Treg_C2_HSPA1A
NPC_SC_1808_PBMC_AACTCAGAGTACCGGA	NPC_SC_1808_PBMC	TRB	TRBV5-1	TRBD2	TRBJ2-5	TRBC2	516	TRUE	TRUE	CASSTGTSGFQETQYF	TGCGCCAGCAGCACCGGGACTAGCGGGTTTCAAGAGACCCAGTACTTC	4704	13	CD8_C1_LEF1
NPC_SC_1808_PBMC_AACTCAGAGTACCGGA	NPC_SC_1808_PBMC	TRA	TRAV13-2	None	TRAJ39	TRAC	543	TRUE	TRUE	CAENNAGNMLTF	TGTGCAGAGAATAATGCAGGCAACATGCTCACCTTT	3409	6	CD8_C1_LEF1
NPC_SC_1808_PBMC_AACTCAGAGTAGATGT	NPC_SC_1808_PBMC	TRB	TRBV7-3	TRBD2	TRBJ2-1	TRBC2	513	TRUE	TRUE	CASGASRADEQFF	TGTGCCAGCGGGGCTAGCCGGGCGGATGAGCAGTTCTTC	4735	14	CD8_C4_KLRG1
NPC_SC_1808_PBMC_AACTCAGAGTAGATGT	NPC_SC_1808_PBMC	TRA	TRAV17	None	TRAJ31	TRAC	530	TRUE	TRUE	CATDDNARLMF	TGTGCTACGGACGATAATGCCAGACTCATGTTT	735	3	CD8_C4_KLRG1
NPC_SC_1811_PBMC_AACTCAGAGTAGCGGT	NPC_SC_1811_PBMC	TRB	TRBV10-2	TRBD1	TRBJ1-2	TRBC1	531	TRUE	TRUE	CASSVTVNYGYTF	TGCGCCAGCAGCGTGACAGTTAACTATGGCTACACCTTC	2948	5	CD4_C2_IL7R
NPC_SC_1811_PBMC_AACTCAGAGTAGCGGT	NPC_SC_1811_PBMC	TRA	TRAV8-4	None	TRAJ52	TRAC	650	TRUE	TRUE	CAVSGGGTSYGKLTF	TGTGCTGTGAGTGGGGGTGGTACTAGCTATGGAAAGCTGACATTT	2145	4	CD4_C2_IL7R
NPC_SC_1808_PBMC_AACTCAGAGTGGGATC	NPC_SC_1808_PBMC	TRB	TRBV5-1	TRBD2	TRBJ1-1	TRBC1	532	TRUE	TRUE	CASSLAAGGTEAFF	TGCGCCAGCAGCCTGGCGGCAGGAGGCACTGAAGCTTTCTTT	3740	12	CD4_C2_IL7R
NPC_SC_1808_PBMC_AACTCAGAGTGGGATC	NPC_SC_1808_PBMC	TRA	TRAV34	None	TRAJ37	TRAC	507	TRUE	TRUE	CGADSFSGNTGKLIF	TGTGGAGCAGACTCATTCTCTGGCAACACAGGCAAACTAATCTTT	1910	3	CD4_C2_IL7R
NPC_SC_1806_PBMC_AACTCAGAGTTAACGA	NPC_SC_1806_PBMC	TRB	TRBV7-9	TRBD2	TRBJ2-3	TRBC2	703	TRUE	TRUE	CASSTGTSERWADTQYF	TGTGCCAGCAGCACCGGGACTAGCGAACGATGGGCAGATACGCAGTATTTT	13417	9	CD8_C5_CX3CR1
NPC_SC_1806_PBMC_AACTCAGAGTTAACGA	NPC_SC_1806_PBMC	TRA	TRAV21	None	TRAJ43	TRAC	508	TRUE	TRUE	CAVMGDMRF	TGTGCTGTGATGGGTGACATGCGCTTT	2265	3	CD8_C5_CX3CR1
NPC_SC_1808_Tumour_AACTCAGAGTTTAGGA	NPC_SC_1808_Tumour	TRB	TRBV7-7	TRBD2	TRBJ2-3	TRBC2	544	TRUE	TRUE	CASSLGLGWTQYF	TGTGCCAGCAGCCTCGGACTAGGTTGGACGCAGTATTTT	3920	20	CD8_C9_XCL1
NPC_SC_1808_Tumour_AACTCAGAGTTTAGGA	NPC_SC_1808_Tumour	TRA	TRAV36DV7	None	TRAJ57	TRAC	482	TRUE	TRUE	CAVPSQGGSEKLVF	TGTGCTGTACCCTCTCAGGGCGGATCTGAAAAGCTGGTCTTT	303	2	CD8_C9_XCL1
NPC_SC_1805_PBMC_AACTCAGCAAACTGCT	NPC_SC_1805_PBMC	TRB	TRBV30	TRBD1	TRBJ1-6	TRBC1	761	TRUE	TRUE	CAWSVRILAGTYNSPLHF	TGTGCCTGGAGTGTACGAATATTGGCAGGGACCTATAATTCACCCCTCCACTTT	2650	6	CD8_C1_LEF1
NPC_SC_1805_PBMC_AACTCAGCAAACTGCT	NPC_SC_1805_PBMC	TRA	TRAV41	None	TRAJ32	TRAC	638	TRUE	TRUE	CAVKGSGATNKLIF	TGTGCTGTCAAGGGGAGTGGTGCTACAAACAAGCTCATCTTT	2410	4	CD8_C1_LEF1
NPC_SC_1810_PBMC_AACTCAGCAAGAGTCG	NPC_SC_1810_PBMC	TRA	TRAV23DV6	None	TRAJ28	TRAC	559	TRUE	TRUE	CAASQGSGAGSYQLTF	TGTGCAGCGAGTCAGGGGTCTGGGGCTGGGAGTTACCAACTCACTTTC	3087	3	CD4_C2_IL7R
NPC_SC_1810_PBMC_AACTCAGCAAGAGTCG	NPC_SC_1810_PBMC	TRB	TRBV13	TRBD1	TRBJ2-3	TRBC2	530	TRUE	TRUE	CASSLDAGSDTQYF	TGTGCCAGCAGCTTAGATGCAGGGTCGGATACGCAGTATTTT	3728	7	CD4_C2_IL7R
NPC_SC_1813_PBMC_AACTCAGCAAGCTGGA	NPC_SC_1813_PBMC	TRB	TRBV12-3	TRBD1	TRBJ2-7	TRBC2	554	TRUE	TRUE	CASSSRGVSHEQYF	TGTGCCAGCAGTTCCAGGGGTGTCTCCCACGAGCAGTACTTC	3543	6	CD4_C2_IL7R
NPC_SC_1813_PBMC_AACTCAGCAAGCTGGA	NPC_SC_1813_PBMC	TRA	TRAV8-4	None	TRAJ34	TRAC	699	TRUE	TRUE	CAVKGTDKLIF	TGTGCTGTGAAGGGCACCGACAAGCTCATCTTT	1139	2	CD4_C2_IL7R
NPC_SC_1815_Tumour_AACTCAGCAAGGTGTG	NPC_SC_1815_Tumour	TRB	TRBV5-1	None	TRBJ2-2	TRBC2	534	TRUE	TRUE	CASSLSVTGELFF	TGCGCCAGCAGCTTGTCGGTCACCGGGGAGCTGTTTTTT	3983	9	CD4_C5_GPR183
NPC_SC_1815_Tumour_AACTCAGCAAGGTGTG	NPC_SC_1815_Tumour	TRA	TRAV21	None	TRAJ32	TRAC	519	TRUE	TRUE	CAVLYGGATNKLIF	TGTGCTGTGCTTTATGGTGGTGCTACAAACAAGCTCATCTTT	1778	4	CD4_C5_GPR183
NPC_SC_1805_PBMC_AACTCAGCAAGTAATG	NPC_SC_1805_PBMC	TRB	TRBV7-2	None	TRBJ1-5	TRBC1	684	TRUE	TRUE	CASSWSSNQPQHF	TGTGCCAGCAGCTGGAGTAGCAATCAGCCCCAGCATTTT	11882	29	CD4_C2_IL7R
NPC_SC_1805_PBMC_AACTCAGCAAGTAATG	NPC_SC_1805_PBMC	TRA	TRAV29DV5	None	TRAJ44	TRAC	577	TRUE	TRUE	CAAKTGTASKLTF	TGTGCAGCAAAGACCGGCACTGCCAGTAAACTCACCTTT	4746	10	CD4_C2_IL7R
NPC_SC_1805_Tumour_AACTCAGCAAGTTAAG	NPC_SC_1805_Tumour	TRA	TRAV12-1	None	TRAJ27	TRAC	650	TRUE	TRUE	CVVTDTNAGKSTF	TGTGTGGTGACTGACACCAATGCAGGCAAATCAACCTTT	5843	8	Th1_like_C2_TNF
NPC_SC_1805_Tumour_AACTCAGCAAGTTAAG	NPC_SC_1805_Tumour	TRB	TRBV10-1	TRBD1	TRBJ2-1	TRBC2	511	TRUE	TRUE	CASSSQRTGARNEQFF	TGCGCCAGCAGTTCCCAACGGACAGGGGCAAGGAATGAGCAGTTCTTC	2204	4	Th1_like_C2_TNF
NPC_SC_1813_PBMC_AACTCAGCAAGTTCTG	NPC_SC_1813_PBMC	TRB	TRBV15	TRBD2	TRBJ2-5	TRBC2	502	TRUE	TRUE	CATSREIGGSSTQYF	TGTGCCACCAGCAGAGAGATAGGCGGGAGTTCGACCCAGTACTTC	4315	5	CD4_C2_IL7R
NPC_SC_1813_PBMC_AACTCAGCAAGTTCTG	NPC_SC_1813_PBMC	TRA	TRAV24	None	TRAJ15	TRAC	575	TRUE	TRUE	CASSVQAGTALIF	TGTGCCTCCTCCGTCCAGGCAGGAACTGCTCTGATCTTT	3524	4	CD4_C2_IL7R
NPC_SC_1816_Tumour_AACTCAGCAAGTTCTG	NPC_SC_1816_Tumour	TRB	TRBV30	TRBD2	TRBJ2-3	TRBC2	799	TRUE	TRUE	CAWRKGTSINTDTQYF	TGTGCCTGGAGAAAGGGGACTAGCATTAACACAGATACGCAGTATTTT	12802	39	Th1_like_C1_CCR7
NPC_SC_1816_Tumour_AACTCAGCAAGTTCTG	NPC_SC_1816_Tumour	TRA	TRAV8-4	None	TRAJ22	TRAC	697	TRUE	TRUE	CAVTHSGSARQLTF	TGTGCTGTGACCCATTCTGGTTCTGCAAGGCAACTGACCTTT	4070	12	Th1_like_C1_CCR7
NPC_SC_1816_PBMC_AACTCAGCAATCTACG	NPC_SC_1816_PBMC	TRB	TRBV5-6	None	TRBJ2-7	TRBC2	899	TRUE	TRUE	CASSLDLNSYEQYF	TGTGCCAGCAGCTTGGACCTGAACTCCTACGAGCAGTACTTC	14692	29	CD8_C2_TCF7
NPC_SC_1816_PBMC_AACTCAGCAATCTACG	NPC_SC_1816_PBMC	TRA	TRAV14DV4	None	TRAJ52	TRAC	655	TRUE	TRUE	CAMRDFLGGTSYGKLTF	TGTGCAATGAGAGATTTCCTTGGAGGTACTAGCTATGGAAAGCTGACATTT	6740	13	CD8_C2_TCF7
NPC_SC_1811_PBMC_AACTCAGCACCAACCG	NPC_SC_1811_PBMC	TRB	TRBV3-1	TRBD2	TRBJ2-6	TRBC2	507	TRUE	TRUE	CASSPSGGRPSGANVLTF	TGTGCCAGCAGCCCTAGTGGCGGGAGGCCCTCTGGGGCCAACGTCCTGACTTTC	2812	3	CD8_C3_KLRB1
NPC_SC_1811_PBMC_AACTCAGCACCAACCG	NPC_SC_1811_PBMC	TRA	TRAV27	None	TRAJ28	TRAC	541	TRUE	TRUE	CAGTYSGAGSYQLTF	TGTGCAGGCACATACTCTGGGGCTGGGAGTTACCAACTCACTTTC	5377	5	CD8_C3_KLRB1
NPC_SC_1810_Tumour_AACTCAGCACCACCAG	NPC_SC_1810_Tumour	TRB	TRBV20-1	TRBD1	TRBJ2-4	TRBC2	544	TRUE	TRUE	CSAERDWGAKNIQYF	TGCAGTGCTGAAAGGGACTGGGGAGCCAAAAACATTCAGTACTTC	7712	9	CD4_C4_CCR7
NPC_SC_1810_Tumour_AACTCAGCACCACCAG	NPC_SC_1810_Tumour	TRA	TRAV29DV5	None	TRAJ3	TRAC	522	TRUE	TRUE	CAASSRYSSASKIIF	TGTGCAGCAAGCTCGAGGTACAGCAGTGCTTCCAAGATAATCTTT	5471	5	CD4_C4_CCR7
NPC_SC_1805_PBMC_AACTCAGCACTTACGA	NPC_SC_1805_PBMC	TRB	TRBV2	TRBD2	TRBJ2-5	TRBC2	552	TRUE	TRUE	CASSGGAGGGETQYF	TGTGCCAGCAGTGGAGGCGCGGGGGGAGGAGAGACCCAGTACTTC	6053	17	CD8_C5_CX3CR1
NPC_SC_1805_PBMC_AACTCAGCACTTACGA	NPC_SC_1805_PBMC	TRA	TRAV14DV4	None	TRAJ30	TRAC	565	TRUE	TRUE	CAMREGGGRDDKIIF	TGTGCAATGAGAGAGGGCGGAGGCAGAGATGACAAGATCATCTTT	2467	4	CD8_C5_CX3CR1
NPC_SC_1806_Tumour_AACTCAGCAGCCAATT	NPC_SC_1806_Tumour	TRA	TRAV12-2	None	TRAJ9	TRAC	550	TRUE	TRUE	CAVYTGGFKTIF	TGTGCCGTGTATACTGGAGGCTTCAAAACTATCTTT	2993	3	CD8_C11_PDCD1
NPC_SC_1806_Tumour_AACTCAGCAGCCAATT	NPC_SC_1806_Tumour	TRB	TRBV27	TRBD2	TRBJ2-5	TRBC2	523	TRUE	TRUE	CASSLDEGGKTQYF	TGTGCCAGCAGTTTAGATGAGGGAGGGAAGACCCAGTACTTC	1418	3	CD8_C11_PDCD1
NPC_SC_1813_PBMC_AACTCAGCAGCTTAAC	NPC_SC_1813_PBMC	TRB	TRBV7-9	TRBD2	TRBJ1-4	TRBC1	501	TRUE	TRUE	CASSLGTASVKLFF	TGTGCCAGCAGCCTGGGGACCGCGTCCGTTAAACTGTTTTTT	2308	4	CD8_C1_LEF1
NPC_SC_1813_PBMC_AACTCAGCAGCTTAAC	NPC_SC_1813_PBMC	TRA	TRAV9-2	None	TRAJ53	TRAC	505	TRUE	TRUE	CALSDLDSGGSNYKLTF	TGTGCTCTGAGTGATCTCGATAGTGGAGGTAGCAACTATAAACTGACATTT	1710	3	CD8_C1_LEF1
NPC_SC_1808_PBMC_AACTCAGCAGTCAGCC	NPC_SC_1808_PBMC	TRB	TRBV19	TRBD2	TRBJ2-1	TRBC2	681	TRUE	TRUE	CASSPSGSSYNEQFF	TGTGCCAGTAGTCCTAGCGGGAGCTCCTACAATGAGCAGTTCTTC	3595	12	CD8_C1_LEF1
NPC_SC_1808_PBMC_AACTCAGCAGTCAGCC	NPC_SC_1808_PBMC	TRA	TRAV25	None	TRAJ27	TRAC	541	TRUE	TRUE	CAAALNTNAGKSTF	TGTGCAGCTGCACTTAACACCAATGCAGGCAAATCAACCTTT	1878	4	CD8_C1_LEF1
NPC_SC_1807_PBMC_AACTCAGCATACTACG	NPC_SC_1807_PBMC	TRB	TRBV28	TRBD2	TRBJ2-2	TRBC2	511	TRUE	TRUE	CASRRLAAGELFF	TGTGCCAGCAGAAGACTAGCTGCCGGGGAGCTGTTTTTT	3174	6	CD4_C1_LEF1
NPC_SC_1807_PBMC_AACTCAGCATACTACG	NPC_SC_1807_PBMC	TRA	TRAV36DV7	None	TRAJ39	TRAC	595	TRUE	TRUE	CAVEEGAGNMLTF	TGTGCTGTGGAGGAAGGGGCAGGCAACATGCTCACCTTT	2008	3	CD4_C1_LEF1
NPC_SC_1813_Tumour_AACTCAGCATCTATGG	NPC_SC_1813_Tumour	TRA	TRAV36DV7	None	TRAJ52	TRAC	555	TRUE	TRUE	CAVEDAGGTSYGKLTF	TGTGCTGTGGAGGATGCTGGTGGTACTAGCTATGGAAAGCTGACATTT	797	2	Treg_C4_TNFRSF4
NPC_SC_1813_Tumour_AACTCAGCATCTATGG	NPC_SC_1813_Tumour	TRB	TRBV7-8	TRBD2	TRBJ2-7	TRBC2	574	TRUE	TRUE	CASSYGLAASYEQYF	TGTGCCAGCAGCTATGGACTAGCGGCCTCCTACGAGCAGTACTTC	10530	15	Treg_C4_TNFRSF4
NPC_SC_1807_Tumour_AACTCAGCATGGTAGG	NPC_SC_1807_Tumour	TRB	TRBV5-6	TRBD2	TRBJ2-3	TRBC2	766	TRUE	TRUE	CASTLGLAATDTQYF	TGTGCCAGCACCCTGGGACTAGCGGCCACAGATACGCAGTATTTT	3414	14	CD4_C4_CCR7
NPC_SC_1807_Tumour_AACTCAGCATGGTAGG	NPC_SC_1807_Tumour	TRA	TRAV21	None	TRAJ17	TRAC	516	TRUE	TRUE	CAVPKAAGNKLTF	TGTGCTGTACCCAAAGCTGCAGGCAACAAGCTAACTTTT	2928	7	CD4_C4_CCR7
NPC_SC_1802_Tumour_AACTCAGCATTCCTCG	NPC_SC_1802_Tumour	TRB	TRBV24-1	TRBD1	TRBJ1-1	TRBC1	604	TRUE	TRUE	CATRDRNTEAFF	TGTGCCACCCGGGACAGGAACACTGAAGCTTTCTTT	802	7	CD8_C11_PDCD1
NPC_SC_1802_Tumour_AACTCAGCATTCCTCG	NPC_SC_1802_Tumour	TRA	TRAV13-2	None	TRAJ37	TRAC	580	TRUE	TRUE	CAENFVGSSNTGKLIF	TGTGCAGAGAATTTCGTTGGGTCTAGCAACACAGGCAAACTAATCTTT	1890	10	CD8_C11_PDCD1
NPC_SC_1808_Tumour_AACTCAGCATTTCAGG	NPC_SC_1808_Tumour	TRB	TRBV7-7	TRBD2	TRBJ2-3	TRBC2	572	TRUE	TRUE	CASSLGLGWTQYF	TGTGCCAGCAGCCTCGGACTAGGTTGGACGCAGTATTTT	3729	20	CD8_C7_GZMK
NPC_SC_1808_Tumour_AACTCAGCATTTCAGG	NPC_SC_1808_Tumour	TRA	TRAV36DV7	None	TRAJ57	TRAC	461	TRUE	TRUE	CAVPSQGGSEKLVF	TGTGCTGTACCCTCTCAGGGCGGATCTGAAAAGCTGGTCTTT	1005	3	CD8_C7_GZMK
NPC_SC_1811_PBMC_AACTCAGGTAAATGTG	NPC_SC_1811_PBMC	TRB	TRBV6-5	None	TRBJ2-2	TRBC2	534	TRUE	TRUE	CASSPFTGELFF	TGTGCCAGCAGTCCGTTCACCGGGGAGCTGTTTTTT	6276	7	CD8_C4_KLRG1
NPC_SC_1811_PBMC_AACTCAGGTAAATGTG	NPC_SC_1811_PBMC	TRA	TRAV19	None	TRAJ20	TRAC	558	TRUE	TRUE	CALSENDYKLSF	TGTGCTCTGAGTGAAAACGACTACAAGCTCAGCTTT	428	2	CD8_C4_KLRG1
NPC_SC_1806_PBMC_AACTCAGGTAATCACC	NPC_SC_1806_PBMC	TRB	TRBV28	None	TRBJ2-2	TRBC2	480	TRUE	TRUE	CASKTENTGELFF	TGTGCCTCCAAAACGGAGAACACCGGGGAGCTGTTTTTT	2017	2	CD4_C1_LEF1
NPC_SC_1806_PBMC_AACTCAGGTAATCACC	NPC_SC_1806_PBMC	TRA	TRAV12-2	None	TRAJ30	TRAC	465	TRUE	TRUE	CAVNRDDKIIF	TGTGCCGTGAACAGAGATGACAAGATCATCTTT	4781	2	CD4_C1_LEF1
NPC_SC_1808_Tumour_AACTCAGGTACGCACC	NPC_SC_1808_Tumour	TRB	TRBV20-1	TRBD2	TRBJ2-1	TRBC2	585	TRUE	TRUE	CSARQGVASGRASYNEQFF	TGCAGTGCTAGGCAAGGGGTGGCTAGCGGGAGGGCATCCTACAATGAGCAGTTCTTC	3463	19	Th1_like_C1_CCR7
NPC_SC_1808_Tumour_AACTCAGGTACGCACC	NPC_SC_1808_Tumour	TRA	TRAV12-1	None	TRAJ37	TRAC	614	TRUE	TRUE	CVVRLGSGNTGKLIF	TGTGTGGTCCGACTTGGCTCTGGCAACACAGGCAAACTAATCTTT	1058	5	Th1_like_C1_CCR7
NPC_SC_1807_PBMC_AACTCAGGTAGCTGCC	NPC_SC_1807_PBMC	TRB	TRBV6-3	TRBD1	TRBJ1-1	TRBC1	571	TRUE	TRUE	CASTQGNTEAFF	TGTGCCAGCACCCAGGGGAACACTGAAGCTTTCTTT	5301	8	CD8_C1_LEF1
NPC_SC_1807_PBMC_AACTCAGGTAGCTGCC	NPC_SC_1807_PBMC	TRA	TRAV29DV5	None	TRAJ9	TRAC	576	TRUE	TRUE	CAASVAGGFKTIF	TGTGCAGCAAGCGTTGCTGGAGGCTTCAAAACTATCTTT	4972	7	CD8_C1_LEF1
NPC_SC_1807_Tumour_AACTCAGGTAGCTTGT	NPC_SC_1807_Tumour	TRB	TRBV3-1	TRBD1	TRBJ2-7	TRBC2	500	TRUE	TRUE	CASSQEWDRGGAYEQYF	TGTGCCAGCAGCCAGGAGTGGGACAGGGGGGGTGCCTACGAGCAGTACTTC	575	2	CD8_C7_GZMK
NPC_SC_1807_Tumour_AACTCAGGTAGCTTGT	NPC_SC_1807_Tumour	TRA	TRAV5	None	TRAJ18	TRAC	595	TRUE	TRUE	CAEEGPADRGSTLGRLYF	TGTGCAGAGGAGGGGCCAGCCGACAGAGGCTCAACCCTGGGGAGGCTATACTTT	863	2	CD8_C7_GZMK
NPC_SC_1802_PBMC_AACTCAGGTATATGGA	NPC_SC_1802_PBMC	TRA	TRAV29DV5	None	TRAJ39	TRAC	588	TRUE	TRUE	CAASGAGNMLTF	TGTGCAGCAAGCGGAGCAGGCAACATGCTCACCTTT	3111	10	CD8_C4_KLRG1
NPC_SC_1802_PBMC_AACTCAGGTATATGGA	NPC_SC_1802_PBMC	TRB	TRBV12-4	TRBD1	TRBJ2-7	TRBC2	516	TRUE	TRUE	CASSGQGPHSSYEQYF	TGTGCCAGCAGTGGACAGGGGCCACATAGCTCCTACGAGCAGTACTTC	4965	25	CD8_C4_KLRG1
NPC_SC_1807_PBMC_AACTCAGGTATTCTCT	NPC_SC_1807_PBMC	TRB	TRBV14	TRBD1	TRBJ2-7	TRBC1	706	TRUE	TRUE	CASSQDRVEQYF	TGTGCCAGCAGCCAGGACAGGGTCGAGCAGTACTTC	5758	10	CD8_C5_CX3CR1
NPC_SC_1807_PBMC_AACTCAGGTATTCTCT	NPC_SC_1807_PBMC	TRA	TRAV8-6	None	TRAJ34	TRAC	646	TRUE	TRUE	CAVSPRGNTDKLIF	TGTGCTGTGAGTCCCCGGGGAAACACCGACAAGCTCATCTTT	1868	4	CD8_C5_CX3CR1
NPC_SC_1816_PBMC_AACTCAGGTCAACTGT	NPC_SC_1816_PBMC	TRB	TRBV5-1	TRBD1	TRBJ2-1	TRBC2	693	TRUE	TRUE	CASSFEQGARSNEQFF	TGCGCCAGCAGCTTCGAACAGGGGGCGCGGTCAAATGAGCAGTTCTTC	6273	12	CD8_C5_CX3CR1
NPC_SC_1816_PBMC_AACTCAGGTCAACTGT	NPC_SC_1816_PBMC	TRA	TRAV19	None	TRAJ22	TRAC	575	TRUE	TRUE	CALSDTDSGSARQLTF	TGTGCTCTGAGTGACACTGACTCTGGTTCTGCAAGGCAACTGACCTTT	1292	2	CD8_C5_CX3CR1
NPC_SC_1802_PBMC_AACTCAGGTCAGTGGA	NPC_SC_1802_PBMC	TRB	TRBV25-1	None	TRBJ2-2	TRBC2	703	TRUE	TRUE	CASSDSGGELFF	TGTGCCAGCAGTGATTCTGGTGGGGAGCTGTTTTTT	2154	9	CD8_C5_CX3CR1
NPC_SC_1802_PBMC_AACTCAGGTCAGTGGA	NPC_SC_1802_PBMC	TRA	TRAV8-3	None	TRAJ9	TRAC	681	TRUE	TRUE	CAVGTGGGFKTIF	TGTGCTGTGGGTACCGGTGGAGGCTTCAAAACTATCTTT	1818	8	CD8_C5_CX3CR1
NPC_SC_1805_PBMC_AACTCAGGTCATTAGC	NPC_SC_1805_PBMC	TRA	TRAV35	None	TRAJ49	TRAC	508	TRUE	TRUE	CAGQRGTGNQFYF	TGTGCTGGGCAGCGGGGGACCGGTAACCAGTTCTATTTT	152	2	CD8_C1_LEF1
NPC_SC_1805_PBMC_AACTCAGGTCATTAGC	NPC_SC_1805_PBMC	TRB	TRBV6-1	None	TRBJ2-2	TRBC2	742	TRUE	TRUE	CAGRAANTGELFF	TGTGCCGGGAGGGCAGCGAACACCGGGGAGCTGTTTTTT	8109	18	CD8_C1_LEF1
NPC_SC_1816_PBMC_AACTCAGGTCCGAAGA	NPC_SC_1816_PBMC	TRA	TRAV26-1	None	TRAJ28	TRAC	665	TRUE	TRUE	CIVSLRYSGAGSYQLTF	TGCATCGTCAGTCTGCGATACTCTGGGGCTGGGAGTTACCAACTCACTTTC	1183	2	CD4_C2_IL7R
NPC_SC_1816_PBMC_AACTCAGGTCCGAAGA	NPC_SC_1816_PBMC	TRB	TRBV7-9	TRBD2	TRBJ2-5	TRBC2	573	TRUE	TRUE	CASSLGLADQQETQYF	TGTGCCAGCAGCTTAGGACTAGCGGATCAACAAGAGACCCAGTACTTC	10962	23	CD4_C2_IL7R
NPC_SC_1813_Tumour_AACTCAGGTCTCTCGT	NPC_SC_1813_Tumour	TRB	TRBV3-1	TRBD1	TRBJ2-4	TRBC2	502	TRUE	TRUE	CASSQAGASLGHF	TGTGCCAGCAGCCAAGCAGGGGCTTCACTGGGGCACTTC	3479	4	Treg_C4_TNFRSF4
NPC_SC_1813_Tumour_AACTCAGGTCTCTCGT	NPC_SC_1813_Tumour	TRA	TRAV23DV6	None	TRAJ49	TRAC	566	TRUE	TRUE	CAASVAGNQFYF	TGTGCAGCAAGCGTAGCCGGTAACCAGTTCTATTTT	5090	5	Treg_C4_TNFRSF4
NPC_SC_1810_PBMC_AACTCAGGTCTCTTAT	NPC_SC_1810_PBMC	TRB	TRBV9	TRBD1	TRBJ1-2	TRBC1	500	TRUE	TRUE	CASSIWDRENNGYTF	TGTGCCAGCAGCATCTGGGACAGGGAGAATAATGGCTACACCTTC	2203	4	CD8_C1_LEF1
NPC_SC_1810_PBMC_AACTCAGGTCTCTTAT	NPC_SC_1810_PBMC	TRA	TRAV12-2	None	TRAJ31	TRAC	540	TRUE	TRUE	CAVKDARLMF	TGTGCCGTGAAGGATGCCAGACTCATGTTT	2001	2	CD8_C1_LEF1
NPC_SC_1808_PBMC_AACTCAGGTGTGGCTC	NPC_SC_1808_PBMC	TRA	TRAV25	None	TRAJ21	TRAC	588	TRUE	TRUE	CAGLNFNKFYF	TGTGCAGGGCTCAACTTCAACAAATTTTACTTT	2759	5	CD4_C2_IL7R
NPC_SC_1808_PBMC_AACTCAGGTGTGGCTC	NPC_SC_1808_PBMC	TRB	TRBV2	TRBD1	TRBJ1-5	TRBC1	511	TRUE	TRUE	CASSRTGSGSQPQHF	TGTGCCAGCAGCAGAACAGGGTCAGGGAGTCAGCCCCAGCATTTT	1309	4	CD4_C2_IL7R
NPC_SC_1802_PBMC_AACTCAGGTGTTGGGA	NPC_SC_1802_PBMC	TRB	TRBV11-3	None	TRBJ1-5	TRBC1	730	TRUE	TRUE	CASSLSVNQPQHF	TGTGCCAGCAGCTTAAGTGTCAATCAGCCCCAGCATTTT	2843	13	CD4_C1_LEF1
NPC_SC_1802_PBMC_AACTCAGGTGTTGGGA	NPC_SC_1802_PBMC	TRA	TRAV36DV7	None	TRAJ58	TRAC	478	TRUE	TRUE	CAVESGSRLTF	TGTGCTGTGGAAAGTGGCTCTAGGTTGACCTTT	972	2	CD4_C1_LEF1
NPC_SC_1805_PBMC_AACTCAGGTTAAGTAG	NPC_SC_1805_PBMC	TRA	TRAV14DV4	None	TRAJ30	TRAC	839	TRUE	TRUE	CAMREGGGRDDKIIF	TGTGCAATGAGAGAGGGCGGAGGCAGAGATGACAAGATCATCTTT	10067	22	CD8_C5_CX3CR1
NPC_SC_1805_PBMC_AACTCAGGTTAAGTAG	NPC_SC_1805_PBMC	TRB	TRBV2	TRBD2	TRBJ2-5	TRBC2	735	TRUE	TRUE	CASSGGAGGGETQYF	TGTGCCAGCAGTGGAGGCGCGGGGGGAGGAGAGACCCAGTACTTC	8449	23	CD8_C5_CX3CR1
NPC_SC_1815_PBMC_AACTCAGGTTATTCTC	NPC_SC_1815_PBMC	TRA	TRAV26-1	None	TRAJ47	TRAC	543	TRUE	TRUE	CIVRVRYGNKLVF	TGCATCGTCAGAGTCCGATATGGAAACAAGCTGGTCTTT	1362	2	CD4_C1_LEF1
NPC_SC_1815_PBMC_AACTCAGGTTATTCTC	NPC_SC_1815_PBMC	TRB	TRBV20-1	TRBD2	TRBJ2-5	TRBC2	567	TRUE	TRUE	CSALAGGVGTQYF	TGCAGTGCTCTGGCGGGTGGGGTGGGGACCCAGTACTTC	6946	15	CD4_C1_LEF1
NPC_SC_1813_PBMC_AACTCAGGTTCACGGC	NPC_SC_1813_PBMC	TRA	TRAV26-1	None	TRAJ53	TRAC	517	TRUE	TRUE	CIHGGSNYKLTF	TGCATCCACGGAGGTAGCAACTATAAACTGACATTT	1813	2	CD4_C2_IL7R
NPC_SC_1813_PBMC_AACTCAGGTTCACGGC	NPC_SC_1813_PBMC	TRB	TRBV6-5	TRBD2	TRBJ2-1	TRBC2	581	TRUE	TRUE	CASSYRTSGGISSYNEQFF	TGTGCCAGCAGTTACCGGACTAGCGGGGGGATTAGCTCCTACAATGAGCAGTTCTTC	2034	6	CD4_C2_IL7R
NPC_SC_1808_Tumour_AACTCAGGTTTAGCTG	NPC_SC_1808_Tumour	TRB	TRBV11-2	TRBD1	TRBJ2-2	TRBC2	689	TRUE	TRUE	CASRLVRGAGELFF	TGTGCCAGCAGACTAGTTAGGGGGGCCGGGGAGCTGTTTTTT	2960	27	CD8_C7_GZMK
NPC_SC_1808_Tumour_AACTCAGGTTTAGCTG	NPC_SC_1808_Tumour	TRA	TRAV35	None	TRAJ42	TRAC	489	TRUE	TRUE	CAGQLSRGSQGNLIF	TGTGCTGGGCAGCTCTCCCGAGGAAGCCAAGGAAATCTCATCTTT	420	3	CD8_C7_GZMK
NPC_SC_1815_PBMC_AACTCAGTCAAGCCTA	NPC_SC_1815_PBMC	TRB	TRBV28	None	TRBJ1-5	TRBC1	748	TRUE	TRUE	CASSFGDGNQPQHF	TGTGCCAGCAGTTTTGGGGATGGCAATCAGCCCCAGCATTTT	15970	28	CD4_C3_CD40LG
NPC_SC_1815_PBMC_AACTCAGTCAAGCCTA	NPC_SC_1815_PBMC	TRA	TRAV3	None	TRAJ9	TRAC	800	TRUE	TRUE	CAVREMAGGFKTIF	TGTGCTGTGAGAGAGATGGCTGGAGGCTTCAAAACTATCTTT	2542	9	CD4_C3_CD40LG
NPC_SC_1802_Tumour_AACTCAGTCAAGGTAA	NPC_SC_1802_Tumour	TRA	TRAV8-6	None	TRAJ42	TRAC	665	TRUE	TRUE	CAVSERGSQGNLIF	TGTGCTGTGAGTGAGAGAGGAAGCCAAGGAAATCTCATCTTT	323	2	CD8_C11_PDCD1
NPC_SC_1802_Tumour_AACTCAGTCAAGGTAA	NPC_SC_1802_Tumour	TRB	TRBV5-1	None	TRBJ2-5	TRBC2	557	TRUE	TRUE	CASSLAPSALYQETQYF	TGCGCCAGCAGCTTGGCGCCCTCGGCCCTGTACCAAGAGACCCAGTACTTC	1379	11	CD8_C11_PDCD1
NPC_SC_1808_PBMC_AACTCAGTCACGGTTA	NPC_SC_1808_PBMC	TRA	TRAV29DV5	None	TRAJ49	TRAC	599	TRUE	TRUE	CAASPNTGNQFYF	TGTGCAGCAAGCCCGAACACCGGTAACCAGTTCTATTTT	2471	8	CD8_C1_LEF1
NPC_SC_1808_PBMC_AACTCAGTCACGGTTA	NPC_SC_1808_PBMC	TRB	TRBV5-4	TRBD1	TRBJ1-6	TRBC1	700	TRUE	TRUE	CASSRETGYRSPLHF	TGTGCCAGCAGTCGAGAGACAGGGTATCGCTCACCCCTCCACTTT	1546	5	CD8_C1_LEF1
NPC_SC_1815_PBMC_AACTCAGTCAGCGATT	NPC_SC_1815_PBMC	TRB	TRBV10-3	TRBD1	TRBJ1-5	TRBC1	521	TRUE	TRUE	CAISFDGGNQPQHF	TGTGCCATCAGCTTCGACGGGGGCAATCAGCCCCAGCATTTT	3504	7	CD8_C5_CX3CR1
NPC_SC_1815_PBMC_AACTCAGTCAGCGATT	NPC_SC_1815_PBMC	TRA	TRAV13-1	None	TRAJ38	TRAC	525	TRUE	TRUE	CAAKQGAGNNRKLIW	TGTGCAGCAAAACAAGGGGCTGGCAACAACCGTAAGCTGATTTGG	2364	4	CD8_C5_CX3CR1
NPC_SC_1807_Tumour_AACTCAGTCAGCTGGC	NPC_SC_1807_Tumour	TRB	TRBV7-2	TRBD1	TRBJ1-2	TRBC1	531	TRUE	TRUE	CASSRGPALGYTF	TGTGCCAGCAGTAGGGGACCGGCGCTAGGCTACACCTTC	3785	11	Treg_C2_HSPA1A
NPC_SC_1807_Tumour_AACTCAGTCAGCTGGC	NPC_SC_1807_Tumour	TRA	TRAV8-1	None	TRAJ33	TRAC	709	TRUE	TRUE	CAVNKNSNYQLIW	TGTGCCGTGAATAAGAATAGCAACTATCAGTTAATCTGG	375	2	Treg_C2_HSPA1A
NPC_SC_1802_PBMC_AACTCAGTCAGTCAGT	NPC_SC_1802_PBMC	TRB	TRBV4-2	None	TRBJ1-1	TRBC1	487	TRUE	TRUE	CASSQDRQTNTEAFF	TGTGCCAGCAGCCAAGACCGGCAAACGAACACTGAAGCTTTCTTT	5253	18	CD4_C1_LEF1
NPC_SC_1802_PBMC_AACTCAGTCAGTCAGT	NPC_SC_1802_PBMC	TRA	TRAV17	None	TRAJ22	TRAC	526	TRUE	TRUE	CATVSGSSGSARQLTF	TGTGCTACGGTCTCAGGATCTTCTGGTTCTGCAAGGCAACTGACCTTT	1776	5	CD4_C1_LEF1
NPC_SC_1811_Tumour_AACTCAGTCATAACCG	NPC_SC_1811_Tumour	TRB	TRBV5-1	TRBD2	TRBJ2-3	TRBC2	640	TRUE	TRUE	CASSLRGPDTQYF	TGCGCCAGCAGCTTACGGGGACCCGATACGCAGTATTTT	5621	13	Th1_like_C1_CCR7
NPC_SC_1811_Tumour_AACTCAGTCATAACCG	NPC_SC_1811_Tumour	TRA	TRAV29DV5	None	TRAJ10	TRAC	580	TRUE	TRUE	CAAGVTGGGNKLTF	TGTGCAGCAGGGGTCACGGGAGGAGGAAACAAACTCACCTTT	4309	6	Th1_like_C1_CCR7
NPC_SC_1811_PBMC_AACTCAGTCATGTCCC	NPC_SC_1811_PBMC	TRB	TRBV7-3	TRBD2	TRBJ2-2	TRBC1	579	TRUE	TRUE	CASSARLAGTGELFF	TGTGCCAGCAGCGCCCGACTAGCTGGGACCGGGGAGCTGTTTTTT	2784	4	CD4_C1_LEF1
NPC_SC_1811_PBMC_AACTCAGTCATGTCCC	NPC_SC_1811_PBMC	TRA	TRAV38-2DV8	None	TRAJ40	TRAC	518	TRUE	TRUE	CAYRSRTSGTYKYIF	TGTGCTTATAGGAGCCGTACCTCAGGAACCTACAAATACATCTTT	1290	2	CD4_C1_LEF1
NPC_SC_1807_PBMC_AACTCAGTCCACGACG	NPC_SC_1807_PBMC	TRB	TRBV19	TRBD1	TRBJ2-5	TRBC1	820	TRUE	TRUE	CASSSRTGRLSETQYF	TGTGCCAGTAGTTCTCGGACAGGGAGGCTGTCAGAGACCCAGTACTTC	2240	5	CD8_C3_KLRB1
NPC_SC_1807_PBMC_AACTCAGTCCACGACG	NPC_SC_1807_PBMC	TRA	TRAV17	None	TRAJ24	TRAC	569	TRUE	TRUE	CATADSWGKLQF	TGTGCTACGGCCGACAGCTGGGGGAAATTGCAGTTT	2772	4	CD8_C3_KLRB1
NPC_SC_1802_Tumour_AACTCAGTCCGTAGTA	NPC_SC_1802_Tumour	TRA	TRAV29DV5	None	TRAJ41	TRAC	763	TRUE	TRUE	CAASSNSGYALNF	TGTGCAGCAAGCTCAAATTCCGGGTATGCACTCAACTTC	961	6	Treg_C4_TNFRSF4
NPC_SC_1802_Tumour_AACTCAGTCCGTAGTA	NPC_SC_1802_Tumour	TRB	TRBV10-3	TRBD1	TRBJ2-1	TRBC2	700	TRUE	TRUE	CATSSAGQVSHEQFF	TGTGCCACCTCCTCCGCGGGACAGGTATCTCATGAGCAGTTCTTC	1432	12	Treg_C4_TNFRSF4
NPC_SC_1811_PBMC_AACTCAGTCGCCAGCA	NPC_SC_1811_PBMC	TRB	TRBV6-3	TRBD2	TRBJ2-1	TRBC2	515	TRUE	TRUE	CASSYGTSGMGEQFF	TGTGCCAGCAGTTACGGGACTAGCGGGATGGGGGAGCAGTTCTTC	2139	3	CD4_C3_CD40LG
NPC_SC_1811_PBMC_AACTCAGTCGCCAGCA	NPC_SC_1811_PBMC	TRA	TRAV8-6	None	TRAJ9	TRAC	638	TRUE	TRUE	CAVSDDTGGFKTIF	TGTGCTGTGAGTGATGATACTGGAGGCTTCAAAACTATCTTT	3581	5	CD4_C3_CD40LG
NPC_SC_1811_Tumour_AACTCAGTCGCGCCAA	NPC_SC_1811_Tumour	TRB	TRBV6-1	TRBD2	TRBJ2-2	TRBC1	724	TRUE	TRUE	CASHTSGRVSGELFF	TGTGCCAGCCATACTAGCGGGAGGGTGAGCGGGGAGCTGTTTTTT	9703	17	Treg_C3_MKI67
NPC_SC_1811_Tumour_AACTCAGTCGCGCCAA	NPC_SC_1811_Tumour	TRA	TRAV12-3	None	TRAJ36	TRAC	561	TRUE	TRUE	CAMTYDQTGANNLFF	TGTGCAATGACCTATGATCAAACTGGGGCAAACAACCTCTTCTTT	7605	11	Treg_C3_MKI67
NPC_SC_1811_PBMC_AACTCAGTCGTTACGA	NPC_SC_1811_PBMC	TRA	TRAV20	None	TRAJ37	TRAC	578	TRUE	TRUE	CAVQGSGNTGKLIF	TGTGCTGTGCAGGGCTCTGGCAACACAGGCAAACTAATCTTT	4612	5	CD4_C2_IL7R
NPC_SC_1811_PBMC_AACTCAGTCGTTACGA	NPC_SC_1811_PBMC	TRB	TRBV27	TRBD2	TRBJ1-3	TRBC1	574	TRUE	TRUE	CASSLGGRAGNTIYF	TGTGCCAGCAGTTTGGGCGGAAGGGCCGGAAACACCATATATTTT	3536	4	CD4_C2_IL7R
NPC_SC_1816_PBMC_AACTCAGTCTGAAAGA	NPC_SC_1816_PBMC	TRB	TRBV7-9	None	TRBJ1-1	TRBC1	551	TRUE	TRUE	CASSLANRDTEAFF	TGTGCCAGCAGCTTAGCGAATCGCGACACTGAAGCTTTCTTT	4841	10	CD8_C5_CX3CR1
NPC_SC_1816_PBMC_AACTCAGTCTGAAAGA	NPC_SC_1816_PBMC	TRA	TRAV19	None	TRAJ21	TRAC	560	TRUE	TRUE	CAGYNFNKFYF	TGTGCCGGATACAACTTCAACAAATTTTACTTT	1887	3	CD8_C5_CX3CR1
NPC_SC_1805_PBMC_AACTCCCAGAGATGAG	NPC_SC_1805_PBMC	TRA	TRAV14DV4	None	TRAJ10	TRAC	591	TRUE	TRUE	CAMREGSPGGGNKLTF	TGTGCAATGAGAGAGGGCTCCCCGGGAGGAGGAAACAAACTCACCTTT	4680	9	CD4_C2_IL7R
NPC_SC_1805_PBMC_AACTCCCAGAGATGAG	NPC_SC_1805_PBMC	TRB	TRBV20-1	TRBD1	TRBJ1-3	TRBC1	696	TRUE	TRUE	CSARRGTGNTIYF	TGCAGTGCTAGAAGGGGGACTGGAAACACCATATATTTT	3075	9	CD4_C2_IL7R
NPC_SC_1811_PBMC_AACTCCCAGAGGACGG	NPC_SC_1811_PBMC	TRB	TRBV5-5	TRBD1	TRBJ2-7	TRBC2	710	TRUE	TRUE	CASSLTRTGFIHEQYF	TGTGCCAGCAGTCTAACAAGGACAGGGTTTATCCACGAGCAGTACTTC	738	3	CD4_C1_LEF1
NPC_SC_1811_PBMC_AACTCCCAGAGGACGG	NPC_SC_1811_PBMC	TRA	TRAV12-1	None	TRAJ42	TRAC	562	TRUE	TRUE	CVVNRDYGGSQGNLIF	TGTGTGGTGAACAGGGATTATGGAGGAAGCCAAGGAAATCTCATCTTT	1568	2	CD4_C1_LEF1
NPC_SC_1802_PBMC_AACTCCCAGAGTACCG	NPC_SC_1802_PBMC	TRB	TRBV6-5	TRBD1	TRBJ2-5	TRBC2	584	TRUE	TRUE	CASSYSTGGPETQYF	TGTGCCAGCAGTTACTCGACAGGGGGCCCAGAGACCCAGTACTTC	1569	6	CD8_C3_KLRB1
NPC_SC_1802_PBMC_AACTCCCAGAGTACCG	NPC_SC_1802_PBMC	TRA	TRAV1-2	None	TRAJ33	TRAC	527	TRUE	TRUE	CAAMDSNYQLIW	TGTGCTGCGATGGATAGCAACTATCAGTTAATCTGG	1317	4	CD8_C3_KLRB1
NPC_SC_1810_Tumour_AACTCCCAGATGGCGT	NPC_SC_1810_Tumour	TRB	TRBV12-3	TRBD1	TRBJ2-7	TRBC2	608	TRUE	TRUE	CASRLNRYTYEQYF	TGTGCCAGCAGACTCAACAGGTATACCTACGAGCAGTACTTC	7154	10	Th1_like_C2_TNF
NPC_SC_1810_Tumour_AACTCCCAGATGGCGT	NPC_SC_1810_Tumour	TRA	TRAV13-1	None	TRAJ52	TRAC	643	TRUE	TRUE	CAASTPDGSRGTSYGKLTF	TGTGCAGCAAGTACGCCGGATGGAAGTCGTGGTACTAGCTATGGAAAGCTGACATTT	3483	3	Th1_like_C2_TNF
NPC_SC_1815_PBMC_AACTCCCAGCTGAACG	NPC_SC_1815_PBMC	TRA	TRAV26-1	None	TRAJ38	TRAC	548	TRUE	TRUE	CIVTPRAGNNRKLIW	TGCATCGTCACCCCACGTGCTGGCAACAACCGTAAGCTGATTTGG	322	2	CD8_C5_CX3CR1
NPC_SC_1815_PBMC_AACTCCCAGCTGAACG	NPC_SC_1815_PBMC	TRB	TRBV10-1	TRBD1	TRBJ2-7	TRBC2	508	TRUE	TRUE	CASSERQGYEQYF	TGCGCCAGCAGTGAGAGACAGGGCTACGAGCAGTACTTC	3559	8	CD8_C5_CX3CR1
NPC_SC_1805_Tumour_AACTCCCAGCTGGAAC	NPC_SC_1805_Tumour	TRB	TRBV9	TRBD2	TRBJ2-1	TRBC2	758	TRUE	TRUE	CASSPNPGLVYNEQFF	TGTGCCAGCAGCCCAAACCCGGGACTAGTTTACAATGAGCAGTTCTTC	5049	8	Th1_like_C1_CCR7
NPC_SC_1805_Tumour_AACTCCCAGCTGGAAC	NPC_SC_1805_Tumour	TRA	TRAV38-2DV8	None	TRAJ57	TRAC	507	TRUE	TRUE	CAYRSRRGGSEKLVF	TGTGCTTATAGGAGTAGGCGGGGCGGATCTGAAAAGCTGGTCTTT	4260	5	Th1_like_C1_CCR7
NPC_SC_1816_Tumour_AACTCCCAGGAGTTGC	NPC_SC_1816_Tumour	TRB	TRBV6-1	TRBD2	TRBJ2-1	TRBC2	600	TRUE	TRUE	CASSEARGEPYNEQFF	TGTGCCAGCAGTGAAGCGCGGGGGGAGCCATACAATGAGCAGTTCTTC	3147	8	CD8_C6_IL7R
NPC_SC_1816_Tumour_AACTCCCAGGAGTTGC	NPC_SC_1816_Tumour	TRA	TRAV1-2	None	TRAJ33	TRAC	1041	TRUE	TRUE	CAVSDSNYQLIW	TGTGCTGTCTCAGATAGCAACTATCAGTTAATCTGG	1648	6	CD8_C6_IL7R
NPC_SC_1806_Tumour_AACTCCCAGGGCTTGA	NPC_SC_1806_Tumour	TRB	TRBV27	None	TRBJ2-2	TRBC2	571	TRUE	TRUE	CASSFIWAGELFF	TGTGCCAGCAGCTTTATATGGGCCGGGGAGCTGTTTTTT	6662	7	Treg_C4_TNFRSF4
NPC_SC_1806_Tumour_AACTCCCAGGGCTTGA	NPC_SC_1806_Tumour	TRA	TRAV13-1	None	TRAJ52	TRAC	573	TRUE	TRUE	CAASNPSGGTSYGKLTF	TGTGCAGCAAGTAACCCTTCTGGTGGTACTAGCTATGGAAAGCTGACATTT	5210	5	Treg_C4_TNFRSF4
NPC_SC_1810_Tumour_AACTCCCAGGGTCTCC	NPC_SC_1810_Tumour	TRB	TRBV18	TRBD2	TRBJ2-7	TRBC2	811	TRUE	TRUE	CASSPLGGGWQYF	TGTGCCAGCTCACCACTGGGAGGGGGCTGGCAGTACTTC	10085	8	Treg_C2_HSPA1A
NPC_SC_1810_Tumour_AACTCCCAGGGTCTCC	NPC_SC_1810_Tumour	TRA	TRAV13-1	None	TRAJ52	TRAC	520	TRUE	TRUE	CAALNAGGTSYGKLTF	TGTGCAGCACTTAATGCTGGTGGTACTAGCTATGGAAAGCTGACATTT	1840	3	Treg_C2_HSPA1A
NPC_SC_1807_PBMC_AACTCCCAGTAGCCGA	NPC_SC_1807_PBMC	TRB	TRBV2	TRBD2	TRBJ2-2	TRBC2	521	TRUE	TRUE	CASSGPSGGAHTGELFF	TGTGCCAGCAGTGGTCCCAGCGGGGGGGCCCACACCGGGGAGCTGTTTTTT	5100	8	CD4_C1_LEF1
NPC_SC_1807_PBMC_AACTCCCAGTAGCCGA	NPC_SC_1807_PBMC	TRA	TRAV8-2	None	TRAJ3	TRAC	613	TRUE	TRUE	CVVRGYSSASKIIF	TGTGTTGTGAGGGGCTACAGCAGTGCTTCCAAGATAATCTTT	2129	3	CD4_C1_LEF1
NPC_SC_1811_Tumour_AACTCCCAGTCAATAG	NPC_SC_1811_Tumour	TRB	TRBV4-3	TRBD1	TRBJ1-6	TRBC1	749	TRUE	TRUE	CASSQDAQGSYNSPLHF	TGCGCCAGCAGCCAAGACGCACAGGGGTCCTATAATTCACCCCTCCACTTT	31077	44	Treg_C3_MKI67
NPC_SC_1811_Tumour_AACTCCCAGTCAATAG	NPC_SC_1811_Tumour	TRA	TRAV17	None	TRAJ15	TRAC	539	TRUE	TRUE	CATDAAAGTALIF	TGTGCTACGGACGCGGCGGCAGGAACTGCTCTGATCTTT	5639	10	Treg_C3_MKI67
NPC_SC_1807_PBMC_AACTCCCAGTCTCAAC	NPC_SC_1807_PBMC	TRB	TRBV18	TRBD1	TRBJ1-2	TRBC1	594	TRUE	TRUE	CASSPSGQGSRYGYTF	TGTGCCAGCTCACCTTCAGGACAGGGGTCGCGGTATGGCTACACCTTC	2327	4	CD4_C2_IL7R
NPC_SC_1807_PBMC_AACTCCCAGTCTCAAC	NPC_SC_1807_PBMC	TRA	TRAV8-1	None	TRAJ31	TRAC	639	TRUE	TRUE	CAVNAANNARLMF	TGTGCCGTGAATGCAGCGAACAATGCCAGACTCATGTTT	2628	3	CD4_C2_IL7R
NPC_SC_1802_Tumour_AACTCCCAGTCTTGCA	NPC_SC_1802_Tumour	TRA	TRAV26-1	None	TRAJ22	TRAC	637	TRUE	TRUE	CIALSGSARQLTF	TGCATCGCCCTTTCTGGTTCTGCAAGGCAACTGACCTTT	1044	8	Treg_C2_HSPA1A
NPC_SC_1802_Tumour_AACTCCCAGTCTTGCA	NPC_SC_1802_Tumour	TRB	TRBV20-1	TRBD1	TRBJ2-7	TRBC2	701	TRUE	TRUE	CSARDPGQRYEQYF	TGCAGTGCTAGAGACCCGGGACAGCGCTACGAGCAGTACTTC	1659	15	Treg_C2_HSPA1A
NPC_SC_1813_PBMC_AACTCCCAGTTCCACA	NPC_SC_1813_PBMC	TRB	TRBV27	TRBD2	TRBJ2-1	TRBC1	593	TRUE	TRUE	CASSRLPRNEQFF	TGTGCCAGCAGCCGACTACCCCGCAATGAGCAGTTCTTC	4554	9	CD4_C3_CD40LG
NPC_SC_1813_PBMC_AACTCCCAGTTCCACA	NPC_SC_1813_PBMC	TRA	TRAV8-1	None	TRAJ34	TRAC	676	TRUE	TRUE	CAVRDDKLIF	TGTGCCGTTCGGGACGACAAGCTCATCTTT	3917	4	CD4_C3_CD40LG
NPC_SC_1806_Tumour_AACTCCCAGTTCGCAT	NPC_SC_1806_Tumour	TRB	TRBV7-6	None	TRBJ1-1	TRBC1	529	TRUE	TRUE	CASSLGASTEAFF	TGTGCCAGCAGCTTAGGGGCGAGCACTGAAGCTTTCTTT	2278	4	CD8_C7_GZMK
NPC_SC_1806_Tumour_AACTCCCAGTTCGCAT	NPC_SC_1806_Tumour	TRA	TRAV21	None	TRAJ35	TRAC	489	TRUE	TRUE	CAVRPPI	TGTGCTGTGAGGCCGCCGATA	2373	2	CD8_C7_GZMK
NPC_SC_1808_Tumour_AACTCCCAGTTTAGGA	NPC_SC_1808_Tumour	TRB	TRBV19	None	TRBJ1-2	TRBC1	699	TRUE	TRUE	CASSIRDGYTF	TGTGCCAGTAGTATACGAGATGGCTACACCTTC	699	6	CD8_C7_GZMK
NPC_SC_1808_Tumour_AACTCCCAGTTTAGGA	NPC_SC_1808_Tumour	TRA	TRAV21	None	TRAJ56	TRAC	522	TRUE	TRUE	CAVGANTGANSKLTF	TGTGCTGTGGGGGCTAATACTGGAGCCAATAGTAAGCTGACATTT	1173	4	CD8_C7_GZMK
NPC_SC_1810_PBMC_AACTCCCCAAAGGCGT	NPC_SC_1810_PBMC	TRB	TRBV29-1	TRBD1	TRBJ1-1	TRBC1	662	TRUE	TRUE	CSVEGSGWDTEAFF	TGCAGCGTTGAAGGCTCAGGGTGGGACACTGAAGCTTTCTTT	4792	5	CD4_C2_IL7R
NPC_SC_1810_PBMC_AACTCCCCAAAGGCGT	NPC_SC_1810_PBMC	TRA	TRAV12-1	None	TRAJ3	TRAC	561	TRUE	TRUE	CVVNGSSSASKIIF	TGTGTGGTGAACGGCAGCAGCAGTGCTTCCAAGATAATCTTT	3298	4	CD4_C2_IL7R
NPC_SC_1808_PBMC_AACTCCCCAATCCAAC	NPC_SC_1808_PBMC	TRB	TRBV10-3	TRBD2	TRBJ2-1	TRBC2	698	TRUE	TRUE	CAISETGLAGNYNEQFF	TGTGCCATCAGTGAGACGGGACTAGCAGGAAATTACAATGAGCAGTTCTTC	12152	32	CD8_C1_LEF1
NPC_SC_1808_PBMC_AACTCCCCAATCCAAC	NPC_SC_1808_PBMC	TRA	TRAV29DV5	None	TRAJ37	TRAC	526	TRUE	TRUE	CAASGKDGSGNTGKLIF	TGTGCAGCAAGCGGAAAAGATGGCTCTGGCAACACAGGCAAACTAATCTTT	946	2	CD8_C1_LEF1
NPC_SC_1810_PBMC_AACTCCCCACCAGATT	NPC_SC_1810_PBMC	TRB	TRBV7-9	None	TRBJ2-7	TRBC2	495	TRUE	TRUE	CASSLNLGEQYF	TGTGCCAGCAGCTTAAATTTGGGGGAGCAGTACTTC	1760	3	CD4_C1_LEF1
NPC_SC_1810_PBMC_AACTCCCCACCAGATT	NPC_SC_1810_PBMC	TRA	TRAV13-1	None	TRAJ30	TRAC	505	TRUE	TRUE	CAASKRNDKIIF	TGTGCAGCAAGTAAACGAAATGACAAGATCATCTTT	3535	5	CD4_C1_LEF1
NPC_SC_1807_PBMC_AACTCCCCACCAGATT	NPC_SC_1807_PBMC	TRA	TRAV29DV5	None	TRAJ23	TRAC	577	TRUE	TRUE	CAASAFQGGKLIF	TGTGCAGCAAGCGCGTTCCAGGGAGGAAAGCTTATCTTC	1557	2	CD8_C5_CX3CR1
NPC_SC_1807_PBMC_AACTCCCCACCAGATT	NPC_SC_1807_PBMC	TRB	TRBV7-3	TRBD2	TRBJ2-1	TRBC2	674	TRUE	TRUE	CASGDGDNEQFF	TGTGCCAGCGGGGACGGCGACAATGAGCAGTTCTTC	1911	4	CD8_C5_CX3CR1
NPC_SC_1802_Tumour_AACTCCCCACCGGAAA	NPC_SC_1802_Tumour	TRB	TRBV7-7	TRBD1	TRBJ1-4	TRBC1	717	TRUE	TRUE	CASSLVRGEKLFF	TGTGCTAGCAGCTTAGTCAGGGGTGAAAAACTGTTTTTT	944	8	Th1_like_C2_TNF
NPC_SC_1802_Tumour_AACTCCCCACCGGAAA	NPC_SC_1802_Tumour	TRA	TRAV21	None	TRAJ44	TRAC	614	TRUE	TRUE	CAVRPPGTASKLTF	TGTGCTGTGAGGCCCCCCGGCACTGCCAGTAAACTCACCTTT	4820	20	Th1_like_C2_TNF
NPC_SC_1802_Tumour_AACTCCCCACGCATCG	NPC_SC_1802_Tumour	TRA	TRAV5	None	TRAJ9	TRAC	568	TRUE	TRUE	CAESTGGFKTIF	TGTGCAGAGTCTACTGGAGGCTTCAAAACTATCTTT	1937	10	CD8_C11_PDCD1
NPC_SC_1802_Tumour_AACTCCCCACGCATCG	NPC_SC_1802_Tumour	TRB	TRBV25-1	TRBD1	TRBJ1-3	TRBC1	565	TRUE	TRUE	CASSDWTGRAGNTIYF	TGTGCCAGCAGTGATTGGACAGGGAGAGCTGGAAACACCATATATTTT	1110	9	CD8_C11_PDCD1
NPC_SC_1816_Tumour_AACTCCCCACGGTAGA	NPC_SC_1816_Tumour	TRB	TRBV20-1	TRBD1	TRBJ1-2	TRBC1	533	TRUE	TRUE	CSARGDRGNYGYTF	TGCAGTGCTAGAGGGGACAGAGGAAACTATGGCTACACCTTC	2426	6	Th1_like_C2_TNF
NPC_SC_1816_Tumour_AACTCCCCACGGTAGA	NPC_SC_1816_Tumour	TRA	TRAV21	None	TRAJ43	TRAC	503	TRUE	TRUE	CAVNDNNDMRF	TGTGCTGTGAACGATAACAATGACATGCGCTTT	1799	4	Th1_like_C2_TNF
NPC_SC_1802_Tumour_AACTCCCCACTAGTAC	NPC_SC_1802_Tumour	TRB	TRBV5-6	None	TRBJ2-5	TRBC2	672	TRUE	TRUE	CASSPTIYPQETQYF	TGTGCCAGCAGCCCAACTATATACCCCCAAGAGACCCAGTACTTC	2676	20	Treg_C4_TNFRSF4
NPC_SC_1802_Tumour_AACTCCCCACTAGTAC	NPC_SC_1802_Tumour	TRA	TRAV9-2	None	TRAJ32	TRAC	502	TRUE	TRUE	CALSPYGGATNKLIF	TGTGCTCTGAGCCCGTATGGTGGTGCTACAAACAAGCTCATCTTT	590	2	Treg_C4_TNFRSF4
NPC_SC_1805_PBMC_AACTCCCCAGCGTTCG	NPC_SC_1805_PBMC	TRB	TRBV19	TRBD1	TRBJ1-4	TRBC1	844	TRUE	TRUE	CASSSGQATGEKLFF	TGTGCCAGTAGTAGTGGACAGGCGACGGGTGAAAAACTGTTTTTT	1540	5	CD4_C2_IL7R
NPC_SC_1805_PBMC_AACTCCCCAGCGTTCG	NPC_SC_1805_PBMC	TRA	TRAV12-2	None	TRAJ22	TRAC	561	TRUE	TRUE	CAVRYSGSARQLTF	TGTGCCGTGAGGTATTCTGGTTCTGCAAGGCAACTGACCTTT	2675	5	CD4_C2_IL7R
NPC_SC_1807_PBMC_AACTCCCCAGCTCGAC	NPC_SC_1807_PBMC	TRB	TRBV6-1	TRBD1	TRBJ2-5	TRBC2	519	TRUE	TRUE	CASSKTGGGETQYF	TGTGCCAGCAGTAAGACAGGGGGCGGTGAGACCCAGTACTTC	3795	5	CD4_C2_IL7R
NPC_SC_1807_PBMC_AACTCCCCAGCTCGAC	NPC_SC_1807_PBMC	TRA	TRAV29DV5	None	TRAJ43	TRAC	575	TRUE	TRUE	CAASLYNNNDMRF	TGTGCAGCAAGTTTGTACAATAACAATGACATGCGCTTT	2386	3	CD4_C2_IL7R
NPC_SC_1815_Tumour_AACTCCCCAGGAACGT	NPC_SC_1815_Tumour	TRB	TRBV6-3	TRBD1	TRBJ2-2	TRBC2	593	TRUE	TRUE	CASSYWRDRAINTGELFF	TGTGCCAGCAGTTACTGGCGGGACAGAGCCATTAACACCGGGGAGCTGTTTTTT	5351	15	CD8_C8_MHC
NPC_SC_1815_Tumour_AACTCCCCAGGAACGT	NPC_SC_1815_Tumour	TRA	TRAV1-1	None	TRAJ41	TRAC	541	TRUE	TRUE	CAVSGSGYALNF	TGCGCTGTGAGCGGCTCCGGGTATGCACTCAACTTC	1896	5	CD8_C8_MHC
NPC_SC_1805_Tumour_AACTCCCCAGGCGATA	NPC_SC_1805_Tumour	TRB	TRBV7-2	TRBD2	TRBJ2-1	TRBC2	714	TRUE	TRUE	CASSLGSGGGYEQFF	TGTGCCAGCAGCTTAGGGAGCGGGGGGGGTTATGAGCAGTTCTTC	32929	66	CD8_C10_MKI67
NPC_SC_1805_Tumour_AACTCCCCAGGCGATA	NPC_SC_1805_Tumour	TRA	TRAV9-2	None	TRAJ40	TRAC	530	TRUE	TRUE	CALTTTSGTYKYIF	TGTGCTCTGACTACTACCTCAGGAACCTACAAATACATCTTT	9143	12	CD8_C10_MKI67
NPC_SC_1813_PBMC_AACTCCCCAGGGTATG	NPC_SC_1813_PBMC	TRA	TRAV23DV6	None	TRAJ35	TRAC	579	TRUE	TRUE	CAASNSGRSFGNVLHC	TGTGCAGCAAGCAATTCGGGGAGGAGCTTTGGGAATGTGCTGCATTGC	976	2	CD4_C2_IL7R
NPC_SC_1813_PBMC_AACTCCCCAGGGTATG	NPC_SC_1813_PBMC	TRB	TRBV30	TRBD1	TRBJ1-5	TRBC1	559	TRUE	TRUE	CAWRIAGTGNQPQHF	TGTGCCTGGAGGATCGCCGGGACAGGCAATCAGCCCCAGCATTTT	1943	2	CD4_C2_IL7R
NPC_SC_1807_Tumour_AACTCCCCATCGGGTC	NPC_SC_1807_Tumour	TRB	TRBV5-1	TRBD2	TRBJ2-1	TRBC2	510	TRUE	TRUE	CASSLGVREDLYNEQFF	TGCGCCAGCAGCCTCGGGGTGCGGGAGGACCTGTACAATGAGCAGTTCTTC	1746	5	CD4_C4_CCR7
NPC_SC_1807_Tumour_AACTCCCCATCGGGTC	NPC_SC_1807_Tumour	TRA	TRAV38-1	None	TRAJ53	TRAC	513	TRUE	TRUE	CAFMKKGSGGSNYKLTF	TGTGCTTTCATGAAGAAGGGCAGTGGAGGTAGCAACTATAAACTGACATTT	1145	2	CD4_C4_CCR7
NPC_SC_1811_PBMC_AACTCCCCATCGTCGG	NPC_SC_1811_PBMC	TRB	TRBV6-4	TRBD1	TRBJ2-1	TRBC2	516	TRUE	TRUE	CASSDQDRAVDEQFF	TGTGCCAGCAGTGACCAAGACAGGGCAGTCGATGAGCAGTTCTTC	1767	2	CD4_C2_IL7R
NPC_SC_1811_PBMC_AACTCCCCATCGTCGG	NPC_SC_1811_PBMC	TRA	TRAV1-2	None	TRAJ33	TRAC	932	TRUE	TRUE	CAVTDSNYQLIW	TGTGCTGTGACCGATAGCAACTATCAGTTAATCTGG	882	3	CD4_C2_IL7R
NPC_SC_1815_PBMC_AACTCCCCATGGTAGG	NPC_SC_1815_PBMC	TRB	TRBV20-1	TRBD2	TRBJ2-1	TRBC2	535	TRUE	TRUE	CSARDPYLAGERNEQFF	TGCAGTGCTAGAGATCCCTACCTAGCGGGGGAGAGGAATGAGCAGTTCTTC	2048	4	CD8_C5_CX3CR1
NPC_SC_1815_PBMC_AACTCCCCATGGTAGG	NPC_SC_1815_PBMC	TRA	TRAV3	None	TRAJ10	TRAC	707	TRUE	TRUE	CAVRVFTGGGNKLTF	TGTGCTGTGAGAGTTTTCACGGGAGGAGGAAACAAACTCACCTTT	2243	5	CD8_C5_CX3CR1
NPC_SC_1802_Tumour_AACTCCCCATTGGTAC	NPC_SC_1802_Tumour	TRA	TRAV8-4	None	TRAJ56	TRAC	697	TRUE	TRUE	CAVSTGANSKLTF	TGTGCTGTTTCGACTGGAGCCAATAGTAAGCTGACATTT	1522	9	Th1_like_C2_TNF
NPC_SC_1802_Tumour_AACTCCCCATTGGTAC	NPC_SC_1802_Tumour	TRB	TRBV5-1	None	TRBJ1-4	TRBC1	819	TRUE	TRUE	CASSLNLGEKLFF	TGCGCCAGCAGCTTGAATCTGGGTGAAAAACTGTTTTTT	1539	11	Th1_like_C2_TNF
NPC_SC_1808_Tumour_AACTCCCGTACCGGCT	NPC_SC_1808_Tumour	TRB	TRBV4-3	TRBD2	TRBJ2-3	TRBC2	502	TRUE	TRUE	CASSQDLLAGFTDTQYF	TGCGCCAGCAGCCAAGATTTACTAGCGGGATTCACAGATACGCAGTATTTT	2227	12	CD8_C7_GZMK
NPC_SC_1808_Tumour_AACTCCCGTACCGGCT	NPC_SC_1808_Tumour	TRA	TRAV3	None	TRAJ33	TRAC	681	TRUE	TRUE	CAVRDRDSNYQLIW	TGTGCTGTGAGAGACAGGGATAGCAACTATCAGTTAATCTGG	1384	6	CD8_C7_GZMK
NPC_SC_1808_Tumour_AACTCCCGTACTCGCG	NPC_SC_1808_Tumour	TRB	TRBV20-1	TRBD2	TRBJ2-5	TRBC2	645	TRUE	TRUE	CSARGGETQYF	TGCAGTGCTAGAGGCGGGGAGACCCAGTACTTC	3226	17	Treg_C4_TNFRSF4
NPC_SC_1808_Tumour_AACTCCCGTACTCGCG	NPC_SC_1808_Tumour	TRA	TRAV8-4	None	TRAJ13	TRAC	713	TRUE	TRUE	CAVREGSYQKVTF	TGTGCTGTGAGGGAGGGGAGTTACCAGAAAGTTACCTTT	918	6	Treg_C4_TNFRSF4
NPC_SC_1808_Tumour_AACTCCCGTAGAAGGA	NPC_SC_1808_Tumour	TRB	TRBV5-6	TRBD2	TRBJ1-6	TRBC1	682	TRUE	TRUE	CASSLVGGLYNSPLHF	TGTGCCAGCAGCTTGGTAGGGGGACTCTATAATTCACCCCTCCACTTT	714	3	Treg_C3_MKI67
NPC_SC_1808_Tumour_AACTCCCGTAGAAGGA	NPC_SC_1808_Tumour	TRA	TRAV17	None	TRAJ40	TRAC	587	TRUE	TRUE	CATVGQGGTYKYIF	TGTGCTACGGTCGGGCAAGGAGGAACCTACAAATACATCTTT	498	2	Treg_C3_MKI67
NPC_SC_1808_Tumour_AACTCCCGTCATCCCT	NPC_SC_1808_Tumour	TRB	TRBV9	TRBD1	TRBJ2-1	TRBC2	515	TRUE	TRUE	CASSPWGSNEQFF	TGTGCCAGCAGCCCTTGGGGGTCTAATGAGCAGTTCTTC	2534	15	CD8_C7_GZMK
NPC_SC_1808_Tumour_AACTCCCGTCATCCCT	NPC_SC_1808_Tumour	TRA	TRAV13-2	None	TRAJ15	TRAC	571	TRUE	TRUE	CAENGDQAGTALIF	TGTGCAGAGAATGGGGACCAGGCAGGAACTGCTCTGATCTTT	754	2	CD8_C7_GZMK
NPC_SC_1815_PBMC_AACTCCCGTCCAGTGC	NPC_SC_1815_PBMC	TRB	TRBV7-2	TRBD2	TRBJ2-6	TRBC2	525	TRUE	TRUE	CASSLLAGAGANVLTF	TGTGCCAGCAGCCTGCTAGCGGGAGCTGGGGCCAACGTCCTGACTTTC	11333	22	CD4_C2_IL7R
NPC_SC_1815_PBMC_AACTCCCGTCCAGTGC	NPC_SC_1815_PBMC	TRA	TRAV5	None	TRAJ28	TRAC	710	TRUE	TRUE	CAESSSAGAGSYQLTF	TGTGCAGAGAGCTCATCCGCTGGGGCTGGGAGTTACCAACTCACTTTC	3609	8	CD4_C2_IL7R
NPC_SC_1813_PBMC_AACTCCCGTCCGAAGA	NPC_SC_1813_PBMC	TRB	TRBV13	TRBD1	TRBJ2-5	TRBC2	527	TRUE	TRUE	CASSLGTTPGETQYF	TGTGCCAGCAGCTTAGGGACAACCCCAGGGGAGACCCAGTACTTC	4470	6	CD8_C5_CX3CR1
NPC_SC_1813_PBMC_AACTCCCGTCCGAAGA	NPC_SC_1813_PBMC	TRA	TRAV14DV4	None	TRAJ9	TRAC	540	TRUE	TRUE	CAMGETGGFKTIF	TGTGCAATGGGGGAAACTGGAGGCTTCAAAACTATCTTT	1658	2	CD8_C5_CX3CR1
NPC_SC_1815_PBMC_AACTCCCGTCGCATCG	NPC_SC_1815_PBMC	TRB	TRBV28	None	TRBJ1-2	TRBC1	740	TRUE	TRUE	CASSSKQPGGYTF	TGTGCCAGCAGTTCGAAACAACCAGGTGGCTACACCTTC	1967	4	CD4_C2_IL7R
NPC_SC_1815_PBMC_AACTCCCGTCGCATCG	NPC_SC_1815_PBMC	TRA	TRAV8-2	None	TRAJ5	TRAC	711	TRUE	TRUE	CVAPWRTGRRALTF	TGTGTTGCCCCCTGGAGGACGGGCAGGAGAGCACTTACTTTT	1819	4	CD4_C2_IL7R
NPC_SC_1815_PBMC_AACTCCCGTCTGCGGT	NPC_SC_1815_PBMC	TRB	TRBV18	TRBD2	TRBJ2-7	TRBC2	566	TRUE	TRUE	CASSPGTSAYEQYF	TGTGCCAGCTCCCCTGGGACGTCCGCCTACGAGCAGTACTTC	7045	13	CD4_C2_IL7R
NPC_SC_1815_PBMC_AACTCCCGTCTGCGGT	NPC_SC_1815_PBMC	TRA	TRAV13-1	None	TRAJ17	TRAC	730	TRUE	TRUE	CAASSWGGVVIKAAGNKLTF	TGTGCAGCAAGTTCCTGGGGGGGGGTCGTGATCAAAGCTGCAGGCAACAAGCTAACTTTT	5708	12	CD4_C2_IL7R
NPC_SC_1811_Tumour_AACTCCCGTGAAAGAG	NPC_SC_1811_Tumour	TRB	TRBV7-2	TRBD1	TRBJ1-4	TRBC1	536	TRUE	TRUE	CASSRGGRENEKLFF	TGTGCCAGCAGCCGGGGGGGCAGGGAGAATGAAAAACTGTTTTTT	7149	11	CD4_C5_GPR183
NPC_SC_1811_Tumour_AACTCCCGTGAAAGAG	NPC_SC_1811_Tumour	TRA	TRAV1-2	None	TRAJ12	TRAC	925	TRUE	TRUE	CAVMDSSYKLIF	TGTGCCGTGATGGATAGCAGCTATAAATTGATCTTC	1317	3	CD4_C5_GPR183
NPC_SC_1806_Tumour_AACTCCCGTGCACCAC	NPC_SC_1806_Tumour	TRA	TRAV5	None	TRAJ34	TRAC	519	TRUE	TRUE	CAESPGDKLIF	TGTGCAGAGAGTCCCGGCGACAAGCTCATCTTT	2114	2	CD8_C9_XCL1
NPC_SC_1806_Tumour_AACTCCCGTGCACCAC	NPC_SC_1806_Tumour	TRB	TRBV27	TRBD1	TRBJ2-5	TRBC2	504	TRUE	TRUE	CASRPADREETQYF	TGTGCCAGCAGACCCGCGGACAGGGAAGAGACCCAGTACTTC	1232	2	CD8_C9_XCL1
NPC_SC_1808_PBMC_AACTCCCGTGGTTTCA	NPC_SC_1808_PBMC	TRB	TRBV20-1	TRBD1	TRBJ1-1	TRBC1	539	TRUE	TRUE	CRPGQGVIKGTEAFF	TGCAGACCGGGACAGGGGGTGATAAAGGGCACTGAAGCTTTCTTT	8565	23	Treg_C1_SELL
NPC_SC_1808_PBMC_AACTCCCGTGGTTTCA	NPC_SC_1808_PBMC	TRA	TRAV17	None	TRAJ23	TRAC	701	TRUE	TRUE	CATGRDNQGGKLIF	TGTGCTACGGGACGGGATAACCAGGGAGGAAAGCTTATCTTC	2829	6	Treg_C1_SELL
NPC_SC_1802_Tumour_AACTCCCGTGTCCTCT	NPC_SC_1802_Tumour	TRB	TRBV7-3	TRBD2	TRBJ2-2	TRBC2	736	TRUE	TRUE	CASSPGGGAGELFF	TGTGCCAGCAGCCCCGGAGGAGGGGCGGGGGAGCTGTTTTTT	6940	59	CD8_C10_MKI67
NPC_SC_1802_Tumour_AACTCCCGTGTCCTCT	NPC_SC_1802_Tumour	TRA	TRAV20	None	TRAJ54	TRAC	764	TRUE	TRUE	CAVLLIQGAQKLVF	TGTGCTGTGCTGCTTATTCAGGGAGCCCAGAAGCTGGTATTT	3698	19	CD8_C10_MKI67
NPC_SC_1810_PBMC_AACTCCCGTGTGCGTC	NPC_SC_1810_PBMC	TRA	TRAV25	None	TRAJ32	TRAC	569	TRUE	TRUE	CAGHGGATNKLIF	TGTGCAGGGCACGGTGGTGCTACAAACAAGCTCATCTTT	1636	2	CD4_C2_IL7R
NPC_SC_1810_PBMC_AACTCCCGTGTGCGTC	NPC_SC_1810_PBMC	TRB	TRBV19	TRBD1	TRBJ1-2	TRBC1	632	TRUE	TRUE	CASSLRGAYGYTF	TGTGCCAGTAGTCTGAGGGGGGCTTATGGCTACACCTTC	2773	4	CD4_C2_IL7R
NPC_SC_1811_Tumour_AACTCCCGTGTTGAGG	NPC_SC_1811_Tumour	TRB	TRBV12-5	TRBD1	TRBJ1-5	TRBC1	693	TRUE	TRUE	CASAPPPGHRLLLNQPQHF	TGTGCTAGTGCCCCTCCACCGGGACATAGGCTTCTCCTAAATCAGCCCCAGCATTTT	5492	11	CD8_C11_PDCD1
NPC_SC_1811_Tumour_AACTCCCGTGTTGAGG	NPC_SC_1811_Tumour	TRA	TRAV16	None	TRAJ8	TRAC	554	TRUE	TRUE	CAVDPMNTGFQKLVF	TGTGCCGTCGACCCTATGAACACAGGCTTTCAGAAACTTGTATTT	1102	2	CD8_C11_PDCD1
NPC_SC_1816_PBMC_AACTCCCGTTATCGGT	NPC_SC_1816_PBMC	TRB	TRBV24-1	TRBD1	TRBJ2-1	TRBC2	713	TRUE	TRUE	CATSTTKDPRVSYNEQFF	TGTGCCACCAGTACCACTAAGGACCCCAGGGTGTCCTACAATGAGCAGTTCTTC	7680	16	CD4_C2_IL7R
NPC_SC_1816_PBMC_AACTCCCGTTATCGGT	NPC_SC_1816_PBMC	TRA	TRAV13-1	None	TRAJ6	TRAC	523	TRUE	TRUE	CAASRGGSYIPTF	TGTGCAGCAAGTAGAGGAGGAAGCTACATACCTACATTT	6465	11	CD4_C2_IL7R
NPC_SC_1813_PBMC_AACTCCCGTTATTCTC	NPC_SC_1813_PBMC	TRB	TRBV11-2	TRBD2	TRBJ2-5	TRBC2	764	TRUE	TRUE	CASSPDQRETQYF	TGTGCCAGCAGCCCGGACCAGAGGGAGACCCAGTACTTC	5955	10	CD4_C2_IL7R
NPC_SC_1813_PBMC_AACTCCCGTTATTCTC	NPC_SC_1813_PBMC	TRA	TRAV21	None	TRAJ10	TRAC	512	TRUE	TRUE	CALTGGGNKLTF	TGTGCTTTAACGGGAGGAGGAAACAAACTCACCTTT	4556	8	CD4_C2_IL7R
NPC_SC_1816_Tumour_AACTCCCGTTTCGCTC	NPC_SC_1816_Tumour	TRB	TRBV9	TRBD2	TRBJ2-2	TRBC2	680	TRUE	TRUE	CASSASGRPTGELFF	TGTGCCAGCAGCGCGAGCGGGAGGCCCACCGGGGAGCTGTTTTTT	6415	16	Treg_C4_TNFRSF4
NPC_SC_1816_Tumour_AACTCCCGTTTCGCTC	NPC_SC_1816_Tumour	TRA	TRAV29DV5	None	TRAJ3	TRAC	581	TRUE	TRUE	CAAISYSSASKIIF	TGTGCAGCAATCTCTTACAGCAGTGCTTCCAAGATAATCTTT	5527	13	Treg_C4_TNFRSF4
NPC_SC_1807_PBMC_AACTCCCTCACAAACC	NPC_SC_1807_PBMC	TRA	TRAV13-1	None	TRAJ15	TRAC	565	TRUE	TRUE	CAAVPDAAGTALIF	TGTGCAGCAGTCCCGGATGCGGCAGGAACTGCTCTGATCTTT	8476	10	CD4_C1_LEF1
NPC_SC_1807_PBMC_AACTCCCTCACAAACC	NPC_SC_1807_PBMC	TRB	TRBV6-3	None	TRBJ2-2	TRBC2	716	TRUE	TRUE	CASSPLRIETGELFF	TGTGCCAGCAGCCCTCTTAGGATTGAAACCGGGGAGCTGTTTTTT	5808	9	CD4_C1_LEF1
NPC_SC_1802_Tumour_AACTCCCTCACTTATC	NPC_SC_1802_Tumour	TRB	TRBV14	TRBD2	TRBJ2-2	TRBC2	518	TRUE	TRUE	CASSQVTSGYGGELFF	TGTGCCAGCAGCCAAGTCACTAGCGGGTATGGCGGGGAGCTGTTTTTT	491	4	Treg_C2_HSPA1A
NPC_SC_1802_Tumour_AACTCCCTCACTTATC	NPC_SC_1802_Tumour	TRA	TRAV4	None	TRAJ11	TRAC	476	TRUE	TRUE	CLVGDPFSGYSTLTF	TGCCTCGTGGGTGACCCCTTTTCAGGATACAGCACCCTCACCTTT	774	2	Treg_C2_HSPA1A
NPC_SC_1802_Tumour_AACTCCCTCAGGCCCA	NPC_SC_1802_Tumour	TRA	TRAV29DV5	None	TRAJ43	TRAC	570	TRUE	TRUE	CAASAHNNDMRF	TGTGCAGCAAGCGCGCATAACAATGACATGCGCTTT	1604	9	CD8_C11_PDCD1
NPC_SC_1802_Tumour_AACTCCCTCAGGCCCA	NPC_SC_1802_Tumour	TRB	TRBV28	TRBD1	TRBJ2-7	TRBC2	657	TRUE	TRUE	CASSLAGAFYEQYF	TGTGCCAGCAGTTTGGCGGGGGCCTTCTACGAGCAGTACTTC	2160	19	CD8_C11_PDCD1
NPC_SC_1807_PBMC_AACTCCCTCAGTTCGA	NPC_SC_1807_PBMC	TRB	TRBV27	TRBD2	TRBJ2-5	TRBC2	655	TRUE	TRUE	CASSPLAGGPIRETQYF	TGTGCCAGCAGTCCGCTAGCGGGGGGGCCTATACGAGAGACCCAGTACTTC	1588	3	CD8_C5_CX3CR1
NPC_SC_1807_PBMC_AACTCCCTCAGTTCGA	NPC_SC_1807_PBMC	TRA	TRAV9-2	None	TRAJ49	TRAC	444	TRUE	TRUE	CALSVTGNQFYF	TGTGCTCTGAGTGTTACCGGTAACCAGTTCTATTTT	1034	2	CD8_C5_CX3CR1
NPC_SC_1808_Tumour_AACTCCCTCCAGATCA	NPC_SC_1808_Tumour	TRB	TRBV5-4	TRBD1	TRBJ2-3	TRBC2	742	TRUE	TRUE	CASSKSRADTQYF	TGTGCCAGCTCCAAGTCCAGGGCAGATACGCAGTATTTT	2067	14	CD8_C7_GZMK
NPC_SC_1808_Tumour_AACTCCCTCCAGATCA	NPC_SC_1808_Tumour	TRA	TRAV38-2DV8	None	TRAJ43	TRAC	498	TRUE	TRUE	CAYRSADNNNDMRF	TGTGCTTATAGGAGCGCGGACAATAACAATGACATGCGCTTT	1877	8	CD8_C7_GZMK
NPC_SC_1802_Tumour_AACTCCCTCCTGTAGA	NPC_SC_1802_Tumour	TRB	TRBV4-3	None	TRBJ1-4	TRBC1	729	TRUE	TRUE	CASSDGEKLFF	TGCGCCAGCTCCGACGGTGAAAAACTGTTTTTT	7950	52	CD8_C11_PDCD1
NPC_SC_1802_Tumour_AACTCCCTCCTGTAGA	NPC_SC_1802_Tumour	TRA	TRAV13-1	None	TRAJ11	TRAC	519	TRUE	TRUE	CAASVSGYSTLTF	TGTGCAGCAAGTGTGTCAGGATACAGCACCCTCACCTTT	1392	6	CD8_C11_PDCD1
NPC_SC_1810_PBMC_AACTCCCTCGCAAGCC	NPC_SC_1810_PBMC	TRB	TRBV20-1	TRBD2	TRBJ2-2	TRBC2	542	TRUE	TRUE	CSAPDWTSGRGNTGELFF	TGCAGTGCTCCCGACTGGACTAGCGGGAGAGGGAACACCGGGGAGCTGTTTTTT	7597	10	CD4_C2_IL7R
NPC_SC_1810_PBMC_AACTCCCTCGCAAGCC	NPC_SC_1810_PBMC	TRA	TRAV35	None	TRAJ39	TRAC	439	TRUE	TRUE	CAGDNNAGNMLTF	TGTGCTGGGGACAATAATGCAGGCAACATGCTCACCTTT	2647	2	CD4_C2_IL7R
NPC_SC_1816_Tumour_AACTCCCTCGCCCTTA	NPC_SC_1816_Tumour	TRB	TRBV11-2	TRBD2	TRBJ2-1	TRBC2	817	TRUE	TRUE	CASSRGLATYNEQFF	TGTGCCAGCAGCCGAGGTCTAGCGACCTACAATGAGCAGTTCTTC	5817	14	Th1_like_C2_TNF
NPC_SC_1816_Tumour_AACTCCCTCGCCCTTA	NPC_SC_1816_Tumour	TRA	TRAV8-3	None	TRAJ40	TRAC	793	TRUE	TRUE	CAVGATSGTYKYIF	TGTGCTGTGGGTGCCACCTCAGGAACCTACAAATACATCTTT	2124	8	Th1_like_C2_TNF
NPC_SC_1802_PBMC_AACTCCCTCGCGTAGC	NPC_SC_1802_PBMC	TRB	TRBV6-3	TRBD2	TRBJ2-7	TRBC2	600	TRUE	TRUE	CASSSPGLAGGSPYEQYF	TGTGCCAGCAGTTCCCCGGGACTAGCGGGAGGAAGCCCCTACGAGCAGTACTTC	611	3	CD8_C5_CX3CR1
NPC_SC_1802_PBMC_AACTCCCTCGCGTAGC	NPC_SC_1802_PBMC	TRA	TRAV4	None	TRAJ36	TRAC	493	TRUE	TRUE	CLGLTGANNLFF	TGCCTCGGGCTCACTGGGGCAAACAACCTCTTCTTT	918	2	CD8_C5_CX3CR1
NPC_SC_1805_PBMC_AACTCCCTCGGGAGTA	NPC_SC_1805_PBMC	TRA	TRAV12-3	None	TRAJ6	TRAC	551	TRUE	TRUE	CAMSLGSYIPTF	TGTGCAATGAGCCTAGGAAGCTACATACCTACATTT	5899	12	CD4_C2_IL7R
NPC_SC_1805_PBMC_AACTCCCTCGGGAGTA	NPC_SC_1805_PBMC	TRB	TRBV20-1	TRBD2	TRBJ2-3	TRBC2	551	TRUE	TRUE	CSARAGGRADTQYF	TGCAGTGCTAGAGCGGGCGGGAGAGCGGATACGCAGTATTTT	3169	10	CD4_C2_IL7R
NPC_SC_1807_PBMC_AACTCCCTCTAGAGTC	NPC_SC_1807_PBMC	TRA	TRAV21	None	TRAJ4	TRAC	520	TRUE	TRUE	CAVPSGGYNKLIF	TGTGCTGTACCCTCTGGTGGCTACAATAAGCTGATTTTT	10416	13	CD8_C5_CX3CR1
NPC_SC_1807_PBMC_AACTCCCTCTAGAGTC	NPC_SC_1807_PBMC	TRB	TRBV28	TRBD2	TRBJ2-7	TRBC2	655	TRUE	TRUE	CASSLELAGEDYEQYF	TGTGCCAGCAGTTTAGAGCTAGCGGGAGAGGACTACGAGCAGTACTTC	2437	7	CD8_C5_CX3CR1
NPC_SC_1808_PBMC_AACTCCCTCTCCCTGA	NPC_SC_1808_PBMC	TRB	TRBV7-2	TRBD2	TRBJ2-5	TRBC2	560	TRUE	TRUE	CASSLGSSGSQETQYF	TGTGCCAGCAGCTTAGGGTCTAGCGGGAGCCAAGAGACCCAGTACTTC	8200	23	CD4_C2_IL7R
NPC_SC_1808_PBMC_AACTCCCTCTCCCTGA	NPC_SC_1808_PBMC	TRA	TRAV8-1	None	TRAJ38	TRAC	675	TRUE	TRUE	CAVNNAGNNRKLIW	TGTGCCGTGAATAATGCTGGCAACAACCGTAAGCTGATTTGG	775	2	CD4_C2_IL7R
NPC_SC_1816_Tumour_AACTCCCTCTGCGGCA	NPC_SC_1816_Tumour	TRB	TRBV10-2	TRBD1	TRBJ2-2	TRBC2	591	TRUE	TRUE	CASRAGTANTGELFF	TGCGCCAGCAGAGCCGGGACAGCGAACACCGGGGAGCTGTTTTTT	4898	11	CD8_C8_MHC
NPC_SC_1816_Tumour_AACTCCCTCTGCGGCA	NPC_SC_1816_Tumour	TRA	TRAV24	None	TRAJ42	TRAC	526	TRUE	TRUE	CAFIDYGGSQGNLIF	TGTGCCTTTATTGACTATGGAGGAAGCCAAGGAAATCTCATCTTT	1751	5	CD8_C8_MHC
NPC_SC_1805_PBMC_AACTCCCTCTGGCGTG	NPC_SC_1805_PBMC	TRA	TRAV29DV5	None	TRAJ34	TRAC	584	TRUE	TRUE	CAASAFTSYNTDKLIF	TGTGCAGCAAGCGCTTTTACATCTTATAACACCGACAAGCTCATCTTT	3462	8	CD8_C1_LEF1
NPC_SC_1805_PBMC_AACTCCCTCTGGCGTG	NPC_SC_1805_PBMC	TRB	TRBV6-1	TRBD1	TRBJ1-4	TRBC1	537	TRUE	TRUE	CASRDGTGVGLFF	TGTGCCAGCAGAGACGGGACAGGGGTTGGACTGTTTTTT	1989	5	CD8_C1_LEF1
NPC_SC_1807_Tumour_AACTCCCTCTTACCTA	NPC_SC_1807_Tumour	TRA	TRAV17	None	TRAJ37	TRAC	565	TRUE	TRUE	CATGSSNTGKLIF	TGTGCTACGGGCTCTAGCAACACAGGCAAACTAATCTTT	4139	8	CD4_C5_GPR183
NPC_SC_1807_Tumour_AACTCCCTCTTACCTA	NPC_SC_1807_Tumour	TRB	TRBV2	TRBD2	TRBJ2-1	TRBC2	551	TRUE	TRUE	CASSPTSGANEQFF	TGTGCCAGCAGCCCTACTAGCGGGGCCAATGAGCAGTTCTTC	2669	9	CD4_C5_GPR183
NPC_SC_1808_Tumour_AACTCTTAGAAACGAG	NPC_SC_1808_Tumour	TRB	TRBV6-3	TRBD1	TRBJ1-1	TRBC2	559	TRUE	TRUE	CASRKGTDPEAFF	TGTGCCAGCAGAAAGGGGACAGATCCTGAAGCTTTCTTT	5783	30	CD8_C10_MKI67
NPC_SC_1808_Tumour_AACTCTTAGAAACGAG	NPC_SC_1808_Tumour	TRA	TRAV3	None	TRAJ21	TRAC	679	TRUE	TRUE	CAVRDVFNKFYF	TGTGCTGTGAGAGACGTCTTCAACAAATTTTACTTT	5186	27	CD8_C10_MKI67
NPC_SC_1815_Tumour_AACTCTTAGAAACGCC	NPC_SC_1815_Tumour	TRA	TRAV21	None	TRAJ12	TRAC	648	TRUE	TRUE	CAVRPMDSSYKLIF	TGTGCTGTGAGGCCTATGGATAGCAGCTATAAATTGATCTTC	11590	28	CD8_C11_PDCD1
NPC_SC_1815_Tumour_AACTCTTAGAAACGCC	NPC_SC_1815_Tumour	TRB	TRBV11-2	None	TRBJ1-2	TRBC1	689	TRUE	TRUE	CASSPLGADYGYTF	TGTGCCAGCAGCCCCCTCGGGGCTGACTATGGCTACACCTTC	8599	28	CD8_C11_PDCD1
NPC_SC_1808_Tumour_AACTCTTAGACAAAGG	NPC_SC_1808_Tumour	TRB	TRBV19	TRBD2	TRBJ2-1	TRBC2	717	TRUE	TRUE	CASSIGGSSYNEQFF	TGTGCCAGTAGTATAGGCGGGAGCTCCTACAATGAGCAGTTCTTC	2239	18	CD8_C7_GZMK
NPC_SC_1808_Tumour_AACTCTTAGACAAAGG	NPC_SC_1808_Tumour	TRA	TRAV20	None	TRAJ38	TRAC	520	TRUE	TRUE	CAVLLSNAGNNRKLIW	TGTGCTGTGCTCCTCTCTAATGCTGGCAACAACCGTAAGCTGATTTGG	740	3	CD8_C7_GZMK
NPC_SC_1816_PBMC_AACTCTTAGACAGACC	NPC_SC_1816_PBMC	TRB	TRBV20-1	TRBD2	TRBJ2-7	TRBC2	705	TRUE	TRUE	CSAREGTGLTYEQYF	TGCAGTGCTAGAGAAGGTACAGGACTAACCTACGAGCAGTACTTC	6677	17	CD8_C5_CX3CR1
NPC_SC_1816_PBMC_AACTCTTAGACAGACC	NPC_SC_1816_PBMC	TRA	TRAV19	None	TRAJ4	TRAC	571	TRUE	TRUE	CALMSTSGGYNKLIF	TGTGCTCTGATGAGTACTTCTGGTGGCTACAATAAGCTGATTTTT	4415	8	CD8_C5_CX3CR1
NPC_SC_1802_Tumour_AACTCTTAGACCTTTG	NPC_SC_1802_Tumour	TRB	TRBV20-1	TRBD1	TRBJ2-5	TRBC2	527	TRUE	TRUE	CSARDFVGTGGRETQYF	TGCAGTGCTAGAGATTTCGTAGGGACAGGGGGCCGTGAGACCCAGTACTTC	1568	14	CD4_C4_CCR7
NPC_SC_1802_Tumour_AACTCTTAGACCTTTG	NPC_SC_1802_Tumour	TRA	TRAV17	None	TRAJ36	TRAC	591	TRUE	TRUE	CATARIETGANNLFF	TGTGCTACGGCCCGCATTGAAACTGGGGCAAACAACCTCTTCTTT	980	4	CD4_C4_CCR7
NPC_SC_1811_PBMC_AACTCTTAGACTAGAT	NPC_SC_1811_PBMC	TRB	TRBV6-6	TRBD1	TRBJ2-1	TRBC2	526	TRUE	TRUE	CASGQGYNEQFF	TGTGCCAGCGGACAGGGCTACAATGAGCAGTTCTTC	5440	7	CD4_C2_IL7R
NPC_SC_1811_PBMC_AACTCTTAGACTAGAT	NPC_SC_1811_PBMC	TRA	TRAV8-3	None	TRAJ11	TRAC	659	TRUE	TRUE	CAVGADSGYSTLTF	TGTGCTGTGGGTGCAGATTCAGGATACAGCACCCTCACCTTT	662	2	CD4_C2_IL7R
NPC_SC_1813_PBMC_AACTCTTAGAGTACCG	NPC_SC_1813_PBMC	TRA	TRAV29DV5	None	TRAJ45	TRAC	585	TRUE	TRUE	CAASAHMGGGADGLTF	TGTGCAGCAAGCGCGCATATGGGAGGAGGTGCTGACGGACTCACCTTT	5478	6	CD4_C1_LEF1
NPC_SC_1813_PBMC_AACTCTTAGAGTACCG	NPC_SC_1813_PBMC	TRB	TRBV15	None	TRBJ1-1	TRBC1	671	TRUE	TRUE	CATSRAANTEAFF	TGTGCCACCAGCAGGGCAGCGAACACTGAAGCTTTCTTT	4189	6	CD4_C1_LEF1
NPC_SC_1807_Tumour_AACTCTTAGCAGATCG	NPC_SC_1807_Tumour	TRB	TRBV27	TRBD2	TRBJ2-2	TRBC2	721	TRUE	TRUE	CASSLSSGENTGELFF	TGTGCCAGCAGTTTATCTTCGGGAGAGAACACCGGGGAGCTGTTTTTT	10933	34	CD8_C10_MKI67
NPC_SC_1807_Tumour_AACTCTTAGCAGATCG	NPC_SC_1807_Tumour	TRA	TRAV17	None	TRAJ45	TRAC	571	TRUE	TRUE	CATDAPGGGADGLTF	TGTGCTACGGACGCGCCAGGAGGAGGTGCTGACGGACTCACCTTT	5708	12	CD8_C10_MKI67
NPC_SC_1811_Tumour_AACTCTTAGCCGCCTA	NPC_SC_1811_Tumour	TRB	TRBV28	TRBD2	TRBJ1-4	TRBC1	509	TRUE	TRUE	CASSRVSIGIRTNEKLFF	TGTGCCAGCAGTCGTGTGAGCATCGGGATTCGAACTAATGAAAAACTGTTTTTT	3748	6	CD8_C6_IL7R
NPC_SC_1811_Tumour_AACTCTTAGCCGCCTA	NPC_SC_1811_Tumour	TRA	TRAV41	None	TRAJ29	TRAC	552	TRUE	TRUE	CAVINSGNTPLVF	TGTGCTGTTATAAATTCAGGAAACACACCTCTTGTCTTT	3018	3	CD8_C6_IL7R
NPC_SC_1810_Tumour_AACTCTTAGCGATAGC	NPC_SC_1810_Tumour	TRA	TRAV13-1	None	TRAJ5	TRAC	565	TRUE	TRUE	CAVKAMDTGRRALTF	TGTGCCGTCAAGGCCATGGACACGGGCAGGAGAGCACTTACTTTT	6693	7	Treg_C1_SELL
NPC_SC_1810_Tumour_AACTCTTAGCGATAGC	NPC_SC_1810_Tumour	TRB	TRBV27	TRBD1	TRBJ1-3	TRBC1	497	TRUE	TRUE	CASSLRSGTGGGNTIYF	TGTGCCAGCAGTTTAAGATCTGGGACAGGGGGCGGAAACACCATATATTTT	3253	3	Treg_C1_SELL
NPC_SC_1810_PBMC_AACTCTTAGCGTAGTG	NPC_SC_1810_PBMC	TRA	TRAV8-3	None	TRAJ54	TRAC	679	TRUE	TRUE	CAVGQIIQGAQKLVF	TGTGCTGTGGGCCAGATAATTCAGGGAGCCCAGAAGCTGGTATTT	2876	4	CD4_C2_IL7R
NPC_SC_1810_PBMC_AACTCTTAGCGTAGTG	NPC_SC_1810_PBMC	TRB	TRBV7-9	TRBD2	TRBJ2-7	TRBC2	511	TRUE	TRUE	CASSQGLAVYEQYF	TGTGCCAGCAGCCAGGGACTAGCAGTGTACGAGCAGTACTTC	5616	8	CD4_C2_IL7R
NPC_SC_1811_PBMC_AACTCTTAGCGTTGCC	NPC_SC_1811_PBMC	TRB	TRBV19	TRBD1	TRBJ1-1	TRBC1	665	TRUE	TRUE	CASKPQGIHEAFF	TGTGCCAGTAAGCCGCAGGGGATACATGAAGCTTTCTTT	2172	4	CD4_C1_LEF1
NPC_SC_1811_PBMC_AACTCTTAGCGTTGCC	NPC_SC_1811_PBMC	TRA	TRAV41	None	TRAJ49	TRAC	554	TRUE	TRUE	CAVRTSTPGNQFYF	TGTGCTGTCAGGACTTCAACACCCGGTAACCAGTTCTATTTT	907	2	CD4_C1_LEF1
NPC_SC_1805_Tumour_AACTCTTAGCGTTGCC	NPC_SC_1805_Tumour	TRB	TRBV6-1	TRBD1	TRBJ1-5	TRBC1	631	TRUE	TRUE	CASSPGTGNGNQPQHF	TGTGCCAGCAGTCCCGGGACAGGGAATGGCAATCAGCCCCAGCATTTT	11082	22	Th1_like_C2_TNF
NPC_SC_1805_Tumour_AACTCTTAGCGTTGCC	NPC_SC_1805_Tumour	TRA	TRAV4	None	TRAJ24	TRAC	707	TRUE	TRUE	CLVGDIGLTDSWGKLQF	TGCCTCGTGGGTGACATTGGGTTAACTGACAGCTGGGGGAAATTGCAGTTT	8423	18	Th1_like_C2_TNF
NPC_SC_1813_PBMC_AACTCTTAGCTACCGC	NPC_SC_1813_PBMC	TRA	TRAV17	None	TRAJ36	TRAC	523	TRUE	TRUE	CATVKTGANNLFF	TGTGCTACGGTAAAAACTGGGGCAAACAACCTCTTCTTT	2057	3	CD4_C3_CD40LG
NPC_SC_1813_PBMC_AACTCTTAGCTACCGC	NPC_SC_1813_PBMC	TRB	TRBV3-1	TRBD1	TRBJ2-7	TRBC2	522	TRUE	TRUE	CASSQDATGAGEQYF	TGTGCCAGCAGCCAAGACGCAACAGGGGCGGGAGAGCAGTACTTC	5214	9	CD4_C3_CD40LG
NPC_SC_1805_PBMC_AACTCTTAGCTAGTTC	NPC_SC_1805_PBMC	TRB	TRBV20-1	TRBD1	TRBJ2-3	TRBC2	608	TRUE	TRUE	CSARDAGAGTDTQYF	TGCAGTGCTAGAGACGCGGGGGCCGGCACAGATACGCAGTATTTT	5932	16	CD8_C1_LEF1
NPC_SC_1805_PBMC_AACTCTTAGCTAGTTC	NPC_SC_1805_PBMC	TRA	TRAV29DV5	None	TRAJ49	TRAC	581	TRUE	TRUE	CAASDSRNTGNQFYF	TGTGCAGCAAGCGATTCACGGAACACCGGTAACCAGTTCTATTTT	3194	6	CD8_C1_LEF1
NPC_SC_1808_PBMC_AACTCTTAGCTGCCCA	NPC_SC_1808_PBMC	TRB	TRBV5-1	None	TRBJ2-3	TRBC2	580	TRUE	TRUE	CASSLGSADTQYF	TGCGCCAGCAGCTTGGGCTCGGCAGATACGCAGTATTTT	6212	15	CD4_C3_CD40LG
NPC_SC_1808_PBMC_AACTCTTAGCTGCCCA	NPC_SC_1808_PBMC	TRA	TRAV38-2DV8	None	TRAJ54	TRAC	499	TRUE	TRUE	CAYRSIRGAQKLVF	TGTGCTTATAGGAGCATCAGGGGAGCCCAGAAGCTGGTATTT	2767	5	CD4_C3_CD40LG
NPC_SC_1815_Tumour_AACTCTTAGGCGCTCT	NPC_SC_1815_Tumour	TRB	TRBV5-4	TRBD2	TRBJ2-3	TRBC2	680	TRUE	TRUE	CASSPGLSDTQYF	TGTGCCAGCAGCCCGGGACTTTCAGATACGCAGTATTTT	1314	4	CD4_C5_GPR183
NPC_SC_1815_Tumour_AACTCTTAGGCGCTCT	NPC_SC_1815_Tumour	TRA	TRAV9-2	None	TRAJ27	TRAC	494	TRUE	TRUE	CALTTFDAGKSTF	TGTGCTCTGACTACCTTCGATGCAGGCAAATCAACCTTT	2269	4	CD4_C5_GPR183
NPC_SC_1808_PBMC_AACTCTTAGGGAACGG	NPC_SC_1808_PBMC	TRA	TRAV35	None	TRAJ17	TRAC	505	TRUE	TRUE	CAGRGAAGNKLTF	TGTGCTGGGCGCGGAGCTGCAGGCAACAAGCTAACTTTT	895	2	CD4_C1_LEF1
NPC_SC_1808_PBMC_AACTCTTAGGGAACGG	NPC_SC_1808_PBMC	TRB	TRBV9	TRBD1	TRBJ2-2	TRBC2	842	TRUE	TRUE	CASSARDRNTGELFF	TGTGCCAGCAGCGCCCGGGACAGGAACACCGGGGAGCTGTTTTTT	2289	6	CD4_C1_LEF1
NPC_SC_1808_Tumour_AACTCTTAGGTGACCA	NPC_SC_1808_Tumour	TRB	TRBV6-1	TRBD2	TRBJ2-1	TRBC2	540	TRUE	TRUE	CASKVAEPEYNEQFF	TGTGCCAGCAAAGTAGCGGAGCCCGAATACAATGAGCAGTTCTTC	2130	11	Treg_C2_HSPA1A
NPC_SC_1808_Tumour_AACTCTTAGGTGACCA	NPC_SC_1808_Tumour	TRA	TRAV8-3	None	TRAJ23	TRAC	680	TRUE	TRUE	CAVAKRGGKLIF	TGTGCTGTGGCCAAGCGGGGAGGAAAGCTTATCTTC	1111	6	Treg_C2_HSPA1A
NPC_SC_1806_Tumour_AACTCTTAGGTGTGGT	NPC_SC_1806_Tumour	TRB	TRBV20-1	TRBD1	TRBJ2-1	TRBC2	497	TRUE	TRUE	CSARDPRTDYNEQFF	TGCAGTGCTAGAGATCCCCGGACAGACTACAATGAGCAGTTCTTC	2251	2	CD8_C6_IL7R
NPC_SC_1806_Tumour_AACTCTTAGGTGTGGT	NPC_SC_1806_Tumour	TRA	TRAV1-2	None	TRAJ12	TRAC	524	TRUE	TRUE	CAVTDSSYKLIF	TGTGCTGTGACGGATAGCAGCTATAAATTGATCTTC	1971	2	CD8_C6_IL7R
NPC_SC_1808_PBMC_AACTCTTAGTAAGTAC	NPC_SC_1808_PBMC	TRB	TRBV4-1	TRBD1	TRBJ2-7	TRBC2	605	TRUE	TRUE	CASSQGNQGYEQYV	TGCGCCAGCAGCCAAGGTAACCAGGGCTACGAGCAGTACGTC	4982	17	CD8_C5_CX3CR1
NPC_SC_1808_PBMC_AACTCTTAGTAAGTAC	NPC_SC_1808_PBMC	TRA	TRAV38-2DV8	None	TRAJ57	TRAC	529	TRUE	TRUE	CAYRSLITQGGSEKLVF	TGTGCTTATAGGAGCCTAATAACTCAGGGCGGATCTGAAAAGCTGGTCTTT	4743	10	CD8_C5_CX3CR1
NPC_SC_1808_PBMC_AACTCTTAGTACGCGA	NPC_SC_1808_PBMC	TRB	TRBV20-1	TRBD1	TRBJ2-5	TRBC2	533	TRUE	TRUE	CSARYLDRGRETQYF	TGCAGTGCTAGGTATCTCGACAGGGGGCGTGAGACCCAGTACTTC	2088	6	CD8_C1_LEF1
NPC_SC_1808_PBMC_AACTCTTAGTACGCGA	NPC_SC_1808_PBMC	TRA	TRAV8-6	None	TRAJ4	TRAC	696	TRUE	TRUE	CAVTPGSGGYNKLIF	TGTGCTGTGACCCCCGGTTCTGGTGGCTACAATAAGCTGATTTTT	903	3	CD8_C1_LEF1
NPC_SC_1805_Tumour_AACTCTTAGTAGTGCG	NPC_SC_1805_Tumour	TRA	TRAV27	None	TRAJ10	TRAC	529	TRUE	TRUE	CAGPSGGGNKLTF	TGTGCAGGACCCTCAGGCGGAGGAAACAAACTCACCTTT	4551	6	CD8_C11_PDCD1
NPC_SC_1805_Tumour_AACTCTTAGTAGTGCG	NPC_SC_1805_Tumour	TRB	TRBV29-1	TRBD1	TRBJ2-7	TRBC2	571	TRUE	TRUE	CSVARDTFGEQYF	TGCAGCGTTGCCCGGGACACTTTTGGGGAGCAGTACTTC	2281	5	CD8_C11_PDCD1
NPC_SC_1813_PBMC_AACTCTTAGTCTCAAC	NPC_SC_1813_PBMC	TRB	TRBV28	None	TRBJ2-7	TRBC2	658	TRUE	TRUE	CASSFYFSGDEQYF	TGTGCCAGCAGTTTTTATTTTTCGGGCGACGAGCAGTACTTC	2938	4	CD8_C1_LEF1
NPC_SC_1813_PBMC_AACTCTTAGTCTCAAC	NPC_SC_1813_PBMC	TRA	TRAV13-1	None	TRAJ27	TRAC	541	TRUE	TRUE	CAASGNTNAGKSTF	TGTGCAGCAAGCGGTAACACCAATGCAGGCAAATCAACCTTT	3050	3	CD8_C1_LEF1
NPC_SC_1808_Tumour_AACTCTTAGTGCCATT	NPC_SC_1808_Tumour	TRB	TRBV12-3	TRBD1	TRBJ2-1	TRBC2	527	TRUE	TRUE	CASSFGGNEQFF	TGTGCCAGCAGTTTCGGGGGCAATGAGCAGTTCTTC	3637	23	CD8_C9_XCL1
NPC_SC_1808_Tumour_AACTCTTAGTGCCATT	NPC_SC_1808_Tumour	TRA	TRAV13-1	None	TRAJ23	TRAC	584	TRUE	TRUE	CAASPRGGRGKLIF	TGTGCAGCAAGCCCCAGAGGTGGGCGAGGAAAGCTTATCTTC	6217	23	CD8_C9_XCL1
NPC_SC_1805_PBMC_AACTCTTAGTGTACGG	NPC_SC_1805_PBMC	TRB	TRBV7-2	TRBD1	TRBJ2-7	TRBC2	678	TRUE	TRUE	CASSPPTGGYEQYF	TGTGCCAGCAGCCCACCCACAGGGGGTTACGAGCAGTACTTC	9212	27	CD4_C2_IL7R
NPC_SC_1805_PBMC_AACTCTTAGTGTACGG	NPC_SC_1805_PBMC	TRA	TRAV9-2	None	TRAJ22	TRAC	505	TRUE	TRUE	CALSTGSARQLTF	TGTGCTCTGAGTACTGGTTCTGCAAGGCAACTGACCTTT	4909	8	CD4_C2_IL7R
NPC_SC_1815_Tumour_AACTCTTCAAACGTGG	NPC_SC_1815_Tumour	TRB	TRBV20-1	TRBD2	TRBJ2-1	TRBC2	707	TRUE	TRUE	CSASGRAVYEQFF	TGCAGTGCTAGCGGGAGGGCCGTTTATGAGCAGTTCTTC	14782	44	CD8_C11_PDCD1
NPC_SC_1815_Tumour_AACTCTTCAAACGTGG	NPC_SC_1815_Tumour	TRA	TRAV12-1	None	TRAJ18	TRAC	641	TRUE	TRUE	CAVNADRGSTLGRLYF	TGTGCGGTGAACGCCGACAGAGGCTCAACCCTGGGGAGGCTATACTTT	2284	8	CD8_C11_PDCD1
NPC_SC_1815_Tumour_AACTCTTCAAAGTCAA	NPC_SC_1815_Tumour	TRA	TRAV12-2	None	TRAJ28	TRAC	574	TRUE	TRUE	CAVKTWAGSYQLTF	TGTGCCGTGAAAACCTGGGCTGGGAGTTACCAACTCACTTTC	5132	12	CD8_C9_XCL1
NPC_SC_1815_Tumour_AACTCTTCAAAGTCAA	NPC_SC_1815_Tumour	TRB	TRBV6-1	TRBD1	TRBJ2-7	TRBC2	698	TRUE	TRUE	CASSESTGGHYEQYF	TGTGCCAGCAGTGAATCCACAGGCGGCCACTACGAGCAGTACTTC	2951	8	CD8_C9_XCL1
NPC_SC_1810_Tumour_AACTCTTCAAGGTGTG	NPC_SC_1810_Tumour	TRB	TRBV14	TRBD2	TRBJ2-1	TRBC1	691	TRUE	TRUE	CASSPRGGYEQFF	TGTGCCAGCAGCCCGAGGGGTGGCTACGAGCAGTTCTTC	4827	6	Treg_C2_HSPA1A
NPC_SC_1810_Tumour_AACTCTTCAAGGTGTG	NPC_SC_1810_Tumour	TRA	TRAV5	None	TRAJ10	TRAC	584	TRUE	TRUE	CALILTGGGNKLTF	TGTGCTTTAATTTTGACGGGAGGAGGAAACAAACTCACCTTT	5288	5	Treg_C2_HSPA1A
NPC_SC_1806_Tumour_AACTCTTCAAGTCTGT	NPC_SC_1806_Tumour	TRB	TRBV3-1	None	TRBJ2-1	TRBC2	514	TRUE	TRUE	CASSRALYNEQFF	TGTGCCAGCAGCCGGGCCCTATACAATGAGCAGTTCTTC	7767	11	CD8_C11_PDCD1
NPC_SC_1806_Tumour_AACTCTTCAAGTCTGT	NPC_SC_1806_Tumour	TRA	TRAV24	None	TRAJ28	TRAC	524	TRUE	TRUE	CAFWAGSYQLTF	TGTGCCTTTTGGGCTGGGAGTTACCAACTCACTTTC	10692	9	CD8_C11_PDCD1
NPC_SC_1816_Tumour_AACTCTTCAATGGTCT	NPC_SC_1816_Tumour	TRA	TRAV13-1	None	TRAJ13	TRAC	613	TRUE	TRUE	CAASTPGYQKVTF	TGTGCAGCAAGTACTCCTGGTTACCAGAAAGTTACCTTT	5303	13	Treg_C4_TNFRSF4
NPC_SC_1816_Tumour_AACTCTTCAATGGTCT	NPC_SC_1816_Tumour	TRB	TRBV29-1	None	TRBJ2-5	TRBC1	681	TRUE	TRUE	CSVEVSTKETQYF	TGCAGCGTTGAAGTGTCGACGAAAGAGACCCAGTACTTC	4416	11	Treg_C4_TNFRSF4
NPC_SC_1813_PBMC_AACTCTTCACATAACC	NPC_SC_1813_PBMC	TRB	TRBV3-1	None	TRBJ2-5	TRBC2	541	TRUE	TRUE	CASSQGFQETQYF	TGTGCCAGCAGCCAAGGATTTCAAGAGACCCAGTACTTC	5340	8	CD4_C2_IL7R
NPC_SC_1813_PBMC_AACTCTTCACATAACC	NPC_SC_1813_PBMC	TRA	TRAV38-2DV8	None	TRAJ45	TRAC	556	TRUE	TRUE	CAYRSAVGSGGGADGLTF	TGTGCTTATAGGAGCGCGGTAGGTTCAGGAGGAGGTGCTGACGGACTCACCTTT	7953	8	CD4_C2_IL7R
NPC_SC_1816_PBMC_AACTCTTCACCACGTG	NPC_SC_1816_PBMC	TRA	TRAV13-1	None	TRAJ33	TRAC	610	TRUE	TRUE	CAASWYQLIW	TGTGCAGCATCTTGGTATCAGTTAATCTGG	5250	8	CD8_C5_CX3CR1
NPC_SC_1816_PBMC_AACTCTTCACCACGTG	NPC_SC_1816_PBMC	TRB	TRBV14	TRBD2	TRBJ2-2	TRBC2	701	TRUE	TRUE	CASSQAGGMDGELFF	TGTGCCAGCAGCCAGGCTGGAGGGATGGACGGGGAGCTGTTTTTT	3521	7	CD8_C5_CX3CR1
NPC_SC_1807_Tumour_AACTCTTCACGAGGTA	NPC_SC_1807_Tumour	TRB	TRBV5-6	TRBD2	TRBJ2-1	TRBC2	702	TRUE	TRUE	CASSLGAGGFPFF	TGTGCCAGCAGCTTAGGAGCGGGAGGGTTCCCGTTCTTC	1819	7	CD4_C4_CCR7
NPC_SC_1807_Tumour_AACTCTTCACGAGGTA	NPC_SC_1807_Tumour	TRA	TRAV17	None	TRAJ48	TRAC	512	TRUE	TRUE	CATDAQGNEKLTF	TGTGCTACGGACGCGCAGGGAAATGAGAAATTAACCTTT	1507	4	CD4_C4_CCR7
NPC_SC_1811_PBMC_AACTCTTCACGTCAGC	NPC_SC_1811_PBMC	TRA	TRAV13-1	None	TRAJ29	TRAC	509	TRUE	TRUE	CAAPNNVGNTPLVF	TGTGCAGCACCCAACAATGTAGGAAACACACCTCTTGTCTTT	2613	4	CD4_C3_CD40LG
NPC_SC_1811_PBMC_AACTCTTCACGTCAGC	NPC_SC_1811_PBMC	TRB	TRBV29-1	TRBD2	TRBJ1-2	TRBC1	491	TRUE	TRUE	CSVAGGDGYTF	TGCAGCGTAGCTGGAGGAGACGGCTACACCTTC	7059	9	CD4_C3_CD40LG
NPC_SC_1813_PBMC_AACTCTTCACGTGAGA	NPC_SC_1813_PBMC	TRB	TRBV6-5	TRBD1	TRBJ2-7	TRBC2	846	TRUE	TRUE	CASSYSRGKLDGLSYEQYF	TGTGCCAGCAGTTACTCGAGGGGGAAGTTGGACGGACTCTCCTACGAGCAGTACTTC	18423	23	CD4_C3_CD40LG
NPC_SC_1813_PBMC_AACTCTTCACGTGAGA	NPC_SC_1813_PBMC	TRA	TRAV17	None	TRAJ40	TRAC	540	TRUE	TRUE	CALCPPGTYKYIF	TGTGCCCTCTGCCCCCCAGGAACCTACAAATACATCTTT	5987	5	CD4_C3_CD40LG
NPC_SC_1811_Tumour_AACTCTTCACTTCGAA	NPC_SC_1811_Tumour	TRB	TRBV20-1	TRBD1	TRBJ2-7	TRBC2	522	TRUE	TRUE	CSATRTGEGYEQYF	TGCAGTGCCACCCGGACAGGGGAGGGCTACGAGCAGTACTTC	7658	13	CD4_C4_CCR7
NPC_SC_1811_Tumour_AACTCTTCACTTCGAA	NPC_SC_1811_Tumour	TRA	TRAV13-1	None	TRAJ20	TRAC	502	TRUE	TRUE	CAARRDYKLSF	TGTGCAGCCCGACGGGACTACAAGCTCAGCTTT	2426	3	CD4_C4_CCR7
NPC_SC_1805_PBMC_AACTCTTCAGCAGTTT	NPC_SC_1805_PBMC	TRB	TRBV3-1	TRBD2	TRBJ2-3	TRBC2	594	TRUE	TRUE	CASSQLVAGGGTDTQYF	TGTGCCAGCAGCCAGCTTGTAGCGGGGGGTGGCACAGATACGCAGTATTTT	2846	7	CD4_C3_CD40LG
NPC_SC_1805_PBMC_AACTCTTCAGCAGTTT	NPC_SC_1805_PBMC	TRA	TRAV4	None	TRAJ44	TRAC	511	TRUE	TRUE	CLVVNTGTASKLTF	TGCCTCGTGGTTAATACCGGCACTGCCAGTAAACTCACCTTT	6784	12	CD4_C3_CD40LG
NPC_SC_1807_PBMC_AACTCTTCAGCCTTTC	NPC_SC_1807_PBMC	TRB	TRBV15	TRBD1	TRBJ2-1	TRBC2	629	TRUE	TRUE	CATTKTGASYEQFF	TGTGCCACCACGAAAACAGGGGCAAGCTATGAGCAGTTCTTC	9189	14	CD4_C3_CD40LG
NPC_SC_1807_PBMC_AACTCTTCAGCCTTTC	NPC_SC_1807_PBMC	TRA	TRAV8-2	None	TRAJ22	TRAC	650	TRUE	TRUE	CVEGGSARQLTF	TGTGTTGAGGGCGGTTCTGCAAGGCAACTGACCTTT	6455	10	CD4_C3_CD40LG
NPC_SC_1811_Tumour_AACTCTTCAGCTGCTG	NPC_SC_1811_Tumour	TRB	TRBV20-1	TRBD1	TRBJ1-5	TRBC1	503	TRUE	TRUE	CSGRELGPVNQPQHF	TGCAGTGGAAGAGAGTTGGGACCGGTGAATCAGCCCCAGCATTTT	8095	12	Th1_like_C1_CCR7
NPC_SC_1811_Tumour_AACTCTTCAGCTGCTG	NPC_SC_1811_Tumour	TRA	TRAV5	None	TRAJ18	TRAC	583	TRUE	TRUE	CAESSPGRGSTLGRLYF	TGTGCAGAGAGTAGTCCCGGGAGAGGCTCAACCCTGGGGAGGCTATACTTT	4079	7	Th1_like_C1_CCR7
NPC_SC_1808_PBMC_AACTCTTCAGCTGTAT	NPC_SC_1808_PBMC	TRB	TRBV14	None	TRBJ2-1	TRBC2	553	TRUE	TRUE	CASSHGRSSYNEQFF	TGTGCCAGCAGCCATGGACGTAGCTCCTACAATGAGCAGTTCTTC	1457	6	CD8_C5_CX3CR1
NPC_SC_1808_PBMC_AACTCTTCAGCTGTAT	NPC_SC_1808_PBMC	TRA	TRAV24	None	TRAJ23	TRAC	472	TRUE	TRUE	CASPETGKLIF	TGTGCCTCCCCCGAAACCGGAAAGCTTATCTTC	1632	3	CD8_C5_CX3CR1
[truncated: 75,442 more rows]
