# Supplementary material for: Tumour heterogeneity and intercellular networks of nasopharyngeal carcinoma at single cell resolution
Source: Nat Commun. 2021 Feb 2;12:741. doi: 10.1038/s41467-021-21043-4 (PMC7854640; doi:10.1038/s41467-021-21043-4)
Supplement: Supplementary file 8 — Supplementary Data 5 [file 41467_2021_21043_MOESM8_ESM.xlsx]

## Sheet: Supplementary Data 5
Supplementary Data 5 | Transcription factors regulatory network in LAMP3+ DCs
P values obtained by cor function in R followed by multiplicity correction by Bonferroin method
Regulator	Target	MI	cor	pvalue	padjust
TRAFD1	EIF4G2	0.133029	0.073792	0	0
BHLHE40	N4BP2L2	0.158042	-0.0900968	0	0
HMGA1	NET1	0.123197	-0.170096	8.15e-06	0.0876615
RELB	EIF3G	0.13358	0.125017	0	0
RELB	EIF3E	0.141402	0.00340692	1.02e-07	0.00110104
ATF3	RPL35	0.124439	-0.096053	0	0
ATF3	RPL31	0.130041	-0.0790338	1.07e-08	0.000114786
ATF3	RPL38	0.127377	-0.0669421	9.67e-11	1.04e-06
ATF3	RPL39	0.136129	-0.196855	0	0
ATF4	SERTAD1	0.137125	0.176073	1.06e-09	1.14e-05
ATF3	RPL23	0.137967	-0.0233716	0	0
ATF4	SERTAD2	0.141259	0.0507922	0	0
GPBP1	FLOT2	0.148505	0.0726619	0.00384948	1
ATF3	RPL27	0.130753	-0.0841766	1.02e-07	0.00110104
ATF3	RPL29	0.129256	-0.122304	6.72e-05	0.723073
ATF3	RPL14	0.117319	0.00371358	1.07e-08	0.000114786
ATF3	RPL15	0.120813	0.106292	0.00384948	1
ATF3	RPL17	0.136574	-0.0163216	9.37e-07	0.0100758
ATF3	RPL19	0.119721	-0.140566	8.15e-06	0.0876615
KDM2B	GPR157	0.13277	0.325491	0	0
NFAT5	RIOK3	0.138492	0.0864003	0.000524013	1
NR4A1	B2M	0.120194	-0.127513	9.37e-07	0.0100758
KDM2B	GPR183	0.159262	0.378241	0	0
ATF4	RRP7A	0.137506	0.0718564	0	0
ZNF267	SECISBP2	0.136015	0.19111	0	0
MAFF	KDM2A	0.142899	-0.0378329	0	0
MAFF	KDM2B	0.157163	0.149758	1.02e-07	0.00110104
ETV3	KLF6	0.126164	0.117624	0	0
ZNF296	CHMP5	0.142268	0.0383068	0.000524013	1
HMGA1	ELF1	0.15301	0.0810948	0	0
ETV3	BRK1	0.13748	-0.0376407	0	0
ATF5	NFKBIA	0.118907	0.0156055	8.15e-06	0.0876615
NFAT5	TMX1	0.142996	0.113283	0.00384948	1
TRAFD1	SELK	0.136126	-0.140514	9.67e-11	1.04e-06
ZBTB38	RBM5	0.143076	-0.022658	0	0
NFAT5	CDC42SE1	0.142152	-0.0298038	1.02e-07	0.00110104
NFAT5	CDC42SE2	0.166529	0.0902212	0.000524013	1
HIVEP1	NFKB1	0.11701	0.117474	0.00384948	1
HIVEP1	NFKB2	0.118218	0.0493712	6.72e-05	0.723073
BHLHE40	SCAF11	0.127548	0.139894	0.00384948	1
HIVEP1	TMEM167A	0.13564	0.0673714	0	0
HMGA1	ZNFX1	0.155573	-0.0407939	0	0
MAFF	RPS8	0.116576	-0.14984	8.15e-06	0.0876615
JUN	ZFAS1	0.127066	0.283104	1.02e-07	0.00110104
ETV3	EMD	0.150506	-0.0297297	0.000524013	1
HMGN3	HIVEP1	0.119051	0.198237	6.72e-05	0.723073
ZBTB10	PSMC4	0.136899	-0.0187339	0	0
ETV3	EZR	0.119266	-0.0377283	9.67e-11	1.04e-06
HIVEP1	ADPGK	0.160578	-0.00175718	0.00384948	1
NFAT5	NCKAP1L	0.175029	0.0806975	0.000524013	1
ZBTB10	PSMD8	0.138416	0.0286481	0.00384948	1
PLAGL1	ACAP2	0.180525	-0.0507903	0	0
CREM	NAMPT	0.139455	0.360256	0	0
NFKB1	CD40	0.140338	0.217918	0.00384948	1
NFKB1	CCR7	0.166285	0.384791	0	0
KLF6	GRINA	0.169141	0.298172	0	0
IRF4	SNX3	0.114634	-0.198677	6.72e-05	0.723073
NFKB1	CD63	0.10964	0.13092	0	0
PLAGL1	KRT10	0.139778	0.0724845	1.02e-07	0.00110104
ZBTB10	PSMA6	0.105044	-0.0621229	0.00384948	1
HMGN3	SEC61G	0.117669	-0.180755	0.00384948	1
KDM2B	MREG	0.120793	0.132033	1.02e-07	0.00110104
ETV3	GTF2B	0.132588	-0.0856239	0.00384948	1
CSRNP1	GBP4	0.121728	0.113963	0.000524013	1
ETV3	TMED5	0.141868	0.0132953	9.37e-07	0.0100758
NFKB1	CD83	0.170064	0.358042	0	0
ETV3	TMED9	0.131866	-0.0542913	1.06e-09	1.14e-05
ZBTB38	NDUFB1	0.168693	-0.114947	0.000524013	1
THAP2	FDFT1	0.132056	0.0961812	6.72e-05	0.723073
ZBTB38	NDUFA6	0.152447	-0.0440777	0.000524013	1
ZBTB38	NDUFA2	0.141452	-0.0357117	1.07e-08	0.000114786
ZBTB38	NDUFA1	0.149083	0.00619058	9.67e-11	1.04e-06
KDM2B	UBE2A	0.143226	0.0929399	6.72e-05	0.723073
KDM2B	UBE2B	0.142234	-0.0202028	1.06e-09	1.14e-05
PLAGL1	TMED10	0.156257	0.0101723	1.02e-07	0.00110104
IRF4	CLIC1	0.13134	-0.107019	1.06e-09	1.14e-05
PLAGL1	ZC3H7A	0.173978	0.0904565	0	0
ETV6	SNRNP70	0.132369	0.0969523	1.02e-07	0.00110104
ZNF267	ALKBH7	0.164444	-0.114338	1.02e-07	0.00110104
ETV3	SHKBP1	0.137915	-0.0384537	1.02e-07	0.00110104
SOX4	RALA	0.118305	-0.0320519	1.02e-07	0.00110104
HMGA1	STAT3	0.149143	0.0300058	8.15e-06	0.0876615
HIVEP1	SIVA1	0.168999	0.0019304	0	0
ZNF267	CDC42SE1	0.153295	0.227773	0	0
IRF4	CD164	0.129742	-0.106098	9.37e-07	0.0100758
PLAGL1	GPR132	0.146579	0.0207018	0.00384948	1
PLAGL1	SRSF10	0.165981	-0.0517257	0.00384948	1
PLAGL1	SRSF11	0.164018	0.0815931	0.00384948	1
HMGN3	FBXO7	0.10999	0.0317694	8.15e-06	0.0876615
ZBTB38	HDAC2	0.162424	0.0898921	0	0
NFKB1	CD86	0.146337	0.322351	0	0
ETV6	LAMP3	0.139954	0.276191	8.15e-06	0.0876615
JUN	TGIF1	0.109571	0.169037	0.00384948	1
JUN	ZFP36L1	0.128161	0.308913	0	0
JUN	ZFP36L2	0.107726	-0.0716078	0.00384948	1
PLAGL1	PDPK1	0.161508	0.00208542	0.00384948	1
ZBTB38	RALA	0.146717	-0.105492	8.15e-06	0.0876615
HMGN3	GRB2	0.130496	-0.00889118	0.000524013	1
ETV3	BST2	0.12939	-0.0892885	0	0
ZNF296	NBEAL1	0.150769	0.00417013	8.15e-06	0.0876615
GPBP1	PSIP1	0.150168	0.0352162	0	0
HIVEP1	LRRFIP1	0.123893	0.00484031	1.02e-07	0.00110104
NFKB1	GLUD1	0.127065	-0.158253	0.000524013	1
ZBTB38	TIMM8B	0.124936	-0.0298561	0.00384948	1
HMGA1	WARS	0.134505	0.135599	1.07e-08	0.000114786
PLAGL1	TAP1	0.140416	0.07826	6.72e-05	0.723073
CREM	TMEM59	0.141707	0.219208	0	0
HIVEP1	CDC37	0.147666	0.0995896	9.37e-07	0.0100758
ATF4	ATPIF1	0.153012	0.0553595	0	0
JUN	RPL22	0.140172	-0.161445	0	0
JUN	RPL39	0.137766	-0.230422	0	0
REPIN1	ERICH1	0.155471	0.206951	6.72e-05	0.723073
KDM2B	TOMM5	0.154027	-0.0842124	1.07e-08	0.000114786
RELB	CRIP1	0.133334	0.244855	0.00384948	1
JUN	RPL41	0.124002	-0.0436529	0.00384948	1
JUN	RPL7A	0.120586	0.121004	1.06e-09	1.14e-05
SOX4	IDO1	0.111708	-0.341604	0	0
NFKB2	SNRPG	0.140846	-0.0152735	0	0
NR4A2	TMEM165	0.12423	0.0460409	6.72e-05	0.723073
RELB	COX7A2L	0.146693	-0.00643362	1.07e-08	0.000114786
HMGN3	HLA-DRA	0.129486	0.0303185	0	0
ZBTB38	MATR3.1	0.173131	0.0469169	0	0
PLAGL1	CBWD1	0.139934	0.0277622	0.000524013	1
NR4A2	TMEM123	0.117015	-0.089327	0.00384948	1
ETV3	GLA	0.122134	0.119336	9.67e-11	1.04e-06
PLAGL1	TBCB	0.157677	0.130462	0	0
THAP2	KPNA4	0.129237	-0.00858464	0.00384948	1
NR4A3	NAMPT	0.127062	0.27608	0	0
HMGN3	NCCRP1	0.115159	0.352542	0	0
HMGA1	ENY2	0.151011	0.0759483	6.72e-05	0.723073
HMGA1	CAPZA1	0.133872	-0.0171432	9.67e-11	1.04e-06
HMGA1	CAPZA2	0.119073	-0.0480552	6.72e-05	0.723073
ETV3	MYEOV2	0.137747	0.0112584	9.37e-07	0.0100758
IRF4	VDAC1	0.127841	0.0857838	0.00384948	1
IRF4	VDAC2	0.141255	0.0991021	0.00384948	1
NFKB1	MTHFS	0.137299	0.157351	1.02e-07	0.00110104
ZBTB38	NDUFS8	0.161707	-0.142524	0.00384948	1
ZBTB38	NDUFS5	0.161957	-0.032622	0.000524013	1
ZBTB38	NDUFS3	0.141383	-0.0739964	9.37e-07	0.0100758
ZNF267	CCT4	0.146643	0.0243388	0	0
ZBTB38	NDUFV1	0.176266	-0.0170402	9.37e-07	0.0100758
ZBTB38	NDUFV2	0.133934	0.108979	0.000524013	1
ZNF267	CD46	0.118442	0.0893186	8.15e-06	0.0876615
REL	RFTN1	0.121383	0.280951	0.000524013	1
HMGA1	ENSA	0.128465	-0.0174261	9.67e-11	1.04e-06
JUN	RPLP2	0.13728	-0.143687	9.37e-07	0.0100758
ETV3	THRAP3	0.152263	0.120158	0	0
GPBP1	SF3B1	0.130152	0.0948427	6.72e-05	0.723073
GPBP1	SF3B2	0.136792	-0.0322756	0	0
REPIN1	ACAA1	0.152476	0.00406892	1.07e-08	0.000114786
NFAT5	ALKBH7	0.162668	-0.0804579	0	0
GPBP1	SF3A1	0.143539	0.0232481	1.06e-09	1.14e-05
NFAT5	GPBP1	0.169175	0.162194	0	0
NFKB2	TBC1D10A	0.144372	0.0843927	0	0
HIVEP1	ELAVL1	0.145384	-0.00220579	0	0
KDM2B	CNPPD1	0.139941	0.0310707	0.000524013	1
KDM2B	MPC2	0.167521	-0.0654341	0	0
PLAGL1	ISCA2	0.1285	0.134202	9.37e-07	0.0100758
BHLHE40	AHSA1	0.132865	0.0807225	0.000524013	1
PLAGL1	CNPPD1	0.176228	-0.0481527	0	0
ZBTB38	SHKBP1	0.20244	0.070412	9.67e-11	1.04e-06
ETV3	HCK	0.127969	0.118148	0.00384948	1
ZBTB38	MPDU1	0.14031	-0.0268502	0.000524013	1
HMGA1	F11R	0.144084	-0.0826281	0	0
PLAGL1	TAB2	0.123853	-0.0247206	0.00384948	1
HMGN3	NABP1	0.145428	0.219425	0	0
ETV3	HN1	0.135826	-0.0230435	0	0
ZBTB38	DDX46	0.161878	-0.0622015	0	0
ZBTB38	DDX42	0.147969	0.0405183	0.000524013	1
TRAFD1	SDHD	0.119326	0.0193914	9.37e-07	0.0100758
TRAFD1	ZNF292	0.139514	-0.0602237	8.15e-06	0.0876615
NFKB1	MAPRE1	0.151037	0.124891	1.06e-09	1.14e-05
TRAFD1	ZNF296	0.140671	0.14115	0	0
HMGA1	NIT2	0.138204	-0.0317181	0	0
NR4A1	CDC42SE1	0.148347	0.0534723	0	0
NR4A1	CDC42SE2	0.140273	0.075059	0	0
ATF4	CHMP5	0.141288	0.104866	1.07e-08	0.000114786
JUN	FAM129A	0.123948	-0.143357	8.15e-06	0.0876615
ATF4	RABAC1	0.12695	0.0920535	8.15e-06	0.0876615
THAP2	PET100	0.172447	-0.0153027	6.72e-05	0.723073
NFKB1	TYK2	0.125063	0.149052	9.37e-07	0.0100758
HMGA1	EPC1	0.175725	0.080155	9.67e-11	1.04e-06
HMGN3	PGK1	0.138777	-0.164239	0.00384948	1
MAFF	MCOLN2	0.128807	0.156703	1.06e-09	1.14e-05
ATF5	CALR	0.116238	0.0882029	8.15e-06	0.0876615
ATF5	IL4I1	0.126048	0.29819	0	0
NFKB1	TYMP	0.121993	0.189126	1.06e-09	1.14e-05
HMGA1	USP12	0.118942	0.0520977	1.02e-07	0.00110104
PLAGL1	TOMM20	0.133572	-0.0136822	0.000524013	1
PLAGL1	TOMM22	0.150716	0.0341182	9.67e-11	1.04e-06
HMGA1	MAP3K13	0.148317	-0.125439	0	0
ZNF267	CFL1	0.115683	-0.0641273	0.00384948	1
ZNF296	TRAM1	0.14177	0.00374511	0	0
ATF5	CAST	0.11828	0.0668902	8.15e-06	0.0876615
ATF4	AHSA1	0.157842	0.133225	0	0
TRAFD1	TUBA1C	0.142549	0.381036	0	0
KLF6	LUZP1	0.127873	0.200743	0.00384948	1
NR4A2	MYL12B	0.122768	0.115306	0	0
CSRNP1	METAP2	0.120597	-0.0847615	0.000524013	1
NFKB1	LAD1	0.136265	0.337629	0	0
NR4A1	MAFF	0.152272	0.310314	0	0
PLAGL1	BUB3	0.145158	0.042854	1.06e-09	1.14e-05
PLAGL1	CXorf40B	0.118808	0.193396	0.00384948	1
IRF4	HLA-DMA	0.13664	0.0115241	9.67e-11	1.04e-06
SOX4	HLA-DQA1	0.121897	-0.0437405	6.72e-05	0.723073
KDM2B	TRAPPC1	0.13457	0.00498956	0.000524013	1
ETV3	AIP	0.132316	0.0205938	0	0
TRAFD1	TIMM17B	0.134141	0.0826353	0.000524013	1
HIVEP1	ELMO1	0.127421	0.124807	0.000524013	1
PLAGL1	NFE2L2	0.137895	-0.00520155	0.000524013	1
NFKB2	SF3A2	0.146506	0.0841478	1.06e-09	1.14e-05
ZBTB38	C1orf43	0.125912	-0.00928791	0.00384948	1
ATF4	PNPLA2	0.133604	0.0778479	1.02e-07	0.00110104
NFKB2	SF3B1	0.134948	0.0102257	9.37e-07	0.0100758
NFKB2	SF3B2	0.143923	0.1503	0	0
NFKB2	SF3B4	0.158677	0.0695026	1.06e-09	1.14e-05
ETV3	ATP6V0D1	0.144271	0.012013	8.15e-06	0.0876615
NFKB2	MIS18BP1	0.166839	-0.0547608	0	0
CSRNP1	ATP5J	0.162411	-0.0359962	0	0
THAP2	TAPBP	0.122248	0.0117374	8.15e-06	0.0876615
CSRNP1	ATP5D	0.121559	-0.00711281	1.02e-07	0.00110104
HMGA1	WDR1	0.170838	0.0170146	8.15e-06	0.0876615
NFAT5	LSM10	0.136291	-0.0643822	8.15e-06	0.0876615
PLAGL1	ATP5H	0.159132	0.0147225	0.000524013	1
PLAGL1	ATP5J	0.166607	0.0790493	0	0
KDM2B	BASP1	0.142992	0.349838	0	0
ZNF296	TRAPPC3	0.142042	0.109692	8.15e-06	0.0876615
TRAFD1	C8orf59	0.129891	-0.0571933	0.00384948	1
ETV6	MALAT1	0.113834	0.249273	1.07e-08	0.000114786
NFKB2	ARL6IP1	0.132514	0.0426564	6.72e-05	0.723073
NFKB2	ARL6IP4	0.119978	-0.0412702	0.000524013	1
BHLHE40	TRIM38	0.13152	0.0332255	1.02e-07	0.00110104
NFKB2	ARL6IP6	0.133078	0.031919	0	0
GPBP1	WDR33	0.161848	0.178956	0	0
THAP2	GCC2	0.144562	-0.00987258	0.000524013	1
NR4A1	FUS	0.13314	0.162094	0	0
ETV3	MATR3.1	0.149996	0.0498972	0	0
NFKB2	CYSTM1	0.12389	0.0758361	0	0
HMGA1	TAX1BP1	0.163438	-0.0370473	0	0
PLAGL1	SLC6A6	0.150402	0.0690903	1.07e-08	0.000114786
HIVEP1	PNRC1	0.118033	0.207361	0	0
KDM2B	FCHSD2	0.149565	0.249835	0	0
ATF3	MARCKSL1	0.120578	0.244447	0	0
MAFF	PPM1K	0.147226	-0.200066	8.15e-06	0.0876615
PLAGL1	SEC14L1	0.154752	0.204082	0	0
REPIN1	SPI1	0.145604	0.0909671	1.07e-08	0.000114786
IRF8	ERP29	0.120225	-0.0490642	1.07e-08	0.000114786
HMGA1	NKTR	0.153051	-0.0295681	9.37e-07	0.0100758
ZBTB38	RER1	0.1762	-0.0142316	9.67e-11	1.04e-06
HMGA1	ANXA7	0.136137	-0.13974	0.00384948	1
ETV6	FBXO7	0.154737	0.0872245	0	0
HMGA1	ANXA4	0.150209	0.0543964	1.07e-08	0.000114786
HMGA1	ANXA5	0.149214	0.0795535	8.15e-06	0.0876615
HMGA1	ANXA2	0.124397	0.0373028	1.07e-08	0.000114786
HIVEP1	OSER1	0.164305	0.0735517	0.00384948	1
GPBP1	MAP2K1	0.158525	0.0296056	9.37e-07	0.0100758
ATF4	ELAVL1	0.138717	0.101396	0	0
HMGA1	USMG5	0.150507	-0.0177279	9.67e-11	1.04e-06
KDM2B	ARHGEF2	0.140045	0.220142	1.06e-09	1.14e-05
IRF8	ERP44	0.115808	0.066178	8.15e-06	0.0876615
ETV3	SNRPB2	0.145083	-0.00109906	1.02e-07	0.00110104
ATF4	TRAM1	0.139249	-0.0127405	0.00384948	1
ATF4	IMPDH2	0.13131	0.0964989	0.00384948	1
NFKB2	BMP2K	0.152624	-0.0914125	0.00384948	1
ZNF296	AHSA1	0.150491	0.115224	1.06e-09	1.14e-05
HMGN3	PIM2	0.128216	-0.0619345	0.00384948	1
HMGN3	PIM3	0.136447	-0.0919854	1.07e-08	0.000114786
HIVEP1	RASSF2	0.130903	0.117657	0	0
HIVEP1	RASSF4	0.13053	0.249404	8.15e-06	0.0876615
HMGA1	IDH3G	0.176673	-0.0371221	0	0
ATF4	VMP1	0.136782	-0.0156109	6.72e-05	0.723073
ETV3	SNRPD2	0.141711	-0.122108	0	0
ETV3	SNRPD3	0.134163	-0.0427728	0.000524013	1
NR4A3	RBM3	0.123139	0.0038909	6.72e-05	0.723073
RELB	TMSB10	0.130365	0.218045	0	0
NR4A1	PRMT1	0.123096	0.171881	8.15e-06	0.0876615
ZNF296	RELB	0.119761	0.0962523	9.37e-07	0.0100758
ATF4	TRADD	0.133092	0.107495	9.67e-11	1.04e-06
ATF4	MOB1B	0.14934	0.168043	8.15e-06	0.0876615
KLF6	TNFAIP8	0.143457	0.261619	0	0
KLF6	TNFAIP3	0.154482	0.334369	9.67e-11	1.04e-06
REPIN1	PDIA6	0.141668	-0.0872779	9.37e-07	0.0100758
GPBP1	WTAP	0.138686	0.0660103	6.72e-05	0.723073
ZBTB38	KPNB1	0.136929	0.0137296	0	0
ZBTB38	KPNA2	0.159156	0.118911	9.67e-11	1.04e-06
HMGA1	COX7A2L	0.149699	-0.0259141	0.00384948	1
HMGN3	YBX1	0.134934	-0.189789	0	0
ATF5	IL2RG	0.130233	0.028499	1.07e-08	0.000114786
JUN	HSP90AA1	0.172673	0.33783	0	0
ATF4	MTDH	0.135453	-0.0217754	6.72e-05	0.723073
BHLHE40	TMEM258	0.133493	-0.125045	0.000524013	1
ZNF267	CHD2	0.150122	0.116434	1.07e-08	0.000114786
JUN	HSP90AB1	0.140009	0.27846	0	0
ZNF296	HNRNPA0	0.148806	0.0232553	1.07e-08	0.000114786
ZNF296	IL6R	0.12273	0.10318	1.02e-07	0.00110104
GPBP1	UVRAG	0.135922	0.180709	1.02e-07	0.00110104
BHLHE40	CSRNP1	0.132906	0.325322	9.37e-07	0.0100758
ETV3	NDUFS7	0.123438	-0.13979	0	0
RELB	SOCS3	0.142392	0.28826	0	0
NFKB2	C9orf16	0.129085	-0.0990759	9.67e-11	1.04e-06
NR4A1	GLS	0.134415	0.0936895	6.72e-05	0.723073
ETV3	NDUFV1	0.118853	0.0876256	8.15e-06	0.0876615
ETV3	NDUFV2	0.145905	-0.0263057	9.37e-07	0.0100758
THAP2	C6orf48	0.140756	-0.0321139	0.000524013	1
MAFF	TOR3A	0.126128	0.051201	1.06e-09	1.14e-05
GPBP1	DUSP5	0.11781	0.290297	1.02e-07	0.00110104
TRAFD1	ATF4	0.130571	0.114453	6.72e-05	0.723073
ATF4	TRA2B	0.128584	0.0666927	0	0
ZNF296	ZC3H15	0.157453	-0.0658555	0	0
NFKB1	CMTM6	0.141961	0.316058	0	0
ATF4	SEC62	0.172979	-0.0585791	1.02e-07	0.00110104
PLAGL1	PDIA6	0.150342	0.0368937	0.00384948	1
HMGA1	G3BP1	0.121198	-0.0199013	6.72e-05	0.723073
HMGA1	G3BP2	0.133878	-0.0216445	0	0
HMGN3	GPX4	0.135938	0.255054	1.06e-09	1.14e-05
BHLHE40	POMP	0.149109	-0.1561	0	0
CSRNP1	TIMM17A	0.152199	0.052336	0.00384948	1
ZBTB38	FDFT1	0.141224	0.0183399	0	0
ATF4	SEC13	0.155907	-0.025149	9.37e-07	0.0100758
ETV3	NDUFB4	0.140531	-0.100031	1.07e-08	0.000114786
ETV3	NDUFB5	0.131615	-0.0154286	0.000524013	1
ATF5	DAZAP2	0.125484	0.0886018	6.72e-05	0.723073
NR4A1	ID2	0.119327	0.0880109	0.000524013	1
GPBP1	IL13RA1	0.146649	0.102888	0	0
ETV3	NDUFB2	0.12348	0.0599031	0	0
MAFF	UBE2B	0.14655	-0.00147759	9.37e-07	0.0100758
ZBTB38	PHYKPL	0.16743	-0.0448224	9.37e-07	0.0100758
ETV6	NABP1	0.12904	0.150428	9.67e-11	1.04e-06
BHLHE40	KHDRBS1	0.153723	0.0902663	0.000524013	1
KDM2B	ARHGDIB	0.142276	-0.307154	0	0
HMGA1	NME6	0.109124	-0.084409	6.72e-05	0.723073
REPIN1	SRA1	0.142356	-0.0328989	0.00384948	1
NR4A1	IDS	0.135286	0.00860961	0	0
NFKB1	LDHA	0.13094	0.205307	6.72e-05	0.723073
TRAFD1	TUBB2A	0.10547	0.254862	6.72e-05	0.723073
NFAT5	BCL2L11	0.133499	0.0559628	1.07e-08	0.000114786
NFKB2	SARS	0.138457	0.0408855	8.15e-06	0.0876615
ATF4	GADD45GIP1	0.112298	0.00490766	0	0
NR4A2	CCT6A	0.121875	0.0161062	0.000524013	1
BHLHE40	TMEM14C	0.111231	0.142944	6.72e-05	0.723073
NFKB2	PRELID3B	0.145342	0.174593	9.37e-07	0.0100758
ZEB1	CELF1	0.123316	0.0997603	0	0
ETV3	NDUFA6	0.152859	-0.0761974	1.02e-07	0.00110104
IRF1	GRINA	0.12421	0.126989	0.00384948	1
NFKB2	OXA1L	0.142761	-0.0679054	0	0
HMGA1	OTUB1	0.167739	-0.0491331	1.06e-09	1.14e-05
BHLHE40	PAIP2	0.137276	0.0234117	0.000524013	1
JUN	DAPP1	0.126968	0.197542	0.000524013	1
ZNF267	CIB1	0.131085	-0.097388	9.67e-11	1.04e-06
KDM2B	MKL1	0.144072	0.248726	0	0
REPIN1	ATP5H	0.125906	-0.0361085	0.000524013	1
NFKB2	AKR1A1	0.134423	0.0155784	1.02e-07	0.00110104
REPIN1	ATPIF1	0.138454	-0.0633101	8.15e-06	0.0876615
THAP2	HDAC2	0.151984	0.0554606	0.00384948	1
PLAGL1	BRD4	0.161179	0.128494	0	0
NFKB2	PSMA4	0.133017	0.0717905	0	0
NFKB2	PSMA6	0.131542	0.0117318	9.37e-07	0.0100758
NFKB2	PSMA1	0.166839	-0.0875094	9.37e-07	0.0100758
NFKB2	PSMB6	0.156426	0.0247653	1.02e-07	0.00110104
NFKB2	PSMB7	0.148101	0.00656971	0	0
NFKB2	PSMB1	0.134987	0.0481485	9.67e-11	1.04e-06
NFKB2	PSMB2	0.129699	0.0350264	1.06e-09	1.14e-05
ZNF296	EPS15	0.169209	0.0714602	0	0
RELB	EIF3K	0.149069	-0.238797	0.00384948	1
RELB	EIF3M	0.146472	-0.0944835	1.07e-08	0.000114786
RELB	PFN1	0.13235	0.286001	0	0
NFKB2	PSMA7	0.127681	0.180862	6.72e-05	0.723073
NFKB2	PSMC1	0.159566	0.117899	0	0
NFKB2	PSMC2	0.141587	0.0311442	0	0
ATF4	HLA-F	0.150698	0.0431004	6.72e-05	0.723073
NFKB2	SNHG8	0.124017	-0.0648659	0	0
ETV6	STK17B	0.137172	-0.125005	1.02e-07	0.00110104
MAFF	C11orf58	0.12704	-0.0423626	0.000524013	1
IRF4	REEP5	0.135114	-0.174943	0.000524013	1
IRF8	CAPG	0.129535	-0.191919	0.00384948	1
NFAT5	CCT3	0.169905	-0.0198034	0	0
NFAT5	CD53	0.117465	0.123883	0.00384948	1
NFAT5	CCT4	0.145599	0.164741	0	0
ZNF267	TBC1D4	0.136439	-0.0375503	0.00384948	1
NFAT5	CCT2	0.174269	0.0392416	0.000524013	1
IRF1	PPIB	0.123578	-0.0558925	0.000524013	1
NFKB2	SENP6	0.107357	0.0699991	0.00384948	1
NFAT5	PAFAH1B1	0.152183	0.0946763	1.06e-09	1.14e-05
NFAT5	CD37	0.129165	0.00391568	1.02e-07	0.00110104
ATF4	PARK7	0.133495	0.0817184	0	0
NFKB1	MTHFD2	0.132029	0.176124	8.15e-06	0.0876615
ZNF267	ATRAID	0.141806	0.0442519	8.15e-06	0.0876615
BHLHE40	PAK1	0.137905	0.0224493	0.000524013	1
HIVEP1	C9orf78	0.130101	0.0728086	0	0
ZBTB10	SPECC1	0.106763	0.154492	1.02e-07	0.00110104
KLF6	GRASP	0.136321	0.110921	0.00384948	1
ETV3	ZNF207	0.144822	-0.0274762	6.72e-05	0.723073
TRAFD1	MYEOV2	0.124287	-0.0300884	0.00384948	1
HMGA1	SMIM12	0.129819	0.0184464	0	0
HMGA1	SMIM14	0.159737	-0.0428511	0	0
KDM2B	GNA15	0.13845	-0.252329	0	0
RELB	ARHGAP10	0.124806	0.303745	0	0
REPIN1	SKIL	0.115051	0.0280161	6.72e-05	0.723073
KDM2B	VASP	0.114183	-0.274988	1.06e-09	1.14e-05
ZBTB10	FIBP	0.151615	-0.0307983	1.02e-07	0.00110104
NFKB2	RPS6	0.133071	-0.210141	0	0
BHLHE40	SERBP1	0.141715	-0.00449981	1.07e-08	0.000114786
NR4A2	COX4I1	0.117386	0.0082563	0	0
REPIN1	PRELID1	0.151245	-0.152734	0	0
ATF4	TNFRSF1B	0.13544	0.14324	9.37e-07	0.0100758
RELB	COX6B1	0.14143	-0.121881	0.00384948	1
NFAT5	PAM16	0.160023	0.12734	0	0
ATF4	NCKAP1L	0.140169	0.135965	9.37e-07	0.0100758
THAP2	PHB2	0.148846	0.128671	0.000524013	1
ZBTB38	SNX11	0.124887	0.2143	0	0
KLF6	BTG1	0.139685	0.257515	1.02e-07	0.00110104
RELB	TAPBP	0.138338	0.204259	8.15e-06	0.0876615
NFAT5	CHMP5	0.155716	0.0849281	1.02e-07	0.00110104
REL	BIRC3	0.171914	0.294307	0	0
ATF4	PPP4R2	0.14956	0.0899997	0	0
NFAT5	TWF2	0.169748	0.0364583	9.67e-11	1.04e-06
NR4A2	GTF2I	0.14074	0.0655928	0.000524013	1
HIVEP1	RAB11B	0.123234	0.0999403	9.67e-11	1.04e-06
NR4A3	RGS2	0.142049	0.205547	1.07e-08	0.000114786
GPBP1	WSB1	0.119418	-0.00651488	0.000524013	1
ZNF267	HLA-DPB1	0.121406	-0.0670907	8.15e-06	0.0876615
TRAFD1	SNX3	0.128035	-0.0935527	0.00384948	1
THAP2	PTBP3	0.137138	0.118784	0	0
CSRNP1	GPR183	0.148231	0.32366	0	0
ATF3	RPS17	0.115943	-0.036526	0.00384948	1
ATF3	RPS19	0.120471	-0.0798334	0.00384948	1
ATF3	RPS10	0.128418	-0.0124254	0	0
ZBTB38	XRCC6	0.127488	-0.0398374	0.00384948	1
THAP2	ARAP2	0.124522	0.0180214	0.000524013	1
NFKB1	BZW1	0.149729	0.371608	0	0
NR4A3	RHOG	0.133321	-0.125563	9.37e-07	0.0100758
ZBTB38	ARGLU1	0.12766	-0.0102827	0.000524013	1
MAFF	CNOT2	0.130566	-0.117228	6.72e-05	0.723073
REPIN1	TBC1D4	0.153597	0.148359	6.72e-05	0.723073
ATF4	DUSP1	0.118376	0.184567	0	0
ZBTB38	TCERG1	0.134776	0.0202429	0.000524013	1
ZBTB10	LRRFIP1	0.118254	-0.0337549	6.72e-05	0.723073
HMGA1	C8orf59	0.1339	0.0300508	8.15e-06	0.0876615
CREM	NFE2L2	0.126996	0.249064	1.06e-09	1.14e-05
ATF5	CCT8	0.137369	0.0498554	0.00384948	1
IRF8	CCNI	0.115668	-0.0808322	1.06e-09	1.14e-05
IRF8	CD74	0.130527	0.107329	1.02e-07	0.00110104
NFKB2	2020-09-02	0.1409	0.0213898	0.000524013	1
NFKB2	2020-09-07	0.174204	0.0483692	0	0
NFKB2	RSF1	0.143526	0.0721271	8.15e-06	0.0876615
NFKB2	RSU1	0.165819	0.0628693	0	0
ZNF296	HLA-C	0.115846	0.0490862	1.07e-08	0.000114786
GPBP1	C18orf32	0.1463	-0.0184476	0.000524013	1
ATF5	FKBP1A	0.138822	0.203093	9.67e-11	1.04e-06
CREM	SRSF10	0.125432	0.14327	1.07e-08	0.000114786
IRF8	BNIP2	0.111768	0.00362967	0.000524013	1
NR4A2	ACTR3	0.128994	0.199463	0	0
NFKB2	COMMD2	0.163624	-0.0347106	8.15e-06	0.0876615
ETV6	PTGES2	0.123092	0.188369	6.72e-05	0.723073
NFAT5	RASSF2	0.168775	-0.047047	0.000524013	1
ZEB1	ZCRB1	0.119874	0.0559812	0.000524013	1
GPBP1	RAB9A	0.120398	0.19286	1.02e-07	0.00110104
ATF4	DYNLT1	0.149773	0.0513148	9.37e-07	0.0100758
NFAT5	GGNBP2	0.169932	-0.0381235	0	0
ZNF267	SHFM1	0.152085	-0.0448637	1.06e-09	1.14e-05
ARNTL2	TBCB	0.113445	0.060107	6.72e-05	0.723073
ZNF296	PTP4A1	0.154666	0.0205781	0	0
NFKB1	BIRC3	0.146499	0.292895	0	0
RELB	SQSTM1	0.124718	0.198007	0.00384948	1
KDM2B	CLPTM1	0.144193	0.350408	0	0
ATF3	PHF11	0.109003	0.123325	8.15e-06	0.0876615
NFKB1	MYL12A	0.133149	-0.11955	0.000524013	1
IRF1	FAM118A	0.119747	0.126258	8.15e-06	0.0876615
ZNF267	TMX1	0.128995	0.0661544	1.07e-08	0.000114786
REPIN1	MIER1	0.133631	-0.0240524	0.00384948	1
ATF4	MXD1	0.137894	0.0706845	6.72e-05	0.723073
PLAGL1	LMBR1L	0.126979	0.155649	6.72e-05	0.723073
NR4A1	C17orf62	0.122092	-0.00675653	0.00384948	1
NFKB2	RTN4	0.161024	0.02419	0	0
KDM2B	MGLL	0.155338	0.430663	0	0
HIVEP1	PPP1CA	0.129089	-0.0312075	0	0
ZNF296	PTTG1IP	0.134188	0.00301543	1.07e-08	0.000114786
REPIN1	SND1	0.158843	0.0255281	1.07e-08	0.000114786
TRAFD1	ATP11C	0.121842	0.235848	1.07e-08	0.000114786
IRF4	STX7	0.129462	0.0136394	0	0
ZBTB38	MGAT1	0.121764	0.101608	8.15e-06	0.0876615
ZBTB10	ARL8B	0.151213	0.208165	0.000524013	1
ARNTL2	CCSER2	0.133378	0.030384	6.72e-05	0.723073
ETV6	IFT43	0.143781	0.0487335	6.72e-05	0.723073
ETV6	ENY2	0.149559	0.0166401	9.37e-07	0.0100758
ZNF296	SRSF11	0.138257	0.0771776	0.000524013	1
ZNF296	UVRAG	0.15005	0.180308	0	0
SOX4	U2AF1	0.10899	-0.0666883	9.67e-11	1.04e-06
ETV6	ENSA	0.138974	0.0866871	1.06e-09	1.14e-05
HMGA1	MRPS36	0.141397	-0.0651243	0.00384948	1
TRAFD1	TAPBP	0.120353	0.236014	9.37e-07	0.0100758
CSRNP1	POLR2E	0.139246	-0.0802842	0	0
HMGA1	MRPS21	0.150159	-0.105424	1.06e-09	1.14e-05
RELB	RPL36AL	0.132952	-0.0475349	0	0
ZNF296	WDR45	0.170255	0.141569	8.15e-06	0.0876615
ETV3	RAB11A	0.132698	0.198662	0.00384948	1
ETV3	RAB11B	0.123164	0.0434749	8.15e-06	0.0876615
NFKB2	APOBEC3G	0.13575	0.145749	6.72e-05	0.723073
KLF6	YWHAB	0.129035	0.195619	1.07e-08	0.000114786
KLF6	YWHAZ	0.142782	0.273143	0	0
REPIN1	KRTCAP2	0.148592	-0.0289065	0	0
ETV6	MMADHC	0.150446	-0.0609746	1.02e-07	0.00110104
CSRNP1	CBWD5	0.136613	0.0103969	9.37e-07	0.0100758
NFAT5	MOB1A	0.160748	0.0101391	0	0
NFAT5	DCTN2	0.191086	0.00705773	0	0
GPBP1	IGBP1	0.133516	-0.232346	6.72e-05	0.723073
NFAT5	DCTN3	0.177082	0.0126983	1.02e-07	0.00110104
ETV3	EIF2S2	0.112063	-0.00499824	0.00384948	1
ETV3	EIF2S3	0.135786	-0.094807	0	0
ATF4	RAB8A	0.137196	0.0318835	0.000524013	1
TRAFD1	DDX24	0.137554	0.00801087	1.06e-09	1.14e-05
ZNF267	GOLGA4	0.147921	0.163791	1.06e-09	1.14e-05
TRAFD1	DDX17	0.1447	-0.105449	9.37e-07	0.0100758
ZNF296	TOMM20	0.144155	0.119654	1.06e-09	1.14e-05
ATF4	RAB1A	0.144395	0.0892823	9.67e-11	1.04e-06
HMGA1	NAPA	0.20103	-0.00703839	0	0
ATF4	RAB10	0.149716	0.105973	0	0
KLF6	SAMSN1	0.139279	0.273962	0	0
NFKB2	DYNC1LI1	0.134319	0.0120278	8.15e-06	0.0876615
RELB	GBP1	0.128334	0.25135	0	0
ETV3	PDE4DIP	0.137941	0.0987925	6.72e-05	0.723073
NR4A2	PVRL2	0.126923	-0.0614471	0	0
NFAT5	MOB3A	0.148768	0.0461107	9.37e-07	0.0100758
HIVEP1	PPP1R2	0.128018	0.136509	8.15e-06	0.0876615
HMGN3	POMP	0.132534	-0.167177	0	0
HMGA1	PGAM1	0.13886	0.224503	0	0
GPBP1	TRAM1	0.15296	0.0177609	0	0
NFKB2	ABI1	0.137477	0.0468636	1.07e-08	0.000114786
RELB	SNX11	0.134191	0.319283	0	0
ZBTB38	SMNDC1	0.156294	-0.0605903	0	0
JUN	PPM1K	0.124821	0.238893	1.06e-09	1.14e-05
NR4A2	BTG2	0.125097	0.307991	0	0
NFAT5	IGBP1	0.213918	-0.0135404	9.37e-07	0.0100758
PLAGL1	SYNPO	0.135666	0.169718	0.00384948	1
HIVEP1	IMPDH2	0.142214	0.0795924	0	0
ETV6	GTF2E2	0.166136	0.0899888	0	0
JUN	BASP1	0.122473	0.077326	8.15e-06	0.0876615
KDM2B	VOPP1	0.145407	0.33752	0	0
REPIN1	PDCD5	0.137924	-0.103307	8.15e-06	0.0876615
ZBTB38	ATP5J2	0.139026	0.0125929	1.02e-07	0.00110104
THAP2	PEF1	0.18277	0.0432056	1.02e-07	0.00110104
PLAGL1	ARL6IP4	0.157784	0.0515176	0	0
JUN	GADD45B	0.116363	0.234084	6.72e-05	0.723073
RELB	ANKRD11	0.131326	0.202685	6.72e-05	0.723073
NR4A3	IRF4	0.120044	0.203979	1.06e-09	1.14e-05
KDM2B	RPL38	0.117026	-0.187458	9.37e-07	0.0100758
HMGA1	C11orf98	0.137708	-0.0776902	0.000524013	1
KDM2B	RPL30	0.124792	-0.236204	0	0
KDM2B	RPL32	0.145952	-0.273163	1.06e-09	1.14e-05
NR4A2	MAGOH	0.12084	0.152581	0	0
REL	CMTM6	0.169151	0.333608	0	0
NFAT5	GOLGA4	0.191087	0.0290479	0	0
KDM2B	RPL13	0.127202	-0.150881	0.000524013	1
KDM2B	RPL15	0.127336	-0.0192985	1.02e-07	0.00110104
KDM2B	RPL19	0.132177	-0.218836	0	0
ZBTB38	SNRPB	0.131531	-0.0291145	6.72e-05	0.723073
HMGA1	C11orf73	0.152232	-0.0678843	1.07e-08	0.000114786
ZBTB38	SNRPG	0.153119	-0.0117604	0	0
MAFF	ANXA4	0.11134	0.0304624	0.00384948	1
KDM2B	RPL27	0.115628	-0.18514	8.15e-06	0.0876615
KDM2B	RPL28	0.14323	-0.126745	0.00384948	1
KDM2B	RPL21	0.10879	-0.161449	0.000524013	1
ETV6	MIS18BP1	0.135749	0.0914867	6.72e-05	0.723073
ATF4	CORO1B	0.147194	0.141851	0	0
PLAGL1	C11orf73	0.151862	0.126398	0	0
HMGN3	LAMP3	0.143236	0.377316	0	0
PLAGL1	C11orf98	0.178889	-0.0182546	0	0
REPIN1	PRPF38B	0.160948	-0.006317	8.15e-06	0.0876615
NFKB1	HNRNPM	0.131413	0.0163266	6.72e-05	0.723073
REPIN1	ATF4	0.155222	0.192948	0	0
ETV3	ACTR2	0.121334	0.12696	6.72e-05	0.723073
NFAT5	SEC62	0.194181	0.110973	1.02e-07	0.00110104
KDM2B	RPL7A	0.120593	-0.019384	8.15e-06	0.0876615
IRF4	TMUB1	0.137516	-0.05313	1.07e-08	0.000114786
IRF1	YWHAE	0.119011	0.033036	0.00384948	1
ZNF267	IRF2BP2	0.169968	0.141149	0	0
NFKB2	ACP1	0.132867	0.0578121	0	0
HMGA1	RFTN1	0.148088	-0.128593	0	0
HMGN3	PPA1	0.14953	0.131595	9.37e-07	0.0100758
IRF8	HMGB2	0.109717	0.0333555	0.00384948	1
ETV3	RPL36A	0.137552	-0.0769842	0.00384948	1
NFKB2	HLA-F	0.147805	0.127587	0	0
ATF4	ECH1	0.122876	0.0828209	0.00384948	1
ETV3	ZNF800	0.131224	0.0347312	0.00384948	1
ETV3	RPL37A	0.124791	-0.124305	9.37e-07	0.0100758
IRF8	LAP3	0.11426	0.200175	9.37e-07	0.0100758
ZBTB10	DDX24	0.132797	-0.0467243	0.00384948	1
REPIN1	MZT2A	0.154392	0.0377303	0.00384948	1
NFKB2	NPEPPS	0.130224	0.0608936	1.06e-09	1.14e-05
TRAFD1	MIR155HG	0.119218	0.32818	1.02e-07	0.00110104
ATF5	SRSF7	0.128018	-0.00238758	9.37e-07	0.0100758
NFAT5	CTNNA1	0.141875	0.12292	0	0
NFKB2	DUSP5	0.134491	0.175715	0	0
NFKB2	RTFDC1	0.124596	0.0258919	0.000524013	1
RELB	DDX24	0.132416	0.0228392	0.00384948	1
IRF8	RBM8A	0.132538	0.0912047	0.000524013	1
REPIN1	PDAP1	0.151772	-0.118507	1.07e-08	0.000114786
TRAFD1	ATP5F1	0.141772	-0.0280054	8.15e-06	0.0876615
REPIN1	AUP1	0.166401	0.0563287	1.02e-07	0.00110104
IRF1	PIM2	0.12212	0.0700021	0	0
ZNF267	ATP5H	0.152162	-0.0104399	0	0
ZNF267	ATP5I	0.153616	-0.178905	0	0
ZNF267	ATP5J	0.159004	-0.00483701	0	0
NFKB1	TSPAN13	0.133713	0.105996	9.67e-11	1.04e-06
IRF8	HMGN1	0.118265	-0.0769958	0	0
NFAT5	COX7A2L	0.169976	0.0176232	0	0
KLF6	FNBP1	0.131804	0.278722	0	0
REPIN1	RUFY1	0.162129	0.00584347	0	0
REPIN1	RUFY3	0.138598	0.195098	1.06e-09	1.14e-05
NR4A1	VAPA	0.147348	-0.0392952	0.00384948	1
ATF5	LAP3	0.124481	0.166596	8.15e-06	0.0876615
NFKB2	WDR45	0.11771	0.0735929	6.72e-05	0.723073
MAFF	IPO7	0.126013	-0.0748588	0	0
ZNF296	ITPA	0.141587	-0.0283368	8.15e-06	0.0876615
ZNF296	PLEKHO1	0.142201	0.0322202	0	0
ZBTB38	PSPC1	0.145924	0.0802788	0	0
GPBP1	NSA2	0.16007	-0.0799376	0	0
NFAT5	ATP6V0D1	0.144877	0.00231052	0	0
HMGN3	PSAP	0.131114	-0.234642	0	0
NR4A2	CCL19	0.119606	-0.131415	0.00384948	1
ATF3	RPLP1	0.135614	-0.0893159	0	0
ETV3	RPL23A	0.120408	-0.164459	0.000524013	1
ATF3	RPLP2	0.119507	-0.111782	0.00384948	1
ATF4	SLCO5A1	0.144092	0.147528	0	0
HIVEP1	ARL6IP1	0.136951	0.0802079	6.72e-05	0.723073
HIVEP1	MAT2B	0.152961	-0.0459252	6.72e-05	0.723073
PLAGL1	MZT2A	0.127402	-0.0687823	8.15e-06	0.0876615
CSRNP1	BNIP3L	0.130194	-0.0673116	8.15e-06	0.0876615
ETV3	TAP1	0.132835	0.00512001	9.37e-07	0.0100758
NR4A3	PARP14	0.137895	0.0437048	0.00384948	1
ZBTB38	RAP2B	0.154868	-0.0625876	1.06e-09	1.14e-05
HIVEP1	MIS18BP1	0.162159	0.158201	9.67e-11	1.04e-06
NFAT5	NDUFA10	0.178838	-0.0147574	1.07e-08	0.000114786
GPBP1	MCOLN2	0.125058	0.141503	0.00384948	1
NFAT5	NDUFA12	0.114562	0.0725946	1.07e-08	0.000114786
ETV6	PRR13	0.129005	-0.0278526	0	0
ZNF296	RAB30	0.139863	0.107408	8.15e-06	0.0876615
IRF8	MYO1G	0.144249	-0.00048201	9.37e-07	0.0100758
HMGA1	ANKRD11	0.130116	0.036676	1.02e-07	0.00110104
NFAT5	NDUFB11	0.149428	-0.00889319	1.07e-08	0.000114786
HMGN3	PRNP	0.118239	-0.281465	0.00384948	1
KDM2B	DAPP1	0.147186	0.356031	0	0
HMGN3	LAPTM5	0.138377	-0.163746	9.37e-07	0.0100758
HMGA1	ANKRD44	0.161006	-0.1434	0.00384948	1
REPIN1	TCF25	0.160388	-0.0945595	0	0
RELB	ARPC3	0.135113	-0.17681	9.37e-07	0.0100758
HIVEP1	AUTS2	0.162935	0.205708	1.02e-07	0.00110104
ATF3	ZFAND5	0.151437	0.331042	0	0
REPIN1	NUDT21	0.15191	-0.0482953	0	0
REPIN1	NUDT22	0.14037	-0.0544523	0.000524013	1
PLAGL1	PDAP1	0.170873	-0.022507	1.02e-07	0.00110104
NFAT5	CBX1	0.135976	-0.0362495	1.02e-07	0.00110104
HMGA1	IRF2BP2	0.163703	0.103044	0	0
ETV6	CCDC88A	0.131423	0.10354	0	0
REPIN1	NDUFS4	0.145241	0.0538491	0	0
REPIN1	NDUFS5	0.142818	-0.0592372	0	0
REPIN1	NDUFS7	0.152785	-0.0672007	0	0
JUN	NET1	0.144311	0.364337	0	0
RELB	CSF2RA	0.147367	0.334862	0	0
KLF6	CEP350	0.126905	0.214425	0.000524013	1
CSRNP1	PNKD	0.129938	0.0817725	0.000524013	1
NFKB2	RHOF	0.140154	0.120665	0	0
REPIN1	NDUFS8	0.171085	0.0179188	0	0
ZNF296	PPP1CA	0.125143	0.0227235	0.00384948	1
ETV3	PPP3R1	0.117253	0.0632434	0.00384948	1
HMGN3	HCST	0.137708	-0.263418	1.07e-08	0.000114786
ATF4	ARGLU1	0.143977	0.189354	0	0
ATF3	UBA52	0.122917	-0.0776977	0	0
CREM	HLA-B	0.12059	-0.188595	1.07e-08	0.000114786
HMGA1	MTDH	0.127602	0.0532735	0.00384948	1
ARNTL2	SNRPD1	0.124476	-0.0952252	0.000524013	1
HMGA1	RPL14	0.123751	-0.102695	0	0
NFAT5	CLN5	0.153422	0.0164007	0.00384948	1
NFKB1	CDC42	0.13251	0.23794	1.07e-08	0.000114786
GPBP1	FXR1	0.165246	0.0852141	0.00384948	1
ETV6	MED10	0.159237	0.0396213	0.000524013	1
NFKB2	ANTXR2	0.130771	0.0976379	6.72e-05	0.723073
NFAT5	CLTA	0.156756	-0.0955828	0	0
NFAT5	CLTC	0.193852	0.0377855	9.37e-07	0.0100758
SOX4	RPSA	0.119483	0.053192	0.000524013	1
KDM2B	ZFAND5	0.127018	0.179476	0.00384948	1
ATF4	NDE1	0.134761	0.117714	0.000524013	1
KDM2B	TMEM179B	0.152854	-0.0946804	9.67e-11	1.04e-06
NR4A1	REL	0.125884	0.319909	1.06e-09	1.14e-05
CREM	SYNGR2	0.143941	-0.183505	0.00384948	1
REPIN1	HSPB11	0.152008	-0.000576535	0	0
REL	UQCR10	0.136302	-0.24716	1.02e-07	0.00110104
ZNF296	PPP1R2	0.124927	-0.0875094	0	0
KDM2B	TMEM176A	0.12994	0.334869	0	0
NFAT5	ARL6IP4	0.170406	-0.0715828	0	0
CREM	DDAH2	0.13387	0.0387731	0.000524013	1
REL	JARID2	0.117567	0.250566	9.67e-11	1.04e-06
ATF5	EIF4G1	0.125732	0.197607	6.72e-05	0.723073
NR4A1	ATP6V1G1	0.122191	-0.030285	6.72e-05	0.723073
PLAGL1	THUMPD3-AS1	0.14266	0.118544	0	0
THAP2	PRCC	0.142639	-0.0438497	9.37e-07	0.0100758
KDM2B	TNFAIP2	0.132501	0.355823	0	0
NFKB2	PTRHD1	0.151906	-0.101736	0	0
KDM2B	TNFAIP3	0.137011	0.173192	0	0
NFAT5	CMC1	0.132129	-0.0642822	0.000524013	1
KDM2B	TNFAIP8	0.140694	0.234457	0	0
NR4A3	GRN	0.130186	0.0853166	0.000524013	1
ZBTB10	C4orf48	0.129835	-0.159868	9.67e-11	1.04e-06
REL	PPP1R15B	0.122032	0.264093	0.00384948	1
KLF6	TPM3	0.139822	0.0351888	0.00384948	1
BHLHE40	MAPK1IP1L	0.122393	-0.0629952	9.37e-07	0.0100758
ATF4	RAP2B	0.139561	0.175221	0	0
PLAGL1	STK17B	0.142695	-0.189512	6.72e-05	0.723073
KDM2B	MAFF	0.156727	0.149758	1.06e-09	1.14e-05
RELB	PPT1	0.127891	-0.228553	0	0
CREM	UVRAG	0.11581	-0.215756	0	0
KLF6	TPT1	0.133262	-0.100337	1.06e-09	1.14e-05
NFAT5	TOMM22	0.184382	-0.104535	0	0
ZBTB10	ARRB2	0.150642	0.188047	0	0
IRF8	TMEM14B	0.127693	-0.0910895	0	0
PLAGL1	CAPG	0.137272	0.159052	0.000524013	1
REPIN1	CCDC85B	0.137533	-0.0719387	0	0
HIVEP1	SAP30BP	0.135621	0.0434859	0	0
NR4A2	SRRM1	0.1275	0.0493908	9.67e-11	1.04e-06
ATF4	EID1	0.135272	0.0113781	0	0
HMGA1	CEP170	0.145167	-0.0600333	6.72e-05	0.723073
ATF5	TMED2	0.12025	0.104523	1.06e-09	1.14e-05
ATF4	EIF1	0.12439	0.217439	0.00384948	1
ATF4	EIF5	0.141381	0.202932	0	0
REL	GABARAPL2	0.124018	0.15534	0.000524013	1
RELB	SNU13	0.12714	-0.139043	0.000524013	1
REPIN1	NDUFB9	0.165169	-0.0375244	9.67e-11	1.04e-06
CREM	TRIM22	0.114224	0.218813	0.00384948	1
REPIN1	NDUFB5	0.172256	0.101633	8.15e-06	0.0876615
PLAGL1	TCEA1	0.124865	-0.0766094	0.000524013	1
NR4A1	SRI	0.11751	-0.0129191	8.15e-06	0.0876615
ATF4	RPL36A	0.153216	0.0348582	8.15e-06	0.0876615
ATF5	CLTA	0.1158	0.0671037	9.67e-11	1.04e-06
REPIN1	NDUFC2	0.151331	0.038788	0	0
TRAFD1	ARHGDIB	0.127103	-0.210263	0	0
REPIN1	MAGOH	0.188717	0.01526	0	0
REPIN1	ACTN4	0.158609	-0.0241569	1.06e-09	1.14e-05
GPBP1	PPP1R12A	0.164185	0.0601437	0	0
ATF4	LINC00493	0.12994	0.0981933	9.37e-07	0.0100758
ATF4	TRAPPC1	0.149891	-0.0114468	0	0
HMGA1	PTRHD1	0.143208	-0.12822	0.000524013	1
REPIN1	PVRL2	0.134517	0.0182057	6.72e-05	0.723073
HMGA1	MRPL14	0.12484	0.00110395	0.000524013	1
HMGA1	MRPL18	0.136868	0.0250613	0	0
NFAT5	CNBP	0.126226	-0.0169349	0	0
HMGA1	MRPL20	0.165262	-0.0287131	0	0
NFAT5	ZC3H15	0.18262	0.00953337	0	0
ZNF296	PLGRKT	0.156355	0.0497954	0	0
GPBP1	ARPC2	0.11406	-0.102453	1.02e-07	0.00110104
HMGA1	MRPL51	0.168776	-0.013398	0.00384948	1
GPBP1	ARPC4	0.163103	0.12053	1.07e-08	0.000114786
KDM2B	C20orf24	0.139911	-0.13681	1.07e-08	0.000114786
HMGA1	MRPL54	0.148678	-0.0819713	8.15e-06	0.0876615
HMGA1	MRPL57	0.188936	-0.00919447	0	0
ATF4	NANS	0.12678	0.0771792	0	0
HMGA1	MRPL41	0.163088	-0.033287	9.37e-07	0.0100758
ATF3	ANXA7	0.131501	0.143976	0	0
NFKB2	RAB2A	0.149832	-0.040797	0.00384948	1
ZNF267	SPG11	0.135262	-0.0236395	1.02e-07	0.00110104
NFAT5	WDR33	0.159506	0.0885575	0	0
ZNF296	SNAP23	0.157261	0.00263	9.67e-11	1.04e-06
NFKB2	RAB8B	0.135437	0.0962179	1.06e-09	1.14e-05
BHLHE40	TRAFD1	0.12976	0.115416	0	0
NFKB2	BSG	0.178791	0.0759981	0	0
NR4A2	SRSF2	0.132074	0.164245	0.00384948	1
HIVEP1	ZC3H15	0.189891	0.0203517	0.000524013	1
NR4A2	CDC37	0.130861	0.0879792	1.02e-07	0.00110104
CREM	SNHG8	0.110003	0.074953	0.000524013	1
NFAT5	AD000671.6	0.161035	-0.064952	0	0
NFKB2	SEC61G	0.139934	-0.0101624	9.37e-07	0.0100758
REPIN1	ATP5G3	0.13924	-0.00796306	0	0
NFKB2	IPO9	0.132873	0.00358279	0.00384948	1
NFAT5	HLA-F	0.140861	0.0480009	0	0
NFAT5	HLA-C	0.121729	-0.0918121	0	0
HIVEP1	CLNS1A	0.151453	0.0518729	1.07e-08	0.000114786
ATF3	RANBP2	0.137359	0.0680296	0	0
JUN	EIF1	0.132749	0.198904	9.37e-07	0.0100758
NFAT5	PARP1	0.133267	-0.0909698	0.000524013	1
TRAFD1	RAB29	0.139336	0.281309	1.07e-08	0.000114786
ZBTB38	PSMD1	0.160653	0.0375078	9.37e-07	0.0100758
NFKB2	BAX	0.122806	0.0508624	1.07e-08	0.000114786
ZNF296	MAP3K14	0.131101	0.197933	1.07e-08	0.000114786
REPIN1	ATP5A1	0.139865	-0.0921903	0.00384948	1
ZBTB38	PSMG2	0.157881	-0.0239381	9.37e-07	0.0100758
ATF4	NARF	0.132555	0.0858837	9.37e-07	0.0100758
BHLHE40	MED13L	0.149638	0.235944	0	0
REPIN1	ATP5F1	0.160542	-0.130067	8.15e-06	0.0876615
ZBTB38	PSMA1	0.170503	-0.0967321	0	0
ZBTB38	PSMA2	0.161184	-0.0368889	0	0
ZNF267	CTSZ	0.15546	-0.126654	0	0
TRAFD1	RAB9A	0.132002	0.259162	0	0
ZNF267	CTSB	0.142333	-0.0283448	9.37e-07	0.0100758
ETV6	SUMO3	0.141929	0.0503393	0.00384948	1
PLAGL1	RUBCN	0.169306	0.137306	0	0
KLF6	TPI1	0.14624	-0.234462	0	0
ATF5	HOOK3	0.126707	0.00739445	0	0
ZBTB38	PSMB1	0.134345	0.0302004	0.000524013	1
REPIN1	ATP5C1	0.146267	-0.0271927	0	0
ZNF267	TOMM34	0.11117	0.0158887	0.000524013	1
REPIN1	SELT	0.133819	0.0185853	6.72e-05	0.723073
REPIN1	SELK	0.144621	-0.167805	0	0
NFKB1	NFKB2	0.141963	0.304905	0	0
HMGN3	NCKAP1L	0.133593	0.211355	9.37e-07	0.0100758
GPBP1	DDX17	0.128062	0.0171201	8.15e-06	0.0876615
GPBP1	DDX21	0.136631	0.0637276	0.00384948	1
ETV6	FAM192A	0.137036	0.133871	0	0
GPBP1	DDX3Y	0.152449	0.143556	0.00384948	1
HMGA1	SEC11A	0.162615	-0.146404	9.37e-07	0.0100758
THAP2	PPCS	0.141509	-0.0143712	9.67e-11	1.04e-06
ZNF296	PPP2CA	0.156318	-0.0994954	0.000524013	1
PLAGL1	KXD1	0.166954	-0.019715	9.67e-11	1.04e-06
RELB	PLEKHG1	0.108716	0.188214	0.000524013	1
NFKB2	IRF7	0.134755	0.174336	0	0
NFAT5	UBR4	0.11881	0.191128	1.02e-07	0.00110104
ZNF296	RPS19BP1	0.180433	-0.0080242	6.72e-05	0.723073
KLF6	HMGN2	0.127832	0.116097	0	0
ZBTB38	RPN1	0.19853	0.0176658	0	0
CSRNP1	GRB2	0.127697	0.0340174	0.00384948	1
ATF4	RAB11A	0.152746	0.0523903	0.00384948	1
ATF4	RAB11B	0.148541	0.0356244	0.00384948	1
HMGA1	COMMD8	0.133326	0.0617002	0	0
RELB	PSAP	0.137681	-0.113315	0	0
NFKB1	BTF3	0.141985	-0.222233	0.000524013	1
MAFF	ANAPC16	0.150619	-0.148924	0	0
MAFF	ANAPC11	0.125221	-0.119149	6.72e-05	0.723073
ZEB1	BIRC2	0.138263	0.0902134	0.000524013	1
ATF4	LINC00657	0.118788	0.0250312	0.000524013	1
GPBP1	TALDO1	0.144952	-0.0245046	6.72e-05	0.723073
NFAT5	COMT	0.180981	0.0110623	8.15e-06	0.0876615
KDM2B	DDX6	0.133943	0.10189	8.15e-06	0.0876615
HMGN3	C15orf48	0.137921	-0.311369	0	0
HIVEP1	CCPG1	0.135846	0.0989911	0.000524013	1
KLF6	HLA-DMA	0.143221	-0.110157	1.06e-09	1.14e-05
KDM2B	ANTXR2	0.124556	0.238101	0	0
ETV3	CD55	0.138939	0.04555	0	0
ZNF267	CUX1	0.128025	-0.0772552	0	0
ZBTB38	SF3B2	0.140862	0.0729559	0	0
ZBTB38	SF3B1	0.147772	0.0164717	0	0
NR4A2	ATF3	0.129408	0.244014	9.67e-11	1.04e-06
NR4A2	ATF4	0.147336	0.0396252	0	0
NFAT5	COPE	0.153483	-0.0707332	0	0
PLAGL1	POLR2J	0.168501	-0.0452485	0	0
PLAGL1	POLR2K	0.146256	-0.00986444	0	0
REPIN1	ARF3	0.180779	0.0019317	1.06e-09	1.14e-05
REPIN1	ARF4	0.13687	0.0628358	0.00384948	1
NFAT5	LAP3	0.11978	0.0734801	1.02e-07	0.00110104
REPIN1	UQCRQ	0.140948	-0.0827757	1.06e-09	1.14e-05
NR4A1	BHLHE40	0.143594	0.280805	6.72e-05	0.723073
PLAGL1	CSRP1	0.127007	0.0609715	0.000524013	1
HIVEP1	VDAC3	0.144084	0.0410189	1.07e-08	0.000114786
HIVEP1	VDAC1	0.143451	0.0925041	0	0
MAFF	RPS24	0.123841	-0.081138	0	0
ZNF267	ZC3H15	0.133285	-0.0206074	8.15e-06	0.0876615
ATF4	WARS	0.116874	-0.0259991	6.72e-05	0.723073
HMGN3	HSPA8	0.139005	-0.0413062	6.72e-05	0.723073
KDM2B	PYCARD	0.110761	-0.309483	0.00384948	1
JUN	EGR1	0.136043	0.329529	0	0
ZBTB38	2020-09-07	0.133928	0.0764774	1.02e-07	0.00110104
ATF5	UFC1	0.136963	-0.0129286	0.000524013	1
ETV6	TBC1D8	0.117943	0.298262	0	0
REPIN1	C1QBP	0.149602	-0.198101	0	0
ARNTL2	ATP11C	0.129947	0.170302	0	0
RELB	FAM49A	0.131736	0.1304	0.00384948	1
RELB	FAM49B	0.12475	-0.165965	1.07e-08	0.000114786
NFKB2	DSE	0.117529	0.0205943	0.00384948	1
CREM	SELK	0.12724	0.179891	1.06e-09	1.14e-05
REPIN1	MYEOV2	0.171761	0.0540769	1.07e-08	0.000114786
REL	NDE1	0.120902	0.237131	0.000524013	1
ATF4	NGRN	0.104644	0.122789	0.000524013	1
KDM2B	SLCO5A1	0.136363	0.204964	0	0
ZNF267	SPCS1	0.157576	-0.106862	1.02e-07	0.00110104
CREM	RAB9A	0.131019	-0.178298	9.67e-11	1.04e-06
CREM	RAB8B	0.137042	-0.23443	0	0
ZBTB38	TMEM167A	0.154357	-0.0701527	0	0
MAFF	EWSR1	0.124232	0.0182387	1.07e-08	0.000114786
HMGA1	RANBP1	0.161439	0.0539169	0	0
NFKB2	DCTN2	0.155464	0.105828	0	0
NFKB2	DCTN3	0.120327	0.0341693	8.15e-06	0.0876615
NFKB2	DDT	0.124609	-0.057321	0.000524013	1
ETV6	PIAS1	0.150995	0.137171	0	0
ZNF267	SRSF11	0.13418	-0.00600043	0	0
ARNTL2	MCUR1	0.140336	0.142181	1.07e-08	0.000114786
NFKB2	DEK	0.137798	0.0901459	0	0
NFKB2	MOB3A	0.145639	0.0565218	1.06e-09	1.14e-05
GPBP1	TMEM176B	0.107402	-0.0403658	0.00384948	1
RELB	RAP1B	0.163879	0.176096	0	0
GPBP1	ANKRD11	0.144127	0.258488	0	0
RELB	RAP1A	0.131481	-0.208641	0	0
RELB	ARHGEF2	0.120574	0.210526	1.02e-07	0.00110104
NFKB2	DCK	0.145519	0.0611831	0	0
ATF4	2020-09-15	0.15648	-0.0479389	0	0
ETV6	SURF1	0.136906	0.1095	6.72e-05	0.723073
NFAT5	CAMTA1	0.172295	-0.0661155	0	0
NFKB2	TRA2B	0.141926	0.128411	9.37e-07	0.0100758
CREM	SFPQ	0.144661	0.19299	8.15e-06	0.0876615
ZBTB38	SNAP23	0.14713	-0.0486623	0.00384948	1
ZNF267	BCL2L11	0.111495	0.186596	0.00384948	1
REPIN1	ACOT9	0.164795	-0.0261769	0	0
IRF1	HMGN1	0.110655	-0.104266	6.72e-05	0.723073
ZBTB38	2020-09-15	0.165254	-0.0439438	0	0
THAP2	SF3A1	0.196235	0.137118	1.02e-07	0.00110104
NR4A1	ATP6V0C	0.122691	0.0863456	9.37e-07	0.0100758
REPIN1	TNFRSF1A	0.137798	0.0780202	1.06e-09	1.14e-05
REPIN1	TNFRSF1B	0.140485	0.140724	0.000524013	1
REPIN1	TNFRSF14	0.14387	-0.0204151	8.15e-06	0.0876615
HMGA1	SEC31A	0.171029	-0.0487051	0	0
NFKB2	RNF7	0.156406	-0.0512323	0	0
ETV3	LDHB	0.154845	-0.0716744	0.00384948	1
JUN	ANXA11	0.124104	0.222099	0	0
ETV6	SLC3A2	0.140468	-0.0707096	0	0
ETV3	ELAVL1	0.154019	-0.0242471	8.15e-06	0.0876615
NFKB2	IST1	0.139272	0.0808002	0.00384948	1
KDM2B	DBNL	0.183117	0.26175	0	0
REPIN1	SRSF10	0.154414	-0.0862227	0	0
NFKB2	R3HDM4	0.128807	0.110052	8.15e-06	0.0876615
CSRNP1	YPEL5	0.122105	0.141408	6.72e-05	0.723073
NFKB1	MIR155HG	0.159885	0.346846	1.02e-07	0.00110104
ATF4	EMC6	0.119473	0.0644329	0.000524013	1
NFKB2	CD4	0.153693	-0.0809681	1.07e-08	0.000114786
ETV3	CDC37	0.145443	0.0890523	8.15e-06	0.0876615
ZBTB38	C20orf24	0.150931	-0.020606	0.000524013	1
NFKB2	C4orf48	0.151614	0.0260369	0.00384948	1
NR4A2	SND1	0.121771	0.145532	0	0
IRF1	HMGB1	0.134835	-0.135827	0.00384948	1
KLF6	TMA7	0.130912	-0.0676389	8.15e-06	0.0876615
ATF4	2020-09-07	0.122885	-0.0549435	0.00384948	1
ETV6	VPS29	0.161626	0.0949493	0	0
NFAT5	RAB14	0.153851	0.0562251	0.000524013	1
NFKB2	GCA	0.148922	-0.00803407	0	0
NFAT5	RAB1B	0.168104	0.0163432	8.15e-06	0.0876615
NFAT5	RAB29	0.15341	-0.0782771	1.07e-08	0.000114786
ETV3	PPP1R18	0.147485	0.10426	0	0
CSRNP1	NEDD8	0.165987	0.043358	0.00384948	1
SOX4	RSF1	0.119018	0.115479	0.00384948	1
GPBP1	MINOS1	0.201548	-0.0696105	0	0
KDM2B	LY75	0.125683	0.264825	0	0
ZBTB38	SNHG7	0.144939	-0.00837395	6.72e-05	0.723073
ZBTB38	SNHG8	0.149217	-0.0546684	1.02e-07	0.00110104
HIVEP1	FAM107B	0.146313	0.0830599	0	0
REPIN1	PTP4A1	0.131068	-0.0905462	1.07e-08	0.000114786
ZNF267	LSM2	0.148219	-0.11435	0	0
GPBP1	HNRNPC	0.140726	0.0575588	1.06e-09	1.14e-05
PLAGL1	TWF2	0.154262	0.0380564	6.72e-05	0.723073
THAP2	PSMC3	0.166357	0.0163632	0.000524013	1
THAP2	PSMC4	0.180817	-0.0902476	0	0
THAP2	PSMB3	0.159833	0.0251853	9.37e-07	0.0100758
CSRNP1	PPIG	0.140061	-0.12785	0.000524013	1
REPIN1	ARGLU1	0.156265	0.132569	0.000524013	1
ETV6	MARCKSL1	0.11269	0.182715	0.00384948	1
ATF4	NENF	0.128251	0.0272871	0.00384948	1
NFAT5	YME1L1	0.138292	0.0549055	0.00384948	1
NFKB2	RANBP1	0.133334	-0.090609	0	0
NFKB2	RANBP2	0.152404	0.0148088	0	0
ZBTB38	PPP1CA	0.132542	0.0901936	0.000524013	1
ATF4	SF3B4	0.178665	0.0523133	0	0
ATF4	SF3B6	0.115828	0.0898386	0	0
ATF4	SF3B1	0.134033	0.050988	0	0
ATF4	SF3B2	0.163069	0.226571	0	0
HIVEP1	SRSF11	0.144129	0.0970147	0	0
ATF4	SF3A3	0.149203	0.0804486	1.06e-09	1.14e-05
ATF4	SF3A1	0.133156	0.115779	0	0
THAP2	PSMD2	0.121822	0.0496692	9.37e-07	0.0100758
THAP2	PSMD8	0.178448	0.0687439	0	0
HIVEP1	FXYD5	0.126855	-0.188997	1.07e-08	0.000114786
HMGA1	SEC61G	0.163371	0.124119	0	0
HMGA1	KDM5A	0.135028	-0.00369741	1.06e-09	1.14e-05
ATF4	NDUFS6	0.142711	0.0117226	0	0
ATF4	NDUFS8	0.12744	0.0886478	0.00384948	1
ZNF267	CYCS	0.182059	0.114967	0	0
NFAT5	LDHB	0.163356	-0.00924224	0	0
KDM2B	PGAM1	0.11087	-0.049414	0.000524013	1
CREM	GPR65	0.119535	0.27215	0.00384948	1
NFAT5	RAB7A	0.142441	0.0710346	1.06e-09	1.14e-05
HIVEP1	PTP4A2	0.151742	0.0393425	6.72e-05	0.723073
KLF6	CDKN1A	0.144454	0.285362	0	0
CREM	AOC1	0.124348	-0.20871	9.37e-07	0.0100758
NFAT5	RAB8A	0.141661	-0.0160636	9.67e-11	1.04e-06
HIVEP1	MALT1	0.147728	0.269141	0	0
IRF8	CIRBP	0.126576	-0.0120573	6.72e-05	0.723073
NR4A2	HEXIM1	0.112087	-0.107278	0	0
ARNTL2	UBE2B	0.126701	0.014098	0.00384948	1
ETV3	TYMP	0.124912	0.0690731	0.00384948	1
TRAFD1	DUSP5	0.128697	0.179451	0	0
NFAT5	PTP4A1	0.164481	0.121273	0.000524013	1
NFAT5	PTP4A2	0.189628	0.184723	0	0
JUN	EEF2	0.13386	0.0453103	0	0
ETV3	PPP1CA	0.134372	-0.0819695	0	0
HIVEP1	GTF2E2	0.139367	0.139078	0.00384948	1
HMGA1	SLCO5A1	0.160024	-0.147431	0	0
NFKB2	SEC62	0.170093	0.0746419	0	0
ATF4	RAB11FIP1	0.106609	0.0641761	6.72e-05	0.723073
NFAT5	NFE2L2	0.132626	0.124806	9.37e-07	0.0100758
ARNTL2	INSIG1	0.111122	-0.0640765	0.000524013	1
TRAFD1	DDAH2	0.130762	0.113836	0.000524013	1
NFKB2	RPA2	0.158658	-0.0282137	0	0
ATF4	NDUFA2	0.141569	0.0598903	0.000524013	1
ATF4	NDUFA3	0.131231	-0.102047	0	0
KDM2B	RFTN1	0.136657	0.249485	0	0
ATF4	NDUFB1	0.157708	-0.100121	1.07e-08	0.000114786
ATF4	NDUFB2	0.146545	-0.108719	9.37e-07	0.0100758
ATF4	NDUFB4	0.146133	0.0562827	0	0
ATF4	NDUFB7	0.145389	0.0288729	1.07e-08	0.000114786
ZNF296	NAA10	0.138577	0.0248632	0.00384948	1
ATF4	NDUFC1	0.114625	-0.0618993	6.72e-05	0.723073
ETV3	OSER1	0.120189	0.0207675	0.00384948	1
PLAGL1	CCNK	0.124817	0.0239136	9.37e-07	0.0100758
HMGA1	CEP350	0.138593	-0.130629	1.06e-09	1.14e-05
NR4A2	SLTM	0.117077	0.165565	0.000524013	1
NFKB2	RPN2	0.158902	0.0451191	0	0
ETV3	CHMP1B	0.134245	0.181301	6.72e-05	0.723073
KDM2B	SSU72	0.142416	-0.0511562	0	0
NFKB2	RPL3	0.117195	-0.125275	1.07e-08	0.000114786
NFKB2	RPL6	0.152277	-0.166923	6.72e-05	0.723073
NFKB2	RPL7	0.1223	-0.194048	8.15e-06	0.0876615
KDM2B	DAD1	0.15222	-0.138062	0	0
PLAGL1	CCR7	0.11876	0.15657	8.15e-06	0.0876615
PLAGL1	CD37	0.138029	0.0706127	0.000524013	1
PLAGL1	CCT4	0.14324	-0.0029751	1.07e-08	0.000114786
NFKB2	SEC13	0.145595	0.016954	8.15e-06	0.0876615
PLAGL1	CD58	0.136602	-0.136265	1.07e-08	0.000114786
REL	EIF5	0.119654	0.181947	0.000524013	1
ATF4	PSMD7	0.147161	0.0878534	0	0
ATF4	PSMD2	0.144201	0.0740128	9.67e-11	1.04e-06
PLAGL1	CD99	0.139538	-0.136411	9.37e-07	0.0100758
ATF4	PSMC4	0.131602	0.0410952	6.72e-05	0.723073
ATF4	PSMC5	0.147036	0.0798129	0	0
REL	POGLUT1	0.118543	0.203462	0.00384948	1
TRAFD1	ANKRD10	0.119834	0.221468	6.72e-05	0.723073
ATF4	PSMF1	0.172191	0.0126595	0	0
NFKB2	EMD	0.171488	-0.0109694	0	0
KDM2B	MARCKSL1	0.168243	0.458966	0	0
REPIN1	SAT2	0.116393	-0.0247095	0.00384948	1
KLF6	PTPN1	0.139391	0.29662	0.000524013	1
NFKB2	ESD	0.170266	0.0182716	1.07e-08	0.000114786
ZBTB38	ABI1	0.184799	0.149076	0	0
REL	SYNGR2	0.142703	0.326301	0	0
NR4A1	PPP1CA	0.119066	0.0454782	9.67e-11	1.04e-06
ATF4	PSMB3	0.131369	-0.0400016	9.67e-11	1.04e-06
ATF4	PSMB4	0.149674	0.0146202	0	0
ATF4	PSMB5	0.121775	0.145979	0	0
ZEB1	SMIM12	0.1506	0.0726644	1.02e-07	0.00110104
ATF4	PSMB6	0.165049	-0.0409689	0	0
ATF4	PSMB9	0.152166	-0.0468445	1.02e-07	0.00110104
ATF4	PSMB1	0.146305	0.055133	1.02e-07	0.00110104
ATF4	PSMA1	0.153505	0.0230413	0	0
ATF4	PSMA2	0.150768	0.0718823	0	0
ATF4	PSMA3	0.130464	-0.0486484	1.06e-09	1.14e-05
IRF4	ADPGK	0.143817	0.0708185	0	0
TRAFD1	MARCKS	0.129866	0.295657	0	0
NFKB2	IGBP1	0.181248	-0.0597746	0	0
BHLHE40	CDC42SE1	0.154675	0.0585186	6.72e-05	0.723073
HMGA1	GNAI2	0.151032	-0.017198	0	0
HMGA1	GNAI3	0.137977	0.0114502	0	0
ATF4	PPP1R2	0.14884	0.0989079	6.72e-05	0.723073
ETV3	RNF10	0.141316	0.0497672	1.06e-09	1.14e-05
NR4A1	HSPB1	0.113793	-0.0801217	1.07e-08	0.000114786
NFKB2	EED	0.141082	0.168292	0	0
RELB	ARHGDIB	0.12249	-0.272508	0	0
HMGA1	R3HDM4	0.14123	0.0541876	0	0
MAFF	FAAP20	0.12541	-0.0838732	1.02e-07	0.00110104
ETV3	PPP2CA	0.154271	0.0149199	0	0
RELB	SNRPG	0.143877	-0.162169	0	0
RELB	SNRPF	0.113884	-0.0631965	1.02e-07	0.00110104
NR4A2	SRGN	0.125814	0.00871956	0	0
NFKB2	IDS	0.140181	-0.0469385	0	0
RELB	YBX1	0.134142	-0.176038	0	0
ATF4	PLEKHJ1	0.132571	0.0158076	0	0
ATF3	PPP4C	0.11723	0.0306681	1.07e-08	0.000114786
NFAT5	TADA3	0.174632	-0.00634678	0.00384948	1
NFAT5	CTSZ	0.147551	0.110013	0	0
GPBP1	MAP1LC3B	0.148506	-0.0365869	0	0
NFAT5	CTR9	0.145389	0.0381603	8.15e-06	0.0876615
REPIN1	CLDND1	0.119831	-0.136918	0	0
RELB	CDC42SE1	0.13604	0.122618	0.00384948	1
HMGA1	MKL1	0.158371	-0.0569266	0	0
PLAGL1	FAM133B	0.147129	-0.0739311	1.02e-07	0.00110104
ZNF267	MMADHC	0.174857	-0.0526099	0	0
CREM	LRRFIP1	0.122644	0.234009	0	0
KLF6	LAP3	0.123243	0.125981	9.37e-07	0.0100758
ATF4	ARL5B	0.135277	0.0762738	1.02e-07	0.00110104
PLAGL1	GOLPH3	0.156525	0.0010806	0	0
IRF4	SFPQ	0.131384	0.0800056	0.000524013	1
JUN	FSCN1	0.147516	0.318152	0	0
ZBTB38	ZNF267	0.191469	0.0749587	0	0
ATF4	PBDC1	0.121531	0.153112	0.00384948	1
ZBTB10	OSTC	0.131739	-0.115395	9.37e-07	0.0100758
NR4A3	GNB2L1	0.116099	-0.0544161	0.00384948	1
NR4A3	SEC61B	0.139396	0.0896794	0.000524013	1
ATF4	ERN1	0.117416	0.190217	0.000524013	1
KDM2B	G3BP1	0.141815	0.103825	9.37e-07	0.0100758
ATF5	MAT2A	0.129087	0.0838374	1.07e-08	0.000114786
KDM2B	ANKRD10	0.120459	0.193445	0	0
ZNF296	ELAVL1	0.133585	-0.0488732	0	0
ATF4	PLEKHG2	0.12336	0.167904	1.02e-07	0.00110104
ATF4	ARPP19	0.152371	0.0848372	0.000524013	1
HMGA1	MLF2	0.174285	-0.0251381	0	0
ZBTB38	WDR33	0.157993	-0.0418129	1.07e-08	0.000114786
CSRNP1	UQCR10	0.158059	-0.057726	0	0
HMGN3	SERPINB9	0.118567	-0.106744	9.67e-11	1.04e-06
ZBTB10	MIR155HG	0.117963	0.42545	0	0
NR4A2	HNRNPF	0.106845	0.157993	0.000524013	1
HIVEP1	HOOK2	0.13753	0.0992892	6.72e-05	0.723073
RELB	FLOT2	0.12673	0.146774	8.15e-06	0.0876615
NFKB2	RALY	0.150314	-0.00166892	0	0
KLF6	PTBP3	0.11885	0.257125	0	0
ATF4	WDR1	0.122448	0.100393	6.72e-05	0.723073
ARNTL2	RFTN1	0.13006	0.256685	9.37e-07	0.0100758
NR4A1	PIAS1	0.126008	-0.0808232	1.06e-09	1.14e-05
ETV3	VMA21	0.138607	0.0526374	0	0
NFKB1	PFDN2	0.115888	0.0890946	0.00384948	1
NFKB1	PFDN5	0.124024	-0.198151	1.07e-08	0.000114786
KLF6	TYMP	0.146795	0.231244	0	0
ZBTB38	ZNF366	0.130497	0.0701207	0.000524013	1
KLF6	CRIP1	0.145405	0.224504	9.37e-07	0.0100758
NFAT5	TAF1D	0.164586	0.0867014	6.72e-05	0.723073
ATF4	SNX17	0.13495	0.0192588	0	0
HMGA1	SERTAD1	0.130114	0.0817491	0.00384948	1
RELB	SF3A3	0.132448	0.0389167	6.72e-05	0.723073
BHLHE40	PRR13	0.141173	-0.0321885	0	0
RELB	SF3B1	0.14414	-0.0284348	0.000524013	1
NR4A2	SRP9	0.136468	0.198136	0.000524013	1
GPBP1	TAF1D	0.157798	0.0306908	0.00384948	1
PLAGL1	LDHB	0.148075	0.00937086	9.37e-07	0.0100758
KDM2B	CELF2	0.160286	0.316584	0	0
HMGN3	COX7C	0.126155	0.0162914	0	0
HMGN3	COX7B	0.146799	-0.183077	0	0
NFAT5	C20orf24	0.159643	-0.0314645	8.15e-06	0.0876615
NFKB2	GLS	0.182692	0.158255	0	0
ZNF267	TCEA1	0.130705	-0.126127	0.00384948	1
GPBP1	H2AFY	0.149213	-0.0458958	6.72e-05	0.723073
HIVEP1	ACTR2	0.168157	0.0804238	0	0
HIVEP1	MAGOH	0.152242	0.0543018	0	0
ZNF267	VTI1B	0.14407	0.0762692	0.000524013	1
KLF6	CRLF2	0.110082	0.281059	0	0
CREM	ATP6V1G1	0.13498	-0.200708	1.07e-08	0.000114786
GPBP1	FNTA	0.136061	0.0465129	0.00384948	1
RELB	SERP1	0.120264	-0.0299708	0.000524013	1
PLAGL1	CTNNA1	0.134496	-0.0755719	1.06e-09	1.14e-05
NFKB1	RPS27L	0.128492	0.124432	0.000524013	1
PLAGL1	CTNNB1	0.13554	-0.0268815	0.00384948	1
ZBTB38	RHOC	0.123721	-0.0400939	1.06e-09	1.14e-05
ZEB1	RNPEP	0.121461	0.0723158	9.37e-07	0.0100758
NFKB2	AHSA1	0.148499	0.184936	0	0
ZBTB38	RHEB	0.150261	-0.0410447	0	0
BHLHE40	PTMS	0.122573	0.0286669	0.00384948	1
KDM2B	DENND5A	0.130384	0.230172	9.37e-07	0.0100758
NFAT5	DIABLO	0.146889	-0.0175181	6.72e-05	0.723073
ATF4	NIT2	0.173092	0.021548	0	0
HMGN3	LIMD2	0.110403	-0.110263	1.07e-08	0.000114786
NFKB2	TSG101	0.146142	-0.065214	0	0
ARNTL2	NDUFB9	0.144636	0.00231299	0.00384948	1
NFKB2	ARL2BP	0.124198	0.10625	9.67e-11	1.04e-06
NR4A2	IL2RG	0.123805	-0.0368455	0.000524013	1
PLAGL1	PUF60	0.174245	0.0875575	0	0
ETV3	MAT2B	0.143617	-0.0587941	0	0
RELB	PSMB3	0.153223	0.000766163	0.000524013	1
HIVEP1	PPP1R15B	0.153823	0.157392	0	0
RELB	PSMA6	0.124488	-0.181698	0	0
CSRNP1	UQCRC1	0.146926	0.0304001	0	0
BHLHE40	ANAPC11	0.114647	0.048503	9.37e-07	0.0100758
BHLHE40	ANAPC16	0.158557	-0.0784214	0	0
MAFF	RPL19	0.110827	-0.106897	8.15e-06	0.0876615
RELB	PSMD4	0.118729	0.168853	6.72e-05	0.723073
REPIN1	NEDD8	0.13275	0.0287508	0.000524013	1
IRF4	SDHC	0.142093	0.0055526	1.02e-07	0.00110104
NFKB2	EPS15	0.148387	0.0580355	0	0
CSRNP1	MACF1	0.133763	0.122651	8.15e-06	0.0876615
CREM	STK17B	0.123153	0.222638	8.15e-06	0.0876615
NR4A2	JUNB	0.171615	0.424254	0	0
ATF4	NUDT21	0.134839	0.00550229	9.67e-11	1.04e-06
NFKB1	MCOLN2	0.145941	0.299416	1.06e-09	1.14e-05
HMGN3	LIMS1	0.121173	-0.240802	0.00384948	1
ETV3	ADAM8	0.142522	0.0906447	0.000524013	1
REPIN1	PMPCB	0.171696	0.00892493	1.07e-08	0.000114786
NR4A1	MSN	0.131715	0.0226764	0	0
KDM2B	ZBTB10	0.124036	0.309164	6.72e-05	0.723073
PLAGL1	TRIM44	0.168695	0.00618823	9.37e-07	0.0100758
KDM2B	ATP6V1G1	0.143956	0.187088	1.02e-07	0.00110104
ZNF267	ARID4B	0.151201	0.0762554	0	0
ZNF267	ARID4A	0.150779	0.00810809	0	0
ATF5	TSC22D3	0.121667	-0.186021	0.000524013	1
ETV6	FKBP2	0.191671	0.072354	0.000524013	1
NR4A1	CYCS	0.133127	0.144318	0	0
GPBP1	TRAPPC1	0.161186	-0.0786537	9.67e-11	1.04e-06
ATF4	NHP2	0.144475	-0.117804	0	0
ETV3	BZW2	0.127588	-0.0109253	6.72e-05	0.723073
ZBTB10	UFD1L	0.132834	0.00771464	0.00384948	1
ATF4	ENY2	0.148853	0.0407054	0	0
ETV3	KTN1	0.150545	0.0268556	0	0
THAP2	SNRPG	0.135167	0.0678717	0.000524013	1
THAP2	SNRPB	0.167974	0.121809	0	0
GPBP1	MGAT1	0.173761	0.0187334	0	0
RELB	GPX4	0.120736	0.255574	1.07e-08	0.000114786
HIVEP1	PEA15	0.150619	0.0852912	8.15e-06	0.0876615
ATF3	HNRNPA1	0.120753	0.134583	6.72e-05	0.723073
KLF6	SOCS2	0.109839	0.184836	1.07e-08	0.000114786
KLF6	SOCS3	0.149956	0.245178	0.000524013	1
RELB	DUSP5	0.13624	0.24345	0	0
ATF4	THRAP3	0.152525	0.0434432	0	0
HMGA1	TXNL1	0.151929	0.121949	0	0
ZEB1	HIVEP1	0.14646	0.14238	0	0
ZBTB38	RAD21	0.18475	0.0725535	1.07e-08	0.000114786
ZBTB38	RGS1	0.119518	0.028385	9.37e-07	0.0100758
HMGA1	TIMM17A	0.140843	0.108613	1.02e-07	0.00110104
HMGA1	TIMM17B	0.161143	0.0637586	0	0
RELB	FAM60A	0.151419	0.243154	0	0
IRF1	TAPBP	0.130553	0.105365	0	0
NFKB2	RIPK2	0.131543	0.122315	0.000524013	1
HIVEP1	ACTN4	0.141906	0.138608	0	0
KLF6	MYDGF	0.124478	0.119342	0	0
GPBP1	PSMB6	0.153924	-0.0866981	0	0
GPBP1	PSMB3	0.123145	-0.0319275	6.72e-05	0.723073
RELB	HLA-B	0.127028	0.240593	0	0
GPBP1	PSMA3	0.156807	0.108407	9.67e-11	1.04e-06
NFAT5	IFNGR1	0.168291	0.0181365	1.06e-09	1.14e-05
NFAT5	IFNGR2	0.152831	0.0768848	9.37e-07	0.0100758
PLAGL1	NUP62	0.139512	0.0951193	6.72e-05	0.723073
GPBP1	PSMD8	0.139901	0.0637501	0.000524013	1
REPIN1	GSTO1	0.156807	0.0352073	0	0
ATF4	ARHGDIA	0.159397	-0.00537033	0	0
ETV3	SMARCA2	0.133283	0.110279	1.02e-07	0.00110104
KDM2B	LUC7L3	0.143948	-0.0344791	9.37e-07	0.0100758
HIVEP1	FOXN3	0.141473	0.0655417	9.67e-11	1.04e-06
ZNF267	COA4	0.136131	-0.0215416	0.00384948	1
THAP2	TMEM50A	0.138894	0.0556558	8.15e-06	0.0876615
CREM	PTGES3	0.142423	0.247615	0	0
ATF5	HP1BP3	0.131534	0.0286867	0.00384948	1
ETV6	NFE2L2	0.138322	-0.0270247	0.000524013	1
NFAT5	SF3A1	0.172695	0.0683697	0	0
ATF4	DENND1B	0.139296	-0.00819701	8.15e-06	0.0876615
NFAT5	SF3B4	0.169092	0.207123	0	0
ATF4	SNRPB	0.141789	0.00206338	9.37e-07	0.0100758
NFAT5	SF3B2	0.168975	0.0725584	0	0
ATF4	SNRPF	0.162134	0.0102614	1.06e-09	1.14e-05
ATF4	SNRPG	0.144525	0.00426168	0	0
HMGA1	HIF1A	0.144649	-0.0109729	0	0
ZBTB38	RAB8B	0.152748	-0.0309716	1.02e-07	0.00110104
GPBP1	PSMF1	0.162446	0.0828026	0	0
TRAFD1	HCLS1	0.136403	0.0253007	0.000524013	1
KLF6	VAMP8	0.121315	-0.146814	9.37e-07	0.0100758
TRAFD1	SF3B2	0.137513	0.0719541	9.37e-07	0.0100758
NFKB2	MIF	0.129273	-0.0343596	8.15e-06	0.0876615
KLF6	CCR7	0.153764	0.313865	0	0
JUN	UBXN1	0.109942	0.140562	0.00384948	1
KLF6	CD44	0.115036	0.152338	8.15e-06	0.0876615
NFKB2	PRR13	0.153287	-0.120962	0.000524013	1
NFKB2	PRR14	0.133168	0.139978	9.37e-07	0.0100758
KLF6	CD59	0.119906	-0.220725	9.67e-11	1.04e-06
KLF6	CD52	0.114925	-0.229767	8.15e-06	0.0876615
IRF1	EIF3H	0.124415	-0.0198486	0.000524013	1
PLAGL1	COPE	0.132939	0.0368027	0.000524013	1
KLF6	CD74	0.158297	-0.0456847	1.02e-07	0.00110104
JUN	RPS11	0.165809	-0.254227	0	0
KLF6	CD83	0.185081	0.36355	0	0
JUN	RPS12	0.138336	-0.143622	0	0
JUN	RPS13	0.146062	-0.263148	6.72e-05	0.723073
JUN	RPS16	0.124074	-0.289174	0	0
NR4A3	B2M	0.129651	-0.133303	0	0
ATF3	UBE2I	0.147189	0.0454096	6.72e-05	0.723073
KDM2B	ANXA5	0.138305	-0.134076	0	0
KDM2B	ANXA6	0.126094	0.332297	0	0
JUN	RPS23	0.123523	-0.156213	0.00384948	1
PLAGL1	SPCS2	0.17362	-0.117609	0	0
PLAGL1	SPCS3	0.154915	-0.0454523	8.15e-06	0.0876615
HIVEP1	PVRL2	0.138288	-0.00440895	9.37e-07	0.0100758
KDM2B	ANXA1	0.128345	-0.264216	0	0
KDM2B	ANXA4	0.154071	0.071599	0	0
HMGA1	VIMP	0.139415	-0.0178606	9.37e-07	0.0100758
ARNTL2	PITPNB	0.131723	0.175453	8.15e-06	0.0876615
NFKB1	OSTF1	0.116989	0.146541	0.000524013	1
ZNF267	UBA1	0.151641	-0.00838614	8.15e-06	0.0876615
ATF3	GPX4	0.124856	0.0918438	0.000524013	1
GPBP1	MTHFD2	0.14496	0.116044	0	0
CREM	SEPW1	0.122338	-0.0835774	0.00384948	1
IRF4	SBDS	0.147584	-0.00478532	0	0
ZBTB10	HMGA1	0.119584	0.0706851	0.00384948	1
ZEB1	MORF4L1	0.122658	0.108643	0.00384948	1
TRAFD1	PSME1	0.128323	0.249267	0	0
RELB	PLEK	0.134541	0.0861159	0.00384948	1
JUN	AP2S1	0.116855	-0.0831741	6.72e-05	0.723073
NFAT5	PSMD7	0.180313	0.0392951	9.67e-11	1.04e-06
NFAT5	PSMD8	0.163843	0.0569554	1.02e-07	0.00110104
CSRNP1	TRAPPC1	0.144331	0.0331498	9.67e-11	1.04e-06
ZBTB38	ZNF706	0.152219	0.0242698	0	0
ZEB1	IMP3	0.156248	-0.0644203	6.72e-05	0.723073
TRAFD1	ARAP2	0.127574	0.225226	0.00384948	1
NFKB2	RELT	0.152143	-0.0223291	8.15e-06	0.0876615
NFAT5	PSMB1	0.138664	0.00829966	9.37e-07	0.0100758
NFKB2	RELA	0.142868	0.203909	0	0
NFAT5	PSMB3	0.151293	-0.0275496	0	0
NFAT5	PSMB4	0.162303	-0.0993231	0	0
NFAT5	PSMB6	0.146518	0.0873924	9.67e-11	1.04e-06
NFAT5	PSMB8	0.129302	-0.00596559	0	0
NFAT5	PSMA1	0.183305	0.0501318	0	0
NFAT5	PSMA3	0.14632	0.11082	1.02e-07	0.00110104
NFAT5	PSMA4	0.13792	0.0941807	9.37e-07	0.0100758
CREM	SOD1	0.150233	0.214524	8.15e-06	0.0876615
PLAGL1	CNBP	0.121643	0.0847807	1.02e-07	0.00110104
CSRNP1	YBX1	0.121752	0.15775	8.15e-06	0.0876615
KDM2B	LSM7	0.143849	-0.182124	0.00384948	1
ATF4	RPS19BP1	0.144358	-0.0124148	1.07e-08	0.000114786
KDM2B	LSM6	0.132957	-0.0547796	0.000524013	1
HMGA1	PPM1K	0.188565	-0.0455155	0	0
NFKB2	LSM14A	0.149928	0.0137642	0	0
ATF4	ARHGEF2	0.142293	0.00860084	1.06e-09	1.14e-05
ZNF267	UCP2	0.121076	-0.0947103	0.000524013	1
KDM2B	LSP1	0.165618	0.436857	0	0
NFKB2	RER1	0.131172	-0.0453194	0.00384948	1
IRF1	GBP2	0.108652	0.211793	9.37e-07	0.0100758
IRF1	GBP1	0.113081	0.310721	6.72e-05	0.723073
TRAFD1	PSMB1	0.157285	0.0620632	0	0
TRAFD1	PSMB9	0.124575	0.159959	0.00384948	1
ZBTB38	TMEM101	0.136466	-0.0738652	0	0
JUN	ARHGAP10	0.121549	0.33485	0	0
NFKB2	SMIM12	0.159543	0.169376	0	0
NFKB2	SMIM14	0.138604	0.0063712	8.15e-06	0.0876615
ZBTB38	TMEM134	0.144456	-0.0420498	0.00384948	1
ZBTB38	RAB29	0.13765	0.0862335	0.00384948	1
NR4A1	MED28	0.119829	-0.120528	0.000524013	1
NFKB2	SLC38A10	0.122387	0.124102	6.72e-05	0.723073
JUN	ENO1	0.121253	0.00795366	6.72e-05	0.723073
ETV3	CAST	0.131864	-0.0823097	0.000524013	1
NFKB1	TAB2	0.133028	0.27058	0	0
IRF8	BNIP3L	0.144257	-0.077148	1.02e-07	0.00110104
CSRNP1	PIN1	0.166132	-0.0372664	0	0
CSRNP1	PIM3	0.135782	0.307934	0	0
ZBTB38	RNF5	0.174191	0.0739987	0	0
ETV3	CAPG	0.128426	-0.130672	9.37e-07	0.0100758
ZNF296	C11orf98	0.154639	-0.01435	8.15e-06	0.0876615
PLAGL1	C4orf48	0.152521	-0.0491524	9.67e-11	1.04e-06
KDM2B	PLSCR1	0.134516	-0.238573	1.07e-08	0.000114786
ATF4	H2AFY	0.135048	-0.0913666	0	0
ZNF296	C11orf73	0.127897	0.0321622	0	0
HIVEP1	FXR1	0.178045	0.126395	0	0
ATF4	H2AFV	0.15729	0.0410787	0.00384948	1
NFKB2	OS9	0.137462	0.0812103	1.02e-07	0.00110104
HMGA1	FERMT3	0.132821	0.00858103	0	0
THAP2	PSAP	0.161017	0.0169129	0	0
CREM	PSMB4	0.136037	-0.0382682	9.37e-07	0.0100758
ATF4	DDOST	0.142915	-0.0249469	0	0
CSRNP1	PHB2	0.141754	0.0166602	0	0
NFAT5	UFC1	0.129282	-0.11067	0	0
ETV3	ATP6V0B	0.143767	-0.0276952	6.72e-05	0.723073
ETV3	ATP6V0C	0.144432	-0.0460377	9.37e-07	0.0100758
KDM2B	TMEM150C	0.106521	0.273414	6.72e-05	0.723073
PLAGL1	LMAN2	0.166436	-0.0927866	0	0
IRF4	SEC14L1	0.111715	0.226301	0.00384948	1
ZNF267	POLR2K	0.136148	0.0725781	8.15e-06	0.0876615
THAP2	TMEM30A	0.14756	-0.0468299	9.37e-07	0.0100758
ATF5	CYCS	0.12833	0.129557	1.07e-08	0.000114786
RELB	POMP	0.153637	-0.188373	0	0
REPIN1	IL10RA	0.151283	0.0609672	6.72e-05	0.723073
PLAGL1	SPAG7	0.162769	0.00603611	1.06e-09	1.14e-05
ATF4	ETFA	0.150926	-0.020245	1.02e-07	0.00110104
REPIN1	AD000671.6	0.152196	0.0211277	0	0
HIVEP1	AD000671.6	0.149713	-0.0269953	0	0
ATF4	SNU13	0.13744	0.0325463	6.72e-05	0.723073
NFKB1	TNIP1	0.139899	0.186879	0	0
JUN	EMP3	0.121743	-0.233549	0	0
NFAT5	2020-09-02	0.145179	0.0376417	0.000524013	1
ATF4	RPL27A	0.127299	0.00371821	0	0
NR4A1	PPP1R10	0.127869	0.113248	6.72e-05	0.723073
KLF6	CAP1	0.13664	0.0548443	8.15e-06	0.0876615
NFAT5	UFM1	0.179407	0.083644	0	0
NFKB2	ILF3	0.143614	0.121725	0	0
ZBTB38	CHMP5	0.15549	0.00664407	0	0
NFKB1	CAPZA1	0.11605	0.00939493	0.000524013	1
NFKB2	CYTH1	0.127953	0.0981298	9.67e-11	1.04e-06
NFKB1	TBCA	0.12964	-0.0721549	0.000524013	1
NFKB1	TBCB	0.136675	0.105197	6.72e-05	0.723073
PLAGL1	HNRNPH1	0.165386	0.0894306	1.06e-09	1.14e-05
NFAT5	TMEM18	0.13435	-0.0179787	0.00384948	1
CSRNP1	MAGOH	0.148936	0.0814275	0	0
CREM	MARCKSL1	0.127258	-0.320094	0	0
ATF4	XRCC5	0.132202	0.0828204	1.07e-08	0.000114786
ATF4	XRCC6	0.152309	0.0519111	9.67e-11	1.04e-06
HMGA1	CNPY3	0.164905	-0.0974827	0	0
ATF4	ETV3	0.127681	0.0297441	0	0
ATF4	ETV6	0.140548	0.181607	9.67e-11	1.04e-06
ZNF267	CSRNP1	0.136349	0.0443217	1.07e-08	0.000114786
PLAGL1	FAM162A	0.144945	0.192138	8.15e-06	0.0876615
RELB	EDARADD	0.115961	0.280476	0	0
RELB	2020-09-15	0.126741	-0.0644328	8.15e-06	0.0876615
SOX4	IRF1	0.105944	-0.168646	6.72e-05	0.723073
BHLHE40	UQCR10	0.130851	-0.0258057	1.07e-08	0.000114786
HMGA1	CLINT1	0.171072	-0.0391307	0	0
NR4A2	PPP1R10	0.142553	0.110113	1.07e-08	0.000114786
ZEB1	NOP56	0.118016	-0.009747	0.00384948	1
REL	UQCRC2	0.118837	0.0466404	6.72e-05	0.723073
REL	NKTR	0.131289	-0.152574	6.72e-05	0.723073
ZBTB10	MYO1G	0.124327	0.279146	0.00384948	1
NFKB1	EDEM1	0.149474	0.307804	0	0
NFAT5	CSRNP1	0.148305	0.0853645	9.37e-07	0.0100758
HMGA1	UBE2I	0.156816	0.0393465	0	0
HMGA1	UBE2A	0.153273	0.106008	0	0
NFKB2	TNFAIP8	0.113354	0.13246	0.00384948	1
NFKB2	AHNAK	0.15373	0.0895894	0.000524013	1
BHLHE40	AURKAIP1	0.132724	-0.00498827	0	0
REPIN1	TM2D2	0.138439	0.0655601	0.00384948	1
HIVEP1	ACOT9	0.180389	0.00378134	0	0
KDM2B	PPDPF	0.128601	0.219666	1.02e-07	0.00110104
THAP2	TMEM131	0.121643	0.093901	0	0
CSRNP1	PVRL2	0.143076	0.136642	0	0
MAFF	ZNRD1	0.126514	-0.108857	0	0
ATF4	ZNF706	0.163784	-0.0373447	1.02e-07	0.00110104
PLAGL1	CLN5	0.115226	-0.0539177	0.000524013	1
NFKB1	MAP4K4	0.130244	0.265103	0.00384948	1
NR4A1	RPL18A	0.122682	-0.135087	9.67e-11	1.04e-06
JUN	TMSB10	0.135678	0.189715	0.00384948	1
NFAT5	CCDC12	0.123951	-0.059689	9.37e-07	0.0100758
KDM2B	CERS6	0.135882	0.264947	0	0
ZNF267	KIF5B	0.149827	-0.0126614	0	0
ARNTL2	CWC15	0.119633	0.104914	9.37e-07	0.0100758
NFAT5	CCDC50	0.158514	-0.0414085	1.07e-08	0.000114786
TRAFD1	RAP2B	0.136433	0.122321	0.00384948	1
BHLHE40	CYTH1	0.12493	0.114654	1.02e-07	0.00110104
NFAT5	POLR2E	0.142404	-0.013599	6.72e-05	0.723073
NFAT5	POLR2G	0.161017	0.0175806	0.000524013	1
THAP2	MT-ND6	0.141896	0.0883739	0.000524013	1
ZBTB38	DNAJA1	0.10619	0.178099	0.000524013	1
NFAT5	HLX	0.12457	0.0418973	0	0
NFKB2	PDCD1LG2	0.133465	0.00431893	0.000524013	1
HIVEP1	PRCP	0.176305	-0.0483453	0	0
NFAT5	HN1	0.132251	0.05765	0	0
RELB	RAB8B	0.149557	0.253127	1.02e-07	0.00110104
ATF4	CTSS	0.130957	-0.0522452	1.02e-07	0.00110104
RELB	RAB9A	0.148383	0.36796	0	0
ATF4	TIMM17B	0.137852	-0.00537402	0.00384948	1
ATF5	BIRC2	0.12761	0.0781717	1.02e-07	0.00110104
HIVEP1	AKIRIN2	0.133832	-0.00447142	0	0
THAP2	FNBP1	0.111922	0.103235	8.15e-06	0.0876615
BHLHE40	C11orf58	0.127003	0.12213	6.72e-05	0.723073
ZBTB38	C18orf32	0.150822	0.0467308	0.00384948	1
CSRNP1	CTNNA1	0.13714	-0.051905	0.000524013	1
NR4A2	ATOX1	0.117295	-0.13644	1.06e-09	1.14e-05
PLAGL1	UQCRC2	0.128601	-0.0219942	1.02e-07	0.00110104
NFKB2	LASP1	0.147625	0.0370479	1.02e-07	0.00110104
KDM2B	CSTB	0.141658	-0.0295102	0	0
BHLHE40	CXCL16	0.121928	-0.00666816	6.72e-05	0.723073
KDM2B	CST3	0.120271	-0.180716	1.07e-08	0.000114786
NFKB1	CD274	0.131186	0.223357	9.67e-11	1.04e-06
KDM2B	LIMS1	0.120006	-0.267121	0	0
ZNF267	DDX5	0.124701	0.22142	1.02e-07	0.00110104
ATF4	RSRP1	0.116435	0.158021	0.000524013	1
HIVEP1	POLR2I	0.126884	-0.0510072	0.000524013	1
ETV6	ATP6V0E1	0.130024	0.00816337	6.72e-05	0.723073
CSRNP1	PPP1R15A	0.15523	0.363166	0	0
HIVEP1	POLR2A	0.155166	0.0712402	1.06e-09	1.14e-05
REPIN1	C11orf73	0.15096	0.0935478	0.000524013	1
REPIN1	ITGB1	0.166322	-0.0661434	0	0
REPIN1	LRRFIP1	0.14134	-0.0173414	0	0
JUN	DNAJB4	0.119833	0.332905	0	0
JUN	DNAJB1	0.165091	0.412829	0	0
REPIN1	C11orf98	0.145676	0.0799031	0	0
JUN	DNAJA1	0.177044	0.397344	0	0
MAFF	SEC61B	0.116578	-0.096584	0.000524013	1
CREM	PPP1R15A	0.127589	0.221819	9.67e-11	1.04e-06
ATF5	DYNLRB1	0.114535	0.0535979	0.000524013	1
ZNF296	TRIM44	0.142387	0.079166	9.37e-07	0.0100758
ATF4	C8orf59	0.146147	-0.104657	0	0
RELB	TRIB1	0.13451	0.244169	0.00384948	1
NR4A1	NDUFB2	0.126961	0.0660256	0.000524013	1
NR4A1	NDUFB4	0.121232	-0.102134	1.07e-08	0.000114786
ZNF296	TRIM26	0.147024	0.00944615	0.00384948	1
REPIN1	REEP5	0.163082	-0.0229235	0.000524013	1
REPIN1	IWS1	0.158456	0.00394651	0	0
CSRNP1	TNFAIP8	0.126161	0.21184	0	0
ATF4	CST3	0.127974	-0.119519	0	0
IRF8	MZT2A	0.153491	0.0108852	9.37e-07	0.0100758
THAP2	CAMLG	0.14786	-0.0420535	1.02e-07	0.00110104
CSRNP1	RNF145	0.139354	-0.0647436	0	0
GPBP1	LAMP3	0.147631	0.160716	0	0
RELB	CHMP5	0.113741	-0.00103295	6.72e-05	0.723073
NFAT5	KPNB1	0.144378	0.0813026	0	0
NFAT5	KPNA2	0.118504	0.197674	0.00384948	1
KDM2B	CTSB	0.143178	-0.133299	6.72e-05	0.723073
KDM2B	CTSS	0.132354	-0.124376	0	0
NR4A1	TSPO	0.126976	0.0727433	1.02e-07	0.00110104
ATF3	DRAP1	0.115083	-0.265718	0	0
REPIN1	ITFG1	0.131468	0.096698	9.37e-07	0.0100758
ZNF296	PTBP3	0.162369	0.0349796	0	0
HMGA1	AKR1A1	0.133605	0.0228711	0	0
NFKB2	FAM195B	0.128188	-0.0415245	1.02e-07	0.00110104
ATF4	ARID4A	0.159828	-0.0402706	1.02e-07	0.00110104
ATF4	ARID4B	0.147777	0.142918	0	0
NFKB2	CNPPD1	0.147263	0.0119878	1.02e-07	0.00110104
JUN	NUB1	0.144205	0.301258	0	0
MAFF	LITAF	0.130873	0.269921	0	0
ATF4	CSTB	0.137783	0.0345566	0.00384948	1
NFKB1	TNFRSF1B	0.140716	0.0144541	9.37e-07	0.0100758
CREM	COX5A	0.129168	0.116412	0.00384948	1
CSRNP1	ASH1L	0.117998	0.0924352	0.000524013	1
GPBP1	EEF2	0.113268	-0.116412	0.00384948	1
TRAFD1	NDUFA13	0.122395	0.0107832	1.07e-08	0.000114786
NFAT5	GSN	0.131025	-0.113083	1.02e-07	0.00110104
NFKB1	MT-ATP8	0.126463	-0.0452138	0.00384948	1
HMGA1	MDH1	0.155129	0.0485372	9.67e-11	1.04e-06
ATF3	EPC1	0.128115	0.0166136	0	0
ZBTB38	PAIP2	0.149292	-0.0708223	0	0
REL	CFLAR	0.136714	0.299371	0.000524013	1
ETV3	NUCKS1	0.134409	0.118599	0.00384948	1
NR4A1	HSPA1B	0.132956	0.17035	0	0
NR4A1	HSPA1A	0.13462	0.169194	1.06e-09	1.14e-05
ATF4	B2M	0.115719	0.00776971	6.72e-05	0.723073
ZBTB38	BCL2L1	0.10849	0.23306	0.000524013	1
ATF4	UFC1	0.142111	-0.0252691	0	0
ATF4	RBBP4	0.115955	0.0747984	9.67e-11	1.04e-06
ATF4	RBBP6	0.148888	0.173059	0	0
ATF5	ROCK1	0.144929	0.0462143	8.15e-06	0.0876615
IRF4	TPP1	0.118589	-0.111427	1.02e-07	0.00110104
CSRNP1	HDGF	0.131228	0.0562008	0	0
HIVEP1	STARD7	0.135581	0.106009	0.00384948	1
ZBTB38	TRAM1	0.137648	0.00679596	0	0
ZNF267	CLIC1	0.136301	-0.110533	0.00384948	1
ZNF267	CLIC2	0.113572	0.0727378	0.00384948	1
ZNF267	CCNL1	0.145922	0.1342	0	0
NR4A1	TPM3	0.111962	0.0369028	9.37e-07	0.0100758
NR4A1	TPM4	0.107001	0.155729	1.06e-09	1.14e-05
HMGN3	CXorf40B	0.123928	0.226815	1.02e-07	0.00110104
ETV6	PQBP1	0.152954	0.154999	0	0
REL	ETV3	0.117983	0.209727	1.07e-08	0.000114786
KLF6	CNN2	0.125343	0.147298	0	0
NR4A1	XRCC6	0.129509	0.0499551	1.06e-09	1.14e-05
NR4A1	TPT1	0.114179	0.133833	1.06e-09	1.14e-05
ETV6	FSCN1	0.135333	0.202204	9.67e-11	1.04e-06
ZNF267	SIAH2	0.149948	-0.151219	9.67e-11	1.04e-06
PLAGL1	CASP7	0.178005	-0.0034658	0	0
ATF4	SERBP1	0.149081	0.0715294	1.02e-07	0.00110104
ATF4	AHR	0.120488	0.0236768	0.00384948	1
ETV6	LRRFIP1	0.14082	0.0804586	9.67e-11	1.04e-06
ATF4	AIP	0.13293	0.0720251	0	0
NFAT5	NUFIP2	0.139598	0.0877924	9.37e-07	0.0100758
REL	RPS27	0.157794	-0.166057	0	0
REL	RPS28	0.141823	-0.29916	0	0
REL	RPS29	0.141235	-0.21212	9.67e-11	1.04e-06
NR4A1	KXD1	0.117431	-0.0145368	9.37e-07	0.0100758
REL	RPS21	0.147991	-0.261429	9.37e-07	0.0100758
REL	RPS23	0.11597	-0.0467821	0.00384948	1
BHLHE40	ZC3H7B	0.111197	0.265663	0.00384948	1
REL	RPS25	0.146892	-0.097585	0	0
REL	RPS26	0.147283	-0.263342	0	0
REL	RPS3A	0.129675	-0.0943531	8.15e-06	0.0876615
ZNF296	CCDC50	0.151426	0.0583711	0	0
REL	RPS10	0.142398	-0.244757	0	0
REL	RPS13	0.119383	-0.281258	9.37e-07	0.0100758
REL	RPS15	0.14466	-0.285176	0	0
JUN	DAZAP2	0.129291	0.104737	9.37e-07	0.0100758
KLF6	CSF2RA	0.143395	0.297123	6.72e-05	0.723073
NFKB2	RRBP1	0.131398	-0.0357462	0.000524013	1
BHLHE40	ZC3H15	0.119548	-0.0160046	8.15e-06	0.0876615
HIVEP1	PSAP	0.117857	-0.143138	0.00384948	1
ZNF267	CREBRF	0.153724	0.0941214	1.07e-08	0.000114786
REL	RPS4X	0.171016	-0.276843	0	0
NFAT5	SNX17	0.215722	0.117678	0	0
REPIN1	RECQL	0.103855	0.10717	6.72e-05	0.723073
KDM2B	CAMTA1	0.16124	0.138564	9.37e-07	0.0100758
ETV6	RAB11A	0.134161	0.118881	1.02e-07	0.00110104
TRAFD1	RASSF4	0.11842	0.355812	0	0
TRAFD1	RASSF5	0.166999	-0.103819	0	0
KDM2B	UQCRC1	0.156126	-0.0956813	1.07e-08	0.000114786
HMGA1	SH3GLB1	0.130247	-0.0262829	6.72e-05	0.723073
ZNF267	DGUOK	0.15597	-0.0543936	0	0
CREM	ACTB	0.115678	-0.192817	0.000524013	1
ZBTB10	FBXO7	0.146815	0.00644582	0	0
HMGA1	CYSTM1	0.135572	-0.058988	0	0
ZBTB38	MOB3A	0.159997	0.10234	0	0
HMGN3	MT-CO2	0.119051	0.0518034	0.000524013	1
HMGN3	MT-CO3	0.112184	-0.0272411	8.15e-06	0.0876615
IRF4	TRAPPC1	0.132574	0.0379923	0	0
ZBTB10	POMP	0.124259	-0.123479	0.00384948	1
REPIN1	AAMP	0.156441	0.0206543	0.000524013	1
ZEB1	RTFDC1	0.139922	0.111988	9.37e-07	0.0100758
NR4A2	C1orf43	0.12943	-0.00200418	6.72e-05	0.723073
ZBTB38	TRADD	0.132449	0.129553	0	0
ZBTB38	DCTN2	0.19172	0.0321694	1.06e-09	1.14e-05
ZBTB38	DCTN5	0.134652	0.0489734	0	0
ARNTL2	CHD3	0.14343	0.126065	0	0
KDM2B	UQCR10	0.137649	-0.0469919	0.00384948	1
RELB	UVRAG	0.123299	0.258692	1.07e-08	0.000114786
ZBTB10	FBXW5	0.139638	0.00320359	1.02e-07	0.00110104
GPBP1	BUD31	0.142736	-0.0162132	0.00384948	1
BHLHE40	THAP2	0.125453	0.087173	9.67e-11	1.04e-06
CSRNP1	ZNHIT3	0.121472	-0.134137	6.72e-05	0.723073
NFKB1	CCT6A	0.13208	0.0373313	1.07e-08	0.000114786
KDM2B	UFM1	0.135823	-0.111263	0	0
BHLHE40	TOMM20	0.130837	-0.0432761	1.02e-07	0.00110104
ZNF267	MAP4	0.147702	0.13091	0	0
NFAT5	ARHGEF2	0.17834	0.033735	6.72e-05	0.723073
IRF8	VAPA	0.146844	-0.263704	0	0
NFAT5	DARS	0.162633	0.0247967	8.15e-06	0.0876615
NFAT5	DBI	0.140936	-0.115133	0.000524013	1
NFKB2	TBCB	0.130026	0.0486322	1.06e-09	1.14e-05
BHLHE40	DYNLT1	0.129517	-0.0331505	6.72e-05	0.723073
NFAT5	DAP	0.152395	0.0521865	0.00384948	1
NFAT5	DCK	0.158771	-0.0627107	0	0
KDM2B	COX8A	0.153308	-0.170089	9.37e-07	0.0100758
ZNF296	METTL9	0.142676	0.05782	0	0
JUN	NRP2	0.123275	0.291463	0	0
KDM2B	COX7B	0.126898	-0.168488	1.07e-08	0.000114786
NFKB2	PDLIM5	0.123821	-0.048259	0.000524013	1
NFAT5	DEK	0.142423	0.0561231	0	0
ZBTB38	AHSA1	0.153221	0.139115	9.37e-07	0.0100758
ATF4	ARPC4	0.165926	0.0167212	8.15e-06	0.0876615
NFAT5	ARIH2	0.141932	0.0158692	0.00384948	1
GPBP1	SMAP2	0.145228	0.0615721	8.15e-06	0.0876615
KDM2B	COX17	0.158515	-0.0465484	0	0
REL	RPL17	0.13719	-0.223879	0	0
REL	RPL19	0.13343	-0.250077	0	0
REL	RPL10	0.158607	-0.146441	0	0
REL	RPL11	0.109671	-0.232804	0.000524013	1
REL	RPL12	0.149845	-0.293815	0	0
REL	RPL13	0.113531	-0.155965	9.37e-07	0.0100758
NR4A3	PRRC2C	0.124827	0.169195	1.02e-07	0.00110104
NFKB2	TAP1	0.163832	0.180533	0	0
PLAGL1	SELK	0.147247	-0.0428232	0	0
ARNTL2	REPIN1	0.179083	0.150076	1.06e-09	1.14e-05
CREM	LIMD2	0.108632	0.16794	0.00384948	1
NFKB2	BUD31	0.151477	0.0814417	1.02e-07	0.00110104
HMGA1	NDUFA11	0.12377	0.00628421	6.72e-05	0.723073
HMGA1	NDUFA12	0.162783	0.00180337	9.67e-11	1.04e-06
NFAT5	CYLD	0.149419	0.0763376	0	0
KDM2B	COPE	0.144415	0.0490394	0	0
HMGN3	SAMHD1	0.114788	-0.289021	0	0
ATF4	CYBA	0.122321	0.0100563	1.02e-07	0.00110104
REPIN1	AURKAIP1	0.151357	-0.0301933	0	0
HMGA1	NR4A3	0.117206	0.0937751	0.00384948	1
PLAGL1	ARF4	0.153249	0.0227752	1.06e-09	1.14e-05
ATF4	CYCS	0.150016	0.109801	0	0
NFAT5	CYCS	0.175375	0.181917	0	0
NFKB2	HNRNPAB	0.131565	0.0236108	0.000524013	1
NR4A1	TAF1D	0.119814	-0.101174	8.15e-06	0.0876615
HMGA1	VASP	0.116142	0.0806905	0.00384948	1
REL	RGS10	0.145089	-0.144715	0.00384948	1
HMGA1	VAPA	0.146821	-0.0821551	0.00384948	1
ETV6	EFHD2	0.142619	-0.0363194	0.00384948	1
NR4A3	COX5B	0.133819	-0.119033	1.07e-08	0.000114786
ZNF296	DDX17	0.131658	-0.0655749	0.000524013	1
ZNF296	DDX18	0.161334	-0.098616	0	0
CREM	ZFP36L2	0.124453	0.289948	0	0
REL	ATP6V1G1	0.12813	-0.10466	9.37e-07	0.0100758
ATF5	SPI1	0.144792	0.05251	0	0
ATF3	ETV6	0.115334	0.0913169	9.37e-07	0.0100758
JUN	BIRC2	0.131398	0.225966	6.72e-05	0.723073
JUN	BIRC3	0.162052	0.338336	0	0
IRF8	DPP7	0.114102	-0.0763401	0	0
KDM2B	FYTTD1	0.124647	0.224196	0.000524013	1
CSRNP1	C18orf32	0.154862	0.0201289	0	0
THAP2	LMAN2	0.161689	-0.00294606	0.00384948	1
PLAGL1	SDF4	0.181711	0.0545074	1.02e-07	0.00110104
PLAGL1	APRT	0.144351	0.0148117	0	0
ZNF267	CCNG1	0.127398	-0.0103751	8.15e-06	0.0876615
NFAT5	LSM4	0.173957	-0.112758	0	0
NFAT5	LSM5	0.173701	0.0170385	0	0
REPIN1	MAT2A	0.134397	0.0178937	1.06e-09	1.14e-05
REL	RPLP1	0.134609	-0.260967	0.000524013	1
MAFF	HSDL2	0.118421	-0.0795993	6.72e-05	0.723073
PLAGL1	DERL1	0.137688	0.0645193	6.72e-05	0.723073
REL	RPL41	0.141133	-0.170357	0	0
ZBTB38	EPS15	0.204426	0.136497	0	0
PLAGL1	SDHC	0.182352	0.129968	0	0
REL	RPL26	0.130144	-0.216604	8.15e-06	0.0876615
REL	RPL28	0.160745	-0.311182	0	0
RELB	RNASEK	0.121132	0.0414661	8.15e-06	0.0876615
REL	RPL29	0.14118	-0.213151	0	0
REL	RPL22	0.127117	-0.238031	0	0
REL	RPL23	0.137349	-0.147792	9.67e-11	1.04e-06
REL	RPL24	0.127916	-0.208066	0	0
REL	RPL37	0.157598	-0.266644	0	0
REL	RPL38	0.124271	-0.0641445	9.37e-07	0.0100758
REL	RPL39	0.17012	-0.296695	0	0
REL	RPL31	0.127395	-0.0949174	9.37e-07	0.0100758
REL	RPL32	0.148328	-0.256964	0	0
REL	RPL34	0.141624	-0.273784	0	0
REL	RPL35	0.132819	-0.178156	1.07e-08	0.000114786
REL	RPL36	0.134523	-0.21192	0	0
ATF4	TAOK3	0.127063	0.0367617	0.000524013	1
ATF5	JUND	0.12823	0.225881	1.06e-09	1.14e-05
HMGA1	NDUFAF3	0.129165	0.107735	0	0
TRAFD1	TBC1D4	0.112879	0.258738	1.02e-07	0.00110104
NFAT5	ANKRD44	0.166168	-0.0203126	0.00384948	1
REPIN1	IST1	0.136006	-0.090211	0.000524013	1
IRF4	HIVEP1	0.116734	0.236299	8.15e-06	0.0876615
ZBTB10	GRB2	0.124782	0.0649321	6.72e-05	0.723073
ZBTB38	RIPK2	0.147274	0.027347	0	0
NFAT5	HSP90AB1	0.122621	0.0944825	0	0
NFAT5	SNRPA	0.192701	0.00458159	0	0
NFAT5	SNRPB	0.15671	0.093987	6.72e-05	0.723073
NFAT5	SNRPF	0.165731	-0.0530843	0.000524013	1
NFAT5	SNRPG	0.163497	0.113917	0	0
NFKB2	ANKLE2	0.13723	0.118769	8.15e-06	0.0876615
ATF4	IFNGR1	0.134062	0.122391	8.15e-06	0.0876615
NR4A1	MT-ND4L	0.131943	0.184299	8.15e-06	0.0876615
HIVEP1	DRAP1	0.151723	-0.101642	0	0
ATF4	ANKRD11	0.135259	0.179621	0.00384948	1
CSRNP1	PCBP2	0.139923	-0.152943	0.000524013	1
HMGN3	MRPS21	0.134282	0.0380359	0.000524013	1
ATF5	SOD2	0.112893	-0.147214	9.37e-07	0.0100758
REPIN1	PELI1	0.123834	0.0705335	0.00384948	1
IRF4	ATP5B	0.146649	0.0849272	6.72e-05	0.723073
NFAT5	PLEKHB2	0.152957	0.145392	0	0
JUN	NFKBIA	0.166487	0.324877	0	0
KDM2B	CNBP	0.136253	0.0290137	9.37e-07	0.0100758
ETV6	NR4A3	0.118369	0.0358177	1.06e-09	1.14e-05
NFKB2	FBXW5	0.156091	-0.0330589	0	0
ZBTB38	CTNNBL1	0.119354	-0.0667773	1.07e-08	0.000114786
REPIN1	ADAM8	0.139166	0.0995972	9.67e-11	1.04e-06
THAP2	CHCHD10	0.137403	-0.0853567	0.000524013	1
ATF4	DDX24	0.116695	-0.0151405	0.000524013	1
ATF4	DDX21	0.13227	-0.0294375	6.72e-05	0.723073
KLF6	GSTP1	0.127159	0.159657	9.37e-07	0.0100758
ATF4	CCDC50	0.120147	0.0736942	9.37e-07	0.0100758
NFKB2	FAM162A	0.133989	-0.0689099	0.000524013	1
ATF4	DDX3X	0.149133	0.0115888	6.72e-05	0.723073
ATF4	DDX3Y	0.122829	0.120689	0.00384948	1
HIVEP1	PPIG	0.173406	0.0732576	0	0
JUN	EVI2B	0.122933	-0.319	0	0
IRF4	ATP5J	0.131862	-0.0978204	0.00384948	1
ZNF267	MEA1	0.1549	-0.00671262	0	0
NFKB2	TCP1	0.133107	-0.0348343	0.00384948	1
REPIN1	RNH1	0.134281	-0.00603188	0	0
REPIN1	CCT6A	0.163814	0.0818	1.02e-07	0.00110104
ZNF296	TAOK3	0.157205	0.151212	0	0
NR4A1	CD55	0.127494	0.20411	1.02e-07	0.00110104
NFKB2	HNRNPDL	0.121609	0.127624	9.37e-07	0.0100758
NR4A1	CD58	0.128992	0.195161	0	0
IRF4	RTFDC1	0.117985	-0.02297	0.00384948	1
NFKB1	SLC25A39	0.140378	0.0557577	9.37e-07	0.0100758
NR4A1	CD74	0.161099	0.0357273	0	0
ATF4	RSRC2	0.149868	0.169644	1.07e-08	0.000114786
HMGN3	PHPT1	0.112609	0.0866475	1.02e-07	0.00110104
ETV3	LSM5	0.149846	-0.0116371	1.06e-09	1.14e-05
ETV3	LSM2	0.127614	-0.0787209	8.15e-06	0.0876615
KDM2B	COA1	0.152809	0.246802	0	0
ATF4	PPHLN1	0.120225	0.0380155	6.72e-05	0.723073
ATF5	SND1	0.121475	0.157558	1.02e-07	0.00110104
ETV6	ODF3B	0.129052	0.138959	8.15e-06	0.0876615
CSRNP1	NDFIP1	0.133749	0.068936	0	0
THAP2	PDCD6IP	0.131458	-0.0316026	0	0
HIVEP1	POMP	0.141812	-0.238662	9.37e-07	0.0100758
NFKB1	CCDC88A	0.126201	-0.0713493	8.15e-06	0.0876615
NFKB1	MGLL	0.115558	0.257338	0.000524013	1
NFAT5	MGAT2	0.186238	0.0686065	1.02e-07	0.00110104
HMGA1	NR3C1	0.147447	-0.0154352	1.07e-08	0.000114786
TRAFD1	RELB	0.127581	0.29018	1.07e-08	0.000114786
REPIN1	LMBRD1	0.153288	0.0273657	0	0
BHLHE40	ATP6V0B	0.135815	0.145861	0.00384948	1
HIVEP1	ATP6V1E1	0.134529	0.0138544	1.02e-07	0.00110104
HIVEP1	GUK1	0.141287	-0.0779623	6.72e-05	0.723073
HMGA1	ODF3B	0.132509	0.109802	1.06e-09	1.14e-05
THAP2	SPCS3	0.14941	-0.0209687	9.37e-07	0.0100758
NFAT5	EMD	0.188386	0.0618813	0	0
IRF4	ARHGDIB	0.124154	-0.204221	0	0
RELB	RAB1A	0.120037	-0.00520143	9.37e-07	0.0100758
KDM2B	TRIP10	0.172097	0.410364	0	0
NFAT5	ERH	0.163948	0.0415909	0	0
SOX4	EIF4A1	0.124349	0.0408737	1.07e-08	0.000114786
RELB	RAB30	0.125926	0.203592	9.67e-11	1.04e-06
ZNF296	HDLBP	0.125684	0.0113683	9.37e-07	0.0100758
ATF5	PGAM1	0.134305	0.169576	1.02e-07	0.00110104
PLAGL1	ERP44	0.188831	0.0934583	0	0
NFAT5	RBBP6	0.166033	0.0168027	0	0
KDM2B	CKS2	0.12418	-0.171814	8.15e-06	0.0876615
NFKB2	SYNCRIP	0.184408	0.089384	0	0
GPBP1	SDCBP	0.13471	0.0839367	8.15e-06	0.0876615
HIVEP1	PIN1	0.144727	-0.0817084	0	0
RELB	NT5C	0.1248	-0.129867	0.000524013	1
GPBP1	HSPH1	0.139864	0.204754	0	0
THAP2	ELOVL1	0.132429	-0.075245	6.72e-05	0.723073
PLAGL1	ERP29	0.135519	0.112266	9.67e-11	1.04e-06
HIVEP1	BIRC3	0.135992	0.280938	0	0
ZNF267	M6PR	0.154572	0.0612422	0	0
NFKB1	M6PR	0.153808	-0.0441638	0.00384948	1
TRAFD1	BLVRA	0.140079	0.265353	0	0
PLAGL1	NCOR1	0.15826	0.0274134	0.00384948	1
CSRNP1	ZFAND5	0.149021	0.170804	0	0
IRF1	LRRFIP2	0.148237	0.255624	0	0
IRF8	DDX5	0.111665	-0.0894558	0.00384948	1
HMGN3	AP2S1	0.110785	-0.128544	8.15e-06	0.0876615
TRAFD1	PPP1CA	0.166967	0.0337613	0	0
ETV3	ITSN2	0.137936	-0.007162	1.06e-09	1.14e-05
NFAT5	PTBP3	0.176314	-0.0101883	0	0
JUN	GABPB1	0.125647	0.254444	0	0
REPIN1	RHEB	0.141735	-0.0653647	0	0
HMGA1	PQBP1	0.172477	0.0761933	0	0
ETV6	MESDC2	0.153719	0.0446053	8.15e-06	0.0876615
NFKB2	PA2G4	0.151487	-0.092572	0	0
NFKB2	PRDX6	0.139507	0.104288	0.00384948	1
IRF8	DDB2	0.121003	-0.137174	0	0
RELB	EEF1B2	0.128787	-0.117933	0.00384948	1
NFAT5	HNRNPH3	0.143012	-0.109001	9.37e-07	0.0100758
ZBTB38	LAMTOR3	0.156507	-0.0615601	0	0
ZBTB38	LAMTOR2	0.175994	0.0213255	0	0
JUN	CMTM6	0.126729	-0.0698033	1.07e-08	0.000114786
IRF4	CHD2	0.145536	0.0846875	0.000524013	1
KDM2B	CKLF	0.117637	-0.361792	0	0
THAP2	RPS19BP1	0.152912	-0.1345	0	0
ATF4	BNIP2	0.139368	0.028592	1.06e-09	1.14e-05
ETV3	RABGAP1L	0.126283	-0.0500284	1.07e-08	0.000114786
RELB	EEF1A1	0.11086	0.202948	8.15e-06	0.0876615
ETV3	SRSF5	0.129016	0.128292	9.37e-07	0.0100758
ETV3	SRSF3	0.128639	0.016922	9.37e-07	0.0100758
ZNF296	GOLGA4	0.151168	0.0236782	0.000524013	1
RELB	NRP2	0.156136	0.347603	0	0
PLAGL1	ATRX	0.142041	0.142216	0	0
HMGA1	DAD1	0.141603	0.0231343	8.15e-06	0.0876615
NFKB2	LYSMD2	0.13924	0.136062	0	0
ETV3	SRRM2	0.13158	0.0882069	1.07e-08	0.000114786
NFAT5	SOCS3	0.133616	0.135364	1.06e-09	1.14e-05
NR4A1	TUBA1C	0.130619	-0.0571058	1.06e-09	1.14e-05
REPIN1	RHOC	0.118393	0.192848	0.000524013	1
NFKB1	FAM162A	0.139206	-0.0726944	8.15e-06	0.0876615
KLF6	GAPDH	0.133523	-0.0946669	9.37e-07	0.0100758
HMGA1	DAP3	0.1368	-0.00271117	1.07e-08	0.000114786
RELB	NSA2	0.122928	0.0161174	6.72e-05	0.723073
IRF4	LAD1	0.143523	0.299083	0	0
MAFF	TPRA1	0.115993	0.305195	0	0
REPIN1	NFE2L2	0.164554	0.0194922	0	0
HMGA1	FSCN1	0.121901	-0.169777	0	0
CREM	VPS51	0.147791	0.0579527	0	0
ZNF296	GOLGB1	0.146804	-0.0180578	0.000524013	1
REPIN1	RHOF	0.146462	-0.044602	0	0
HIVEP1	YBX1	0.13211	-0.174429	0	0
NFAT5	MYDGF	0.160763	-0.0555546	0	0
NFKB2	PDCD10	0.166174	0.00403615	0	0
IRF4	MINK1	0.11511	0.251596	0.00384948	1
NFKB2	STX7	0.149836	0.019369	0	0
ZNF267	ITGA4	0.13686	-0.0139323	6.72e-05	0.723073
NFKB2	SMCO4	0.128307	-0.0824724	0.000524013	1
ZBTB38	TRMT112	0.146955	-0.00975381	0	0
KDM2B	CCDC50	0.122874	0.0475892	0.00384948	1
RELB	TRADD	0.124534	0.257758	0.00384948	1
NFAT5	PHB	0.167023	0.0184091	1.07e-08	0.000114786
NFAT5	PGD	0.179444	-0.0373913	9.67e-11	1.04e-06
RELB	TRAF1	0.157073	0.398886	0	0
RELB	C1orf162	0.117868	-0.330995	1.06e-09	1.14e-05
CREM	HSPE1	0.132686	0.207345	9.37e-07	0.0100758
NFKB2	CPNE1	0.14279	0.0609944	0	0
CREM	HSPD1	0.142599	0.300292	0	0
HMGA1	RPS14	0.124186	0.047477	9.37e-07	0.0100758
ATF4	POLR2A	0.122069	0.107857	8.15e-06	0.0876615
HMGA1	RPS17	0.146503	-0.00683358	0	0
ZNF267	HSP90AB1	0.12533	0.181144	0	0
NFKB2	LUC7L2	0.140033	0.0489407	0	0
ATF4	POLR2L	0.113719	-0.0711307	0.000524013	1
CREM	HSPA5	0.126731	0.301405	0	0
ATF4	MAPK1IP1L	0.140506	0.042371	1.02e-07	0.00110104
ZBTB10	PGLS	0.146398	0.122838	0.000524013	1
NFKB2	ATP6V1E1	0.145364	0.105342	0	0
ETV3	HP1BP3	0.15714	0.0282496	1.02e-07	0.00110104
HIVEP1	C14orf2	0.142641	-0.110821	0	0
CSRNP1	CAMLG	0.146154	-0.0803591	1.07e-08	0.000114786
HMGA1	UBE2D2	0.154747	0.00547706	0	0
ZBTB38	PSAP	0.173337	-0.0335783	1.07e-08	0.000114786
HMGA1	TRAPPC1	0.132172	0.00698863	6.72e-05	0.723073
NFAT5	HDAC2	0.140489	0.0460372	0	0
KLF6	C11orf31	0.124394	-0.174164	9.67e-11	1.04e-06
KDM2B	LCP2	0.117746	-0.365942	0	0
ZBTB38	TM9SF2	0.14153	-0.0892551	1.06e-09	1.14e-05
ZNF267	CACYBP	0.142316	-0.00940163	0.00384948	1
RELB	IGBP1	0.130119	0.0444693	1.02e-07	0.00110104
ATF4	DYNLRB1	0.131578	-0.0262594	8.15e-06	0.0876615
PLAGL1	SAP30BP	0.172989	0.0168451	0	0
HMGA1	DBNL	0.133362	-0.0601646	0.000524013	1
HIVEP1	PLEK	0.14673	-0.0523935	0	0
NFAT5	SON	0.139094	0.0482407	0	0
NFAT5	SRI	0.131806	-0.0660642	9.67e-11	1.04e-06
REPIN1	CCDC124	0.173406	0.0313839	6.72e-05	0.723073
NR4A1	SERF2	0.137487	-0.0222248	0.00384948	1
ZNF267	PNISR	0.154033	0.0686941	0	0
RELB	POGLUT1	0.143691	0.289447	1.02e-07	0.00110104
HIVEP1	ROCK1	0.134668	0.0269472	1.02e-07	0.00110104
NFAT5	SSB	0.151957	0.0438585	8.15e-06	0.0876615
KDM2B	CIB1	0.152058	-0.250984	0.000524013	1
NR4A1	SF3A1	0.12632	-0.0380536	0.00384948	1
HMGA1	PARP14	0.147907	-0.0479153	0	0
NR4A1	SF3B2	0.133827	0.076349	0	0
NR4A1	SF3B5	0.129726	-0.0366073	6.72e-05	0.723073
NFKB2	NAA10	0.133712	0.0249411	6.72e-05	0.723073
HMGA1	ZDHHC12	0.122385	-0.0098924	0.00384948	1
REPIN1	N4BP1	0.16247	0.0309447	0	0
ETV6	CCDC124	0.132454	-0.077163	1.06e-09	1.14e-05
IRF4	NDUFB10	0.16205	-0.0449357	0	0
IRF4	NDUFB11	0.119139	0.0252004	0.00384948	1
ETV3	ADRM1	0.149533	-0.0833512	0.00384948	1
KDM2B	SUMO1	0.147354	-0.0573729	0	0
NFAT5	SMS	0.140862	-0.123737	9.37e-07	0.0100758
HMGA1	UBXN1	0.147077	-0.176437	1.06e-09	1.14e-05
HIVEP1	GRB2	0.141677	0.0107544	0	0
ETV6	ARGLU1	0.140858	0.119321	0	0
RELB	SEC62	0.120422	-0.1341	6.72e-05	0.723073
NFAT5	SERBP1	0.13169	0.0179459	0	0
ZBTB10	PFN1	0.118735	0.178244	1.02e-07	0.00110104
RELB	TRAPPC1	0.153687	0.0349546	9.37e-07	0.0100758
ATF5	CHCHD2	0.145247	0.131323	8.15e-06	0.0876615
ETV6	OLA1	0.137171	0.0603074	0.000524013	1
NFKB1	LPCAT1	0.125798	0.175871	1.07e-08	0.000114786
NFKB1	LY75	0.121079	0.245555	0.00384948	1
RELB	NUB1	0.145173	0.35963	9.37e-07	0.0100758
ATF4	LSM1	0.132507	0.0226461	0	0
ATF4	LSM2	0.160948	0.127928	0.000524013	1
ATF4	LSM3	0.131028	0.014208	0	0
JUN	EEF1B2	0.143695	-0.199046	0	0
ATF4	LSM8	0.127831	-0.0216867	1.07e-08	0.000114786
ATF4	LSM4	0.130921	0.10481	0	0
ETV3	RWDD1	0.122755	-0.0423635	8.15e-06	0.0876615
KLF6	CUTA	0.114775	-0.166142	1.02e-07	0.00110104
CREM	NINJ1	0.13742	0.293117	1.07e-08	0.000114786
HMGA1	UBE2L6	0.132756	0.108817	1.07e-08	0.000114786
REPIN1	TUBB4B	0.114292	0.237499	1.07e-08	0.000114786
ATF3	NPM1	0.119619	0.104197	9.67e-11	1.04e-06
HMGA1	UBE2J1	0.114832	0.0318946	6.72e-05	0.723073
NFAT5	MDH2	0.169396	-0.0363462	0	0
IRF4	NDUFA13	0.185307	-0.139747	0	0
HIVEP1	PRELID1	0.138204	-0.0815924	6.72e-05	0.723073
TRAFD1	TRA2A	0.147514	0.141616	9.67e-11	1.04e-06
KDM2B	SH3BGRL3	0.12581	-0.24102	0.000524013	1
NR4A3	NR4A2	0.148792	0.354935	0	0
KDM2B	NRBP1	0.138518	0.0670295	1.06e-09	1.14e-05
REPIN1	PHYKPL	0.184425	0.0743185	9.37e-07	0.0100758
NR4A1	PSMA2	0.151527	-0.0105578	1.02e-07	0.00110104
NR4A1	PSMA4	0.122888	-0.0662649	0	0
REPIN1	CCNL1	0.162433	-0.0339028	0.00384948	1
NR4A3	NR4A1	0.156828	0.394248	0	0
ZNF296	RNF144B	0.134888	-0.0196239	0.00384948	1
ATF3	ROMO1	0.128797	-0.199281	1.02e-07	0.00110104
JUN	GABARAPL2	0.139531	0.0263834	0	0
PLAGL1	YWHAE	0.132152	0.035474	1.02e-07	0.00110104
HMGA1	DDB2	0.133459	-0.0511969	8.15e-06	0.0876615
ATF4	EIF3G	0.150344	0.199728	0	0
ATF4	EIF3H	0.119511	0.0875008	0.000524013	1
RELB	REPIN1	0.11312	0.182101	0.00384948	1
ATF4	EIF4H	0.147348	0.0290661	0	0
ATF4	EIF4B	0.16945	0.0647191	9.37e-07	0.0100758
ETV6	OST4	0.111535	0.158682	1.06e-09	1.14e-05
REPIN1	FXYD5	0.155447	-0.161413	0	0
ATF4	EIF5A	0.117236	0.0985975	9.67e-11	1.04e-06
KDM2B	LAD1	0.135675	0.400668	0	0
NR4A2	SELK	0.125841	0.17601	0.000524013	1
MAFF	SCNM1	0.133081	-0.0933923	0.000524013	1
TRAFD1	TRADD	0.128472	0.249584	6.72e-05	0.723073
ETV6	GADD45B	0.118752	0.0871311	0.00384948	1
TRAFD1	TRAF1	0.136248	0.403851	0	0
HIVEP1	PEF1	0.144516	0.0305333	1.07e-08	0.000114786
TRAFD1	DCTN2	0.123867	0.0540046	6.72e-05	0.723073
HMGA1	DDX6	0.144397	-0.0354564	1.06e-09	1.14e-05
HIVEP1	SNRNP70	0.137796	-0.0830643	0	0
ETV6	P4HB	0.129764	0.0699373	6.72e-05	0.723073
KDM2B	LAP3	0.1326	0.0727518	1.07e-08	0.000114786
KLF6	ATP5E	0.160861	-0.239795	0	0
KLF6	CTSH	0.110555	0.0703124	6.72e-05	0.723073
ZBTB38	KHDRBS1	0.141969	0.112542	6.72e-05	0.723073
CSRNP1	SPAG9	0.13467	0.23004	0	0
KDM2B	TYK2	0.120901	0.208536	0.00384948	1
GPBP1	RANBP1	0.139379	-0.0667209	1.06e-09	1.14e-05
NR4A3	ZFP36	0.145991	0.387723	9.67e-11	1.04e-06
HMGA1	AD000671.6	0.176694	0.042413	0	0
HIVEP1	CMTM6	0.126285	0.149251	9.37e-07	0.0100758
RELB	ABRACL	0.128141	-0.276424	6.72e-05	0.723073
ZNF296	FMNL1	0.131757	0.000833392	0.00384948	1
PLAGL1	CCDC12	0.144113	0.126631	0	0
REPIN1	SZRD1	0.148668	-0.0139669	1.07e-08	0.000114786
HMGN3	FSCN1	0.153491	0.394247	0	0
ZBTB38	RABGAP1L	0.138175	0.0643758	1.07e-08	0.000114786
HMGA1	AP2M1	0.170724	-0.00449198	0	0
KDM2B	EPSTI1	0.116277	0.228711	1.06e-09	1.14e-05
IRF4	CD59	0.114161	-0.149061	8.15e-06	0.0876615
ZBTB10	PAK1	0.132294	0.00491683	6.72e-05	0.723073
IRF4	CD48	0.115651	-0.246299	1.02e-07	0.00110104
KDM2B	PIAS1	0.141183	0.103583	6.72e-05	0.723073
PLAGL1	CCDC50	0.146358	0.103962	0.000524013	1
ATF4	CAMTA1	0.170442	0.0640709	0	0
HMGA1	DEDD	0.122151	-0.039224	0.000524013	1
NR4A2	SFPQ	0.132371	0.107114	0.00384948	1
NFKB1	DBNL	0.158527	0.0706715	0	0
TRAFD1	RPS8	0.134655	-0.256052	0	0
TRAFD1	RPS3	0.131612	-0.221664	0	0
REPIN1	GTF3A	0.166958	-0.039786	0.000524013	1
ATF3	HSP90AB1	0.122451	0.229086	0.00384948	1
ZNF267	IQGAP1	0.13252	0.0430367	0	0
ATF4	USO1	0.116252	0.132671	9.37e-07	0.0100758
ATF4	RAPGEF1	0.127786	0.142853	1.06e-09	1.14e-05
ETV3	RNPS1	0.146941	-0.133909	0	0
HMGN3	MCOLN2	0.131869	-0.0228827	0.000524013	1
NR4A1	SMNDC1	0.128363	-0.0289015	6.72e-05	0.723073
NR4A3	MT-ATP8	0.148762	0.166331	1.02e-07	0.00110104
ETV6	C9orf78	0.161624	0.0102086	0.00384948	1
NFKB2	NBPF14	0.153549	0.0972005	0	0
KLF6	CST3	0.151416	-0.266512	1.06e-09	1.14e-05
ETV6	COX17	0.154471	-0.0746633	0.00384948	1
NFAT5	RSRP1	0.162287	-0.06045	0	0
ATF5	AP000769.1	0.118755	0.0595805	0.00384948	1
RELB	TP53I13	0.109929	0.163173	1.02e-07	0.00110104
PLAGL1	RNF145	0.178421	0.119231	0	0
IRF4	TUFM	0.159922	0.0120272	6.72e-05	0.723073
NFAT5	DCTD	0.122547	0.00489818	9.37e-07	0.0100758
ZNF267	DAP3	0.140097	0.055535	1.06e-09	1.14e-05
NFAT5	RSRC2	0.162723	0.114737	0	0
[truncated: 8,762 more rows]
