# Supplementary material for: Tumour heterogeneity and intercellular networks of nasopharyngeal carcinoma at single cell resolution
Source: Nat Commun. 2021 Feb 2;12:741. doi: 10.1038/s41467-021-21043-4 (PMC7854640; doi:10.1038/s41467-021-21043-4)
Supplement: Supplementary file 9 — Supplementary Data 6 [file 41467_2021_21043_MOESM9_ESM.xlsx]

## Sheet: SD 6-1
Suppelmentary Data 6-1 | Significant ligand-receptor interaction pairs between cell types in NPC
P values were calculated by one-sided permutation test
Interactions	Cell types	P values	Signification means
CD74_MIF	B_C1_TCL1A.B_C1_TCL1A	0	3.356
FAM3C_CLEC2D	B_C1_TCL1A.B_C1_TCL1A	0	0.483
BTLA_TNFRSF14	B_C1_TCL1A.B_C1_TCL1A	0	0.579
PTPRC_CD22	B_C1_TCL1A.B_C1_TCL1A	0	1.272
CD74_MIF	B_C1_TCL1A.B_C2_FCRL3	0	3.496
BTLA_TNFRSF14	B_C1_TCL1A.B_C2_FCRL3	0	0.519
PTPRC_CD22	B_C1_TCL1A.B_C2_FCRL3	0	1.153
CD52_SIGLEC10	B_C1_TCL1A.B_C2_FCRL3	0	1.826
HLA-DPA1_TNFSF9	B_C1_TCL1A.B_C3_RGCC	0	1.647
CD74_MIF	B_C1_TCL1A.B_C3_RGCC	0	3.416
FAM3C_CLEC2D	B_C1_TCL1A.B_C3_RGCC	0.02	0.386
LGALS9_CD47	B_C1_TCL1A.B_C3_RGCC	0	0.666
CD72_SEMA4D	B_C1_TCL1A.B_C3_RGCC	0	0.592
BTLA_TNFRSF14	B_C1_TCL1A.B_C3_RGCC	0	0.568
CD55_ADGRE5	B_C1_TCL1A.B_C3_RGCC	0	0.723
PTPRC_CD22	B_C1_TCL1A.B_C3_RGCC	0	1.088
FCER2_CR2	B_C1_TCL1A.B_C4_IFITM3	0	0.837
CD74_MIF	B_C1_TCL1A.B_C4_IFITM3	0	3.369
FAM3C_CLEC2D	B_C1_TCL1A.B_C4_IFITM3	0	0.664
LGALS9_CD47	B_C1_TCL1A.B_C4_IFITM3	0	0.669
BTLA_TNFRSF14	B_C1_TCL1A.B_C4_IFITM3	0	0.592
PTPRC_CD22	B_C1_TCL1A.B_C4_IFITM3	0	1.215
ALOX5_ALOX5AP	B_C1_TCL1A.B_C4_IFITM3	0	0.56
HLA-DPA1_TNFSF9	B_C1_TCL1A.B_C5_ISG15	0	1.649
CD74_MIF	B_C1_TCL1A.B_C5_ISG15	0	3.449
LGALS9_CD47	B_C1_TCL1A.B_C5_ISG15	0.04	0.617
CD72_SEMA4D	B_C1_TCL1A.B_C5_ISG15	0	0.6
BTLA_TNFRSF14	B_C1_TCL1A.B_C5_ISG15	0	0.543
PTPRC_CD22	B_C1_TCL1A.B_C5_ISG15	0	1.111
HLA-DPA1_TNFSF9	B_C1_TCL1A.B_C6_HSPA1A	0	1.868
CD74_MIF	B_C1_TCL1A.B_C6_HSPA1A	0	3.375
BTLA_TNFRSF14	B_C1_TCL1A.B_C6_HSPA1A	0	0.528
CD55_ADGRE5	B_C1_TCL1A.B_C6_HSPA1A	0	0.744
PTPRC_CD22	B_C1_TCL1A.B_C6_HSPA1A	0	1.097
HLA-DPA1_TNFSF9	B_C1_TCL1A.B_C7_AICDA	0	1.585
FCER2_CR2	B_C1_TCL1A.B_C7_AICDA	0	0.918
LAMP1_FAM3C	B_C1_TCL1A.B_C7_AICDA	0	0.432
CD74_MIF	B_C1_TCL1A.B_C7_AICDA	0	3.717
CD74_COPA	B_C1_TCL1A.B_C7_AICDA	0	2.798
HLA-F_LILRB1	B_C1_TCL1A.B_C7_AICDA	0	0.534
FAM3C_CLEC2D	B_C1_TCL1A.B_C7_AICDA	0	0.656
LGALS9_CD47	B_C1_TCL1A.B_C7_AICDA	0	0.677
CD72_SEMA4D	B_C1_TCL1A.B_C7_AICDA	0	0.547
BTLA_TNFRSF14	B_C1_TCL1A.B_C7_AICDA	0	0.502
PTPRC_CD22	B_C1_TCL1A.B_C7_AICDA	0	1.568
ALOX5_ALOX5AP	B_C1_TCL1A.B_C7_AICDA	0	0.846
CD74_MIF	B_C1_TCL1A.CD4_C1_LEF1	0	3.515
FAM3C_CLEC2D	B_C1_TCL1A.CD4_C1_LEF1	0	0.447
CD40_CD40LG	B_C1_TCL1A.CD4_C1_LEF1	0	0.55
LGALS9_SORL1	B_C1_TCL1A.CD4_C1_LEF1	0	0.442
CD72_SEMA4D	B_C1_TCL1A.CD4_C1_LEF1	0	0.637
BTLA_TNFRSF14	B_C1_TCL1A.CD4_C1_LEF1	0	0.575
SELL_SELPLG	B_C1_TCL1A.CD4_C1_LEF1	0	1.114
CD74_MIF	B_C1_TCL1A.CD4_C2_IL7R	0	3.572
FAM3C_CLEC2D	B_C1_TCL1A.CD4_C2_IL7R	0	0.459
CD40_CD40LG	B_C1_TCL1A.CD4_C2_IL7R	0	0.601
LGALS9_SORL1	B_C1_TCL1A.CD4_C2_IL7R	0	0.482
CD72_SEMA4D	B_C1_TCL1A.CD4_C2_IL7R	0	0.643
BTLA_TNFRSF14	B_C1_TCL1A.CD4_C2_IL7R	0	0.609
CD55_ADGRE5	B_C1_TCL1A.CD4_C2_IL7R	0.02	0.648
ALOX5_ALOX5AP	B_C1_TCL1A.CD4_C2_IL7R	0	0.616
SELL_SELPLG	B_C1_TCL1A.CD4_C2_IL7R	0	1.161
CD47_SIRPG	B_C1_TCL1A.CD4_C2_IL7R	0	0.564
LGALS9_CD44	B_C1_TCL1A.CD4_C3_CD40LG	0.02	0.83
CD74_MIF	B_C1_TCL1A.CD4_C3_CD40LG	0	3.614
CD74_COPA	B_C1_TCL1A.CD4_C3_CD40LG	0	2.821
FAM3C_CLEC2D	B_C1_TCL1A.CD4_C3_CD40LG	0	0.524
CD40_CD40LG	B_C1_TCL1A.CD4_C3_CD40LG	0	0.679
LGALS9_CD47	B_C1_TCL1A.CD4_C3_CD40LG	0	0.671
LGALS9_SORL1	B_C1_TCL1A.CD4_C3_CD40LG	0	0.48
CD72_SEMA4D	B_C1_TCL1A.CD4_C3_CD40LG	0	0.649
BTLA_TNFRSF14	B_C1_TCL1A.CD4_C3_CD40LG	0	0.641
CD55_ADGRE5	B_C1_TCL1A.CD4_C3_CD40LG	0	0.685
ALOX5_ALOX5AP	B_C1_TCL1A.CD4_C3_CD40LG	0	0.832
SELL_SELPLG	B_C1_TCL1A.CD4_C3_CD40LG	0	1.29
CD47_SIRPG	B_C1_TCL1A.CD4_C3_CD40LG	0	0.587
LGALS9_CD44	B_C1_TCL1A.CD4_C4_CCR7	0.04	0.82
CD74_MIF	B_C1_TCL1A.CD4_C4_CCR7	0	3.442
CD74_COPA	B_C1_TCL1A.CD4_C4_CCR7	0	2.813
FAM3C_CLEC2D	B_C1_TCL1A.CD4_C4_CCR7	0	0.452
CD72_SEMA4D	B_C1_TCL1A.CD4_C4_CCR7	0	0.612
BTLA_TNFRSF14	B_C1_TCL1A.CD4_C4_CCR7	0	0.573
CD55_ADGRE5	B_C1_TCL1A.CD4_C4_CCR7	0	0.695
ALOX5_ALOX5AP	B_C1_TCL1A.CD4_C4_CCR7	0	0.619
SELL_SELPLG	B_C1_TCL1A.CD4_C4_CCR7	0	0.893
LGALS9_CD44	B_C1_TCL1A.CD4_C5_GPR183	0	0.951
CD74_MIF	B_C1_TCL1A.CD4_C5_GPR183	0	3.546
HLA-DPB1_TNFSF13B	B_C1_TCL1A.CD4_C5_GPR183	0	1.758
CD40_TNFSF13B	B_C1_TCL1A.CD4_C5_GPR183	0	0.64
TNFRSF13C_TNFSF13B	B_C1_TCL1A.CD4_C5_GPR183	0	0.484
FAM3C_CLEC2D	B_C1_TCL1A.CD4_C5_GPR183	0	0.473
CD40_CD40LG	B_C1_TCL1A.CD4_C5_GPR183	0	0.556
CD72_SEMA4D	B_C1_TCL1A.CD4_C5_GPR183	0	0.577
BTLA_TNFRSF14	B_C1_TCL1A.CD4_C5_GPR183	0	0.53
CD55_ADGRE5	B_C1_TCL1A.CD4_C5_GPR183	0	0.808
ALOX5_ALOX5AP	B_C1_TCL1A.CD4_C5_GPR183	0	0.932
SELL_SELPLG	B_C1_TCL1A.CD4_C5_GPR183	0	0.964
HLA-DPA1_TNFSF9	B_C1_TCL1A.CD8_C10_MKI67	0	1.807
CD74_MIF	B_C1_TCL1A.CD8_C10_MKI67	0	3.759
CD74_COPA	B_C1_TCL1A.CD8_C10_MKI67	0	2.813
FAM3C_CLEC2D	B_C1_TCL1A.CD8_C10_MKI67	0	0.671
LGALS9_SLC1A5	B_C1_TCL1A.CD8_C10_MKI67	0	0.444
LGALS9_HAVCR2	B_C1_TCL1A.CD8_C10_MKI67	0	0.484
CD72_SEMA4D	B_C1_TCL1A.CD8_C10_MKI67	0	0.619
BTLA_TNFRSF14	B_C1_TCL1A.CD8_C10_MKI67	0	0.488
CD55_ADGRE5	B_C1_TCL1A.CD8_C10_MKI67	0	0.849
ALOX5_ALOX5AP	B_C1_TCL1A.CD8_C10_MKI67	0	0.859
SELL_SELPLG	B_C1_TCL1A.CD8_C10_MKI67	0	1.106
CD47_SIRPG	B_C1_TCL1A.CD8_C10_MKI67	0	0.709
COL19A1_a1b1 complex	B_C1_TCL1A.CD8_C10_MKI67	0	0.457
ICAM2_aLb2 complex	B_C1_TCL1A.CD8_C10_MKI67	0	0.489
ICAM3_aLb2 complex	B_C1_TCL1A.CD8_C10_MKI67	0	0.589
HLA-DPA1_TNFSF9	B_C1_TCL1A.CD8_C11_PDCD1	0	1.886
LGALS9_CD44	B_C1_TCL1A.CD8_C11_PDCD1	0	0.876
CD74_MIF	B_C1_TCL1A.CD8_C11_PDCD1	0	3.598
CD74_COPA	B_C1_TCL1A.CD8_C11_PDCD1	0	2.822
FAM3C_CLEC2D	B_C1_TCL1A.CD8_C11_PDCD1	0	0.667
LGALS9_HAVCR2	B_C1_TCL1A.CD8_C11_PDCD1	0	0.651
CD72_SEMA4D	B_C1_TCL1A.CD8_C11_PDCD1	0	0.637
BTLA_TNFRSF14	B_C1_TCL1A.CD8_C11_PDCD1	0	0.603
CD55_ADGRE5	B_C1_TCL1A.CD8_C11_PDCD1	0	0.958
ALOX5_ALOX5AP	B_C1_TCL1A.CD8_C11_PDCD1	0	0.908
SELL_SELPLG	B_C1_TCL1A.CD8_C11_PDCD1	0	1.044
CD47_SIRPG	B_C1_TCL1A.CD8_C11_PDCD1	0	0.817
COL19A1_a1b1 complex	B_C1_TCL1A.CD8_C11_PDCD1	0	0.456
ICAM2_aLb2 complex	B_C1_TCL1A.CD8_C11_PDCD1	0	0.57
ICAM3_aLb2 complex	B_C1_TCL1A.CD8_C11_PDCD1	0	0.67
CD74_MIF	B_C1_TCL1A.CD8_C1_LEF1	0	3.459
FAM3C_CLEC2D	B_C1_TCL1A.CD8_C1_LEF1	0	0.493
LGALS9_SORL1	B_C1_TCL1A.CD8_C1_LEF1	0	0.428
CD72_SEMA4D	B_C1_TCL1A.CD8_C1_LEF1	0	0.637
BTLA_TNFRSF14	B_C1_TCL1A.CD8_C1_LEF1	0	0.549
SELL_SELPLG	B_C1_TCL1A.CD8_C1_LEF1	0	1.051
LGALS9_CD44	B_C1_TCL1A.CD8_C2_TCF7	0	0.979
CD74_MIF	B_C1_TCL1A.CD8_C2_TCF7	0	3.439
CD74_COPA	B_C1_TCL1A.CD8_C2_TCF7	0	2.844
FAM3C_CLEC2D	B_C1_TCL1A.CD8_C2_TCF7	0	0.821
LGALS9_CD47	B_C1_TCL1A.CD8_C2_TCF7	0	0.783
LGALS9_HAVCR2	B_C1_TCL1A.CD8_C2_TCF7	0	0.518
CD72_SEMA4D	B_C1_TCL1A.CD8_C2_TCF7	0	0.784
BTLA_TNFRSF14	B_C1_TCL1A.CD8_C2_TCF7	0	0.711
CD55_ADGRE5	B_C1_TCL1A.CD8_C2_TCF7	0	0.719
SELL_SELPLG	B_C1_TCL1A.CD8_C2_TCF7	0	1.313
CD47_SIRPG	B_C1_TCL1A.CD8_C2_TCF7	0	0.687
ICAM2_aLb2 complex	B_C1_TCL1A.CD8_C2_TCF7	0	0.462
CD74_MIF	B_C1_TCL1A.CD8_C3_KLRB1	0	3.601
CD74_COPA	B_C1_TCL1A.CD8_C3_KLRB1	0	2.797
FAM3C_CLEC2D	B_C1_TCL1A.CD8_C3_KLRB1	0	0.458
CD40_CD40LG	B_C1_TCL1A.CD8_C3_KLRB1	0	0.591
LGALS9_SORL1	B_C1_TCL1A.CD8_C3_KLRB1	0	0.473
CD72_SEMA4D	B_C1_TCL1A.CD8_C3_KLRB1	0	0.63
BTLA_TNFRSF14	B_C1_TCL1A.CD8_C3_KLRB1	0	0.576
CD55_ADGRE5	B_C1_TCL1A.CD8_C3_KLRB1	0	0.689
ALOX5_ALOX5AP	B_C1_TCL1A.CD8_C3_KLRB1	0	0.886
SELL_SELPLG	B_C1_TCL1A.CD8_C3_KLRB1	0	1.136
CD74_MIF	B_C1_TCL1A.CD8_C4_KLRG1	0	3.467
FAM3C_CLEC2D	B_C1_TCL1A.CD8_C4_KLRG1	0	0.627
LGALS9_SORL1	B_C1_TCL1A.CD8_C4_KLRG1	0	0.412
CD72_SEMA4D	B_C1_TCL1A.CD8_C4_KLRG1	0	0.662
BTLA_TNFRSF14	B_C1_TCL1A.CD8_C4_KLRG1	0	0.613
CD55_ADGRE5	B_C1_TCL1A.CD8_C4_KLRG1	0	0.71
ALOX5_ALOX5AP	B_C1_TCL1A.CD8_C4_KLRG1	0	0.624
SELL_SELPLG	B_C1_TCL1A.CD8_C4_KLRG1	0	1.122
ICAM2_aLb2 complex	B_C1_TCL1A.CD8_C4_KLRG1	0	0.53
ICAM3_aLb2 complex	B_C1_TCL1A.CD8_C4_KLRG1	0	0.63
CD74_MIF	B_C1_TCL1A.CD8_C5_CX3CR1	0	3.419
CD74_COPA	B_C1_TCL1A.CD8_C5_CX3CR1	0	2.823
FAM3C_CLEC2D	B_C1_TCL1A.CD8_C5_CX3CR1	0	0.661
LGALS9_CD47	B_C1_TCL1A.CD8_C5_CX3CR1	0	0.628
LGALS9_SORL1	B_C1_TCL1A.CD8_C5_CX3CR1	0	0.46
CD72_SEMA4D	B_C1_TCL1A.CD8_C5_CX3CR1	0	0.645
BTLA_TNFRSF14	B_C1_TCL1A.CD8_C5_CX3CR1	0	0.614
CD55_ADGRE5	B_C1_TCL1A.CD8_C5_CX3CR1	0	0.859
CD48_CD244	B_C1_TCL1A.CD8_C5_CX3CR1	0	0.664
ALOX5_ALOX5AP	B_C1_TCL1A.CD8_C5_CX3CR1	0.02	0.545
SELL_SELPLG	B_C1_TCL1A.CD8_C5_CX3CR1	0	1.233
FCER2_aMb2 complex	B_C1_TCL1A.CD8_C5_CX3CR1	0	0.786
ICAM2_aLb2 complex	B_C1_TCL1A.CD8_C5_CX3CR1	0	0.647
ICAM3_aLb2 complex	B_C1_TCL1A.CD8_C5_CX3CR1	0	0.747
LGALS9_CD44	B_C1_TCL1A.CD8_C6_IL7R	0	0.951
CD74_MIF	B_C1_TCL1A.CD8_C6_IL7R	0	3.423
FAM3C_CLEC2D	B_C1_TCL1A.CD8_C6_IL7R	0	0.395
CCR6_CCL20	B_C1_TCL1A.CD8_C6_IL7R	0	0.535
CD55_ADGRE5	B_C1_TCL1A.CD8_C6_IL7R	0	0.855
ALOX5_ALOX5AP	B_C1_TCL1A.CD8_C6_IL7R	0	0.817
SELL_SELPLG	B_C1_TCL1A.CD8_C6_IL7R	0	0.93
HLA-DPA1_TNFSF9	B_C1_TCL1A.CD8_C7_GZMK	0	1.991
LGALS9_CD44	B_C1_TCL1A.CD8_C7_GZMK	0	1.008
CD74_MIF	B_C1_TCL1A.CD8_C7_GZMK	0	3.454
FAM3C_CLEC2D	B_C1_TCL1A.CD8_C7_GZMK	0	0.518
CD72_SEMA4D	B_C1_TCL1A.CD8_C7_GZMK	0	0.637
BTLA_TNFRSF14	B_C1_TCL1A.CD8_C7_GZMK	0	0.569
CD55_ADGRE5	B_C1_TCL1A.CD8_C7_GZMK	0	0.921
ALOX5_ALOX5AP	B_C1_TCL1A.CD8_C7_GZMK	0	0.875
SELL_SELPLG	B_C1_TCL1A.CD8_C7_GZMK	0	1.06
CD47_SIRPG	B_C1_TCL1A.CD8_C7_GZMK	0	0.598
COL19A1_a1b1 complex	B_C1_TCL1A.CD8_C7_GZMK	0	0.465
ICAM2_aLb2 complex	B_C1_TCL1A.CD8_C7_GZMK	0	0.433
HLA-DPA1_TNFSF9	B_C1_TCL1A.CD8_C8_MHC	0	1.702
LGALS9_CD44	B_C1_TCL1A.CD8_C8_MHC	0	0.909
CD74_MIF	B_C1_TCL1A.CD8_C8_MHC	0	3.568
FAM3C_CLEC2D	B_C1_TCL1A.CD8_C8_MHC	0	0.567
LGALS9_HAVCR2	B_C1_TCL1A.CD8_C8_MHC	0	0.419
CD72_SEMA4D	B_C1_TCL1A.CD8_C8_MHC	0	0.621
BTLA_TNFRSF14	B_C1_TCL1A.CD8_C8_MHC	0	0.576
CD55_ADGRE5	B_C1_TCL1A.CD8_C8_MHC	0	0.842
ALOX5_ALOX5AP	B_C1_TCL1A.CD8_C8_MHC	0	1.204
SELL_SELPLG	B_C1_TCL1A.CD8_C8_MHC	0	1.115
CD47_SIRPG	B_C1_TCL1A.CD8_C8_MHC	0	0.731
COL19A1_a1b1 complex	B_C1_TCL1A.CD8_C8_MHC	0	0.548
ICAM2_aLb2 complex	B_C1_TCL1A.CD8_C8_MHC	0	0.416
HLA-DPA1_TNFSF9	B_C1_TCL1A.CD8_C9_XCL1	0	1.79
LGALS9_CD44	B_C1_TCL1A.CD8_C9_XCL1	0	0.906
CD74_MIF	B_C1_TCL1A.CD8_C9_XCL1	0	3.563
CD74_COPA	B_C1_TCL1A.CD8_C9_XCL1	0	2.806
FAM3C_CLEC2D	B_C1_TCL1A.CD8_C9_XCL1	0	0.579
LGALS9_SLC1A5	B_C1_TCL1A.CD8_C9_XCL1	0.02	0.338
CD72_SEMA4D	B_C1_TCL1A.CD8_C9_XCL1	0	0.642
BTLA_TNFRSF14	B_C1_TCL1A.CD8_C9_XCL1	0	0.499
CD55_ADGRE5	B_C1_TCL1A.CD8_C9_XCL1	0	0.931
CD48_CD244	B_C1_TCL1A.CD8_C9_XCL1	0	0.707
ALOX5_ALOX5AP	B_C1_TCL1A.CD8_C9_XCL1	0	1.371
HLA-E_KLRC1	B_C1_TCL1A.CD8_C9_XCL1	0	1.321
SELL_SELPLG	B_C1_TCL1A.CD8_C9_XCL1	0	1.058
CD47_SIRPG	B_C1_TCL1A.CD8_C9_XCL1	0	0.593
COL19A1_a1b1 complex	B_C1_TCL1A.CD8_C9_XCL1	0	0.511
LGALS9_CD44	B_C1_TCL1A.DC_C1_FCER1A	0	0.976
HLA-DPB1_NRG1	B_C1_TCL1A.DC_C1_FCER1A	0	1.683
CD74_MIF	B_C1_TCL1A.DC_C1_FCER1A	0	3.398
CD74_COPA	B_C1_TCL1A.DC_C1_FCER1A	0	2.916
HLA-DPB1_TNFSF13B	B_C1_TCL1A.DC_C1_FCER1A	0	2.031
CD40_TNFSF13B	B_C1_TCL1A.DC_C1_FCER1A	0	0.913
TNFRSF13C_TNFSF13B	B_C1_TCL1A.DC_C1_FCER1A	0	0.758
CD74_APP	B_C1_TCL1A.DC_C1_FCER1A	0	2.857
HLA-F_LILRB2	B_C1_TCL1A.DC_C1_FCER1A	0	0.882
HLA-F_LILRB1	B_C1_TCL1A.DC_C1_FCER1A	0	0.585
LGALS9_LRP1	B_C1_TCL1A.DC_C1_FCER1A	0	0.558
CD72_SEMA4D	B_C1_TCL1A.DC_C1_FCER1A	0	0.529
BTLA_TNFRSF14	B_C1_TCL1A.DC_C1_FCER1A	0	0.566
CD55_ADGRE5	B_C1_TCL1A.DC_C1_FCER1A	0	0.801
SELL_SELPLG	B_C1_TCL1A.DC_C1_FCER1A	0	1.099
LAIR1_LILRB4	B_C1_TCL1A.DC_C1_FCER1A	0	0.44
FCER2_aMb2 complex	B_C1_TCL1A.DC_C1_FCER1A	0	0.83
FCER2_aXb2 complex	B_C1_TCL1A.DC_C1_FCER1A	0	0.813
CD47_SIRB1 complex	B_C1_TCL1A.DC_C1_FCER1A	0	0.513
HLA-DPA1_TNFSF9	B_C1_TCL1A.DC_C2_CD1C	0	1.594
CD74_MIF	B_C1_TCL1A.DC_C2_CD1C	0	3.75
CD74_COPA	B_C1_TCL1A.DC_C2_CD1C	0	2.835
HLA-DPB1_TNFSF13B	B_C1_TCL1A.DC_C2_CD1C	0	1.726
CD40_TNFSF13B	B_C1_TCL1A.DC_C2_CD1C	0	0.607
TNFRSF13C_TNFSF13B	B_C1_TCL1A.DC_C2_CD1C	0	0.452
CD74_APP	B_C1_TCL1A.DC_C2_CD1C	0	2.785
LGALS9_SLC1A5	B_C1_TCL1A.DC_C2_CD1C	0	0.382
LGALS9_HAVCR2	B_C1_TCL1A.DC_C2_CD1C	0	0.431
BTLA_TNFRSF14	B_C1_TCL1A.DC_C2_CD1C	0	0.53
ALOX5_ALOX5AP	B_C1_TCL1A.DC_C2_CD1C	0	0.729
SELL_SELPLG	B_C1_TCL1A.DC_C2_CD1C	0	0.939
CD52_SIGLEC10	B_C1_TCL1A.DC_C2_CD1C	0	1.92
LAIR1_LILRB4	B_C1_TCL1A.DC_C2_CD1C	0	0.376
FCER2_aXb2 complex	B_C1_TCL1A.DC_C2_CD1C	0	0.749
HLA-DPA1_TNFSF9	B_C1_TCL1A.DC_C3_LAMP3	0	1.597
CD74_MIF	B_C1_TCL1A.DC_C3_LAMP3	0	3.46
CD74_COPA	B_C1_TCL1A.DC_C3_LAMP3	0	2.799
HLA-DPB1_TNFSF13B	B_C1_TCL1A.DC_C3_LAMP3	0	1.869
CD40_TNFSF13B	B_C1_TCL1A.DC_C3_LAMP3	0	0.75
TNFRSF13C_TNFSF13B	B_C1_TCL1A.DC_C3_LAMP3	0	0.595
CD74_APP	B_C1_TCL1A.DC_C3_LAMP3	0	2.785
CCR7_CCL19	B_C1_TCL1A.DC_C3_LAMP3	0	0.976
BTLA_TNFRSF14	B_C1_TCL1A.DC_C3_LAMP3	0	0.586
SELL_SELPLG	B_C1_TCL1A.DC_C3_LAMP3	0	1.029
HLA-DPA1_TNFSF9	B_C1_TCL1A.DC_C4_JCHAIN	0	1.697
CD74_MIF	B_C1_TCL1A.DC_C4_JCHAIN	0	3.469
CD74_COPA	B_C1_TCL1A.DC_C4_JCHAIN	0	2.969
HLA-DPB1_TNFSF13B	B_C1_TCL1A.DC_C4_JCHAIN	0	1.951
CD40_TNFSF13B	B_C1_TCL1A.DC_C4_JCHAIN	0	0.833
TNFRSF13C_TNFSF13B	B_C1_TCL1A.DC_C4_JCHAIN	0	0.678
CD74_APP	B_C1_TCL1A.DC_C4_JCHAIN	0	3.577
HLA-F_LILRB1	B_C1_TCL1A.DC_C4_JCHAIN	0	0.539
LGALS9_CD47	B_C1_TCL1A.DC_C4_JCHAIN	0	0.752
LGALS9_SLC1A5	B_C1_TCL1A.DC_C4_JCHAIN	0	0.385
CD72_SEMA4D	B_C1_TCL1A.DC_C4_JCHAIN	0	0.546
BTLA_TNFRSF14	B_C1_TCL1A.DC_C4_JCHAIN	0	0.489
CD55_ADGRE5	B_C1_TCL1A.DC_C4_JCHAIN	0.034	0.647
ALOX5_ALOX5AP	B_C1_TCL1A.DC_C4_JCHAIN	0	1.533
SELL_SELPLG	B_C1_TCL1A.DC_C4_JCHAIN	0	1.136
LAIR1_LILRB4	B_C1_TCL1A.DC_C4_JCHAIN	0	1.034
CD74_MIF	B_C1_TCL1A.DN_LEF1	0	3.482
FAM3C_CLEC2D	B_C1_TCL1A.DN_LEF1	0	0.484
LGALS9_SORL1	B_C1_TCL1A.DN_LEF1	0	0.446
CD72_SEMA4D	B_C1_TCL1A.DN_LEF1	0	0.651
BTLA_TNFRSF14	B_C1_TCL1A.DN_LEF1	0	0.537
SELL_SELPLG	B_C1_TCL1A.DN_LEF1	0	1.126
CD47_SIRPG	B_C1_TCL1A.DN_LEF1	0	0.555
CD74_MIF	B_C1_TCL1A.DP_TCF7	0	3.533
CD74_COPA	B_C1_TCL1A.DP_TCF7	0	2.827
FAM3C_CLEC2D	B_C1_TCL1A.DP_TCF7	0	0.64
CD40_CD40LG	B_C1_TCL1A.DP_TCF7	0	0.502
LGALS9_SORL1	B_C1_TCL1A.DP_TCF7	0	0.513
CD72_SEMA4D	B_C1_TCL1A.DP_TCF7	0	0.676
BTLA_TNFRSF14	B_C1_TCL1A.DP_TCF7	0	0.653
CD55_ADGRE5	B_C1_TCL1A.DP_TCF7	0	0.813
ALOX5_ALOX5AP	B_C1_TCL1A.DP_TCF7	0	0.591
SELL_SELPLG	B_C1_TCL1A.DP_TCF7	0	1.3
CD47_SIRPG	B_C1_TCL1A.DP_TCF7	0.02	0.526
ICAM2_aLb2 complex	B_C1_TCL1A.DP_TCF7	0	0.554
ICAM3_aLb2 complex	B_C1_TCL1A.DP_TCF7	0	0.653
HLA-DPA1_TNFSF9	B_C1_TCL1A.EP_C1_LMP1	0	1.554
LAMP1_FAM3C	B_C1_TCL1A.EP_C1_LMP1	0	0.395
CD74_MIF	B_C1_TCL1A.EP_C1_LMP1	0	4.009
CD74_COPA	B_C1_TCL1A.EP_C1_LMP1	0	2.841
CD74_APP	B_C1_TCL1A.EP_C1_LMP1	0	3.133
LGALS9_DAG1	B_C1_TCL1A.EP_C1_LMP1	0	0.276
CCR6_CCL20	B_C1_TCL1A.EP_C1_LMP1	0	0.917
LGALS9_MET	B_C1_TCL1A.EP_C1_LMP1	0	0.265
LGALS9_PTPRK	B_C1_TCL1A.EP_C1_LMP1	0	0.442
LGALS9_SLC1A5	B_C1_TCL1A.EP_C1_LMP1	0	0.452
BTLA_TNFRSF14	B_C1_TCL1A.EP_C1_LMP1	0	0.433
COL19A1_a2b1 complex	B_C1_TCL1A.EP_C1_LMP1	0	0.372
FCER2_aMb2 complex	B_C1_TCL1A.EP_C1_LMP1	0	0.687
CD74_MIF	B_C1_TCL1A.EP_C2_EPCAM	0	4.286
CD74_APP	B_C1_TCL1A.EP_C2_EPCAM	0	2.886
CCR6_CCL20	B_C1_TCL1A.EP_C2_EPCAM	0	0.81
LGALS9_CD44	B_C1_TCL1A.MT_high_T	0	0.857
CD74_MIF	B_C1_TCL1A.MT_high_T	0	3.057
CD74_COPA	B_C1_TCL1A.MT_high_T	0	2.865
FAM3C_CLEC2D	B_C1_TCL1A.MT_high_T	0	0.644
CD72_SEMA4D	B_C1_TCL1A.MT_high_T	0	0.681
BTLA_TNFRSF14	B_C1_TCL1A.MT_high_T	0	0.512
CD55_ADGRE5	B_C1_TCL1A.MT_high_T	0	0.886
ALOX5_ALOX5AP	B_C1_TCL1A.MT_high_T	0	0.634
SELL_SELPLG	B_C1_TCL1A.MT_high_T	0	1.075
ICAM2_aLb2 complex	B_C1_TCL1A.MT_high_T	0	0.547
ICAM3_aLb2 complex	B_C1_TCL1A.MT_high_T	0	0.647
LGALS9_CD44	B_C1_TCL1A.Mast	0	1.214
CD74_MIF	B_C1_TCL1A.Mast	0	3.547
CD74_COPA	B_C1_TCL1A.Mast	0	2.825
CD72_SEMA4D	B_C1_TCL1A.Mast	0	0.603
BTLA_TNFRSF14	B_C1_TCL1A.Mast	0	0.486
ALOX5_ALOX5AP	B_C1_TCL1A.Mast	0	1.229
LGALS9_CD44	B_C1_TCL1A.Mono_C1_CD14	0	0.975
HLA-DPB1_NRG1	B_C1_TCL1A.Mono_C1_CD14	0	1.764
CD74_MIF	B_C1_TCL1A.Mono_C1_CD14	0	3.231
CD74_COPA	B_C1_TCL1A.Mono_C1_CD14	0	2.868
HLA-DPB1_TNFSF13B	B_C1_TCL1A.Mono_C1_CD14	0	2.12
CD40_TNFSF13B	B_C1_TCL1A.Mono_C1_CD14	0	1.002
TNFRSF13C_TNFSF13B	B_C1_TCL1A.Mono_C1_CD14	0	0.846
CD74_APP	B_C1_TCL1A.Mono_C1_CD14	0	2.825
HLA-F_LILRB2	B_C1_TCL1A.Mono_C1_CD14	0	0.815
HLA-F_LILRB1	B_C1_TCL1A.Mono_C1_CD14	0	0.528
LGALS9_LRP1	B_C1_TCL1A.Mono_C1_CD14	0	0.582
LGALS9_SORL1	B_C1_TCL1A.Mono_C1_CD14	0	0.422
CD72_SEMA4D	B_C1_TCL1A.Mono_C1_CD14	0	0.546
BTLA_TNFRSF14	B_C1_TCL1A.Mono_C1_CD14	0	0.534
CD55_ADGRE5	B_C1_TCL1A.Mono_C1_CD14	0	0.737
SELL_SELPLG	B_C1_TCL1A.Mono_C1_CD14	0	1.017
FCER2_aMb2 complex	B_C1_TCL1A.Mono_C1_CD14	0	0.936
FCER2_aXb2 complex	B_C1_TCL1A.Mono_C1_CD14	0	0.781
CD47_SIRB1 complex	B_C1_TCL1A.Mono_C1_CD14	0	0.568
LGALS9_CD44	B_C1_TCL1A.Mono_C2_FCGR3A	0	0.945
CD74_MIF	B_C1_TCL1A.Mono_C2_FCGR3A	0	3.232
CD74_COPA	B_C1_TCL1A.Mono_C2_FCGR3A	0	2.864
HLA-DPB1_TNFSF13B	B_C1_TCL1A.Mono_C2_FCGR3A	0	1.942
CD40_TNFSF13B	B_C1_TCL1A.Mono_C2_FCGR3A	0	0.824
TNFRSF13C_TNFSF13B	B_C1_TCL1A.Mono_C2_FCGR3A	0	0.669
HLA-F_LILRB2	B_C1_TCL1A.Mono_C2_FCGR3A	0	1.32
HLA-F_LILRB1	B_C1_TCL1A.Mono_C2_FCGR3A	0	0.963
LGALS9_LRP1	B_C1_TCL1A.Mono_C2_FCGR3A	0	0.423
LGALS9_CD47	B_C1_TCL1A.Mono_C2_FCGR3A	0	0.671
LGALS9_SLC1A5	B_C1_TCL1A.Mono_C2_FCGR3A	0	0.385
CD72_SEMA4D	B_C1_TCL1A.Mono_C2_FCGR3A	0	0.535
BTLA_TNFRSF14	B_C1_TCL1A.Mono_C2_FCGR3A	0	0.674
CD55_ADGRE5	B_C1_TCL1A.Mono_C2_FCGR3A	0	1.152
CD48_CD244	B_C1_TCL1A.Mono_C2_FCGR3A	0	0.683
SELL_SELPLG	B_C1_TCL1A.Mono_C2_FCGR3A	0	1.476
CD99_PILRA	B_C1_TCL1A.Mono_C2_FCGR3A	0	1.047
CD52_SIGLEC10	B_C1_TCL1A.Mono_C2_FCGR3A	0	2.236
LAIR1_LILRB4	B_C1_TCL1A.Mono_C2_FCGR3A	0	0.319
FCER2_aXb2 complex	B_C1_TCL1A.Mono_C2_FCGR3A	0	0.956
ICAM2_aLb2 complex	B_C1_TCL1A.Mono_C2_FCGR3A	0	0.687
ICAM3_aLb2 complex	B_C1_TCL1A.Mono_C2_FCGR3A	0	0.787
CD47_SIRB1 complex	B_C1_TCL1A.Mono_C2_FCGR3A	0	0.548
LGALS9_CD44	B_C1_TCL1A.Mono_C3_PLAC8	0	0.831
CD74_MIF	B_C1_TCL1A.Mono_C3_PLAC8	0	3.384
CD74_COPA	B_C1_TCL1A.Mono_C3_PLAC8	0	2.859
HLA-DPB1_TNFSF13B	B_C1_TCL1A.Mono_C3_PLAC8	0	2.112
CD40_TNFSF13B	B_C1_TCL1A.Mono_C3_PLAC8	0	0.994
TNFRSF13C_TNFSF13B	B_C1_TCL1A.Mono_C3_PLAC8	0	0.839
CD74_APP	B_C1_TCL1A.Mono_C3_PLAC8	0	2.782
HLA-F_LILRB2	B_C1_TCL1A.Mono_C3_PLAC8	0	1.164
HLA-F_LILRB1	B_C1_TCL1A.Mono_C3_PLAC8	0	0.822
LGALS9_LRP1	B_C1_TCL1A.Mono_C3_PLAC8	0	0.552
CD72_SEMA4D	B_C1_TCL1A.Mono_C3_PLAC8	0	0.564
BTLA_TNFRSF14	B_C1_TCL1A.Mono_C3_PLAC8	0	0.694
CD55_ADGRE5	B_C1_TCL1A.Mono_C3_PLAC8	0	1.067
SELL_SELPLG	B_C1_TCL1A.Mono_C3_PLAC8	0	1.219
CD99_PILRA	B_C1_TCL1A.Mono_C3_PLAC8	0	0.847
CD52_SIGLEC10	B_C1_TCL1A.Mono_C3_PLAC8	0	1.932
LAIR1_LILRB4	B_C1_TCL1A.Mono_C3_PLAC8	0	0.42
FCER2_aMb2 complex	B_C1_TCL1A.Mono_C3_PLAC8	0	0.848
FCER2_aXb2 complex	B_C1_TCL1A.Mono_C3_PLAC8	0	0.938
ICAM2_aLb2 complex	B_C1_TCL1A.Mono_C3_PLAC8	0	0.505
ICAM3_aLb2 complex	B_C1_TCL1A.Mono_C3_PLAC8	0	0.605
CD47_SIRB1 complex	B_C1_TCL1A.Mono_C3_PLAC8	0	0.555
HLA-DPA1_TNFSF9	B_C1_TCL1A.Mac_C1_IL1B	0	1.567
LGALS9_CD44	B_C1_TCL1A.Mac_C1_IL1B	0	1.101
HLA-DPB1_NRG1	B_C1_TCL1A.Mac_C1_IL1B	0	1.671
CD74_MIF	B_C1_TCL1A.Mac_C1_IL1B	0	3.776
CD74_COPA	B_C1_TCL1A.Mac_C1_IL1B	0	2.833
CD44_HBEGF	B_C1_TCL1A.Mac_C1_IL1B	0	0.896
HLA-DPB1_TNFSF13B	B_C1_TCL1A.Mac_C1_IL1B	0	2.084
CD40_TNFSF13B	B_C1_TCL1A.Mac_C1_IL1B	0	0.966
TNFRSF13C_TNFSF13B	B_C1_TCL1A.Mac_C1_IL1B	0	0.81
CD74_APP	B_C1_TCL1A.Mac_C1_IL1B	0	2.812
HLA-F_LILRB2	B_C1_TCL1A.Mac_C1_IL1B	0	0.834
HLA-F_LILRB1	B_C1_TCL1A.Mac_C1_IL1B	0	0.677
CCR6_CCL20	B_C1_TCL1A.Mac_C1_IL1B	0	0.727
LGALS9_LRP1	B_C1_TCL1A.Mac_C1_IL1B	0	0.399
LGALS9_HAVCR2	B_C1_TCL1A.Mac_C1_IL1B	0	0.456
CD72_SEMA4D	B_C1_TCL1A.Mac_C1_IL1B	0	0.557
BTLA_TNFRSF14	B_C1_TCL1A.Mac_C1_IL1B	0	0.596
CD55_ADGRE5	B_C1_TCL1A.Mac_C1_IL1B	0	0.655
PTPRC_MRC1	B_C1_TCL1A.Mac_C1_IL1B	0	1.021
ALOX5_ALOX5AP	B_C1_TCL1A.Mac_C1_IL1B	0	0.693
SELL_SELPLG	B_C1_TCL1A.Mac_C1_IL1B	0	0.877
CD52_SIGLEC10	B_C1_TCL1A.Mac_C1_IL1B	0	1.866
LAIR1_LILRB4	B_C1_TCL1A.Mac_C1_IL1B	0	0.604
FCER2_aMb2 complex	B_C1_TCL1A.Mac_C1_IL1B	0	0.722
FCER2_aXb2 complex	B_C1_TCL1A.Mac_C1_IL1B	0	0.939
HLA-DPA1_TNFSF9	B_C1_TCL1A.Mac_C2_SPP1	0	1.534
LGALS9_CD44	B_C1_TCL1A.Mac_C2_SPP1	0	1.075
CD74_MIF	B_C1_TCL1A.Mac_C2_SPP1	0	3.809
CD74_COPA	B_C1_TCL1A.Mac_C2_SPP1	0	2.836
CD44_HBEGF	B_C1_TCL1A.Mac_C2_SPP1	0	0.748
HLA-DPB1_TNFSF13B	B_C1_TCL1A.Mac_C2_SPP1	0	2.132
CD40_TNFSF13B	B_C1_TCL1A.Mac_C2_SPP1	0	1.014
TNFRSF13C_TNFSF13B	B_C1_TCL1A.Mac_C2_SPP1	0	0.858
CD74_APP	B_C1_TCL1A.Mac_C2_SPP1	0	2.81
HLA-F_LILRB2	B_C1_TCL1A.Mac_C2_SPP1	0	0.775
HLA-F_LILRB1	B_C1_TCL1A.Mac_C2_SPP1	0	0.661
CCR6_CCL20	B_C1_TCL1A.Mac_C2_SPP1	0	0.732
LGALS9_LRP1	B_C1_TCL1A.Mac_C2_SPP1	0	0.404
LGALS9_HAVCR2	B_C1_TCL1A.Mac_C2_SPP1	0	0.48
CD72_SEMA4D	B_C1_TCL1A.Mac_C2_SPP1	0	0.548
BTLA_TNFRSF14	B_C1_TCL1A.Mac_C2_SPP1	0	0.595
PTPRC_MRC1	B_C1_TCL1A.Mac_C2_SPP1	0	1.077
ALOX5_ALOX5AP	B_C1_TCL1A.Mac_C2_SPP1	0	0.661
SELL_SELPLG	B_C1_TCL1A.Mac_C2_SPP1	0	0.85
CD52_SIGLEC10	B_C1_TCL1A.Mac_C2_SPP1	0	1.819
LAIR1_LILRB4	B_C1_TCL1A.Mac_C2_SPP1	0	0.695
FCER2_aXb2 complex	B_C1_TCL1A.Mac_C2_SPP1	0	0.919
CD74_MIF	B_C1_TCL1A.NKT	0	3.444
HLA-F_KIR3DL1	B_C1_TCL1A.NKT	0	0.499
HLA-F_KIR3DL2	B_C1_TCL1A.NKT	0	0.487
FAM3C_CLEC2D	B_C1_TCL1A.NKT	0	0.544
LGALS9_SORL1	B_C1_TCL1A.NKT	0	0.502
CD72_SEMA4D	B_C1_TCL1A.NKT	0	0.637
BTLA_TNFRSF14	B_C1_TCL1A.NKT	0	0.627
CD55_ADGRE5	B_C1_TCL1A.NKT	0	0.788
CD48_CD244	B_C1_TCL1A.NKT	0	0.697
ALOX5_ALOX5AP	B_C1_TCL1A.NKT	0	0.647
HLA-E_KLRC2	B_C1_TCL1A.NKT	0	1.592
SELL_SELPLG	B_C1_TCL1A.NKT	0	1.212
CLEC2B_KLRF1	B_C1_TCL1A.NKT	0	0.729
FCER2_aMb2 complex	B_C1_TCL1A.NKT	0	0.788
ICAM2_aLb2 complex	B_C1_TCL1A.NKT	0	0.6
ICAM3_aLb2 complex	B_C1_TCL1A.NKT	0	0.7
LGALS9_CD44	B_C1_TCL1A.NK_C1_SELL	0	0.868
CD74_MIF	B_C1_TCL1A.NK_C1_SELL	0	3.646
CD74_COPA	B_C1_TCL1A.NK_C1_SELL	0	2.817
LGALS9_HAVCR2	B_C1_TCL1A.NK_C1_SELL	0	0.346
LGALS9_SORL1	B_C1_TCL1A.NK_C1_SELL	0	0.498
CD72_SEMA4D	B_C1_TCL1A.NK_C1_SELL	0	0.605
BTLA_TNFRSF14	B_C1_TCL1A.NK_C1_SELL	0	0.56
CD55_ADGRE5	B_C1_TCL1A.NK_C1_SELL	0	0.91
CD48_CD244	B_C1_TCL1A.NK_C1_SELL	0	0.729
ALOX5_ALOX5AP	B_C1_TCL1A.NK_C1_SELL	0	0.599
HLA-E_KLRC1	B_C1_TCL1A.NK_C1_SELL	0	1.951
HLA-E_KLRC2	B_C1_TCL1A.NK_C1_SELL	0	1.331
SELL_SELPLG	B_C1_TCL1A.NK_C1_SELL	0	1.178
CLEC2B_KLRF1	B_C1_TCL1A.NK_C1_SELL	0	1.086
FCER2_aMb2 complex	B_C1_TCL1A.NK_C1_SELL	0	0.94
FCER2_aXb2 complex	B_C1_TCL1A.NK_C1_SELL	0	0.817
ICAM2_aLb2 complex	B_C1_TCL1A.NK_C1_SELL	0	0.51
ICAM3_aLb2 complex	B_C1_TCL1A.NK_C1_SELL	0	0.609
CD74_MIF	B_C1_TCL1A.NK_C2_FCER1G	0	3.415
CD74_COPA	B_C1_TCL1A.NK_C2_FCER1G	0	2.814
HLA-F_KIR3DL1	B_C1_TCL1A.NK_C2_FCER1G	0	0.515
LGALS9_CD47	B_C1_TCL1A.NK_C2_FCER1G	0	0.689
LGALS9_HAVCR2	B_C1_TCL1A.NK_C2_FCER1G	0	0.41
LGALS9_SORL1	B_C1_TCL1A.NK_C2_FCER1G	0	0.579
CD72_SEMA4D	B_C1_TCL1A.NK_C2_FCER1G	0	0.673
BTLA_TNFRSF14	B_C1_TCL1A.NK_C2_FCER1G	0	0.596
CD55_ADGRE5	B_C1_TCL1A.NK_C2_FCER1G	0	0.95
CD48_CD244	B_C1_TCL1A.NK_C2_FCER1G	0	0.786
ALOX5_ALOX5AP	B_C1_TCL1A.NK_C2_FCER1G	0	0.897
HLA-E_KLRC1	B_C1_TCL1A.NK_C2_FCER1G	0	1.405
SELL_SELPLG	B_C1_TCL1A.NK_C2_FCER1G	0	1.32
CLEC2B_KLRF1	B_C1_TCL1A.NK_C2_FCER1G	0	1.033
FCER2_aMb2 complex	B_C1_TCL1A.NK_C2_FCER1G	0	0.942
ICAM2_aLb2 complex	B_C1_TCL1A.NK_C2_FCER1G	0	0.641
ICAM3_aLb2 complex	B_C1_TCL1A.NK_C2_FCER1G	0	0.74
CD74_MIF	B_C1_TCL1A.NK_C3_TYROBP	0	3.459
CD74_COPA	B_C1_TCL1A.NK_C3_TYROBP	0	2.804
HLA-F_KIR3DL1	B_C1_TCL1A.NK_C3_TYROBP	0	0.522
HLA-F_KIR3DL2	B_C1_TCL1A.NK_C3_TYROBP	0	0.482
FAM3C_CLEC2D	B_C1_TCL1A.NK_C3_TYROBP	0	0.423
LGALS9_SORL1	B_C1_TCL1A.NK_C3_TYROBP	0	0.483
CD72_SEMA4D	B_C1_TCL1A.NK_C3_TYROBP	0	0.644
BTLA_TNFRSF14	B_C1_TCL1A.NK_C3_TYROBP	0	0.599
CD55_ADGRE5	B_C1_TCL1A.NK_C3_TYROBP	0	0.87
CD48_CD244	B_C1_TCL1A.NK_C3_TYROBP	0	0.77
ALOX5_ALOX5AP	B_C1_TCL1A.NK_C3_TYROBP	0	0.693
HLA-E_KLRC2	B_C1_TCL1A.NK_C3_TYROBP	0	1.564
SELL_SELPLG	B_C1_TCL1A.NK_C3_TYROBP	0	1.283
CLEC2B_KLRF1	B_C1_TCL1A.NK_C3_TYROBP	0	0.851
FCER2_aMb2 complex	B_C1_TCL1A.NK_C3_TYROBP	0	0.79
ICAM2_aLb2 complex	B_C1_TCL1A.NK_C3_TYROBP	0	0.655
ICAM3_aLb2 complex	B_C1_TCL1A.NK_C3_TYROBP	0	0.755
CD74_MIF	B_C1_TCL1A.NK_C4_MKI67	0	3.667
CD74_COPA	B_C1_TCL1A.NK_C4_MKI67	0	2.829
FAM3C_CLEC2D	B_C1_TCL1A.NK_C4_MKI67	0	0.409
LGALS9_CD47	B_C1_TCL1A.NK_C4_MKI67	0	0.767
LGALS9_HAVCR2	B_C1_TCL1A.NK_C4_MKI67	0	0.347
LGALS9_SORL1	B_C1_TCL1A.NK_C4_MKI67	0.02	0.418
CD72_SEMA4D	B_C1_TCL1A.NK_C4_MKI67	0	0.637
BTLA_TNFRSF14	B_C1_TCL1A.NK_C4_MKI67	0	0.524
CD55_ADGRE5	B_C1_TCL1A.NK_C4_MKI67	0	0.855
CD48_CD244	B_C1_TCL1A.NK_C4_MKI67	0	0.755
ALOX5_ALOX5AP	B_C1_TCL1A.NK_C4_MKI67	0	0.696
HLA-E_KLRC1	B_C1_TCL1A.NK_C4_MKI67	0	1.337
HLA-E_KLRC2	B_C1_TCL1A.NK_C4_MKI67	0	1.314
SELL_SELPLG	B_C1_TCL1A.NK_C4_MKI67	0	1.214
CLEC2B_KLRF1	B_C1_TCL1A.NK_C4_MKI67	0	0.745
FCER2_aMb2 complex	B_C1_TCL1A.NK_C4_MKI67	0	0.864
ICAM2_aLb2 complex	B_C1_TCL1A.NK_C4_MKI67	0	0.573
ICAM3_aLb2 complex	B_C1_TCL1A.NK_C4_MKI67	0	0.673
LGALS9_CD44	B_C1_TCL1A.NK_C5_XCL1	0	0.954
CD74_MIF	B_C1_TCL1A.NK_C5_XCL1	0	3.578
CD72_SEMA4D	B_C1_TCL1A.NK_C5_XCL1	0	0.668
BTLA_TNFRSF14	B_C1_TCL1A.NK_C5_XCL1	0	0.442
CD55_ADGRE5	B_C1_TCL1A.NK_C5_XCL1	0	0.976
ALOX5_ALOX5AP	B_C1_TCL1A.NK_C5_XCL1	0	0.698
HLA-E_KLRC1	B_C1_TCL1A.NK_C5_XCL1	0	1.616
HLA-E_KLRC2	B_C1_TCL1A.NK_C5_XCL1	0	1.38
SELL_SELPLG	B_C1_TCL1A.NK_C5_XCL1	0	1.023
CLEC2B_KLRF1	B_C1_TCL1A.NK_C5_XCL1	0	0.627
COL19A1_a1b1 complex	B_C1_TCL1A.NK_C5_XCL1	0	0.405
CD74_MIF	B_C1_TCL1A.Plasma_C1_IgA	0	3.789
CD74_COPA	B_C1_TCL1A.Plasma_C1_IgA	0	2.864
LGALS9_SLC1A5	B_C1_TCL1A.Plasma_C1_IgA	0	0.372
BTLA_TNFRSF14	B_C1_TCL1A.Plasma_C1_IgA	0	0.489
SELL_SELPLG	B_C1_TCL1A.Plasma_C1_IgA	0	0.927
LAIR1_LILRB4	B_C1_TCL1A.Plasma_C1_IgA	0	0.312
CD74_MIF	B_C1_TCL1A.Plasma_C2_IgG	0	3.464
CD74_COPA	B_C1_TCL1A.Plasma_C2_IgG	0	2.763
BTLA_TNFRSF14	B_C1_TCL1A.Plasma_C2_IgG	0	0.42
SELL_SELPLG	B_C1_TCL1A.Plasma_C2_IgG	0	0.805
CD74_MIF	B_C1_TCL1A.Th1_like_C1_CCR7	0	3.536
FAM3C_CLEC2D	B_C1_TCL1A.Th1_like_C1_CCR7	0	0.553
CD40_CD40LG	B_C1_TCL1A.Th1_like_C1_CCR7	0	0.558
CD72_SEMA4D	B_C1_TCL1A.Th1_like_C1_CCR7	0	0.581
BTLA_TNFRSF14	B_C1_TCL1A.Th1_like_C1_CCR7	0	0.557
CD55_ADGRE5	B_C1_TCL1A.Th1_like_C1_CCR7	0	0.708
ALOX5_ALOX5AP	B_C1_TCL1A.Th1_like_C1_CCR7	0	0.955
SELL_SELPLG	B_C1_TCL1A.Th1_like_C1_CCR7	0	0.948
CD47_SIRPG	B_C1_TCL1A.Th1_like_C1_CCR7	0	0.672
ICAM2_aLb2 complex	B_C1_TCL1A.Th1_like_C1_CCR7	0	0.406
LGALS9_CD44	B_C1_TCL1A.Th1_like_C2_TNF	0	0.871
CD74_MIF	B_C1_TCL1A.Th1_like_C2_TNF	0	3.675
CD74_COPA	B_C1_TCL1A.Th1_like_C2_TNF	0	2.798
HLA-DPB1_TNFSF13B	B_C1_TCL1A.Th1_like_C2_TNF	0	1.65
CD40_TNFSF13B	B_C1_TCL1A.Th1_like_C2_TNF	0	0.532
TNFRSF13C_TNFSF13B	B_C1_TCL1A.Th1_like_C2_TNF	0	0.376
FAM3C_CLEC2D	B_C1_TCL1A.Th1_like_C2_TNF	0	0.547
CCR6_CCL20	B_C1_TCL1A.Th1_like_C2_TNF	0	0.402
CD40_CD40LG	B_C1_TCL1A.Th1_like_C2_TNF	0	0.64
CD72_SEMA4D	B_C1_TCL1A.Th1_like_C2_TNF	0	0.582
BTLA_TNFRSF14	B_C1_TCL1A.Th1_like_C2_TNF	0	0.57
CD55_ADGRE5	B_C1_TCL1A.Th1_like_C2_TNF	0	0.699
ALOX5_ALOX5AP	B_C1_TCL1A.Th1_like_C2_TNF	0	1.162
SELL_SELPLG	B_C1_TCL1A.Th1_like_C2_TNF	0	1.043
CD47_SIRPG	B_C1_TCL1A.Th1_like_C2_TNF	0	0.73
ICAM2_aLb2 complex	B_C1_TCL1A.Th1_like_C2_TNF	0	0.411
LGALS9_CD44	B_C1_TCL1A.Treg_C1_SELL	0	0.858
CD74_MIF	B_C1_TCL1A.Treg_C1_SELL	0	3.563
CD74_COPA	B_C1_TCL1A.Treg_C1_SELL	0	2.823
FAM3C_CLEC2D	B_C1_TCL1A.Treg_C1_SELL	0	0.528
LGALS9_CD47	B_C1_TCL1A.Treg_C1_SELL	0	0.679
LGALS9_SORL1	B_C1_TCL1A.Treg_C1_SELL	0	0.448
CD72_SEMA4D	B_C1_TCL1A.Treg_C1_SELL	0	0.607
BTLA_TNFRSF14	B_C1_TCL1A.Treg_C1_SELL	0	0.686
ALOX5_ALOX5AP	B_C1_TCL1A.Treg_C1_SELL	0	0.718
SELL_SELPLG	B_C1_TCL1A.Treg_C1_SELL	0	1.365
CD47_SIRPG	B_C1_TCL1A.Treg_C1_SELL	0	0.635
LGALS9_CD44	B_C1_TCL1A.Treg_C2_HSPA1A	0.04	0.825
CD74_MIF	B_C1_TCL1A.Treg_C2_HSPA1A	0	3.54
FAM3C_CLEC2D	B_C1_TCL1A.Treg_C2_HSPA1A	0	0.532
BTLA_TNFRSF14	B_C1_TCL1A.Treg_C2_HSPA1A	0	0.596
CD55_ADGRE5	B_C1_TCL1A.Treg_C2_HSPA1A	0.02	0.656
ALOX5_ALOX5AP	B_C1_TCL1A.Treg_C2_HSPA1A	0	0.663
SELL_SELPLG	B_C1_TCL1A.Treg_C2_HSPA1A	0	1.048
CD47_SIRPG	B_C1_TCL1A.Treg_C2_HSPA1A	0	0.754
HLA-DPA1_TNFSF9	B_C1_TCL1A.Treg_C3_MKI67	0	1.516
CD74_MIF	B_C1_TCL1A.Treg_C3_MKI67	0	3.838
CD74_COPA	B_C1_TCL1A.Treg_C3_MKI67	0	2.844
HLA-DPB1_TNFSF13B	B_C1_TCL1A.Treg_C3_MKI67	0	1.575
CD40_TNFSF13B	B_C1_TCL1A.Treg_C3_MKI67	0	0.457
TNFRSF13C_TNFSF13B	B_C1_TCL1A.Treg_C3_MKI67	0	0.302
FAM3C_CLEC2D	B_C1_TCL1A.Treg_C3_MKI67	0	0.654
CCR6_CCL20	B_C1_TCL1A.Treg_C3_MKI67	0	0.342
LGALS9_CD47	B_C1_TCL1A.Treg_C3_MKI67	0.02	0.625
LGALS9_SLC1A5	B_C1_TCL1A.Treg_C3_MKI67	0	0.396
CD72_SEMA4D	B_C1_TCL1A.Treg_C3_MKI67	0	0.565
BTLA_TNFRSF14	B_C1_TCL1A.Treg_C3_MKI67	0	0.573
CD55_ADGRE5	B_C1_TCL1A.Treg_C3_MKI67	0	0.712
ALOX5_ALOX5AP	B_C1_TCL1A.Treg_C3_MKI67	0	0.587
SELL_SELPLG	B_C1_TCL1A.Treg_C3_MKI67	0	1.094
CD47_SIRPG	B_C1_TCL1A.Treg_C3_MKI67	0	0.784
ICAM2_aLb2 complex	B_C1_TCL1A.Treg_C3_MKI67	0	0.443
CD74_MIF	B_C1_TCL1A.Treg_C4_TNFRSF4	0	3.659
CD74_COPA	B_C1_TCL1A.Treg_C4_TNFRSF4	0	2.814
FAM3C_CLEC2D	B_C1_TCL1A.Treg_C4_TNFRSF4	0	0.62
CCR6_CCL20	B_C1_TCL1A.Treg_C4_TNFRSF4	0	0.365
LGALS9_SLC1A5	B_C1_TCL1A.Treg_C4_TNFRSF4	0.04	0.337
BTLA_TNFRSF14	B_C1_TCL1A.Treg_C4_TNFRSF4	0	0.64
SELL_SELPLG	B_C1_TCL1A.Treg_C4_TNFRSF4	0	1.078
CD47_SIRPG	B_C1_TCL1A.Treg_C4_TNFRSF4	0	0.88
ICAM2_aLb2 complex	B_C1_TCL1A.Treg_C4_TNFRSF4	0	0.426
CD74_MIF	B_C1_TCL1A.gd_T	0	3.551
CD74_COPA	B_C1_TCL1A.gd_T	0	2.814
FAM3C_CLEC2D	B_C1_TCL1A.gd_T	0	0.533
LGALS9_SORL1	B_C1_TCL1A.gd_T	0	0.416
CD72_SEMA4D	B_C1_TCL1A.gd_T	0	0.621
BTLA_TNFRSF14	B_C1_TCL1A.gd_T	0	0.591
CD55_ADGRE5	B_C1_TCL1A.gd_T	0	0.721
ALOX5_ALOX5AP	B_C1_TCL1A.gd_T	0	0.921
HLA-E_KLRC1	B_C1_TCL1A.gd_T	0	1.488
SELL_SELPLG	B_C1_TCL1A.gd_T	0	1.156
ICAM2_aLb2 complex	B_C1_TCL1A.gd_T	0	0.457
CD74_MIF	B_C2_FCRL3.B_C1_TCL1A	0	3.29
FAM3C_CLEC2D	B_C2_FCRL3.B_C1_TCL1A	0	0.486
PTPRC_CD22	B_C2_FCRL3.B_C1_TCL1A	0	1.278
ALOX5_ALOX5AP	B_C2_FCRL3.B_C1_TCL1A	0	0.58
LAMP1_FAM3C	B_C2_FCRL3.B_C2_FCRL3	0.02	0.381
CD74_MIF	B_C2_FCRL3.B_C2_FCRL3	0	3.43
NCR3_BAG6	B_C2_FCRL3.B_C2_FCRL3	0	0.293
PTPRC_CD22	B_C2_FCRL3.B_C2_FCRL3	0	1.16
CD52_SIGLEC10	B_C2_FCRL3.B_C2_FCRL3	0	1.738
HLA-DPA1_TNFSF9	B_C2_FCRL3.B_C3_RGCC	0	1.66
CD74_MIF	B_C2_FCRL3.B_C3_RGCC	0	3.35
FAM3C_CLEC2D	B_C2_FCRL3.B_C3_RGCC	0	0.389
CD72_SEMA4D	B_C2_FCRL3.B_C3_RGCC	0	0.303
PTPRC_CD22	B_C2_FCRL3.B_C3_RGCC	0	1.094
FCER2_CR2	B_C2_FCRL3.B_C4_IFITM3	0	0.36
CD74_MIF	B_C2_FCRL3.B_C4_IFITM3	0	3.303
FAM3C_CLEC2D	B_C2_FCRL3.B_C4_IFITM3	0	0.667
PTPRC_CD22	B_C2_FCRL3.B_C4_IFITM3	0	1.221
ALOX5_ALOX5AP	B_C2_FCRL3.B_C4_IFITM3	0	0.602
HLA-DPA1_TNFSF9	B_C2_FCRL3.B_C5_ISG15	0	1.662
CD74_MIF	B_C2_FCRL3.B_C5_ISG15	0	3.383
CD72_SEMA4D	B_C2_FCRL3.B_C5_ISG15	0	0.312
PTPRC_CD22	B_C2_FCRL3.B_C5_ISG15	0	1.118
HLA-DPA1_TNFSF9	B_C2_FCRL3.B_C6_HSPA1A	0	1.88
CD74_MIF	B_C2_FCRL3.B_C6_HSPA1A	0	3.309
PTPRC_CD22	B_C2_FCRL3.B_C6_HSPA1A	0	1.103
HLA-DPA1_TNFSF9	B_C2_FCRL3.B_C7_AICDA	0	1.598
FCER2_CR2	B_C2_FCRL3.B_C7_AICDA	0	0.44
HLA-C_FAM3C	B_C2_FCRL3.B_C7_AICDA	0	1.791
LAMP1_FAM3C	B_C2_FCRL3.B_C7_AICDA	0	0.494
CD74_MIF	B_C2_FCRL3.B_C7_AICDA	0	3.651
CD74_COPA	B_C2_FCRL3.B_C7_AICDA	0	2.732
HLA-F_LILRB1	B_C2_FCRL3.B_C7_AICDA	0	0.589
FAM3C_CLEC2D	B_C2_FCRL3.B_C7_AICDA	0	0.659
CD72_SEMA4D	B_C2_FCRL3.B_C7_AICDA	0.02	0.259
NCR3_BAG6	B_C2_FCRL3.B_C7_AICDA	0	0.409
PTPRC_CD22	B_C2_FCRL3.B_C7_AICDA	0	1.575
ALOX5_ALOX5AP	B_C2_FCRL3.B_C7_AICDA	0	0.888
CD74_MIF	B_C2_FCRL3.CD4_C1_LEF1	0	3.449
FAM3C_CLEC2D	B_C2_FCRL3.CD4_C1_LEF1	0	0.45
CD40_CD40LG	B_C2_FCRL3.CD4_C1_LEF1	0	0.507
CD72_SEMA4D	B_C2_FCRL3.CD4_C1_LEF1	0	0.349
SELL_SELPLG	B_C2_FCRL3.CD4_C1_LEF1	0	0.897
CD74_MIF	B_C2_FCRL3.CD4_C2_IL7R	0	3.507
FAM3C_CLEC2D	B_C2_FCRL3.CD4_C2_IL7R	0	0.462
CD40_CD40LG	B_C2_FCRL3.CD4_C2_IL7R	0	0.559
CD72_SEMA4D	B_C2_FCRL3.CD4_C2_IL7R	0	0.354
ALOX5_ALOX5AP	B_C2_FCRL3.CD4_C2_IL7R	0	0.658
SELL_SELPLG	B_C2_FCRL3.CD4_C2_IL7R	0	0.944
CD47_SIRPG	B_C2_FCRL3.CD4_C2_IL7R	0.037	0.511
CD74_MIF	B_C2_FCRL3.CD4_C3_CD40LG	0	3.548
CD74_COPA	B_C2_FCRL3.CD4_C3_CD40LG	0	2.755
FAM3C_CLEC2D	B_C2_FCRL3.CD4_C3_CD40LG	0	0.527
CD40_CD40LG	B_C2_FCRL3.CD4_C3_CD40LG	0	0.637
CD72_SEMA4D	B_C2_FCRL3.CD4_C3_CD40LG	0	0.36
NCR3_BAG6	B_C2_FCRL3.CD4_C3_CD40LG	0	0.303
ALOX5_ALOX5AP	B_C2_FCRL3.CD4_C3_CD40LG	0	0.874
SELL_SELPLG	B_C2_FCRL3.CD4_C3_CD40LG	0	1.073
CD47_SIRPG	B_C2_FCRL3.CD4_C3_CD40LG	0	0.533
CD74_MIF	B_C2_FCRL3.CD4_C4_CCR7	0	3.376
CD74_COPA	B_C2_FCRL3.CD4_C4_CCR7	0	2.747
FAM3C_CLEC2D	B_C2_FCRL3.CD4_C4_CCR7	0	0.455
CD72_SEMA4D	B_C2_FCRL3.CD4_C4_CCR7	0	0.324
ALOX5_ALOX5AP	B_C2_FCRL3.CD4_C4_CCR7	0	0.661
CD74_MIF	B_C2_FCRL3.CD4_C5_GPR183	0	3.481
HLA-DPB1_TNFSF13B	B_C2_FCRL3.CD4_C5_GPR183	0	1.754
TNFRSF13B_TNFSF13B	B_C2_FCRL3.CD4_C5_GPR183	0	0.634
CD40_TNFSF13B	B_C2_FCRL3.CD4_C5_GPR183	0	0.597
TNFRSF13C_TNFSF13B	B_C2_FCRL3.CD4_C5_GPR183	0	0.496
FAM3C_CLEC2D	B_C2_FCRL3.CD4_C5_GPR183	0	0.476
CD40_CD40LG	B_C2_FCRL3.CD4_C5_GPR183	0	0.513
CD72_SEMA4D	B_C2_FCRL3.CD4_C5_GPR183	0	0.289
CD55_ADGRE5	B_C2_FCRL3.CD4_C5_GPR183	0	0.703
ALOX5_ALOX5AP	B_C2_FCRL3.CD4_C5_GPR183	0	0.974
SELL_SELPLG	B_C2_FCRL3.CD4_C5_GPR183	0	0.747
HLA-DPA1_TNFSF9	B_C2_FCRL3.CD8_C10_MKI67	0	1.82
CD74_MIF	B_C2_FCRL3.CD8_C10_MKI67	0	3.693
CD74_COPA	B_C2_FCRL3.CD8_C10_MKI67	0	2.747
FAM3C_CLEC2D	B_C2_FCRL3.CD8_C10_MKI67	0	0.674
TNFRSF13B_CD70	B_C2_FCRL3.CD8_C10_MKI67	0	0.572
CD27_CD70	B_C2_FCRL3.CD8_C10_MKI67	0	0.478
CD72_SEMA4D	B_C2_FCRL3.CD8_C10_MKI67	0	0.331
NCR3_BAG6	B_C2_FCRL3.CD8_C10_MKI67	0	0.359
CD55_ADGRE5	B_C2_FCRL3.CD8_C10_MKI67	0	0.743
CD48_CD244	B_C2_FCRL3.CD8_C10_MKI67	0	0.723
ALOX5_ALOX5AP	B_C2_FCRL3.CD8_C10_MKI67	0	0.901
SELL_SELPLG	B_C2_FCRL3.CD8_C10_MKI67	0	0.889
CD47_SIRPG	B_C2_FCRL3.CD8_C10_MKI67	0	0.656
ICAM2_aLb2 complex	B_C2_FCRL3.CD8_C10_MKI67	0	0.417
ICAM3_aLb2 complex	B_C2_FCRL3.CD8_C10_MKI67	0	0.65
HLA-DPA1_TNFSF9	B_C2_FCRL3.CD8_C11_PDCD1	0	1.899
CD74_MIF	B_C2_FCRL3.CD8_C11_PDCD1	0	3.532
CD74_COPA	B_C2_FCRL3.CD8_C11_PDCD1	0	2.756
FAM3C_CLEC2D	B_C2_FCRL3.CD8_C11_PDCD1	0	0.67
CD72_SEMA4D	B_C2_FCRL3.CD8_C11_PDCD1	0	0.349
CD55_ADGRE5	B_C2_FCRL3.CD8_C11_PDCD1	0	0.852
ALOX5_ALOX5AP	B_C2_FCRL3.CD8_C11_PDCD1	0	0.95
SELL_SELPLG	B_C2_FCRL3.CD8_C11_PDCD1	0	0.827
CD47_SIRPG	B_C2_FCRL3.CD8_C11_PDCD1	0	0.763
ICAM2_aLb2 complex	B_C2_FCRL3.CD8_C11_PDCD1	0	0.498
ICAM3_aLb2 complex	B_C2_FCRL3.CD8_C11_PDCD1	0	0.731
CD74_MIF	B_C2_FCRL3.CD8_C1_LEF1	0	3.393
FAM3C_CLEC2D	B_C2_FCRL3.CD8_C1_LEF1	0	0.496
CD72_SEMA4D	B_C2_FCRL3.CD8_C1_LEF1	0	0.349
SELL_SELPLG	B_C2_FCRL3.CD8_C1_LEF1	0	0.834
CD74_MIF	B_C2_FCRL3.CD8_C2_TCF7	0	3.374
CD74_COPA	B_C2_FCRL3.CD8_C2_TCF7	0	2.779
FAM3C_CLEC2D	B_C2_FCRL3.CD8_C2_TCF7	0	0.824
CD72_SEMA4D	B_C2_FCRL3.CD8_C2_TCF7	0	0.495
MIF_TNFRSF14	B_C2_FCRL3.CD8_C2_TCF7	0	1.245
NCR3_BAG6	B_C2_FCRL3.CD8_C2_TCF7	0	0.363
SELL_SELPLG	B_C2_FCRL3.CD8_C2_TCF7	0	1.096
CD47_SIRPG	B_C2_FCRL3.CD8_C2_TCF7	0	0.633
ICAM3_aLb2 complex	B_C2_FCRL3.CD8_C2_TCF7	0	0.623
CD74_MIF	B_C2_FCRL3.CD8_C3_KLRB1	0	3.536
CD74_COPA	B_C2_FCRL3.CD8_C3_KLRB1	0	2.731
FAM3C_CLEC2D	B_C2_FCRL3.CD8_C3_KLRB1	0	0.461
CD40_CD40LG	B_C2_FCRL3.CD8_C3_KLRB1	0	0.549
CD72_SEMA4D	B_C2_FCRL3.CD8_C3_KLRB1	0	0.342
NCR3_BAG6	B_C2_FCRL3.CD8_C3_KLRB1	0	0.296
ALOX5_ALOX5AP	B_C2_FCRL3.CD8_C3_KLRB1	0	0.928
SELL_SELPLG	B_C2_FCRL3.CD8_C3_KLRB1	0	0.919
CD74_MIF	B_C2_FCRL3.CD8_C4_KLRG1	0	3.402
FAM3C_CLEC2D	B_C2_FCRL3.CD8_C4_KLRG1	0	0.63
CD72_SEMA4D	B_C2_FCRL3.CD8_C4_KLRG1	0	0.374
ALOX5_ALOX5AP	B_C2_FCRL3.CD8_C4_KLRG1	0	0.665
SELL_SELPLG	B_C2_FCRL3.CD8_C4_KLRG1	0	0.905
ICAM2_aLb2 complex	B_C2_FCRL3.CD8_C4_KLRG1	0	0.458
ICAM3_aLb2 complex	B_C2_FCRL3.CD8_C4_KLRG1	0	0.691
TGFB1_TGFBR3	B_C2_FCRL3.CD8_C5_CX3CR1	0	0.515
CD74_MIF	B_C2_FCRL3.CD8_C5_CX3CR1	0	3.353
CD74_COPA	B_C2_FCRL3.CD8_C5_CX3CR1	0	2.757
FAM3C_CLEC2D	B_C2_FCRL3.CD8_C5_CX3CR1	0	0.664
CD72_SEMA4D	B_C2_FCRL3.CD8_C5_CX3CR1	0	0.357
CD55_ADGRE5	B_C2_FCRL3.CD8_C5_CX3CR1	0	0.753
CD48_CD244	B_C2_FCRL3.CD8_C5_CX3CR1	0	0.768
ALOX5_ALOX5AP	B_C2_FCRL3.CD8_C5_CX3CR1	0	0.587
SELL_SELPLG	B_C2_FCRL3.CD8_C5_CX3CR1	0	1.016
FCER2_aMb2 complex	B_C2_FCRL3.CD8_C5_CX3CR1	0	0.309
ICAM2_aLb2 complex	B_C2_FCRL3.CD8_C5_CX3CR1	0	0.575
ICAM3_aLb2 complex	B_C2_FCRL3.CD8_C5_CX3CR1	0	0.808
CD74_MIF	B_C2_FCRL3.CD8_C6_IL7R	0	3.357
FAM3C_CLEC2D	B_C2_FCRL3.CD8_C6_IL7R	0	0.398
CD55_ADGRE5	B_C2_FCRL3.CD8_C6_IL7R	0	0.749
ALOX5_ALOX5AP	B_C2_FCRL3.CD8_C6_IL7R	0	0.859
HLA-DPA1_TNFSF9	B_C2_FCRL3.CD8_C7_GZMK	0	2.004
CD74_MIF	B_C2_FCRL3.CD8_C7_GZMK	0	3.388
FAM3C_CLEC2D	B_C2_FCRL3.CD8_C7_GZMK	0	0.521
CD72_SEMA4D	B_C2_FCRL3.CD8_C7_GZMK	0	0.349
CD55_ADGRE5	B_C2_FCRL3.CD8_C7_GZMK	0	0.816
ALOX5_ALOX5AP	B_C2_FCRL3.CD8_C7_GZMK	0	0.917
SELL_SELPLG	B_C2_FCRL3.CD8_C7_GZMK	0	0.843
CD47_SIRPG	B_C2_FCRL3.CD8_C7_GZMK	0	0.545
ICAM3_aLb2 complex	B_C2_FCRL3.CD8_C7_GZMK	0.02	0.593
HLA-DPA1_TNFSF9	B_C2_FCRL3.CD8_C8_MHC	0	1.715
CD74_MIF	B_C2_FCRL3.CD8_C8_MHC	0	3.502
FAM3C_CLEC2D	B_C2_FCRL3.CD8_C8_MHC	0	0.57
CD72_SEMA4D	B_C2_FCRL3.CD8_C8_MHC	0	0.333
CD55_ADGRE5	B_C2_FCRL3.CD8_C8_MHC	0	0.736
ALOX5_ALOX5AP	B_C2_FCRL3.CD8_C8_MHC	0	1.246
SELL_SELPLG	B_C2_FCRL3.CD8_C8_MHC	0	0.898
CD47_SIRPG	B_C2_FCRL3.CD8_C8_MHC	0	0.678
ICAM3_aLb2 complex	B_C2_FCRL3.CD8_C8_MHC	0.02	0.577
HLA-DPA1_TNFSF9	B_C2_FCRL3.CD8_C9_XCL1	0	1.803
CD74_MIF	B_C2_FCRL3.CD8_C9_XCL1	0	3.497
CD74_COPA	B_C2_FCRL3.CD8_C9_XCL1	0	2.74
FAM3C_CLEC2D	B_C2_FCRL3.CD8_C9_XCL1	0	0.582
CD72_SEMA4D	B_C2_FCRL3.CD8_C9_XCL1	0	0.354
CD55_ADGRE5	B_C2_FCRL3.CD8_C9_XCL1	0	0.825
CD48_CD244	B_C2_FCRL3.CD8_C9_XCL1	0	0.811
ALOX5_ALOX5AP	B_C2_FCRL3.CD8_C9_XCL1	0	1.413
HLA-E_KLRC1	B_C2_FCRL3.CD8_C9_XCL1	0	1.389
SELL_SELPLG	B_C2_FCRL3.CD8_C9_XCL1	0	0.841
CD47_SIRPG	B_C2_FCRL3.CD8_C9_XCL1	0	0.54
HLA-DPB1_NRG1	B_C2_FCRL3.DC_C1_FCER1A	0	1.678
CD74_MIF	B_C2_FCRL3.DC_C1_FCER1A	0	3.332
TNFRSF1B_GRN	B_C2_FCRL3.DC_C1_FCER1A	0	1.266
CD74_COPA	B_C2_FCRL3.DC_C1_FCER1A	0	2.85
HLA-DPB1_TNFSF13B	B_C2_FCRL3.DC_C1_FCER1A	0	2.027
TNFRSF13B_TNFSF13B	B_C2_FCRL3.DC_C1_FCER1A	0	0.907
CD40_TNFSF13B	B_C2_FCRL3.DC_C1_FCER1A	0	0.871
TNFRSF13C_TNFSF13B	B_C2_FCRL3.DC_C1_FCER1A	0	0.769
CD74_APP	B_C2_FCRL3.DC_C1_FCER1A	0	2.791
HLA-F_LILRB2	B_C2_FCRL3.DC_C1_FCER1A	0	0.937
HLA-F_LILRB1	B_C2_FCRL3.DC_C1_FCER1A	0	0.64
GRN_SORT1	B_C2_FCRL3.DC_C1_FCER1A	0	0.366
TNFRSF13B_TNFSF13	B_C2_FCRL3.DC_C1_FCER1A	0	0.659
CD72_SEMA4D	B_C2_FCRL3.DC_C1_FCER1A	0	0.241
NCR3_BAG6	B_C2_FCRL3.DC_C1_FCER1A	0	0.34
CD55_ADGRE5	B_C2_FCRL3.DC_C1_FCER1A	0	0.696
CD48_CD244	B_C2_FCRL3.DC_C1_FCER1A	0	0.715
SELL_SELPLG	B_C2_FCRL3.DC_C1_FCER1A	0	0.882
CD99_PILRA	B_C2_FCRL3.DC_C1_FCER1A	0	1.022
FCER2_aMb2 complex	B_C2_FCRL3.DC_C1_FCER1A	0	0.352
FCER2_aXb2 complex	B_C2_FCRL3.DC_C1_FCER1A	0	0.335
CD47_SIRB1 complex	B_C2_FCRL3.DC_C1_FCER1A	0	0.46
HLA-DPA1_TNFSF9	B_C2_FCRL3.DC_C2_CD1C	0	1.607
CD74_MIF	B_C2_FCRL3.DC_C2_CD1C	0	3.684
TNFRSF1B_GRN	B_C2_FCRL3.DC_C2_CD1C	0	0.986
CD74_COPA	B_C2_FCRL3.DC_C2_CD1C	0	2.769
HLA-DPB1_TNFSF13B	B_C2_FCRL3.DC_C2_CD1C	0	1.721
TNFRSF13B_TNFSF13B	B_C2_FCRL3.DC_C2_CD1C	0	0.601
CD40_TNFSF13B	B_C2_FCRL3.DC_C2_CD1C	0	0.565
TNFRSF13C_TNFSF13B	B_C2_FCRL3.DC_C2_CD1C	0	0.463
CD74_APP	B_C2_FCRL3.DC_C2_CD1C	0	2.719
TNFRSF13B_TNFSF13	B_C2_FCRL3.DC_C2_CD1C	0	0.546
NCR3_BAG6	B_C2_FCRL3.DC_C2_CD1C	0	0.319
ALOX5_ALOX5AP	B_C2_FCRL3.DC_C2_CD1C	0	0.771
SELL_SELPLG	B_C2_FCRL3.DC_C2_CD1C	0.02	0.722
CD52_SIGLEC10	B_C2_FCRL3.DC_C2_CD1C	0	1.832
FCER2_aXb2 complex	B_C2_FCRL3.DC_C2_CD1C	0	0.271
HLA-DPA1_TNFSF9	B_C2_FCRL3.DC_C3_LAMP3	0	1.61
CD74_MIF	B_C2_FCRL3.DC_C3_LAMP3	0	3.394
TNFRSF1B_GRN	B_C2_FCRL3.DC_C3_LAMP3	0	0.827
CD74_COPA	B_C2_FCRL3.DC_C3_LAMP3	0	2.733
HLA-DPB1_TNFSF13B	B_C2_FCRL3.DC_C3_LAMP3	0	1.864
TNFRSF13B_TNFSF13B	B_C2_FCRL3.DC_C3_LAMP3	0	0.744
CD40_TNFSF13B	B_C2_FCRL3.DC_C3_LAMP3	0	0.708
TNFRSF13C_TNFSF13B	B_C2_FCRL3.DC_C3_LAMP3	0	0.606
CD74_APP	B_C2_FCRL3.DC_C3_LAMP3	0	2.719
TNFRSF13B_CD70	B_C2_FCRL3.DC_C3_LAMP3	0	0.612
CD27_CD70	B_C2_FCRL3.DC_C3_LAMP3	0	0.518
NCR3_BAG6	B_C2_FCRL3.DC_C3_LAMP3	0	0.295
SELL_SELPLG	B_C2_FCRL3.DC_C3_LAMP3	0	0.812
HLA-DPA1_TNFSF9	B_C2_FCRL3.DC_C4_JCHAIN	0	1.71
CD74_MIF	B_C2_FCRL3.DC_C4_JCHAIN	0	3.403
TNFRSF1B_GRN	B_C2_FCRL3.DC_C4_JCHAIN	0	1.176
CD74_COPA	B_C2_FCRL3.DC_C4_JCHAIN	0	2.903
HLA-DPB1_TNFSF13B	B_C2_FCRL3.DC_C4_JCHAIN	0	1.947
TNFRSF13B_TNFSF13B	B_C2_FCRL3.DC_C4_JCHAIN	0	0.827
CD40_TNFSF13B	B_C2_FCRL3.DC_C4_JCHAIN	0	0.79
TNFRSF13C_TNFSF13B	B_C2_FCRL3.DC_C4_JCHAIN	0	0.689
CD74_APP	B_C2_FCRL3.DC_C4_JCHAIN	0	3.511
HLA-F_LILRB1	B_C2_FCRL3.DC_C4_JCHAIN	0	0.594
TNFRSF13B_TNFSF13	B_C2_FCRL3.DC_C4_JCHAIN	0	0.824
CD46_JAG1	B_C2_FCRL3.DC_C4_JCHAIN	0	0.276
CD72_SEMA4D	B_C2_FCRL3.DC_C4_JCHAIN	0	0.258
NCR3_BAG6	B_C2_FCRL3.DC_C4_JCHAIN	0	0.348
ALOX5_ALOX5AP	B_C2_FCRL3.DC_C4_JCHAIN	0	1.575
SELL_SELPLG	B_C2_FCRL3.DC_C4_JCHAIN	0	0.919
TGFB1_TGFbeta receptor1	B_C2_FCRL3.DC_C4_JCHAIN	0	0.354
CD74_MIF	B_C2_FCRL3.DN_LEF1	0	3.416
FAM3C_CLEC2D	B_C2_FCRL3.DN_LEF1	0	0.487
CD72_SEMA4D	B_C2_FCRL3.DN_LEF1	0	0.363
SELL_SELPLG	B_C2_FCRL3.DN_LEF1	0	0.909
TGFB1_TGFBR3	B_C2_FCRL3.DP_TCF7	0.02	0.388
CD74_MIF	B_C2_FCRL3.DP_TCF7	0	3.467
CD74_COPA	B_C2_FCRL3.DP_TCF7	0	2.761
FAM3C_CLEC2D	B_C2_FCRL3.DP_TCF7	0	0.643
CD40_CD40LG	B_C2_FCRL3.DP_TCF7	0	0.459
CD72_SEMA4D	B_C2_FCRL3.DP_TCF7	0	0.388
NCR3_BAG6	B_C2_FCRL3.DP_TCF7	0	0.329
CD55_ADGRE5	B_C2_FCRL3.DP_TCF7	0	0.708
CD48_CD244	B_C2_FCRL3.DP_TCF7	0	0.721
ALOX5_ALOX5AP	B_C2_FCRL3.DP_TCF7	0	0.633
SELL_SELPLG	B_C2_FCRL3.DP_TCF7	0	1.083
ICAM2_aLb2 complex	B_C2_FCRL3.DP_TCF7	0	0.482
ICAM3_aLb2 complex	B_C2_FCRL3.DP_TCF7	0	0.715
HLA-DPA1_TNFSF9	B_C2_FCRL3.EP_C1_LMP1	0	1.567
LAMP1_FAM3C	B_C2_FCRL3.EP_C1_LMP1	0	0.457
CD74_MIF	B_C2_FCRL3.EP_C1_LMP1	0	3.943
CD74_COPA	B_C2_FCRL3.EP_C1_LMP1	0	2.775
CD74_APP	B_C2_FCRL3.EP_C1_LMP1	0	3.067
TNFRSF13B_CD70	B_C2_FCRL3.EP_C1_LMP1	0	0.505
CD27_CD70	B_C2_FCRL3.EP_C1_LMP1	0	0.411
CD46_JAG1	B_C2_FCRL3.EP_C1_LMP1	0	0.311
NCR3_BAG6	B_C2_FCRL3.EP_C1_LMP1	0	0.367
FCER2_aMb2 complex	B_C2_FCRL3.EP_C1_LMP1	0	0.209
CD74_MIF	B_C2_FCRL3.EP_C2_EPCAM	0	4.22
CD74_APP	B_C2_FCRL3.EP_C2_EPCAM	0	2.82
TNFRSF13B_CD70	B_C2_FCRL3.EP_C2_EPCAM	0	0.515
CD27_CD70	B_C2_FCRL3.EP_C2_EPCAM	0	0.422
NCR3_BAG6	B_C2_FCRL3.EP_C2_EPCAM	0	0.304
CD74_MIF	B_C2_FCRL3.MT_high_T	0	2.991
CD74_COPA	B_C2_FCRL3.MT_high_T	0	2.799
FAM3C_CLEC2D	B_C2_FCRL3.MT_high_T	0	0.647
CD72_SEMA4D	B_C2_FCRL3.MT_high_T	0	0.393
CD55_ADGRE5	B_C2_FCRL3.MT_high_T	0	0.78
ALOX5_ALOX5AP	B_C2_FCRL3.MT_high_T	0	0.676
SELL_SELPLG	B_C2_FCRL3.MT_high_T	0	0.857
ICAM2_aLb2 complex	B_C2_FCRL3.MT_high_T	0	0.475
ICAM3_aLb2 complex	B_C2_FCRL3.MT_high_T	0	0.708
CD74_MIF	B_C2_FCRL3.Mast	0	3.481
CD74_COPA	B_C2_FCRL3.Mast	0	2.759
CD72_SEMA4D	B_C2_FCRL3.Mast	0	0.315
ALOX5_ALOX5AP	B_C2_FCRL3.Mast	0	1.271
HLA-DPB1_NRG1	B_C2_FCRL3.Mono_C1_CD14	0	1.759
CD74_MIF	B_C2_FCRL3.Mono_C1_CD14	0	3.165
TNFRSF1B_GRN	B_C2_FCRL3.Mono_C1_CD14	0	1.097
CD74_COPA	B_C2_FCRL3.Mono_C1_CD14	0	2.803
HLA-DPB1_TNFSF13B	B_C2_FCRL3.Mono_C1_CD14	0	2.116
TNFRSF13B_TNFSF13B	B_C2_FCRL3.Mono_C1_CD14	0	0.996
CD40_TNFSF13B	B_C2_FCRL3.Mono_C1_CD14	0	0.959
TNFRSF13C_TNFSF13B	B_C2_FCRL3.Mono_C1_CD14	0	0.858
CD74_APP	B_C2_FCRL3.Mono_C1_CD14	0	2.759
HLA-F_LILRB2	B_C2_FCRL3.Mono_C1_CD14	0	0.87
HLA-F_LILRB1	B_C2_FCRL3.Mono_C1_CD14	0	0.583
TNFRSF13B_TNFSF13	B_C2_FCRL3.Mono_C1_CD14	0	0.604
CD72_SEMA4D	B_C2_FCRL3.Mono_C1_CD14	0	0.258
NCR3_BAG6	B_C2_FCRL3.Mono_C1_CD14	0	0.322
CD55_ADGRE5	B_C2_FCRL3.Mono_C1_CD14	0.02	0.632
SELL_SELPLG	B_C2_FCRL3.Mono_C1_CD14	0	0.8
CD99_PILRA	B_C2_FCRL3.Mono_C1_CD14	0	0.949
FCER2_aMb2 complex	B_C2_FCRL3.Mono_C1_CD14	0	0.459
FCER2_aXb2 complex	B_C2_FCRL3.Mono_C1_CD14	0	0.304
CD47_SIRB1 complex	B_C2_FCRL3.Mono_C1_CD14	0	0.515
CD74_MIF	B_C2_FCRL3.Mono_C2_FCGR3A	0	3.166
TNFRSF1B_GRN	B_C2_FCRL3.Mono_C2_FCGR3A	0	0.659
CD74_COPA	B_C2_FCRL3.Mono_C2_FCGR3A	0	2.798
HLA-DPB1_TNFSF13B	B_C2_FCRL3.Mono_C2_FCGR3A	0	1.938
TNFRSF13B_TNFSF13B	B_C2_FCRL3.Mono_C2_FCGR3A	0	0.818
CD40_TNFSF13B	B_C2_FCRL3.Mono_C2_FCGR3A	0	0.781
TNFRSF13C_TNFSF13B	B_C2_FCRL3.Mono_C2_FCGR3A	0	0.68
HLA-F_LILRB2	B_C2_FCRL3.Mono_C2_FCGR3A	0	1.375
HLA-F_LILRB1	B_C2_FCRL3.Mono_C2_FCGR3A	0	1.018
GRN_SORT1	B_C2_FCRL3.Mono_C2_FCGR3A	0	0.397
TNFRSF13B_TNFSF13	B_C2_FCRL3.Mono_C2_FCGR3A	0	0.609
CD72_SEMA4D	B_C2_FCRL3.Mono_C2_FCGR3A	0	0.247
MIF_TNFRSF14	B_C2_FCRL3.Mono_C2_FCGR3A	0.017	1.209
NCR3_BAG6	B_C2_FCRL3.Mono_C2_FCGR3A	0	0.403
CD55_ADGRE5	B_C2_FCRL3.Mono_C2_FCGR3A	0	1.046
CD48_CD244	B_C2_FCRL3.Mono_C2_FCGR3A	0	0.787
SELL_SELPLG	B_C2_FCRL3.Mono_C2_FCGR3A	0	1.259
CD99_PILRA	B_C2_FCRL3.Mono_C2_FCGR3A	0	1.381
CD52_SIGLEC10	B_C2_FCRL3.Mono_C2_FCGR3A	0	2.148
FCER2_aXb2 complex	B_C2_FCRL3.Mono_C2_FCGR3A	0	0.478
ICAM2_aLb2 complex	B_C2_FCRL3.Mono_C2_FCGR3A	0	0.615
ICAM3_aLb2 complex	B_C2_FCRL3.Mono_C2_FCGR3A	0	0.848
CD47_SIRB1 complex	B_C2_FCRL3.Mono_C2_FCGR3A	0	0.495
CD74_MIF	B_C2_FCRL3.Mono_C3_PLAC8	0	3.319
TNFRSF1B_GRN	B_C2_FCRL3.Mono_C3_PLAC8	0	1.083
CD74_COPA	B_C2_FCRL3.Mono_C3_PLAC8	0	2.793
HLA-DPB1_TNFSF13B	B_C2_FCRL3.Mono_C3_PLAC8	0	2.108
TNFRSF13B_TNFSF13B	B_C2_FCRL3.Mono_C3_PLAC8	0	0.988
CD40_TNFSF13B	B_C2_FCRL3.Mono_C3_PLAC8	0	0.951
TNFRSF13C_TNFSF13B	B_C2_FCRL3.Mono_C3_PLAC8	0	0.85
CD74_APP	B_C2_FCRL3.Mono_C3_PLAC8	0	2.716
HLA-F_LILRB2	B_C2_FCRL3.Mono_C3_PLAC8	0	1.22
HLA-F_LILRB1	B_C2_FCRL3.Mono_C3_PLAC8	0	0.877
GRN_SORT1	B_C2_FCRL3.Mono_C3_PLAC8	0	0.396
TNFRSF13B_TNFSF13	B_C2_FCRL3.Mono_C3_PLAC8	0	0.687
CD72_SEMA4D	B_C2_FCRL3.Mono_C3_PLAC8	0	0.275
MIF_TNFRSF14	B_C2_FCRL3.Mono_C3_PLAC8	0	1.229
NCR3_BAG6	B_C2_FCRL3.Mono_C3_PLAC8	0	0.348
CD55_ADGRE5	B_C2_FCRL3.Mono_C3_PLAC8	0	0.961
CD48_CD244	B_C2_FCRL3.Mono_C3_PLAC8	0	0.74
SELL_SELPLG	B_C2_FCRL3.Mono_C3_PLAC8	0	1.002
CD99_PILRA	B_C2_FCRL3.Mono_C3_PLAC8	0	1.181
CD52_SIGLEC10	B_C2_FCRL3.Mono_C3_PLAC8	0	1.844
FCER2_aMb2 complex	B_C2_FCRL3.Mono_C3_PLAC8	0	0.371
FCER2_aXb2 complex	B_C2_FCRL3.Mono_C3_PLAC8	0	0.461
ICAM2_aLb2 complex	B_C2_FCRL3.Mono_C3_PLAC8	0	0.433
ICAM3_aLb2 complex	B_C2_FCRL3.Mono_C3_PLAC8	0	0.666
CD47_SIRB1 complex	B_C2_FCRL3.Mono_C3_PLAC8	0	0.502
HLA-DPA1_TNFSF9	B_C2_FCRL3.Mac_C1_IL1B	0	1.58
HLA-DPB1_NRG1	B_C2_FCRL3.Mac_C1_IL1B	0	1.667
CD74_MIF	B_C2_FCRL3.Mac_C1_IL1B	0	3.71
TNFRSF1B_GRN	B_C2_FCRL3.Mac_C1_IL1B	0	1.193
CD74_COPA	B_C2_FCRL3.Mac_C1_IL1B	0	2.767
CD44_HBEGF	B_C2_FCRL3.Mac_C1_IL1B	0	1.006
HLA-DPB1_TNFSF13B	B_C2_FCRL3.Mac_C1_IL1B	0	2.08
TNFRSF13B_TNFSF13B	B_C2_FCRL3.Mac_C1_IL1B	0	0.96
CD40_TNFSF13B	B_C2_FCRL3.Mac_C1_IL1B	0	0.923
TNFRSF13C_TNFSF13B	B_C2_FCRL3.Mac_C1_IL1B	0	0.822
CD74_APP	B_C2_FCRL3.Mac_C1_IL1B	0	2.746
HLA-F_LILRB2	B_C2_FCRL3.Mac_C1_IL1B	0	0.889
HLA-F_LILRB1	B_C2_FCRL3.Mac_C1_IL1B	0	0.732
TNFRSF13B_TNFSF13	B_C2_FCRL3.Mac_C1_IL1B	0	0.638
CD72_SEMA4D	B_C2_FCRL3.Mac_C1_IL1B	0	0.269
NCR3_BAG6	B_C2_FCRL3.Mac_C1_IL1B	0	0.309
PTPRC_MRC1	B_C2_FCRL3.Mac_C1_IL1B	0.04	1.027
ALOX5_ALOX5AP	B_C2_FCRL3.Mac_C1_IL1B	0	0.734
CD99_PILRA	B_C2_FCRL3.Mac_C1_IL1B	0	0.975
CD52_SIGLEC10	B_C2_FCRL3.Mac_C1_IL1B	0	1.779
FCER2_aMb2 complex	B_C2_FCRL3.Mac_C1_IL1B	0	0.245
FCER2_aXb2 complex	B_C2_FCRL3.Mac_C1_IL1B	0	0.462
HLA-DPA1_TNFSF9	B_C2_FCRL3.Mac_C2_SPP1	0	1.547
CD74_MIF	B_C2_FCRL3.Mac_C2_SPP1	0	3.743
TNFRSF1B_GRN	B_C2_FCRL3.Mac_C2_SPP1	0	1.187
CD74_COPA	B_C2_FCRL3.Mac_C2_SPP1	0	2.771
CD44_HBEGF	B_C2_FCRL3.Mac_C2_SPP1	0	0.858
HLA-DPB1_TNFSF13B	B_C2_FCRL3.Mac_C2_SPP1	0	2.128
TNFRSF13B_TNFSF13B	B_C2_FCRL3.Mac_C2_SPP1	0	1.008
CD40_TNFSF13B	B_C2_FCRL3.Mac_C2_SPP1	0	0.971
TNFRSF13C_TNFSF13B	B_C2_FCRL3.Mac_C2_SPP1	0	0.87
CD74_APP	B_C2_FCRL3.Mac_C2_SPP1	0	2.744
HLA-F_LILRB2	B_C2_FCRL3.Mac_C2_SPP1	0	0.83
HLA-F_LILRB1	B_C2_FCRL3.Mac_C2_SPP1	0	0.716
TNFRSF13B_TNFSF13	B_C2_FCRL3.Mac_C2_SPP1	0	0.67
CD72_SEMA4D	B_C2_FCRL3.Mac_C2_SPP1	0	0.259
NCR3_BAG6	B_C2_FCRL3.Mac_C2_SPP1	0	0.296
PTPRC_MRC1	B_C2_FCRL3.Mac_C2_SPP1	0	1.084
ALOX5_ALOX5AP	B_C2_FCRL3.Mac_C2_SPP1	0	0.703
CD99_PILRA	B_C2_FCRL3.Mac_C2_SPP1	0	1.023
CD52_SIGLEC10	B_C2_FCRL3.Mac_C2_SPP1	0	1.731
FCER2_aXb2 complex	B_C2_FCRL3.Mac_C2_SPP1	0	0.441
TGFB1_TGFBR3	B_C2_FCRL3.NKT	0	0.471
CD74_MIF	B_C2_FCRL3.NKT	0	3.378
HLA-A_KIR3DL1	B_C2_FCRL3.NKT	0.02	1.744
HLA-F_KIR3DL1	B_C2_FCRL3.NKT	0	0.555
HLA-F_KIR3DL2	B_C2_FCRL3.NKT	0	0.542
HLA-B_KIR3DL2	B_C2_FCRL3.NKT	0.04	1.863
FAM3C_CLEC2D	B_C2_FCRL3.NKT	0	0.547
CD72_SEMA4D	B_C2_FCRL3.NKT	0	0.348
CD55_ADGRE5	B_C2_FCRL3.NKT	0	0.682
CD48_CD244	B_C2_FCRL3.NKT	0	0.802
ALOX5_ALOX5AP	B_C2_FCRL3.NKT	0	0.689
HLA-E_KLRC2	B_C2_FCRL3.NKT	0	1.659
SELL_SELPLG	B_C2_FCRL3.NKT	0	0.995
FCER2_aMb2 complex	B_C2_FCRL3.NKT	0	0.311
ICAM2_aLb2 complex	B_C2_FCRL3.NKT	0	0.528
ICAM3_aLb2 complex	B_C2_FCRL3.NKT	0	0.761
CD74_MIF	B_C2_FCRL3.NK_C1_SELL	0	3.58
CD74_COPA	B_C2_FCRL3.NK_C1_SELL	0	2.751
CD72_SEMA4D	B_C2_FCRL3.NK_C1_SELL	0	0.317
NCR3_BAG6	B_C2_FCRL3.NK_C1_SELL	0	0.31
CD55_ADGRE5	B_C2_FCRL3.NK_C1_SELL	0	0.804
CD48_CD244	B_C2_FCRL3.NK_C1_SELL	0	0.834
ALOX5_ALOX5AP	B_C2_FCRL3.NK_C1_SELL	0	0.641
HLA-E_KLRC1	B_C2_FCRL3.NK_C1_SELL	0	2.018
HLA-E_KLRC2	B_C2_FCRL3.NK_C1_SELL	0	1.399
SELL_SELPLG	B_C2_FCRL3.NK_C1_SELL	0	0.961
FCER2_aMb2 complex	B_C2_FCRL3.NK_C1_SELL	0	0.463
FCER2_aXb2 complex	B_C2_FCRL3.NK_C1_SELL	0	0.339
ICAM2_aLb2 complex	B_C2_FCRL3.NK_C1_SELL	0	0.437
ICAM3_aLb2 complex	B_C2_FCRL3.NK_C1_SELL	0	0.67
TGFB1_TGFBR3	B_C2_FCRL3.NK_C2_FCER1G	0	0.453
CD74_MIF	B_C2_FCRL3.NK_C2_FCER1G	0	3.35
CD74_COPA	B_C2_FCRL3.NK_C2_FCER1G	0	2.748
HLA-A_KIR3DL1	B_C2_FCRL3.NK_C2_FCER1G	0	1.759
HLA-F_KIR3DL1	B_C2_FCRL3.NK_C2_FCER1G	0	0.57
CD72_SEMA4D	B_C2_FCRL3.NK_C2_FCER1G	0	0.385
CD55_ADGRE5	B_C2_FCRL3.NK_C2_FCER1G	0	0.844
CD48_CD244	B_C2_FCRL3.NK_C2_FCER1G	0	0.89
ALOX5_ALOX5AP	B_C2_FCRL3.NK_C2_FCER1G	0	0.939
HLA-E_KLRC1	B_C2_FCRL3.NK_C2_FCER1G	0	1.473
SELL_SELPLG	B_C2_FCRL3.NK_C2_FCER1G	0	1.103
FCER2_aMb2 complex	B_C2_FCRL3.NK_C2_FCER1G	0	0.465
ICAM2_aLb2 complex	B_C2_FCRL3.NK_C2_FCER1G	0	0.568
ICAM3_aLb2 complex	B_C2_FCRL3.NK_C2_FCER1G	0	0.802
TGFB1_TGFBR3	B_C2_FCRL3.NK_C3_TYROBP	0	0.467
HLA-C_KIR2DL3	B_C2_FCRL3.NK_C3_TYROBP	0	1.726
CD74_MIF	B_C2_FCRL3.NK_C3_TYROBP	0	3.393
CD74_COPA	B_C2_FCRL3.NK_C3_TYROBP	0	2.738
HLA-A_KIR3DL1	B_C2_FCRL3.NK_C3_TYROBP	0	1.767
HLA-F_KIR3DL1	B_C2_FCRL3.NK_C3_TYROBP	0	0.577
HLA-F_KIR3DL2	B_C2_FCRL3.NK_C3_TYROBP	0	0.537
FAM3C_CLEC2D	B_C2_FCRL3.NK_C3_TYROBP	0	0.426
CD72_SEMA4D	B_C2_FCRL3.NK_C3_TYROBP	0	0.356
CD55_ADGRE5	B_C2_FCRL3.NK_C3_TYROBP	0	0.765
CD48_CD244	B_C2_FCRL3.NK_C3_TYROBP	0	0.874
ALOX5_ALOX5AP	B_C2_FCRL3.NK_C3_TYROBP	0	0.735
HLA-E_KLRC2	B_C2_FCRL3.NK_C3_TYROBP	0	1.632
SELL_SELPLG	B_C2_FCRL3.NK_C3_TYROBP	0	1.066
FCER2_aMb2 complex	B_C2_FCRL3.NK_C3_TYROBP	0	0.313
ICAM2_aLb2 complex	B_C2_FCRL3.NK_C3_TYROBP	0	0.583
ICAM3_aLb2 complex	B_C2_FCRL3.NK_C3_TYROBP	0	0.816
TGFB1_TGFBR3	B_C2_FCRL3.NK_C4_MKI67	0	0.423
CD74_MIF	B_C2_FCRL3.NK_C4_MKI67	0	3.601
CD74_COPA	B_C2_FCRL3.NK_C4_MKI67	0	2.763
FAM3C_CLEC2D	B_C2_FCRL3.NK_C4_MKI67	0	0.412
CD72_SEMA4D	B_C2_FCRL3.NK_C4_MKI67	0	0.349
NCR3_BAG6	B_C2_FCRL3.NK_C4_MKI67	0	0.367
CD55_ADGRE5	B_C2_FCRL3.NK_C4_MKI67	0	0.749
CD48_CD244	B_C2_FCRL3.NK_C4_MKI67	0	0.859
ALOX5_ALOX5AP	B_C2_FCRL3.NK_C4_MKI67	0	0.738
HLA-E_KLRC1	B_C2_FCRL3.NK_C4_MKI67	0	1.405
HLA-E_KLRC2	B_C2_FCRL3.NK_C4_MKI67	0	1.382
HLA-E_KLRK1	B_C2_FCRL3.NK_C4_MKI67	0	1.275
SELL_SELPLG	B_C2_FCRL3.NK_C4_MKI67	0	0.996
FCER2_aMb2 complex	B_C2_FCRL3.NK_C4_MKI67	0	0.387
ICAM2_aLb2 complex	B_C2_FCRL3.NK_C4_MKI67	0	0.501
ICAM3_aLb2 complex	B_C2_FCRL3.NK_C4_MKI67	0	0.734
CD74_MIF	B_C2_FCRL3.NK_C5_XCL1	0	3.512
CD72_SEMA4D	B_C2_FCRL3.NK_C5_XCL1	0	0.38
CD55_ADGRE5	B_C2_FCRL3.NK_C5_XCL1	0	0.87
ALOX5_ALOX5AP	B_C2_FCRL3.NK_C5_XCL1	0	0.74
HLA-E_KLRC1	B_C2_FCRL3.NK_C5_XCL1	0	1.683
HLA-E_KLRC2	B_C2_FCRL3.NK_C5_XCL1	0	1.448
SELL_SELPLG	B_C2_FCRL3.NK_C5_XCL1	0	0.805
LAMP1_FAM3C	B_C2_FCRL3.Plasma_C1_IgA	0	0.403
CD74_MIF	B_C2_FCRL3.Plasma_C1_IgA	0	3.724
CD74_COPA	B_C2_FCRL3.Plasma_C1_IgA	0	2.798
NCR3_BAG6	B_C2_FCRL3.Plasma_C1_IgA	0	0.35
SELL_SELPLG	B_C2_FCRL3.Plasma_C1_IgA	0.037	0.709
CD74_MIF	B_C2_FCRL3.Plasma_C2_IgG	0	3.398
CD74_COPA	B_C2_FCRL3.Plasma_C2_IgG	0	2.697
NCR3_BAG6	B_C2_FCRL3.Plasma_C2_IgG	0	0.243
CD74_MIF	B_C2_FCRL3.Th1_like_C1_CCR7	0	3.471
FAM3C_CLEC2D	B_C2_FCRL3.Th1_like_C1_CCR7	0	0.556
CD40_CD40LG	B_C2_FCRL3.Th1_like_C1_CCR7	0	0.515
CD72_SEMA4D	B_C2_FCRL3.Th1_like_C1_CCR7	0	0.293
ALOX5_ALOX5AP	B_C2_FCRL3.Th1_like_C1_CCR7	0	0.996
SELL_SELPLG	B_C2_FCRL3.Th1_like_C1_CCR7	0	0.731
CD47_SIRPG	B_C2_FCRL3.Th1_like_C1_CCR7	0	0.619
CD74_MIF	B_C2_FCRL3.Th1_like_C2_TNF	0	3.61
CD74_COPA	B_C2_FCRL3.Th1_like_C2_TNF	0	2.733
HLA-DPB1_TNFSF13B	B_C2_FCRL3.Th1_like_C2_TNF	0	1.646
TNFRSF13B_TNFSF13B	B_C2_FCRL3.Th1_like_C2_TNF	0	0.526
CD40_TNFSF13B	B_C2_FCRL3.Th1_like_C2_TNF	0	0.489
TNFRSF13C_TNFSF13B	B_C2_FCRL3.Th1_like_C2_TNF	0	0.388
FAM3C_CLEC2D	B_C2_FCRL3.Th1_like_C2_TNF	0	0.55
CD40_CD40LG	B_C2_FCRL3.Th1_like_C2_TNF	0	0.597
CD72_SEMA4D	B_C2_FCRL3.Th1_like_C2_TNF	0	0.294
NCR3_BAG6	B_C2_FCRL3.Th1_like_C2_TNF	0	0.3
ALOX5_ALOX5AP	B_C2_FCRL3.Th1_like_C2_TNF	0	1.204
SELL_SELPLG	B_C2_FCRL3.Th1_like_C2_TNF	0	0.825
CD47_SIRPG	B_C2_FCRL3.Th1_like_C2_TNF	0	0.677
ICAM3_aLb2 complex	B_C2_FCRL3.Th1_like_C2_TNF	0.034	0.572
CD74_MIF	B_C2_FCRL3.Treg_C1_SELL	0	3.497
CD74_COPA	B_C2_FCRL3.Treg_C1_SELL	0	2.757
FAM3C_CLEC2D	B_C2_FCRL3.Treg_C1_SELL	0	0.531
CD72_SEMA4D	B_C2_FCRL3.Treg_C1_SELL	0	0.319
MIF_TNFRSF14	B_C2_FCRL3.Treg_C1_SELL	0	1.221
ALOX5_ALOX5AP	B_C2_FCRL3.Treg_C1_SELL	0	0.76
SELL_SELPLG	B_C2_FCRL3.Treg_C1_SELL	0	1.148
CD47_SIRPG	B_C2_FCRL3.Treg_C1_SELL	0	0.582
CD74_MIF	B_C2_FCRL3.Treg_C2_HSPA1A	0	3.474
FAM3C_CLEC2D	B_C2_FCRL3.Treg_C2_HSPA1A	0	0.535
ALOX5_ALOX5AP	B_C2_FCRL3.Treg_C2_HSPA1A	0	0.705
SELL_SELPLG	B_C2_FCRL3.Treg_C2_HSPA1A	0	0.831
CD47_SIRPG	B_C2_FCRL3.Treg_C2_HSPA1A	0	0.701
HLA-DPA1_TNFSF9	B_C2_FCRL3.Treg_C3_MKI67	0	1.529
CD74_MIF	B_C2_FCRL3.Treg_C3_MKI67	0	3.772
CD74_COPA	B_C2_FCRL3.Treg_C3_MKI67	0	2.778
HLA-DPB1_TNFSF13B	B_C2_FCRL3.Treg_C3_MKI67	0	1.571
TNFRSF13B_TNFSF13B	B_C2_FCRL3.Treg_C3_MKI67	0	0.451
CD40_TNFSF13B	B_C2_FCRL3.Treg_C3_MKI67	0	0.414
TNFRSF13C_TNFSF13B	B_C2_FCRL3.Treg_C3_MKI67	0	0.313
FAM3C_CLEC2D	B_C2_FCRL3.Treg_C3_MKI67	0	0.657
TNFRSF13B_CD70	B_C2_FCRL3.Treg_C3_MKI67	0	0.566
CD27_CD70	B_C2_FCRL3.Treg_C3_MKI67	0	0.473
CD72_SEMA4D	B_C2_FCRL3.Treg_C3_MKI67	0	0.277
NCR3_BAG6	B_C2_FCRL3.Treg_C3_MKI67	0	0.38
ALOX5_ALOX5AP	B_C2_FCRL3.Treg_C3_MKI67	0	0.629
SELL_SELPLG	B_C2_FCRL3.Treg_C3_MKI67	0	0.877
CD47_SIRPG	B_C2_FCRL3.Treg_C3_MKI67	0	0.731
ICAM3_aLb2 complex	B_C2_FCRL3.Treg_C3_MKI67	0.02	0.604
CD74_MIF	B_C2_FCRL3.Treg_C4_TNFRSF4	0	3.593
CD74_COPA	B_C2_FCRL3.Treg_C4_TNFRSF4	0	2.749
FAM3C_CLEC2D	B_C2_FCRL3.Treg_C4_TNFRSF4	0	0.623
TNFRSF13B_CD70	B_C2_FCRL3.Treg_C4_TNFRSF4	0	0.546
CD27_CD70	B_C2_FCRL3.Treg_C4_TNFRSF4	0	0.453
NCR3_BAG6	B_C2_FCRL3.Treg_C4_TNFRSF4	0	0.312
SELL_SELPLG	B_C2_FCRL3.Treg_C4_TNFRSF4	0	0.861
CD47_SIRPG	B_C2_FCRL3.Treg_C4_TNFRSF4	0	0.827
ICAM3_aLb2 complex	B_C2_FCRL3.Treg_C4_TNFRSF4	0.04	0.587
TGFB1_TGFBR3	B_C2_FCRL3.gd_T	0	0.417
CD74_MIF	B_C2_FCRL3.gd_T	0	3.485
CD74_COPA	B_C2_FCRL3.gd_T	0	2.748
FAM3C_CLEC2D	B_C2_FCRL3.gd_T	0	0.536
CD72_SEMA4D	B_C2_FCRL3.gd_T	0	0.333
ALOX5_ALOX5AP	B_C2_FCRL3.gd_T	0	0.963
HLA-E_KLRC1	B_C2_FCRL3.gd_T	0	1.556
SELL_SELPLG	B_C2_FCRL3.gd_T	0	0.939
ICAM3_aLb2 complex	B_C2_FCRL3.gd_T	0	0.618
HLA-C_FAM3C	B_C3_RGCC.B_C1_TCL1A	0	1.789
CD74_MIF	B_C3_RGCC.B_C1_TCL1A	0	3.255
PTPRC_CD22	B_C3_RGCC.B_C1_TCL1A	0	1.144
HLA-C_FAM3C	B_C3_RGCC.B_C2_FCRL3	0	1.792
CD74_MIF	B_C3_RGCC.B_C2_FCRL3	0	3.395
CD55_ADGRE5	B_C3_RGCC.B_C2_FCRL3	0	0.758
CD52_SIGLEC10	B_C3_RGCC.B_C2_FCRL3	0	1.427
HLA-DPA1_TNFSF9	B_C3_RGCC.B_C3_RGCC	0	1.733
CD74_MIF	B_C3_RGCC.B_C3_RGCC	0	3.315
ICAM1_AREG	B_C3_RGCC.B_C3_RGCC	0	0.483
CD55_ADGRE5	B_C3_RGCC.B_C3_RGCC	0	0.906
CD74_MIF	B_C3_RGCC.B_C4_IFITM3	0	3.268
ICAM1_AREG	B_C3_RGCC.B_C4_IFITM3	0	0.509
CD55_ADGRE5	B_C3_RGCC.B_C4_IFITM3	0	0.793
PTPRC_CD22	B_C3_RGCC.B_C4_IFITM3	0	1.088
HLA-DPA1_TNFSF9	B_C3_RGCC.B_C5_ISG15	0	1.735
CD74_MIF	B_C3_RGCC.B_C5_ISG15	0	3.348
ICAM1_AREG	B_C3_RGCC.B_C5_ISG15	0	0.355
CD55_ADGRE5	B_C3_RGCC.B_C5_ISG15	0	0.814
HLA-DPA1_TNFSF9	B_C3_RGCC.B_C6_HSPA1A	0	1.954
CD74_MIF	B_C3_RGCC.B_C6_HSPA1A	0	3.274
ICAM1_AREG	B_C3_RGCC.B_C6_HSPA1A	0	0.559
CD55_ADGRE5	B_C3_RGCC.B_C6_HSPA1A	0	0.928
HLA-DPA1_TNFSF9	B_C3_RGCC.B_C7_AICDA	0	1.671
HLA-C_FAM3C	B_C3_RGCC.B_C7_AICDA	0	1.904
LAMP1_FAM3C	B_C3_RGCC.B_C7_AICDA	0	0.439
CD74_MIF	B_C3_RGCC.B_C7_AICDA	0	3.616
CD74_COPA	B_C3_RGCC.B_C7_AICDA	0	2.697
HLA-F_LILRB1	B_C3_RGCC.B_C7_AICDA	0	0.6
TNF_FAS	B_C3_RGCC.B_C7_AICDA	0.02	0.32
TNFSF9_ADGRG5	B_C3_RGCC.B_C7_AICDA	0	0.362
PTPRC_CD22	B_C3_RGCC.B_C7_AICDA	0	1.441
CD74_MIF	B_C3_RGCC.CD4_C1_LEF1	0	3.414
CD40_CD40LG	B_C3_RGCC.CD4_C1_LEF1	0	0.572
CD55_ADGRE5	B_C3_RGCC.CD4_C1_LEF1	0	0.795
SELL_SELPLG	B_C3_RGCC.CD4_C1_LEF1	0	0.945
CD74_MIF	B_C3_RGCC.CD4_C2_IL7R	0	3.472
ICAM1_SPN	B_C3_RGCC.CD4_C2_IL7R	0	0.366
CD40_CD40LG	B_C3_RGCC.CD4_C2_IL7R	0	0.623
LGALS9_SORL1	B_C3_RGCC.CD4_C2_IL7R	0	0.428
CD55_ADGRE5	B_C3_RGCC.CD4_C2_IL7R	0	0.831
SELL_SELPLG	B_C3_RGCC.CD4_C2_IL7R	0	0.992
CD47_SIRPG	B_C3_RGCC.CD4_C2_IL7R	0	0.607
CD74_MIF	B_C3_RGCC.CD4_C3_CD40LG	0	3.513
CD74_COPA	B_C3_RGCC.CD4_C3_CD40LG	0	2.72
ICAM1_SPN	B_C3_RGCC.CD4_C3_CD40LG	0	0.448
ICAM1_ITGAL	B_C3_RGCC.CD4_C3_CD40LG	0	0.353
TNF_FAS	B_C3_RGCC.CD4_C3_CD40LG	0.02	0.34
CD40_CD40LG	B_C3_RGCC.CD4_C3_CD40LG	0	0.701
LGALS9_SORL1	B_C3_RGCC.CD4_C3_CD40LG	0	0.426
CD55_ADGRE5	B_C3_RGCC.CD4_C3_CD40LG	0	0.868
SELL_SELPLG	B_C3_RGCC.CD4_C3_CD40LG	0	1.121
CD47_SIRPG	B_C3_RGCC.CD4_C3_CD40LG	0	0.629
ICAM1_aLb2 complex	B_C3_RGCC.CD4_C3_CD40LG	0	0.353
CD74_MIF	B_C3_RGCC.CD4_C4_CCR7	0	3.341
ICAM1_AREG	B_C3_RGCC.CD4_C4_CCR7	0	0.5
CD74_COPA	B_C3_RGCC.CD4_C4_CCR7	0	2.712
TNF_ICOS	B_C3_RGCC.CD4_C4_CCR7	0	0.64
CD55_ADGRE5	B_C3_RGCC.CD4_C4_CCR7	0	0.878
SELL_SELPLG	B_C3_RGCC.CD4_C4_CCR7	0	0.724
LGALS9_CD44	B_C3_RGCC.CD4_C5_GPR183	0	0.897
CD74_MIF	B_C3_RGCC.CD4_C5_GPR183	0	3.446
ICAM1_AREG	B_C3_RGCC.CD4_C5_GPR183	0	0.342
HLA-DPB1_TNFSF13B	B_C3_RGCC.CD4_C5_GPR183	0	1.75
TNFRSF13B_TNFSF13B	B_C3_RGCC.CD4_C5_GPR183	0	0.665
CD40_TNFSF13B	B_C3_RGCC.CD4_C5_GPR183	0	0.662
TNFRSF13C_TNFSF13B	B_C3_RGCC.CD4_C5_GPR183	0	0.51
TNF_ICOS	B_C3_RGCC.CD4_C5_GPR183	0	0.576
TNF_FAS	B_C3_RGCC.CD4_C5_GPR183	0	0.335
CD40_CD40LG	B_C3_RGCC.CD4_C5_GPR183	0	0.578
CD55_ADGRE5	B_C3_RGCC.CD4_C5_GPR183	0	0.991
SELL_SELPLG	B_C3_RGCC.CD4_C5_GPR183	0	0.795
HLA-DPA1_TNFSF9	B_C3_RGCC.CD8_C10_MKI67	0	1.893
CD74_MIF	B_C3_RGCC.CD8_C10_MKI67	0	3.658
CD74_COPA	B_C3_RGCC.CD8_C10_MKI67	0	2.712
ICAM1_SPN	B_C3_RGCC.CD8_C10_MKI67	0	0.485
ICAM1_ITGAL	B_C3_RGCC.CD8_C10_MKI67	0	0.452
TNF_NOTCH1	B_C3_RGCC.CD8_C10_MKI67	0	0.272
TNF_ICOS	B_C3_RGCC.CD8_C10_MKI67	0	0.496
TNF_FAS	B_C3_RGCC.CD8_C10_MKI67	0	0.411
TNF_TNFRSF1B	B_C3_RGCC.CD8_C10_MKI67	0	0.6
TNFRSF13B_CD70	B_C3_RGCC.CD8_C10_MKI67	0	0.603
CD27_CD70	B_C3_RGCC.CD8_C10_MKI67	0	0.471
LGALS9_SLC1A5	B_C3_RGCC.CD8_C10_MKI67	0	0.39
LGALS9_HAVCR2	B_C3_RGCC.CD8_C10_MKI67	0	0.43
TNFSF9_TNFRSF9	B_C3_RGCC.CD8_C10_MKI67	0	0.429
CD55_ADGRE5	B_C3_RGCC.CD8_C10_MKI67	0	1.032
CD48_CD244	B_C3_RGCC.CD8_C10_MKI67	0	0.743
SELL_SELPLG	B_C3_RGCC.CD8_C10_MKI67	0	0.937
CD47_SIRPG	B_C3_RGCC.CD8_C10_MKI67	0	0.751
ICAM1_aLb2 complex	B_C3_RGCC.CD8_C10_MKI67	0	0.452
HLA-DPA1_TNFSF9	B_C3_RGCC.CD8_C11_PDCD1	0	1.973
CD74_MIF	B_C3_RGCC.CD8_C11_PDCD1	0	3.497
CD74_COPA	B_C3_RGCC.CD8_C11_PDCD1	0	2.721
ICAM1_SPN	B_C3_RGCC.CD8_C11_PDCD1	0	0.454
ICAM1_ITGAL	B_C3_RGCC.CD8_C11_PDCD1	0	0.533
TNF_ICOS	B_C3_RGCC.CD8_C11_PDCD1	0	0.596
TNF_FAS	B_C3_RGCC.CD8_C11_PDCD1	0	0.413
TNF_TNFRSF1B	B_C3_RGCC.CD8_C11_PDCD1	0	0.659
LGALS9_HAVCR2	B_C3_RGCC.CD8_C11_PDCD1	0	0.597
TNFSF9_TNFRSF9	B_C3_RGCC.CD8_C11_PDCD1	0	0.591
CD55_ADGRE5	B_C3_RGCC.CD8_C11_PDCD1	0	1.141
SELL_SELPLG	B_C3_RGCC.CD8_C11_PDCD1	0	0.875
CD47_SIRPG	B_C3_RGCC.CD8_C11_PDCD1	0	0.859
ICAM1_aLb2 complex	B_C3_RGCC.CD8_C11_PDCD1	0	0.533
ICAM3_aLb2 complex	B_C3_RGCC.CD8_C11_PDCD1	0	0.633
CD74_MIF	B_C3_RGCC.CD8_C1_LEF1	0	3.358
CD55_ADGRE5	B_C3_RGCC.CD8_C1_LEF1	0	0.739
SELL_SELPLG	B_C3_RGCC.CD8_C1_LEF1	0	0.882
LGALS9_CD44	B_C3_RGCC.CD8_C2_TCF7	0	0.924
CD74_MIF	B_C3_RGCC.CD8_C2_TCF7	0	3.339
CD74_COPA	B_C3_RGCC.CD8_C2_TCF7	0	2.744
ICAM1_SPN	B_C3_RGCC.CD8_C2_TCF7	0	0.551
ICAM1_ITGAL	B_C3_RGCC.CD8_C2_TCF7	0	0.425
TNF_TNFRSF1A	B_C3_RGCC.CD8_C2_TCF7	0	0.338
TNF_FAS	B_C3_RGCC.CD8_C2_TCF7	0	0.384
LGALS9_CD47	B_C3_RGCC.CD8_C2_TCF7	0	0.728
LGALS9_HAVCR2	B_C3_RGCC.CD8_C2_TCF7	0	0.464
CD55_ADGRE5	B_C3_RGCC.CD8_C2_TCF7	0	0.902
SELL_SELPLG	B_C3_RGCC.CD8_C2_TCF7	0	1.145
CD47_SIRPG	B_C3_RGCC.CD8_C2_TCF7	0	0.729
ICAM1_aLb2 complex	B_C3_RGCC.CD8_C2_TCF7	0	0.425
CD74_MIF	B_C3_RGCC.CD8_C3_KLRB1	0	3.501
CD74_COPA	B_C3_RGCC.CD8_C3_KLRB1	0	2.696
ICAM1_SPN	B_C3_RGCC.CD8_C3_KLRB1	0	0.419
CD40_CD40LG	B_C3_RGCC.CD8_C3_KLRB1	0	0.613
LGALS9_SORL1	B_C3_RGCC.CD8_C3_KLRB1	0	0.419
CD55_ADGRE5	B_C3_RGCC.CD8_C3_KLRB1	0	0.872
SELL_SELPLG	B_C3_RGCC.CD8_C3_KLRB1	0	0.967
TGFB1_TGFBR3	B_C3_RGCC.CD8_C4_KLRG1	0	0.406
CD74_MIF	B_C3_RGCC.CD8_C4_KLRG1	0	3.367
ICAM1_SPN	B_C3_RGCC.CD8_C4_KLRG1	0	0.433
ICAM1_ITGAL	B_C3_RGCC.CD8_C4_KLRG1	0	0.493
TNF_TNFRSF1A	B_C3_RGCC.CD8_C4_KLRG1	0	0.329
CD55_ADGRE5	B_C3_RGCC.CD8_C4_KLRG1	0	0.893
SELL_SELPLG	B_C3_RGCC.CD8_C4_KLRG1	0	0.953
ICAM1_aLb2 complex	B_C3_RGCC.CD8_C4_KLRG1	0	0.493
ICAM3_aLb2 complex	B_C3_RGCC.CD8_C4_KLRG1	0	0.593
TGFB1_TGFBR3	B_C3_RGCC.CD8_C5_CX3CR1	0	0.565
CD74_MIF	B_C3_RGCC.CD8_C5_CX3CR1	0	3.318
CD74_COPA	B_C3_RGCC.CD8_C5_CX3CR1	0	2.722
ICAM1_SPN	B_C3_RGCC.CD8_C5_CX3CR1	0	0.594
ICAM1_ITGAL	B_C3_RGCC.CD8_C5_CX3CR1	0	0.61
TNF_TNFRSF1A	B_C3_RGCC.CD8_C5_CX3CR1	0	0.343
TNF_TNFRSF1B	B_C3_RGCC.CD8_C5_CX3CR1	0	0.561
LGALS9_SORL1	B_C3_RGCC.CD8_C5_CX3CR1	0.02	0.406
CD55_ADGRE5	B_C3_RGCC.CD8_C5_CX3CR1	0	1.042
CD48_CD244	B_C3_RGCC.CD8_C5_CX3CR1	0	0.788
SELL_SELPLG	B_C3_RGCC.CD8_C5_CX3CR1	0	1.064
ICAM1_aMb2 complex	B_C3_RGCC.CD8_C5_CX3CR1	0	0.323
ICAM1_aLb2 complex	B_C3_RGCC.CD8_C5_CX3CR1	0	0.61
ICAM3_aLb2 complex	B_C3_RGCC.CD8_C5_CX3CR1	0	0.711
LGALS9_CD44	B_C3_RGCC.CD8_C6_IL7R	0	0.897
CD74_MIF	B_C3_RGCC.CD8_C6_IL7R	0	3.322
ICAM1_AREG	B_C3_RGCC.CD8_C6_IL7R	0	0.412
CCR6_CCL20	B_C3_RGCC.CD8_C6_IL7R	0	0.627
CD55_ADGRE5	B_C3_RGCC.CD8_C6_IL7R	0	1.038
SELL_SELPLG	B_C3_RGCC.CD8_C6_IL7R	0	0.761
HLA-DPA1_TNFSF9	B_C3_RGCC.CD8_C7_GZMK	0	2.077
LGALS9_CD44	B_C3_RGCC.CD8_C7_GZMK	0	0.954
CD74_MIF	B_C3_RGCC.CD8_C7_GZMK	0	3.353
ICAM1_AREG	B_C3_RGCC.CD8_C7_GZMK	0	0.377
ICAM1_ITGAL	B_C3_RGCC.CD8_C7_GZMK	0	0.395
TNF_ICOS	B_C3_RGCC.CD8_C7_GZMK	0	0.521
TNF_FAS	B_C3_RGCC.CD8_C7_GZMK	0	0.348
TNF_TNFRSF1B	B_C3_RGCC.CD8_C7_GZMK	0.02	0.544
CD55_ADGRE5	B_C3_RGCC.CD8_C7_GZMK	0	1.104
SELL_SELPLG	B_C3_RGCC.CD8_C7_GZMK	0	0.891
CD47_SIRPG	B_C3_RGCC.CD8_C7_GZMK	0	0.64
ICAM1_aLb2 complex	B_C3_RGCC.CD8_C7_GZMK	0	0.395
HLA-DPA1_TNFSF9	B_C3_RGCC.CD8_C8_MHC	0	1.788
LGALS9_CD44	B_C3_RGCC.CD8_C8_MHC	0	0.855
CD74_MIF	B_C3_RGCC.CD8_C8_MHC	0	3.467
ICAM1_SPN	B_C3_RGCC.CD8_C8_MHC	0	0.421
ICAM1_ITGAL	B_C3_RGCC.CD8_C8_MHC	0	0.379
TNF_ICOS	B_C3_RGCC.CD8_C8_MHC	0	0.428
LGALS9_HAVCR2	B_C3_RGCC.CD8_C8_MHC	0	0.364
CD55_ADGRE5	B_C3_RGCC.CD8_C8_MHC	0	1.025
SELL_SELPLG	B_C3_RGCC.CD8_C8_MHC	0	0.946
CD47_SIRPG	B_C3_RGCC.CD8_C8_MHC	0	0.774
ICAM1_aLb2 complex	B_C3_RGCC.CD8_C8_MHC	0	0.379
HLA-DPA1_TNFSF9	B_C3_RGCC.CD8_C9_XCL1	0	1.876
LGALS9_CD44	B_C3_RGCC.CD8_C9_XCL1	0	0.852
CD74_MIF	B_C3_RGCC.CD8_C9_XCL1	0	3.462
CD74_COPA	B_C3_RGCC.CD8_C9_XCL1	0	2.706
ICAM1_SPN	B_C3_RGCC.CD8_C9_XCL1	0	0.399
ICAM1_ITGAL	B_C3_RGCC.CD8_C9_XCL1	0	0.348
TNF_ICOS	B_C3_RGCC.CD8_C9_XCL1	0	0.382
TNF_TNFRSF1B	B_C3_RGCC.CD8_C9_XCL1	0	0.597
CD55_ADGRE5	B_C3_RGCC.CD8_C9_XCL1	0	1.114
CD48_CD244	B_C3_RGCC.CD8_C9_XCL1	0	0.831
HLA-E_KLRC1	B_C3_RGCC.CD8_C9_XCL1	0	1.586
SELL_SELPLG	B_C3_RGCC.CD8_C9_XCL1	0	0.889
CD47_SIRPG	B_C3_RGCC.CD8_C9_XCL1	0	0.636
ICAM1_aLb2 complex	B_C3_RGCC.CD8_C9_XCL1	0	0.348
LGALS9_CD44	B_C3_RGCC.DC_C1_FCER1A	0	0.922
HLA-DPB1_NRG1	B_C3_RGCC.DC_C1_FCER1A	0	1.674
CD74_MIF	B_C3_RGCC.DC_C1_FCER1A	0	3.297
CD74_COPA	B_C3_RGCC.DC_C1_FCER1A	0	2.815
HLA-DPB1_TNFSF13B	B_C3_RGCC.DC_C1_FCER1A	0	2.023
TNFRSF13B_TNFSF13B	B_C3_RGCC.DC_C1_FCER1A	0	0.939
CD40_TNFSF13B	B_C3_RGCC.DC_C1_FCER1A	0	0.935
TNFRSF13C_TNFSF13B	B_C3_RGCC.DC_C1_FCER1A	0	0.784
CD74_APP	B_C3_RGCC.DC_C1_FCER1A	0	2.756
HLA-F_LILRB2	B_C3_RGCC.DC_C1_FCER1A	0	0.948
HLA-F_LILRB1	B_C3_RGCC.DC_C1_FCER1A	0	0.651
GRN_SORT1	B_C3_RGCC.DC_C1_FCER1A	0	0.3
TNF_TNFRSF1A	B_C3_RGCC.DC_C1_FCER1A	0	0.536
TNF_TNFRSF1B	B_C3_RGCC.DC_C1_FCER1A	0	0.768
TNFRSF13B_TNFSF13	B_C3_RGCC.DC_C1_FCER1A	0	0.691
LGALS9_LRP1	B_C3_RGCC.DC_C1_FCER1A	0	0.504
CD55_ADGRE5	B_C3_RGCC.DC_C1_FCER1A	0	0.984
CD48_CD244	B_C3_RGCC.DC_C1_FCER1A	0	0.735
SELL_SELPLG	B_C3_RGCC.DC_C1_FCER1A	0	0.93
CD99_PILRA	B_C3_RGCC.DC_C1_FCER1A	0	1.04
ICAM1_aMb2 complex	B_C3_RGCC.DC_C1_FCER1A	0	0.366
ICAM1_aXb2 complex	B_C3_RGCC.DC_C1_FCER1A	0	0.349
CD47_SIRB1 complex	B_C3_RGCC.DC_C1_FCER1A	0	0.556
HLA-DPA1_TNFSF9	B_C3_RGCC.DC_C2_CD1C	0	1.68
CD74_MIF	B_C3_RGCC.DC_C2_CD1C	0	3.649
ICAM1_AREG	B_C3_RGCC.DC_C2_CD1C	0	0.536
CD74_COPA	B_C3_RGCC.DC_C2_CD1C	0	2.734
HLA-DPB1_TNFSF13B	B_C3_RGCC.DC_C2_CD1C	0	1.717
TNFRSF13B_TNFSF13B	B_C3_RGCC.DC_C2_CD1C	0	0.633
CD40_TNFSF13B	B_C3_RGCC.DC_C2_CD1C	0	0.629
TNFRSF13C_TNFSF13B	B_C3_RGCC.DC_C2_CD1C	0	0.478
CD74_APP	B_C3_RGCC.DC_C2_CD1C	0	2.684
ICAM1_SPN	B_C3_RGCC.DC_C2_CD1C	0	0.376
TNF_TNFRSF1A	B_C3_RGCC.DC_C2_CD1C	0	0.328
TNFRSF13B_TNFSF13	B_C3_RGCC.DC_C2_CD1C	0	0.578
LGALS9_HAVCR2	B_C3_RGCC.DC_C2_CD1C	0	0.377
NAMPT_P2RY6	B_C3_RGCC.DC_C2_CD1C	0	0.328
CD55_ADGRE5	B_C3_RGCC.DC_C2_CD1C	0	0.81
SELL_SELPLG	B_C3_RGCC.DC_C2_CD1C	0	0.77
CD52_SIGLEC10	B_C3_RGCC.DC_C2_CD1C	0	1.521
ICAM1_aXb2 complex	B_C3_RGCC.DC_C2_CD1C	0	0.285
HLA-DPA1_TNFSF9	B_C3_RGCC.DC_C3_LAMP3	0	1.683
CD74_MIF	B_C3_RGCC.DC_C3_LAMP3	0	3.359
CD74_COPA	B_C3_RGCC.DC_C3_LAMP3	0	2.698
HLA-DPB1_TNFSF13B	B_C3_RGCC.DC_C3_LAMP3	0	1.86
TNFRSF13B_TNFSF13B	B_C3_RGCC.DC_C3_LAMP3	0	0.776
CD40_TNFSF13B	B_C3_RGCC.DC_C3_LAMP3	0	0.772
TNFRSF13C_TNFSF13B	B_C3_RGCC.DC_C3_LAMP3	0	0.621
CD74_APP	B_C3_RGCC.DC_C3_LAMP3	0	2.684
TNF_FAS	B_C3_RGCC.DC_C3_LAMP3	0.017	0.341
TNF_TNFRSF1B	B_C3_RGCC.DC_C3_LAMP3	0	0.603
CCR7_CCL19	B_C3_RGCC.DC_C3_LAMP3	0	1.113
TNFRSF13B_CD70	B_C3_RGCC.DC_C3_LAMP3	0	0.643
CD27_CD70	B_C3_RGCC.DC_C3_LAMP3	0	0.511
TNFSF9_TNFRSF9	B_C3_RGCC.DC_C3_LAMP3	0	0.399
CD55_ADGRE5	B_C3_RGCC.DC_C3_LAMP3	0	0.694
SELL_SELPLG	B_C3_RGCC.DC_C3_LAMP3	0	0.86
HLA-DPA1_TNFSF9	B_C3_RGCC.DC_C4_JCHAIN	0	1.783
CD74_MIF	B_C3_RGCC.DC_C4_JCHAIN	0	3.368
ICAM1_AREG	B_C3_RGCC.DC_C4_JCHAIN	0	1.014
CD74_COPA	B_C3_RGCC.DC_C4_JCHAIN	0	2.868
HLA-DPB1_TNFSF13B	B_C3_RGCC.DC_C4_JCHAIN	0	1.943
TNFRSF13B_TNFSF13B	B_C3_RGCC.DC_C4_JCHAIN	0	0.859
CD40_TNFSF13B	B_C3_RGCC.DC_C4_JCHAIN	0	0.855
TNFRSF13C_TNFSF13B	B_C3_RGCC.DC_C4_JCHAIN	0	0.703
CD74_APP	B_C3_RGCC.DC_C4_JCHAIN	0	3.476
ICAM1_SPN	B_C3_RGCC.DC_C4_JCHAIN	0	0.599
HLA-F_LILRB1	B_C3_RGCC.DC_C4_JCHAIN	0	0.605
TNF_TNFRSF1B	B_C3_RGCC.DC_C4_JCHAIN	0.02	0.551
TNF_PTPRS	B_C3_RGCC.DC_C4_JCHAIN	0	0.667
TNFRSF13B_TNFSF13	B_C3_RGCC.DC_C4_JCHAIN	0	0.855
LGALS9_CD47	B_C3_RGCC.DC_C4_JCHAIN	0	0.698
NAMPT_P2RY6	B_C3_RGCC.DC_C4_JCHAIN	0	0.841
TNFSF9_ADGRG5	B_C3_RGCC.DC_C4_JCHAIN	0	0.37
CD55_ADGRE5	B_C3_RGCC.DC_C4_JCHAIN	0	0.83
SELL_SELPLG	B_C3_RGCC.DC_C4_JCHAIN	0	0.967
TGFB1_TGFbeta receptor1	B_C3_RGCC.DC_C4_JCHAIN	0	0.403
CD74_MIF	B_C3_RGCC.DN_LEF1	0	3.381
CD55_ADGRE5	B_C3_RGCC.DN_LEF1	0	0.769
SELL_SELPLG	B_C3_RGCC.DN_LEF1	0	0.957
CD47_SIRPG	B_C3_RGCC.DN_LEF1	0	0.597
TGFB1_TGFBR3	B_C3_RGCC.DP_TCF7	0	0.438
CD74_MIF	B_C3_RGCC.DP_TCF7	0	3.432
CD74_COPA	B_C3_RGCC.DP_TCF7	0	2.726
ICAM1_SPN	B_C3_RGCC.DP_TCF7	0	0.561
ICAM1_ITGAL	B_C3_RGCC.DP_TCF7	0	0.517
TNF_TNFRSF1A	B_C3_RGCC.DP_TCF7	0	0.353
TNF_RIPK1	B_C3_RGCC.DP_TCF7	0	0.278
CD40_CD40LG	B_C3_RGCC.DP_TCF7	0	0.524
LGALS9_SORL1	B_C3_RGCC.DP_TCF7	0	0.458
CD55_ADGRE5	B_C3_RGCC.DP_TCF7	0	0.996
CD48_CD244	B_C3_RGCC.DP_TCF7	0	0.741
SELL_SELPLG	B_C3_RGCC.DP_TCF7	0	1.131
CD47_SIRPG	B_C3_RGCC.DP_TCF7	0	0.568
ICAM1_aLb2 complex	B_C3_RGCC.DP_TCF7	0	0.517
ICAM3_aLb2 complex	B_C3_RGCC.DP_TCF7	0	0.617
HLA-DPA1_TNFSF9	B_C3_RGCC.EP_C1_LMP1	0	1.641
HLA-C_FAM3C	B_C3_RGCC.EP_C1_LMP1	0	1.867
LAMP1_FAM3C	B_C3_RGCC.EP_C1_LMP1	0	0.403
CD74_MIF	B_C3_RGCC.EP_C1_LMP1	0	3.908
CD74_COPA	B_C3_RGCC.EP_C1_LMP1	0	2.74
CD74_APP	B_C3_RGCC.EP_C1_LMP1	0	3.032
TNF_DAG1	B_C3_RGCC.EP_C1_LMP1	0	0.27
TNF_NOTCH1	B_C3_RGCC.EP_C1_LMP1	0	0.268
TNF_SEMA4C	B_C3_RGCC.EP_C1_LMP1	0	0.265
TNF_TNFRSF1A	B_C3_RGCC.EP_C1_LMP1	0	0.406
TNF_FAS	B_C3_RGCC.EP_C1_LMP1	0	0.39
TNF_PTPRS	B_C3_RGCC.EP_C1_LMP1	0	0.266
TNF_CELSR2	B_C3_RGCC.EP_C1_LMP1	0	0.256
CCR6_CCL20	B_C3_RGCC.EP_C1_LMP1	0	1.009
TNFRSF13B_CD70	B_C3_RGCC.EP_C1_LMP1	0	0.536
CD27_CD70	B_C3_RGCC.EP_C1_LMP1	0	0.404
LGALS9_PTPRK	B_C3_RGCC.EP_C1_LMP1	0	0.388
LGALS9_SLC1A5	B_C3_RGCC.EP_C1_LMP1	0	0.398
ICAM1_aMb2 complex	B_C3_RGCC.EP_C1_LMP1	0	0.223
TGFB1_aVb6 complex	B_C3_RGCC.EP_C1_LMP1	0	0.303
CD74_MIF	B_C3_RGCC.EP_C2_EPCAM	0	4.185
CD74_APP	B_C3_RGCC.EP_C2_EPCAM	0	2.786
TNF_TNFRSF1A	B_C3_RGCC.EP_C2_EPCAM	0.02	0.298
CCR6_CCL20	B_C3_RGCC.EP_C2_EPCAM	0	0.902
TNFRSF13B_CD70	B_C3_RGCC.EP_C2_EPCAM	0	0.547
CD27_CD70	B_C3_RGCC.EP_C2_EPCAM	0	0.415
CD74_MIF	B_C3_RGCC.MT_high_T	0	2.957
CD74_COPA	B_C3_RGCC.MT_high_T	0	2.764
ICAM1_SPN	B_C3_RGCC.MT_high_T	0	0.439
ICAM1_ITGAL	B_C3_RGCC.MT_high_T	0	0.51
TNF_ICOS	B_C3_RGCC.MT_high_T	0	0.615
TNF_FAS	B_C3_RGCC.MT_high_T	0	0.4
TNF_TNFRSF1B	B_C3_RGCC.MT_high_T	0	0.632
CD55_ADGRE5	B_C3_RGCC.MT_high_T	0	1.069
SELL_SELPLG	B_C3_RGCC.MT_high_T	0	0.906
ICAM1_aLb2 complex	B_C3_RGCC.MT_high_T	0	0.51
ICAM3_aLb2 complex	B_C3_RGCC.MT_high_T	0	0.611
LGALS9_CD44	B_C3_RGCC.Mast	0	1.16
CD74_MIF	B_C3_RGCC.Mast	0	3.446
ICAM1_AREG	B_C3_RGCC.Mast	0	0.891
CD74_COPA	B_C3_RGCC.Mast	0	2.724
CD55_ADGRE5	B_C3_RGCC.Mast	0	0.819
LGALS9_CD44	B_C3_RGCC.Mono_C1_CD14	0	0.921
HLA-DPB1_NRG1	B_C3_RGCC.Mono_C1_CD14	0	1.756
CD74_MIF	B_C3_RGCC.Mono_C1_CD14	0	3.13
CD74_COPA	B_C3_RGCC.Mono_C1_CD14	0	2.768
HLA-DPB1_TNFSF13B	B_C3_RGCC.Mono_C1_CD14	0	2.112
TNFRSF13B_TNFSF13B	B_C3_RGCC.Mono_C1_CD14	0	1.027
CD40_TNFSF13B	B_C3_RGCC.Mono_C1_CD14	0	1.024
TNFRSF13C_TNFSF13B	B_C3_RGCC.Mono_C1_CD14	0	0.872
CD74_APP	B_C3_RGCC.Mono_C1_CD14	0	2.724
HLA-F_LILRB2	B_C3_RGCC.Mono_C1_CD14	0	0.881
HLA-F_LILRB1	B_C3_RGCC.Mono_C1_CD14	0	0.594
TNF_TNFRSF1A	B_C3_RGCC.Mono_C1_CD14	0	0.476
TNF_TNFRSF1B	B_C3_RGCC.Mono_C1_CD14	0	0.697
TNFRSF13B_TNFSF13	B_C3_RGCC.Mono_C1_CD14	0	0.636
LGALS9_LRP1	B_C3_RGCC.Mono_C1_CD14	0	0.528
CD55_ADGRE5	B_C3_RGCC.Mono_C1_CD14	0	0.92
SELL_SELPLG	B_C3_RGCC.Mono_C1_CD14	0	0.848
CD99_PILRA	B_C3_RGCC.Mono_C1_CD14	0	0.967
ICAM1_aMb2 complex	B_C3_RGCC.Mono_C1_CD14	0	0.472
ICAM1_aXb2 complex	B_C3_RGCC.Mono_C1_CD14	0	0.317
CD47_SIRB1 complex	B_C3_RGCC.Mono_C1_CD14	0	0.611
LGALS9_CD44	B_C3_RGCC.Mono_C2_FCGR3A	0	0.891
CD74_MIF	B_C3_RGCC.Mono_C2_FCGR3A	0	3.131
CD74_COPA	B_C3_RGCC.Mono_C2_FCGR3A	0	2.763
HLA-DPB1_TNFSF13B	B_C3_RGCC.Mono_C2_FCGR3A	0	1.934
TNFRSF13B_TNFSF13B	B_C3_RGCC.Mono_C2_FCGR3A	0	0.85
CD40_TNFSF13B	B_C3_RGCC.Mono_C2_FCGR3A	0	0.846
TNFRSF13C_TNFSF13B	B_C3_RGCC.Mono_C2_FCGR3A	0	0.695
ICAM1_SPN	B_C3_RGCC.Mono_C2_FCGR3A	0	0.843
ICAM1_ITGAL	B_C3_RGCC.Mono_C2_FCGR3A	0	0.65
HLA-F_LILRB2	B_C3_RGCC.Mono_C2_FCGR3A	0	1.386
HLA-F_LILRB1	B_C3_RGCC.Mono_C2_FCGR3A	0	1.029
GRN_SORT1	B_C3_RGCC.Mono_C2_FCGR3A	0	0.331
TNF_TNFRSF1A	B_C3_RGCC.Mono_C2_FCGR3A	0	0.436
TNF_TNFRSF1B	B_C3_RGCC.Mono_C2_FCGR3A	0	1.231
TNFRSF13B_TNFSF13	B_C3_RGCC.Mono_C2_FCGR3A	0	0.641
LGALS9_LRP1	B_C3_RGCC.Mono_C2_FCGR3A	0	0.369
CD55_ADGRE5	B_C3_RGCC.Mono_C2_FCGR3A	0	1.335
CD48_CD244	B_C3_RGCC.Mono_C2_FCGR3A	0	0.807
SELL_SELPLG	B_C3_RGCC.Mono_C2_FCGR3A	0	1.307
CD99_PILRA	B_C3_RGCC.Mono_C2_FCGR3A	0	1.4
CD52_SIGLEC10	B_C3_RGCC.Mono_C2_FCGR3A	0	1.837
ICAM1_aXb2 complex	B_C3_RGCC.Mono_C2_FCGR3A	0	0.492
ICAM1_aLb2 complex	B_C3_RGCC.Mono_C2_FCGR3A	0	0.65
ICAM3_aLb2 complex	B_C3_RGCC.Mono_C2_FCGR3A	0	0.751
CD47_SIRB1 complex	B_C3_RGCC.Mono_C2_FCGR3A	0	0.591
CD74_MIF	B_C3_RGCC.Mono_C3_PLAC8	0	3.284
CD74_COPA	B_C3_RGCC.Mono_C3_PLAC8	0	2.758
HLA-DPB1_TNFSF13B	B_C3_RGCC.Mono_C3_PLAC8	0	2.104
TNFRSF13B_TNFSF13B	B_C3_RGCC.Mono_C3_PLAC8	0	1.02
CD40_TNFSF13B	B_C3_RGCC.Mono_C3_PLAC8	0	1.016
TNFRSF13C_TNFSF13B	B_C3_RGCC.Mono_C3_PLAC8	0	0.864
CD74_APP	B_C3_RGCC.Mono_C3_PLAC8	0	2.682
ICAM1_SPN	B_C3_RGCC.Mono_C3_PLAC8	0	0.581
ICAM1_ITGAL	B_C3_RGCC.Mono_C3_PLAC8	0	0.468
HLA-F_LILRB2	B_C3_RGCC.Mono_C3_PLAC8	0	1.231
HLA-F_LILRB1	B_C3_RGCC.Mono_C3_PLAC8	0	0.888
GRN_SORT1	B_C3_RGCC.Mono_C3_PLAC8	0	0.329
TNF_NOTCH1	B_C3_RGCC.Mono_C3_PLAC8	0	0.274
TNF_TNFRSF1A	B_C3_RGCC.Mono_C3_PLAC8	0	0.508
TNF_TNFRSF1B	B_C3_RGCC.Mono_C3_PLAC8	0	1.039
TNFRSF13B_TNFSF13	B_C3_RGCC.Mono_C3_PLAC8	0	0.719
LGALS9_LRP1	B_C3_RGCC.Mono_C3_PLAC8	0	0.497
CD55_ADGRE5	B_C3_RGCC.Mono_C3_PLAC8	0	1.25
CD48_CD244	B_C3_RGCC.Mono_C3_PLAC8	0	0.76
SELL_SELPLG	B_C3_RGCC.Mono_C3_PLAC8	0	1.05
CD99_PILRA	B_C3_RGCC.Mono_C3_PLAC8	0	1.199
CD52_SIGLEC10	B_C3_RGCC.Mono_C3_PLAC8	0	1.533
ICAM1_aMb2 complex	B_C3_RGCC.Mono_C3_PLAC8	0	0.385
ICAM1_aXb2 complex	B_C3_RGCC.Mono_C3_PLAC8	0	0.474
ICAM1_aLb2 complex	B_C3_RGCC.Mono_C3_PLAC8	0	0.468
CD47_SIRB1 complex	B_C3_RGCC.Mono_C3_PLAC8	0	0.598
HLA-DPA1_TNFSF9	B_C3_RGCC.Mac_C1_IL1B	0	1.653
LGALS9_CD44	B_C3_RGCC.Mac_C1_IL1B	0	1.047
HLA-DPB1_NRG1	B_C3_RGCC.Mac_C1_IL1B	0	1.663
CD74_MIF	B_C3_RGCC.Mac_C1_IL1B	0	3.675
ICAM1_AREG	B_C3_RGCC.Mac_C1_IL1B	0	0.781
CD74_COPA	B_C3_RGCC.Mac_C1_IL1B	0	2.732
CD44_HBEGF	B_C3_RGCC.Mac_C1_IL1B	0	1.079
HLA-DPB1_TNFSF13B	B_C3_RGCC.Mac_C1_IL1B	0	2.076
TNFRSF13B_TNFSF13B	B_C3_RGCC.Mac_C1_IL1B	0	0.991
CD40_TNFSF13B	B_C3_RGCC.Mac_C1_IL1B	0	0.988
TNFRSF13C_TNFSF13B	B_C3_RGCC.Mac_C1_IL1B	0	0.836
CD74_APP	B_C3_RGCC.Mac_C1_IL1B	0	2.711
HLA-F_LILRB2	B_C3_RGCC.Mac_C1_IL1B	0	0.9
HLA-F_LILRB1	B_C3_RGCC.Mac_C1_IL1B	0	0.743
TNF_TNFRSF1A	B_C3_RGCC.Mac_C1_IL1B	0	0.456
TNF_TNFRSF1B	B_C3_RGCC.Mac_C1_IL1B	0	0.725
CCR6_CCL20	B_C3_RGCC.Mac_C1_IL1B	0	0.818
TNFRSF13B_TNFSF13	B_C3_RGCC.Mac_C1_IL1B	0	0.67
LGALS9_LRP1	B_C3_RGCC.Mac_C1_IL1B	0	0.345
LGALS9_HAVCR2	B_C3_RGCC.Mac_C1_IL1B	0	0.402
CD55_ADGRE5	B_C3_RGCC.Mac_C1_IL1B	0	0.838
CD99_PILRA	B_C3_RGCC.Mac_C1_IL1B	0	0.993
CD52_SIGLEC10	B_C3_RGCC.Mac_C1_IL1B	0	1.467
ICAM1_aMb2 complex	B_C3_RGCC.Mac_C1_IL1B	0	0.258
ICAM1_aXb2 complex	B_C3_RGCC.Mac_C1_IL1B	0	0.475
HLA-DPA1_TNFSF9	B_C3_RGCC.Mac_C2_SPP1	0	1.62
LGALS9_CD44	B_C3_RGCC.Mac_C2_SPP1	0	1.021
CD74_MIF	B_C3_RGCC.Mac_C2_SPP1	0	3.708
ICAM1_AREG	B_C3_RGCC.Mac_C2_SPP1	0	0.51
CD74_COPA	B_C3_RGCC.Mac_C2_SPP1	0	2.736
CD44_HBEGF	B_C3_RGCC.Mac_C2_SPP1	0	0.931
HLA-DPB1_TNFSF13B	B_C3_RGCC.Mac_C2_SPP1	0	2.124
TNFRSF13B_TNFSF13B	B_C3_RGCC.Mac_C2_SPP1	0	1.039
CD40_TNFSF13B	B_C3_RGCC.Mac_C2_SPP1	0	1.036
TNFRSF13C_TNFSF13B	B_C3_RGCC.Mac_C2_SPP1	0	0.884
CD74_APP	B_C3_RGCC.Mac_C2_SPP1	0	2.709
HLA-F_LILRB2	B_C3_RGCC.Mac_C2_SPP1	0	0.841
HLA-F_LILRB1	B_C3_RGCC.Mac_C2_SPP1	0	0.727
TNF_TNFRSF1A	B_C3_RGCC.Mac_C2_SPP1	0	0.42
TNF_TNFRSF1B	B_C3_RGCC.Mac_C2_SPP1	0	0.731
CCR6_CCL20	B_C3_RGCC.Mac_C2_SPP1	0	0.824
TNFRSF13B_TNFSF13	B_C3_RGCC.Mac_C2_SPP1	0	0.701
LGALS9_LRP1	B_C3_RGCC.Mac_C2_SPP1	0	0.35
LGALS9_HAVCR2	B_C3_RGCC.Mac_C2_SPP1	0	0.426
NAMPT_P2RY6	B_C3_RGCC.Mac_C2_SPP1	0.034	0.279
CD55_ADGRE5	B_C3_RGCC.Mac_C2_SPP1	0	0.796
CD99_PILRA	B_C3_RGCC.Mac_C2_SPP1	0	1.041
CD52_SIGLEC10	B_C3_RGCC.Mac_C2_SPP1	0	1.42
ICAM1_aXb2 complex	B_C3_RGCC.Mac_C2_SPP1	0	0.455
TGFB1_TGFBR3	B_C3_RGCC.NKT	0	0.52
CD74_MIF	B_C3_RGCC.NKT	0	3.343
ICAM1_SPN	B_C3_RGCC.NKT	0	0.576
ICAM1_ITGAL	B_C3_RGCC.NKT	0	0.563
HLA-A_KIR3DL1	B_C3_RGCC.NKT	0	1.797
HLA-F_KIR3DL1	B_C3_RGCC.NKT	0	0.565
HLA-F_KIR3DL2	B_C3_RGCC.NKT	0	0.553
HLA-B_KIR3DL2	B_C3_RGCC.NKT	0	1.968
TNF_TNFRSF1A	B_C3_RGCC.NKT	0	0.376
TNF_TNFRSF1B	B_C3_RGCC.NKT	0	0.573
LGALS9_SORL1	B_C3_RGCC.NKT	0	0.448
CD55_ADGRE5	B_C3_RGCC.NKT	0	0.971
CD48_CD244	B_C3_RGCC.NKT	0	0.822
HLA-E_KLRC2	B_C3_RGCC.NKT	0	1.857
SELL_SELPLG	B_C3_RGCC.NKT	0	1.043
ICAM1_aMb2 complex	B_C3_RGCC.NKT	0	0.325
ICAM1_aLb2 complex	B_C3_RGCC.NKT	0	0.563
ICAM3_aLb2 complex	B_C3_RGCC.NKT	0	0.663
TGFB1_TGFBR3	B_C3_RGCC.NK_C1_SELL	0	0.402
CD74_MIF	B_C3_RGCC.NK_C1_SELL	0	3.545
ICAM1_AREG	B_C3_RGCC.NK_C1_SELL	0	0.55
CD74_COPA	B_C3_RGCC.NK_C1_SELL	0	2.716
ICAM1_SPN	B_C3_RGCC.NK_C1_SELL	0	0.565
ICAM1_ITGAL	B_C3_RGCC.NK_C1_SELL	0	0.472
LGALS9_SORL1	B_C3_RGCC.NK_C1_SELL	0	0.444
CD55_ADGRE5	B_C3_RGCC.NK_C1_SELL	0	1.093
CD48_CD244	B_C3_RGCC.NK_C1_SELL	0	0.854
HLA-E_KLRC1	B_C3_RGCC.NK_C1_SELL	0	2.216
HLA-E_KLRC2	B_C3_RGCC.NK_C1_SELL	0	1.597
SELL_SELPLG	B_C3_RGCC.NK_C1_SELL	0	1.009
ICAM1_aMb2 complex	B_C3_RGCC.NK_C1_SELL	0	0.476
ICAM1_aXb2 complex	B_C3_RGCC.NK_C1_SELL	0	0.353
ICAM1_aLb2 complex	B_C3_RGCC.NK_C1_SELL	0	0.472
TGFB1_TGFBR3	B_C3_RGCC.NK_C2_FCER1G	0	0.503
HLA-C_KIR2DL1	B_C3_RGCC.NK_C2_FCER1G	0	1.795
CD74_MIF	B_C3_RGCC.NK_C2_FCER1G	0	3.315
ICAM1_AREG	B_C3_RGCC.NK_C2_FCER1G	0	0.356
CD74_COPA	B_C3_RGCC.NK_C2_FCER1G	0	2.713
ICAM1_SPN	B_C3_RGCC.NK_C2_FCER1G	0	0.7
ICAM1_ITGAL	B_C3_RGCC.NK_C2_FCER1G	0	0.604
HLA-A_KIR3DL1	B_C3_RGCC.NK_C2_FCER1G	0	1.813
HLA-F_KIR3DL1	B_C3_RGCC.NK_C2_FCER1G	0	0.581
TNF_TNFRSF1A	B_C3_RGCC.NK_C2_FCER1G	0	0.428
TNF_TNFRSF1B	B_C3_RGCC.NK_C2_FCER1G	0	0.561
LGALS9_HAVCR2	B_C3_RGCC.NK_C2_FCER1G	0	0.356
LGALS9_SORL1	B_C3_RGCC.NK_C2_FCER1G	0	0.525
CD55_ADGRE5	B_C3_RGCC.NK_C2_FCER1G	0	1.133
CD48_CD244	B_C3_RGCC.NK_C2_FCER1G	0	0.911
HLA-E_KLRC1	B_C3_RGCC.NK_C2_FCER1G	0	1.67
SELL_SELPLG	B_C3_RGCC.NK_C2_FCER1G	0	1.151
ICAM1_aMb2 complex	B_C3_RGCC.NK_C2_FCER1G	0	0.478
ICAM1_aLb2 complex	B_C3_RGCC.NK_C2_FCER1G	0	0.604
ICAM3_aLb2 complex	B_C3_RGCC.NK_C2_FCER1G	0	0.704
TGFB1_TGFBR3	B_C3_RGCC.NK_C3_TYROBP	0	0.517
HLA-C_KIR2DL3	B_C3_RGCC.NK_C3_TYROBP	0	1.839
CD74_MIF	B_C3_RGCC.NK_C3_TYROBP	0	3.358
CD74_COPA	B_C3_RGCC.NK_C3_TYROBP	0	2.703
ICAM1_SPN	B_C3_RGCC.NK_C3_TYROBP	0	0.671
ICAM1_ITGAL	B_C3_RGCC.NK_C3_TYROBP	0	0.618
HLA-A_KIR3DL1	B_C3_RGCC.NK_C3_TYROBP	0	1.82
HLA-F_KIR3DL1	B_C3_RGCC.NK_C3_TYROBP	0	0.588
HLA-F_KIR3DL2	B_C3_RGCC.NK_C3_TYROBP	0	0.548
HLA-B_KIR3DL2	B_C3_RGCC.NK_C3_TYROBP	0	1.963
TNF_TNFRSF1A	B_C3_RGCC.NK_C3_TYROBP	0	0.381
TNF_TNFRSF1B	B_C3_RGCC.NK_C3_TYROBP	0	0.544
LGALS9_SORL1	B_C3_RGCC.NK_C3_TYROBP	0	0.429
CD55_ADGRE5	B_C3_RGCC.NK_C3_TYROBP	0	1.054
CD48_CD244	B_C3_RGCC.NK_C3_TYROBP	0	0.894
HLA-E_KLRC2	B_C3_RGCC.NK_C3_TYROBP	0	1.83
SELL_SELPLG	B_C3_RGCC.NK_C3_TYROBP	0	1.114
ICAM1_aMb2 complex	B_C3_RGCC.NK_C3_TYROBP	0	0.327
ICAM1_aLb2 complex	B_C3_RGCC.NK_C3_TYROBP	0	0.618
ICAM3_aLb2 complex	B_C3_RGCC.NK_C3_TYROBP	0	0.718
TGFB1_TGFBR3	B_C3_RGCC.NK_C4_MKI67	0	0.472
HLA-C_KIR2DL3	B_C3_RGCC.NK_C4_MKI67	0	1.792
CD74_MIF	B_C3_RGCC.NK_C4_MKI67	0	3.566
CD74_COPA	B_C3_RGCC.NK_C4_MKI67	0	2.728
ICAM1_SPN	B_C3_RGCC.NK_C4_MKI67	0	0.763
ICAM1_ITGAL	B_C3_RGCC.NK_C4_MKI67	0	0.536
TNF_TNFRSF1A	B_C3_RGCC.NK_C4_MKI67	0	0.362
LGALS9_CD47	B_C3_RGCC.NK_C4_MKI67	0	0.712
TNFSF9_ADGRG5	B_C3_RGCC.NK_C4_MKI67	0	0.322
CD55_ADGRE5	B_C3_RGCC.NK_C4_MKI67	0	1.038
CD48_CD244	B_C3_RGCC.NK_C4_MKI67	0	0.879
HLA-E_KLRC1	B_C3_RGCC.NK_C4_MKI67	0	1.602
HLA-E_KLRC2	B_C3_RGCC.NK_C4_MKI67	0	1.579
HLA-E_KLRK1	B_C3_RGCC.NK_C4_MKI67	0	1.472
SELL_SELPLG	B_C3_RGCC.NK_C4_MKI67	0	1.045
ICAM1_aMb2 complex	B_C3_RGCC.NK_C4_MKI67	0	0.4
ICAM1_aLb2 complex	B_C3_RGCC.NK_C4_MKI67	0	0.536
ICAM3_aLb2 complex	B_C3_RGCC.NK_C4_MKI67	0	0.636
LGALS9_CD44	B_C3_RGCC.NK_C5_XCL1	0	0.9
CD74_MIF	B_C3_RGCC.NK_C5_XCL1	0	3.477
ICAM1_AREG	B_C3_RGCC.NK_C5_XCL1	0	0.82
ICAM1_SPN	B_C3_RGCC.NK_C5_XCL1	0	0.402
CD55_ADGRE5	B_C3_RGCC.NK_C5_XCL1	0	1.159
HLA-E_KLRC1	B_C3_RGCC.NK_C5_XCL1	0	1.881
HLA-E_KLRC2	B_C3_RGCC.NK_C5_XCL1	0	1.645
SELL_SELPLG	B_C3_RGCC.NK_C5_XCL1	0	0.854
HLA-C_FAM3C	B_C3_RGCC.Plasma_C1_IgA	0	1.814
CD74_MIF	B_C3_RGCC.Plasma_C1_IgA	0	3.689
CD74_COPA	B_C3_RGCC.Plasma_C1_IgA	0	2.763
ICAM1_SPN	B_C3_RGCC.Plasma_C1_IgA	0	0.418
CD55_ADGRE5	B_C3_RGCC.Plasma_C1_IgA	0	0.696
SELL_SELPLG	B_C3_RGCC.Plasma_C1_IgA	0	0.758
CD74_MIF	B_C3_RGCC.Plasma_C2_IgG	0	3.363
CD74_COPA	B_C3_RGCC.Plasma_C2_IgG	0	2.662
CD55_ADGRE5	B_C3_RGCC.Plasma_C2_IgG	0	0.736
CD74_MIF	B_C3_RGCC.Th1_like_C1_CCR7	0	3.436
ICAM1_AREG	B_C3_RGCC.Th1_like_C1_CCR7	0	0.361
ICAM1_ITGAL	B_C3_RGCC.Th1_like_C1_CCR7	0	0.369
TNF_ICOS	B_C3_RGCC.Th1_like_C1_CCR7	0	0.805
TNF_FAS	B_C3_RGCC.Th1_like_C1_CCR7	0	0.415
CD40_CD40LG	B_C3_RGCC.Th1_like_C1_CCR7	0	0.58
CD55_ADGRE5	B_C3_RGCC.Th1_like_C1_CCR7	0	0.891
SELL_SELPLG	B_C3_RGCC.Th1_like_C1_CCR7	0	0.779
CD47_SIRPG	B_C3_RGCC.Th1_like_C1_CCR7	0	0.714
ICAM1_aLb2 complex	B_C3_RGCC.Th1_like_C1_CCR7	0	0.369
LGALS9_CD44	B_C3_RGCC.Th1_like_C2_TNF	0.037	0.817
CD74_MIF	B_C3_RGCC.Th1_like_C2_TNF	0	3.575
CD74_COPA	B_C3_RGCC.Th1_like_C2_TNF	0	2.698
HLA-DPB1_TNFSF13B	B_C3_RGCC.Th1_like_C2_TNF	0	1.642
TNFRSF13B_TNFSF13B	B_C3_RGCC.Th1_like_C2_TNF	0	0.557
CD40_TNFSF13B	B_C3_RGCC.Th1_like_C2_TNF	0	0.554
TNFRSF13C_TNFSF13B	B_C3_RGCC.Th1_like_C2_TNF	0	0.402
ICAM1_ITGAL	B_C3_RGCC.Th1_like_C2_TNF	0	0.374
TNF_ICOS	B_C3_RGCC.Th1_like_C2_TNF	0	0.828
TNF_FAS	B_C3_RGCC.Th1_like_C2_TNF	0	0.401
TNF_TNFRSF1B	B_C3_RGCC.Th1_like_C2_TNF	0	0.618
CCR6_CCL20	B_C3_RGCC.Th1_like_C2_TNF	0	0.493
CD40_CD40LG	B_C3_RGCC.Th1_like_C2_TNF	0	0.661
CD55_ADGRE5	B_C3_RGCC.Th1_like_C2_TNF	0	0.882
SELL_SELPLG	B_C3_RGCC.Th1_like_C2_TNF	0	0.874
CD47_SIRPG	B_C3_RGCC.Th1_like_C2_TNF	0	0.773
ICAM1_aLb2 complex	B_C3_RGCC.Th1_like_C2_TNF	0	0.374
CD74_MIF	B_C3_RGCC.Treg_C1_SELL	0	3.462
CD74_COPA	B_C3_RGCC.Treg_C1_SELL	0	2.723
ICAM1_SPN	B_C3_RGCC.Treg_C1_SELL	0	0.399
ICAM1_ITGAL	B_C3_RGCC.Treg_C1_SELL	0	0.341
TNF_ICOS	B_C3_RGCC.Treg_C1_SELL	0	0.406
TNF_FAS	B_C3_RGCC.Treg_C1_SELL	0	0.446
TNF_TNFRSF1B	B_C3_RGCC.Treg_C1_SELL	0	0.654
LGALS9_SORL1	B_C3_RGCC.Treg_C1_SELL	0.02	0.394
CD55_ADGRE5	B_C3_RGCC.Treg_C1_SELL	0	0.751
SELL_SELPLG	B_C3_RGCC.Treg_C1_SELL	0	1.196
CD47_SIRPG	B_C3_RGCC.Treg_C1_SELL	0	0.677
ICAM1_aLb2 complex	B_C3_RGCC.Treg_C1_SELL	0	0.341
CD74_MIF	B_C3_RGCC.Treg_C2_HSPA1A	0	3.439
ICAM1_ITGAL	B_C3_RGCC.Treg_C2_HSPA1A	0	0.358
TNF_ICOS	B_C3_RGCC.Treg_C2_HSPA1A	0	0.93
TNF_FAS	B_C3_RGCC.Treg_C2_HSPA1A	0	0.482
TNF_TNFRSF1B	B_C3_RGCC.Treg_C2_HSPA1A	0	0.763
CD55_ADGRE5	B_C3_RGCC.Treg_C2_HSPA1A	0	0.839
SELL_SELPLG	B_C3_RGCC.Treg_C2_HSPA1A	0	0.879
CD47_SIRPG	B_C3_RGCC.Treg_C2_HSPA1A	0	0.796
ICAM1_aLb2 complex	B_C3_RGCC.Treg_C2_HSPA1A	0	0.358
HLA-DPA1_TNFSF9	B_C3_RGCC.Treg_C3_MKI67	0	1.602
CD74_MIF	B_C3_RGCC.Treg_C3_MKI67	0	3.737
CD74_COPA	B_C3_RGCC.Treg_C3_MKI67	0	2.744
HLA-DPB1_TNFSF13B	B_C3_RGCC.Treg_C3_MKI67	0	1.567
TNFRSF13B_TNFSF13B	B_C3_RGCC.Treg_C3_MKI67	0	0.483
CD40_TNFSF13B	B_C3_RGCC.Treg_C3_MKI67	0	0.479
TNFRSF13C_TNFSF13B	B_C3_RGCC.Treg_C3_MKI67	0	0.327
ICAM1_SPN	B_C3_RGCC.Treg_C3_MKI67	0	0.411
ICAM1_ITGAL	B_C3_RGCC.Treg_C3_MKI67	0	0.406
TNF_ICOS	B_C3_RGCC.Treg_C3_MKI67	0	0.865
TNF_FAS	B_C3_RGCC.Treg_C3_MKI67	0	0.525
TNF_TNFRSF1B	B_C3_RGCC.Treg_C3_MKI67	0	0.876
TNF_RIPK1	B_C3_RGCC.Treg_C3_MKI67	0	0.27
CCR6_CCL20	B_C3_RGCC.Treg_C3_MKI67	0	0.433
TNFRSF13B_CD70	B_C3_RGCC.Treg_C3_MKI67	0	0.598
CD27_CD70	B_C3_RGCC.Treg_C3_MKI67	0	0.466
LGALS9_SLC1A5	B_C3_RGCC.Treg_C3_MKI67	0.04	0.342
TNFSF9_TNFRSF9	B_C3_RGCC.Treg_C3_MKI67	0	0.422
CD55_ADGRE5	B_C3_RGCC.Treg_C3_MKI67	0	0.895
SELL_SELPLG	B_C3_RGCC.Treg_C3_MKI67	0	0.925
CD47_SIRPG	B_C3_RGCC.Treg_C3_MKI67	0	0.827
ICAM1_aLb2 complex	B_C3_RGCC.Treg_C3_MKI67	0	0.406
CD74_MIF	B_C3_RGCC.Treg_C4_TNFRSF4	0	3.558
CD74_COPA	B_C3_RGCC.Treg_C4_TNFRSF4	0	2.714
ICAM1_SPN	B_C3_RGCC.Treg_C4_TNFRSF4	0.04	0.357
ICAM1_ITGAL	B_C3_RGCC.Treg_C4_TNFRSF4	0	0.389
TNF_ICOS	B_C3_RGCC.Treg_C4_TNFRSF4	0	1.223
TNF_FAS	B_C3_RGCC.Treg_C4_TNFRSF4	0	0.572
TNF_TNFRSF1B	B_C3_RGCC.Treg_C4_TNFRSF4	0	1.077
CCR6_CCL20	B_C3_RGCC.Treg_C4_TNFRSF4	0	0.456
TNFRSF13B_CD70	B_C3_RGCC.Treg_C4_TNFRSF4	0	0.578
CD27_CD70	B_C3_RGCC.Treg_C4_TNFRSF4	0	0.446
TNFSF9_TNFRSF9	B_C3_RGCC.Treg_C4_TNFRSF4	0	0.602
CD55_ADGRE5	B_C3_RGCC.Treg_C4_TNFRSF4	0	0.809
SELL_SELPLG	B_C3_RGCC.Treg_C4_TNFRSF4	0	0.909
CD47_SIRPG	B_C3_RGCC.Treg_C4_TNFRSF4	0	0.923
ICAM1_aLb2 complex	B_C3_RGCC.Treg_C4_TNFRSF4	0	0.389
TGFB1_TGFBR3	B_C3_RGCC.gd_T	0	0.466
CD74_MIF	B_C3_RGCC.gd_T	0	3.45
CD74_COPA	B_C3_RGCC.gd_T	0	2.713
ICAM1_SPN	B_C3_RGCC.gd_T	0	0.437
ICAM1_ITGAL	B_C3_RGCC.gd_T	0	0.42
TNF_TNFRSF1A	B_C3_RGCC.gd_T	0	0.329
CD55_ADGRE5	B_C3_RGCC.gd_T	0	0.904
HLA-E_KLRC1	B_C3_RGCC.gd_T	0	1.753
SELL_SELPLG	B_C3_RGCC.gd_T	0	0.987
ICAM1_aLb2 complex	B_C3_RGCC.gd_T	0	0.42
CD74_MIF	B_C4_IFITM3.B_C1_TCL1A	0	3.218
LGALS9_CD47	B_C4_IFITM3.B_C1_TCL1A	0	0.675
BTLA_TNFRSF14	B_C4_IFITM3.B_C1_TCL1A	0	0.456
PTPRC_CD22	B_C4_IFITM3.B_C1_TCL1A	0	1.19
LAMP1_FAM3C	B_C4_IFITM3.B_C2_FCRL3	0.037	0.364
CD74_MIF	B_C4_IFITM3.B_C2_FCRL3	0	3.358
BTLA_TNFRSF14	B_C4_IFITM3.B_C2_FCRL3	0	0.395
CD55_ADGRE5	B_C4_IFITM3.B_C2_FCRL3	0	0.794
PTPRC_CD22	B_C4_IFITM3.B_C2_FCRL3	0	1.072
CD52_SIGLEC10	B_C4_IFITM3.B_C2_FCRL3	0	1.286
HLA-DPA1_TNFSF9	B_C4_IFITM3.B_C3_RGCC	0	1.703
CD74_MIF	B_C4_IFITM3.B_C3_RGCC	0	3.278
LGALS9_CD47	B_C4_IFITM3.B_C3_RGCC	0	0.717
CD72_SEMA4D	B_C4_IFITM3.B_C3_RGCC	0	0.638
BTLA_TNFRSF14	B_C4_IFITM3.B_C3_RGCC	0	0.444
CD55_ADGRE5	B_C4_IFITM3.B_C3_RGCC	0	0.941
FCER2_CR2	B_C4_IFITM3.B_C4_IFITM3	0	0.577
CD74_MIF	B_C4_IFITM3.B_C4_IFITM3	0	3.231
LGALS9_CD47	B_C4_IFITM3.B_C4_IFITM3	0	0.72
BTLA_TNFRSF14	B_C4_IFITM3.B_C4_IFITM3	0	0.469
CD55_ADGRE5	B_C4_IFITM3.B_C4_IFITM3	0	0.828
PTPRC_CD22	B_C4_IFITM3.B_C4_IFITM3	0	1.133
HLA-DPA1_TNFSF9	B_C4_IFITM3.B_C5_ISG15	0	1.705
CD74_MIF	B_C4_IFITM3.B_C5_ISG15	0	3.311
LGALS9_CD47	B_C4_IFITM3.B_C5_ISG15	0	0.668
CD72_SEMA4D	B_C4_IFITM3.B_C5_ISG15	0	0.647
BTLA_TNFRSF14	B_C4_IFITM3.B_C5_ISG15	0	0.42
CD55_ADGRE5	B_C4_IFITM3.B_C5_ISG15	0	0.85
HLA-DPA1_TNFSF9	B_C4_IFITM3.B_C6_HSPA1A	0	1.924
CD74_MIF	B_C4_IFITM3.B_C6_HSPA1A	0	3.237
LGALS9_CD47	B_C4_IFITM3.B_C6_HSPA1A	0	0.679
BTLA_TNFRSF14	B_C4_IFITM3.B_C6_HSPA1A	0	0.405
CD55_ADGRE5	B_C4_IFITM3.B_C6_HSPA1A	0	0.963
HLA-DPA1_TNFSF9	B_C4_IFITM3.B_C7_AICDA	0	1.642
FCER2_CR2	B_C4_IFITM3.B_C7_AICDA	0	0.657
HLA-C_FAM3C	B_C4_IFITM3.B_C7_AICDA	0	1.83
LAMP1_FAM3C	B_C4_IFITM3.B_C7_AICDA	0	0.477
CD74_MIF	B_C4_IFITM3.B_C7_AICDA	0	3.579
CD74_COPA	B_C4_IFITM3.B_C7_AICDA	0	2.66
HLA-F_LILRB1	B_C4_IFITM3.B_C7_AICDA	0	0.563
TNF_FAS	B_C4_IFITM3.B_C7_AICDA	0	0.389
LGALS9_CD47	B_C4_IFITM3.B_C7_AICDA	0	0.728
LGALS9_SORL1	B_C4_IFITM3.B_C7_AICDA	0.04	0.4
CD72_SEMA4D	B_C4_IFITM3.B_C7_AICDA	0	0.594
BTLA_TNFRSF14	B_C4_IFITM3.B_C7_AICDA	0	0.379
PTPRC_CD22	B_C4_IFITM3.B_C7_AICDA	0	1.487
ALOX5_ALOX5AP	B_C4_IFITM3.B_C7_AICDA	0	0.769
CD74_MIF	B_C4_IFITM3.CD4_C1_LEF1	0	3.377
CD40_CD40LG	B_C4_IFITM3.CD4_C1_LEF1	0	0.562
LGALS9_SORL1	B_C4_IFITM3.CD4_C1_LEF1	0	0.494
CD72_SEMA4D	B_C4_IFITM3.CD4_C1_LEF1	0	0.684
BTLA_TNFRSF14	B_C4_IFITM3.CD4_C1_LEF1	0	0.451
CD55_ADGRE5	B_C4_IFITM3.CD4_C1_LEF1	0	0.831
SELL_SELPLG	B_C4_IFITM3.CD4_C1_LEF1	0	0.968
LGALS9_CD44	B_C4_IFITM3.CD4_C2_IL7R	0	0.854
CD74_MIF	B_C4_IFITM3.CD4_C2_IL7R	0	3.435
TNF_ICOS	B_C4_IFITM3.CD4_C2_IL7R	0.04	0.383
CD40_CD40LG	B_C4_IFITM3.CD4_C2_IL7R	0	0.614
LGALS9_SORL1	B_C4_IFITM3.CD4_C2_IL7R	0	0.533
CD72_SEMA4D	B_C4_IFITM3.CD4_C2_IL7R	0	0.689
BTLA_TNFRSF14	B_C4_IFITM3.CD4_C2_IL7R	0	0.485
CD55_ADGRE5	B_C4_IFITM3.CD4_C2_IL7R	0	0.866
ALOX5_ALOX5AP	B_C4_IFITM3.CD4_C2_IL7R	0.02	0.54
SELL_SELPLG	B_C4_IFITM3.CD4_C2_IL7R	0	1.015
CD47_SIRPG	B_C4_IFITM3.CD4_C2_IL7R	0	0.61
LGALS9_CD44	B_C4_IFITM3.CD4_C3_CD40LG	0	0.881
CD74_MIF	B_C4_IFITM3.CD4_C3_CD40LG	0	3.476
CD74_COPA	B_C4_IFITM3.CD4_C3_CD40LG	0	2.683
TNF_ICOS	B_C4_IFITM3.CD4_C3_CD40LG	0	0.435
TNF_FAS	B_C4_IFITM3.CD4_C3_CD40LG	0	0.41
CD40_CD40LG	B_C4_IFITM3.CD4_C3_CD40LG	0	0.692
LGALS9_CD47	B_C4_IFITM3.CD4_C3_CD40LG	0	0.723
LGALS9_SORL1	B_C4_IFITM3.CD4_C3_CD40LG	0	0.532
CD72_SEMA4D	B_C4_IFITM3.CD4_C3_CD40LG	0	0.696
BTLA_TNFRSF14	B_C4_IFITM3.CD4_C3_CD40LG	0	0.518
CD55_ADGRE5	B_C4_IFITM3.CD4_C3_CD40LG	0	0.903
ALOX5_ALOX5AP	B_C4_IFITM3.CD4_C3_CD40LG	0	0.755
SELL_SELPLG	B_C4_IFITM3.CD4_C3_CD40LG	0	1.144
CD47_SIRPG	B_C4_IFITM3.CD4_C3_CD40LG	0	0.632
LGALS9_CD44	B_C4_IFITM3.CD4_C4_CCR7	0	0.872
CD74_MIF	B_C4_IFITM3.CD4_C4_CCR7	0	3.304
CD74_COPA	B_C4_IFITM3.CD4_C4_CCR7	0	2.675
TNF_ICOS	B_C4_IFITM3.CD4_C4_CCR7	0	0.71
CD72_SEMA4D	B_C4_IFITM3.CD4_C4_CCR7	0	0.659
BTLA_TNFRSF14	B_C4_IFITM3.CD4_C4_CCR7	0	0.449
CD55_ADGRE5	B_C4_IFITM3.CD4_C4_CCR7	0	0.914
ALOX5_ALOX5AP	B_C4_IFITM3.CD4_C4_CCR7	0.04	0.542
SELL_SELPLG	B_C4_IFITM3.CD4_C4_CCR7	0	0.746
LGALS9_CD44	B_C4_IFITM3.CD4_C5_GPR183	0	1.003
CD74_MIF	B_C4_IFITM3.CD4_C5_GPR183	0	3.408
HLA-DPB1_TNFSF13B	B_C4_IFITM3.CD4_C5_GPR183	0	1.673
CD40_TNFSF13B	B_C4_IFITM3.CD4_C5_GPR183	0	0.652
TNFRSF13C_TNFSF13B	B_C4_IFITM3.CD4_C5_GPR183	0	0.578
TNF_ICOS	B_C4_IFITM3.CD4_C5_GPR183	0	0.646
TNF_FAS	B_C4_IFITM3.CD4_C5_GPR183	0	0.405
CD40_CD40LG	B_C4_IFITM3.CD4_C5_GPR183	0	0.568
LGALS9_CD47	B_C4_IFITM3.CD4_C5_GPR183	0	0.66
CD72_SEMA4D	B_C4_IFITM3.CD4_C5_GPR183	0	0.624
BTLA_TNFRSF14	B_C4_IFITM3.CD4_C5_GPR183	0	0.406
CD55_ADGRE5	B_C4_IFITM3.CD4_C5_GPR183	0	1.027
ALOX5_ALOX5AP	B_C4_IFITM3.CD4_C5_GPR183	0	0.855
SELL_SELPLG	B_C4_IFITM3.CD4_C5_GPR183	0	0.817
HLA-DPA1_TNFSF9	B_C4_IFITM3.CD8_C10_MKI67	0	1.864
LGALS9_CD44	B_C4_IFITM3.CD8_C10_MKI67	0	0.867
CD74_MIF	B_C4_IFITM3.CD8_C10_MKI67	0	3.621
CD74_COPA	B_C4_IFITM3.CD8_C10_MKI67	0	2.675
TNF_NOTCH1	B_C4_IFITM3.CD8_C10_MKI67	0	0.342
TNF_ICOS	B_C4_IFITM3.CD8_C10_MKI67	0	0.565
TNF_FAS	B_C4_IFITM3.CD8_C10_MKI67	0	0.481
TNF_TNFRSF1B	B_C4_IFITM3.CD8_C10_MKI67	0	0.67
LGALS9_CD47	B_C4_IFITM3.CD8_C10_MKI67	0	0.652
LGALS9_SLC1A5	B_C4_IFITM3.CD8_C10_MKI67	0	0.495
LGALS9_HAVCR2	B_C4_IFITM3.CD8_C10_MKI67	0	0.536
CD72_SEMA4D	B_C4_IFITM3.CD8_C10_MKI67	0	0.666
BTLA_TNFRSF14	B_C4_IFITM3.CD8_C10_MKI67	0	0.365
CD55_ADGRE5	B_C4_IFITM3.CD8_C10_MKI67	0	1.067
CD48_CD244	B_C4_IFITM3.CD8_C10_MKI67	0	0.734
ALOX5_ALOX5AP	B_C4_IFITM3.CD8_C10_MKI67	0	0.782
SELL_SELPLG	B_C4_IFITM3.CD8_C10_MKI67	0	0.96
CD47_SIRPG	B_C4_IFITM3.CD8_C10_MKI67	0	0.754
ICAM2_aLb2 complex	B_C4_IFITM3.CD8_C10_MKI67	0	0.452
HLA-DPA1_TNFSF9	B_C4_IFITM3.CD8_C11_PDCD1	0	1.943
LGALS9_CD44	B_C4_IFITM3.CD8_C11_PDCD1	0	0.927
CD74_MIF	B_C4_IFITM3.CD8_C11_PDCD1	0	3.46
CD74_COPA	B_C4_IFITM3.CD8_C11_PDCD1	0	2.684
TNF_ICOS	B_C4_IFITM3.CD8_C11_PDCD1	0	0.666
TNF_FAS	B_C4_IFITM3.CD8_C11_PDCD1	0	0.483
TNF_TNFRSF1B	B_C4_IFITM3.CD8_C11_PDCD1	0	0.729
LGALS9_HAVCR2	B_C4_IFITM3.CD8_C11_PDCD1	0	0.703
CD72_SEMA4D	B_C4_IFITM3.CD8_C11_PDCD1	0	0.684
BTLA_TNFRSF14	B_C4_IFITM3.CD8_C11_PDCD1	0	0.48
CD55_ADGRE5	B_C4_IFITM3.CD8_C11_PDCD1	0	1.176
ALOX5_ALOX5AP	B_C4_IFITM3.CD8_C11_PDCD1	0	0.831
SELL_SELPLG	B_C4_IFITM3.CD8_C11_PDCD1	0	0.897
CD47_SIRPG	B_C4_IFITM3.CD8_C11_PDCD1	0	0.862
ICAM2_aLb2 complex	B_C4_IFITM3.CD8_C11_PDCD1	0	0.532
ICAM3_aLb2 complex	B_C4_IFITM3.CD8_C11_PDCD1	0	0.61
CD74_MIF	B_C4_IFITM3.CD8_C1_LEF1	0	3.321
LGALS9_SORL1	B_C4_IFITM3.CD8_C1_LEF1	0	0.48
CD72_SEMA4D	B_C4_IFITM3.CD8_C1_LEF1	0	0.684
BTLA_TNFRSF14	B_C4_IFITM3.CD8_C1_LEF1	0	0.426
CD55_ADGRE5	B_C4_IFITM3.CD8_C1_LEF1	0	0.775
SELL_SELPLG	B_C4_IFITM3.CD8_C1_LEF1	0	0.904
LGALS9_CD44	B_C4_IFITM3.CD8_C2_TCF7	0	1.03
CD74_MIF	B_C4_IFITM3.CD8_C2_TCF7	0	3.301
[truncated: 36,260 more rows]

## Sheet: SD 6-2
Suppelmentary Data 6-2 | Significant ligand-receptor interaction pairs between cell types in each NPC patient
P values were calculated by one-sided permutation test
Interactions	Cell types	P values	Signification means	Patient
CD74_MIF	B_C1_TCL1A.B_C1_TCL1A	0	3.467	P02
FAM3C_CLEC2D	B_C1_TCL1A.B_C1_TCL1A	0	0.598	P02
BTLA_TNFRSF14	B_C1_TCL1A.B_C1_TCL1A	0	0.711	P02
PTPRC_CD22	B_C1_TCL1A.B_C1_TCL1A	0	1.38	P02
ALOX5_ALOX5AP	B_C1_TCL1A.B_C1_TCL1A	0	0.638	P02
LAMP1_FAM3C	B_C1_TCL1A.B_C2_FCRL3	0	0.392	P02
CD74_MIF	B_C1_TCL1A.B_C2_FCRL3	0	3.594	P02
CD74_COPA	B_C1_TCL1A.B_C2_FCRL3	0	2.866	P02
CD74_APP	B_C1_TCL1A.B_C2_FCRL3	0	2.875	P02
FAM3C_CLEC2D	B_C1_TCL1A.B_C2_FCRL3	0.032	0.429	P02
LGALS9_CD47	B_C1_TCL1A.B_C2_FCRL3	0	0.666	P02
BTLA_TNFRSF14	B_C1_TCL1A.B_C2_FCRL3	0	0.632	P02
CD55_ADGRE5	B_C1_TCL1A.B_C2_FCRL3	0	0.797	P02
PTPRC_CD22	B_C1_TCL1A.B_C2_FCRL3	0	1.186	P02
CD52_SIGLEC10	B_C1_TCL1A.B_C2_FCRL3	0	1.839	P02
FCER2_aMb2 complex	B_C1_TCL1A.B_C2_FCRL3	0	1.03	P02
FCER2_aXb2 complex	B_C1_TCL1A.B_C2_FCRL3	0	1.016	P02
FCER2_CR2	B_C1_TCL1A.B_C3_RGCC	0	1.057	P02
CD74_MIF	B_C1_TCL1A.B_C3_RGCC	0	3.624	P02
LGALS9_CD47	B_C1_TCL1A.B_C3_RGCC	0	0.722	P02
CD72_SEMA4D	B_C1_TCL1A.B_C3_RGCC	0	0.561	P02
BTLA_TNFRSF14	B_C1_TCL1A.B_C3_RGCC	0	0.661	P02
CD55_ADGRE5	B_C1_TCL1A.B_C3_RGCC	0	0.662	P02
PTPRC_CD22	B_C1_TCL1A.B_C3_RGCC	0	1.191	P02
ALOX5_ALOX5AP	B_C1_TCL1A.B_C3_RGCC	0	0.591	P02
CD74_MIF	B_C1_TCL1A.B_C4_IFITM3	0	3.489	P02
LGALS9_CD47	B_C1_TCL1A.B_C4_IFITM3	0.048	1.239	P02
PTPRC_CD22	B_C1_TCL1A.B_C4_IFITM3	0	1.693	P02
FCER2_CR2	B_C1_TCL1A.B_C5_ISG15	0	1.058	P02
CD74_MIF	B_C1_TCL1A.B_C5_ISG15	0	3.697	P02
HLA-DPB1_TNFSF13B	B_C1_TCL1A.B_C5_ISG15	0	1.701	P02
CD40_TNFSF13B	B_C1_TCL1A.B_C5_ISG15	0	0.655	P02
TNFRSF13C_TNFSF13B	B_C1_TCL1A.B_C5_ISG15	0	0.495	P02
CD74_APP	B_C1_TCL1A.B_C5_ISG15	0	2.879	P02
CD72_SEMA4D	B_C1_TCL1A.B_C5_ISG15	0	0.514	P02
BTLA_TNFRSF14	B_C1_TCL1A.B_C5_ISG15	0	0.707	P02
CD74_MIF	B_C1_TCL1A.B_C6_HSPA1A	0	3.605	P02
CD72_SEMA4D	B_C1_TCL1A.B_C6_HSPA1A	0	0.549	P02
CD55_ADGRE5	B_C1_TCL1A.B_C6_HSPA1A	0.032	0.746	P02
CD74_MIF	B_C1_TCL1A.CD4_C1_LEF1	0	3.637	P02
CD74_APP	B_C1_TCL1A.CD4_C1_LEF1	0	2.846	P02
FAM3C_CLEC2D	B_C1_TCL1A.CD4_C1_LEF1	0	0.461	P02
CD40_CD40LG	B_C1_TCL1A.CD4_C1_LEF1	0	0.657	P02
LGALS9_SORL1	B_C1_TCL1A.CD4_C1_LEF1	0	0.449	P02
CD72_SEMA4D	B_C1_TCL1A.CD4_C1_LEF1	0	0.529	P02
BTLA_TNFRSF14	B_C1_TCL1A.CD4_C1_LEF1	0	0.677	P02
CD55_ADGRE5	B_C1_TCL1A.CD4_C1_LEF1	0	0.717	P02
SELL_SELPLG	B_C1_TCL1A.CD4_C1_LEF1	0	1.466	P02
CD47_SIRPG	B_C1_TCL1A.CD4_C1_LEF1	0	0.509	P02
CD74_MIF	B_C1_TCL1A.CD4_C2_IL7R	0	3.749	P02
CD74_COPA	B_C1_TCL1A.CD4_C2_IL7R	0	2.867	P02
FAM3C_CLEC2D	B_C1_TCL1A.CD4_C2_IL7R	0	0.48	P02
CD40_CD40LG	B_C1_TCL1A.CD4_C2_IL7R	0	0.72	P02
LGALS9_SORL1	B_C1_TCL1A.CD4_C2_IL7R	0	0.49	P02
CD72_SEMA4D	B_C1_TCL1A.CD4_C2_IL7R	0	0.562	P02
BTLA_TNFRSF14	B_C1_TCL1A.CD4_C2_IL7R	0	0.654	P02
CD55_ADGRE5	B_C1_TCL1A.CD4_C2_IL7R	0	0.79	P02
ALOX5_ALOX5AP	B_C1_TCL1A.CD4_C2_IL7R	0	0.742	P02
SELL_SELPLG	B_C1_TCL1A.CD4_C2_IL7R	0	1.529	P02
CD47_SIRPG	B_C1_TCL1A.CD4_C2_IL7R	0.048	0.503	P02
LGALS9_CD44	B_C1_TCL1A.CD4_C3_CD40LG	0	0.927	P02
CD74_MIF	B_C1_TCL1A.CD4_C3_CD40LG	0	3.763	P02
CD74_COPA	B_C1_TCL1A.CD4_C3_CD40LG	0	2.886	P02
FAM3C_CLEC2D	B_C1_TCL1A.CD4_C3_CD40LG	0	0.538	P02
CD40_CD40LG	B_C1_TCL1A.CD4_C3_CD40LG	0	0.862	P02
LGALS9_CD47	B_C1_TCL1A.CD4_C3_CD40LG	0	0.685	P02
LGALS9_SORL1	B_C1_TCL1A.CD4_C3_CD40LG	0	0.548	P02
CD72_SEMA4D	B_C1_TCL1A.CD4_C3_CD40LG	0	0.534	P02
BTLA_TNFRSF14	B_C1_TCL1A.CD4_C3_CD40LG	0	0.749	P02
CD55_ADGRE5	B_C1_TCL1A.CD4_C3_CD40LG	0	0.798	P02
ALOX5_ALOX5AP	B_C1_TCL1A.CD4_C3_CD40LG	0	0.911	P02
SELL_SELPLG	B_C1_TCL1A.CD4_C3_CD40LG	0	1.589	P02
LGALS9_CD44	B_C1_TCL1A.CD4_C4_CCR7	0	0.894	P02
CD74_MIF	B_C1_TCL1A.CD4_C4_CCR7	0	3.748	P02
BTLA_TNFRSF14	B_C1_TCL1A.CD4_C4_CCR7	0	0.613	P02
CD55_ADGRE5	B_C1_TCL1A.CD4_C4_CCR7	0	0.723	P02
ALOX5_ALOX5AP	B_C1_TCL1A.CD4_C4_CCR7	0	0.658	P02
SELL_SELPLG	B_C1_TCL1A.CD4_C4_CCR7	0	1.321	P02
LGALS9_CD44	B_C1_TCL1A.CD4_C5_GPR183	0	0.949	P02
CD74_MIF	B_C1_TCL1A.CD4_C5_GPR183	0	3.76	P02
CD74_COPA	B_C1_TCL1A.CD4_C5_GPR183	0	2.872	P02
HLA-DPB1_TNFSF13B	B_C1_TCL1A.CD4_C5_GPR183	0	1.773	P02
CD40_TNFSF13B	B_C1_TCL1A.CD4_C5_GPR183	0	0.727	P02
TNFRSF13C_TNFSF13B	B_C1_TCL1A.CD4_C5_GPR183	0	0.566	P02
FAM3C_CLEC2D	B_C1_TCL1A.CD4_C5_GPR183	0	0.431	P02
CCR6_CCL20	B_C1_TCL1A.CD4_C5_GPR183	0	0.387	P02
CD40_CD40LG	B_C1_TCL1A.CD4_C5_GPR183	0	0.662	P02
LGALS9_CD47	B_C1_TCL1A.CD4_C5_GPR183	0.045	0.59	P02
CD72_SEMA4D	B_C1_TCL1A.CD4_C5_GPR183	0	0.521	P02
BTLA_TNFRSF14	B_C1_TCL1A.CD4_C5_GPR183	0	0.599	P02
CD55_ADGRE5	B_C1_TCL1A.CD4_C5_GPR183	0	0.755	P02
ALOX5_ALOX5AP	B_C1_TCL1A.CD4_C5_GPR183	0	0.979	P02
SELL_SELPLG	B_C1_TCL1A.CD4_C5_GPR183	0	1.334	P02
HLA-DPA1_TNFSF9	B_C1_TCL1A.CD8_C10_MKI67	0	1.739	P02
CD74_MIF	B_C1_TCL1A.CD8_C10_MKI67	0	3.916	P02
CD74_COPA	B_C1_TCL1A.CD8_C10_MKI67	0	2.906	P02
CD200_CD200R1	B_C1_TCL1A.CD8_C10_MKI67	0	0.291	P02
FAM3C_CLEC2D	B_C1_TCL1A.CD8_C10_MKI67	0	0.689	P02
LGALS9_SLC1A5	B_C1_TCL1A.CD8_C10_MKI67	0	0.383	P02
LGALS9_HAVCR2	B_C1_TCL1A.CD8_C10_MKI67	0	0.571	P02
CD72_SEMA4D	B_C1_TCL1A.CD8_C10_MKI67	0	0.553	P02
BTLA_TNFRSF14	B_C1_TCL1A.CD8_C10_MKI67	0	0.527	P02
CD55_ADGRE5	B_C1_TCL1A.CD8_C10_MKI67	0	1.001	P02
CD48_CD244	B_C1_TCL1A.CD8_C10_MKI67	0.032	0.691	P02
ALOX5_ALOX5AP	B_C1_TCL1A.CD8_C10_MKI67	0	0.714	P02
SELL_SELPLG	B_C1_TCL1A.CD8_C10_MKI67	0	1.34	P02
CD47_SIRPG	B_C1_TCL1A.CD8_C10_MKI67	0	0.648	P02
COL19A1_a1b1 complex	B_C1_TCL1A.CD8_C10_MKI67	0	0.573	P02
ICAM2_aLb2 complex	B_C1_TCL1A.CD8_C10_MKI67	0	0.526	P02
HLA-DPA1_TNFSF9	B_C1_TCL1A.CD8_C11_PDCD1	0	1.807	P02
LGALS9_CD44	B_C1_TCL1A.CD8_C11_PDCD1	0	0.897	P02
CD74_MIF	B_C1_TCL1A.CD8_C11_PDCD1	0	3.779	P02
CD74_COPA	B_C1_TCL1A.CD8_C11_PDCD1	0	2.884	P02
CD200_CD200R1	B_C1_TCL1A.CD8_C11_PDCD1	0	0.361	P02
FAM3C_CLEC2D	B_C1_TCL1A.CD8_C11_PDCD1	0	0.611	P02
LGALS9_HAVCR2	B_C1_TCL1A.CD8_C11_PDCD1	0	0.749	P02
CD72_SEMA4D	B_C1_TCL1A.CD8_C11_PDCD1	0	0.532	P02
BTLA_TNFRSF14	B_C1_TCL1A.CD8_C11_PDCD1	0	0.602	P02
CD55_ADGRE5	B_C1_TCL1A.CD8_C11_PDCD1	0	1.023	P02
CD48_CD244	B_C1_TCL1A.CD8_C11_PDCD1	0	0.738	P02
ALOX5_ALOX5AP	B_C1_TCL1A.CD8_C11_PDCD1	0	0.844	P02
SELL_SELPLG	B_C1_TCL1A.CD8_C11_PDCD1	0	1.333	P02
CD47_SIRPG	B_C1_TCL1A.CD8_C11_PDCD1	0	0.688	P02
COL19A1_a1b1 complex	B_C1_TCL1A.CD8_C11_PDCD1	0	0.59	P02
ICAM2_aLb2 complex	B_C1_TCL1A.CD8_C11_PDCD1	0	0.609	P02
ICAM3_aLb2 complex	B_C1_TCL1A.CD8_C11_PDCD1	0	0.722	P02
CD74_MIF	B_C1_TCL1A.CD8_C1_LEF1	0	3.619	P02
FAM3C_CLEC2D	B_C1_TCL1A.CD8_C1_LEF1	0	0.487	P02
LGALS9_SORL1	B_C1_TCL1A.CD8_C1_LEF1	0.016	0.426	P02
CD72_SEMA4D	B_C1_TCL1A.CD8_C1_LEF1	0	0.556	P02
BTLA_TNFRSF14	B_C1_TCL1A.CD8_C1_LEF1	0	0.612	P02
CD55_ADGRE5	B_C1_TCL1A.CD8_C1_LEF1	0	0.663	P02
SELL_SELPLG	B_C1_TCL1A.CD8_C1_LEF1	0	1.383	P02
LGALS9_CD44	B_C1_TCL1A.CD8_C2_NUCB2	0	1.025	P02
CD74_MIF	B_C1_TCL1A.CD8_C2_NUCB2	0	3.611	P02
CD74_COPA	B_C1_TCL1A.CD8_C2_NUCB2	0	2.902	P02
FAM3C_CLEC2D	B_C1_TCL1A.CD8_C2_NUCB2	0	0.825	P02
LGALS9_CD47	B_C1_TCL1A.CD8_C2_NUCB2	0	0.813	P02
LGALS9_HAVCR2	B_C1_TCL1A.CD8_C2_NUCB2	0	0.521	P02
CD72_SEMA4D	B_C1_TCL1A.CD8_C2_NUCB2	0	0.653	P02
BTLA_TNFRSF14	B_C1_TCL1A.CD8_C2_NUCB2	0	0.755	P02
CD55_ADGRE5	B_C1_TCL1A.CD8_C2_NUCB2	0.016	0.752	P02
SELL_SELPLG	B_C1_TCL1A.CD8_C2_NUCB2	0	1.719	P02
CD47_SIRPG	B_C1_TCL1A.CD8_C2_NUCB2	0.03	0.575	P02
CD74_MIF	B_C1_TCL1A.CD8_C3_KLRB1	0	3.783	P02
CD74_COPA	B_C1_TCL1A.CD8_C3_KLRB1	0	2.881	P02
FAM3C_CLEC2D	B_C1_TCL1A.CD8_C3_KLRB1	0	0.488	P02
CD40_CD40LG	B_C1_TCL1A.CD8_C3_KLRB1	0	0.762	P02
LGALS9_SORL1	B_C1_TCL1A.CD8_C3_KLRB1	0	0.569	P02
CD72_SEMA4D	B_C1_TCL1A.CD8_C3_KLRB1	0	0.525	P02
BTLA_TNFRSF14	B_C1_TCL1A.CD8_C3_KLRB1	0	0.648	P02
CD55_ADGRE5	B_C1_TCL1A.CD8_C3_KLRB1	0	0.893	P02
CD48_CD244	B_C1_TCL1A.CD8_C3_KLRB1	0.048	0.697	P02
ALOX5_ALOX5AP	B_C1_TCL1A.CD8_C3_KLRB1	0	1.076	P02
SELL_SELPLG	B_C1_TCL1A.CD8_C3_KLRB1	0	1.521	P02
CD47_SIRPG	B_C1_TCL1A.CD8_C3_KLRB1	0.016	0.53	P02
CD74_MIF	B_C1_TCL1A.CD8_C4_KLRG1	0	3.64	P02
CD74_COPA	B_C1_TCL1A.CD8_C4_KLRG1	0	2.861	P02
FAM3C_CLEC2D	B_C1_TCL1A.CD8_C4_KLRG1	0	0.707	P02
LGALS9_SORL1	B_C1_TCL1A.CD8_C4_KLRG1	0	0.43	P02
CD72_SEMA4D	B_C1_TCL1A.CD8_C4_KLRG1	0	0.525	P02
BTLA_TNFRSF14	B_C1_TCL1A.CD8_C4_KLRG1	0	0.698	P02
CD55_ADGRE5	B_C1_TCL1A.CD8_C4_KLRG1	0	0.872	P02
CD48_CD244	B_C1_TCL1A.CD8_C4_KLRG1	0.016	0.714	P02
ALOX5_ALOX5AP	B_C1_TCL1A.CD8_C4_KLRG1	0	0.8	P02
SELL_SELPLG	B_C1_TCL1A.CD8_C4_KLRG1	0	1.462	P02
ICAM2_aLb2 complex	B_C1_TCL1A.CD8_C4_KLRG1	0	0.596	P02
ICAM3_aLb2 complex	B_C1_TCL1A.CD8_C4_KLRG1	0.048	0.709	P02
CD74_MIF	B_C1_TCL1A.CD8_C5_CX3CR1	0	3.587	P02
CD74_COPA	B_C1_TCL1A.CD8_C5_CX3CR1	0	2.912	P02
FAM3C_CLEC2D	B_C1_TCL1A.CD8_C5_CX3CR1	0	0.755	P02
LGALS9_CD47	B_C1_TCL1A.CD8_C5_CX3CR1	0	0.649	P02
LGALS9_SORL1	B_C1_TCL1A.CD8_C5_CX3CR1	0	0.486	P02
CD72_SEMA4D	B_C1_TCL1A.CD8_C5_CX3CR1	0	0.561	P02
BTLA_TNFRSF14	B_C1_TCL1A.CD8_C5_CX3CR1	0	0.695	P02
CD55_ADGRE5	B_C1_TCL1A.CD8_C5_CX3CR1	0	0.896	P02
CD48_CD244	B_C1_TCL1A.CD8_C5_CX3CR1	0	0.713	P02
ALOX5_ALOX5AP	B_C1_TCL1A.CD8_C5_CX3CR1	0	0.671	P02
SELL_SELPLG	B_C1_TCL1A.CD8_C5_CX3CR1	0	1.638	P02
ICAM2_aLb2 complex	B_C1_TCL1A.CD8_C5_CX3CR1	0	0.656	P02
ICAM3_aLb2 complex	B_C1_TCL1A.CD8_C5_CX3CR1	0	0.77	P02
LGALS9_CD44	B_C1_TCL1A.CD8_C6_IL7R	0	1.042	P02
CD74_MIF	B_C1_TCL1A.CD8_C6_IL7R	0	3.707	P02
HLA-DPB1_TNFSF13B	B_C1_TCL1A.CD8_C6_IL7R	0	1.745	P02
CD40_TNFSF13B	B_C1_TCL1A.CD8_C6_IL7R	0	0.699	P02
TNFRSF13C_TNFSF13B	B_C1_TCL1A.CD8_C6_IL7R	0	0.539	P02
CCR6_CCL20	B_C1_TCL1A.CD8_C6_IL7R	0	0.439	P02
BTLA_TNFRSF14	B_C1_TCL1A.CD8_C6_IL7R	0	0.543	P02
CD55_ADGRE5	B_C1_TCL1A.CD8_C6_IL7R	0	0.782	P02
ALOX5_ALOX5AP	B_C1_TCL1A.CD8_C6_IL7R	0	0.902	P02
SELL_SELPLG	B_C1_TCL1A.CD8_C6_IL7R	0	1.262	P02
HLA-DPA1_TNFSF9	B_C1_TCL1A.CD8_C7_GZMK	0	1.753	P02
LGALS9_CD44	B_C1_TCL1A.CD8_C7_GZMK	0	0.982	P02
CD74_MIF	B_C1_TCL1A.CD8_C7_GZMK	0	3.71	P02
FAM3C_CLEC2D	B_C1_TCL1A.CD8_C7_GZMK	0	0.484	P02
LGALS9_HAVCR2	B_C1_TCL1A.CD8_C7_GZMK	0	0.42	P02
CD72_SEMA4D	B_C1_TCL1A.CD8_C7_GZMK	0	0.564	P02
BTLA_TNFRSF14	B_C1_TCL1A.CD8_C7_GZMK	0	0.661	P02
CD55_ADGRE5	B_C1_TCL1A.CD8_C7_GZMK	0	0.991	P02
ALOX5_ALOX5AP	B_C1_TCL1A.CD8_C7_GZMK	0	0.78	P02
SELL_SELPLG	B_C1_TCL1A.CD8_C7_GZMK	0	1.363	P02
CD47_SIRPG	B_C1_TCL1A.CD8_C7_GZMK	0	0.528	P02
COL19A1_a1b1 complex	B_C1_TCL1A.CD8_C7_GZMK	0	0.609	P02
ICAM2_aLb2 complex	B_C1_TCL1A.CD8_C7_GZMK	0	0.54	P02
HLA-DPA1_TNFSF9	B_C1_TCL1A.CD8_C8_MHC	0	1.702	P02
LGALS9_CD44	B_C1_TCL1A.CD8_C8_MHC	0	0.978	P02
CD74_MIF	B_C1_TCL1A.CD8_C8_MHC	0	3.775	P02
CD74_COPA	B_C1_TCL1A.CD8_C8_MHC	0	2.881	P02
FAM3C_CLEC2D	B_C1_TCL1A.CD8_C8_MHC	0	0.459	P02
LGALS9_HAVCR2	B_C1_TCL1A.CD8_C8_MHC	0	0.463	P02
CD72_SEMA4D	B_C1_TCL1A.CD8_C8_MHC	0	0.558	P02
BTLA_TNFRSF14	B_C1_TCL1A.CD8_C8_MHC	0	0.609	P02
CD55_ADGRE5	B_C1_TCL1A.CD8_C8_MHC	0	0.989	P02
CD48_CD244	B_C1_TCL1A.CD8_C8_MHC	0	0.72	P02
ALOX5_ALOX5AP	B_C1_TCL1A.CD8_C8_MHC	0	0.937	P02
SELL_SELPLG	B_C1_TCL1A.CD8_C8_MHC	0	1.427	P02
CD47_SIRPG	B_C1_TCL1A.CD8_C8_MHC	0	0.62	P02
COL19A1_a1b1 complex	B_C1_TCL1A.CD8_C8_MHC	0	0.606	P02
ICAM2_aLb2 complex	B_C1_TCL1A.CD8_C8_MHC	0	0.526	P02
LGALS9_CD44	B_C1_TCL1A.CD8_C9_XCL1	0	0.917	P02
CD74_MIF	B_C1_TCL1A.CD8_C9_XCL1	0	3.847	P02
FAM3C_CLEC2D	B_C1_TCL1A.CD8_C9_XCL1	0	0.491	P02
LGALS9_HAVCR2	B_C1_TCL1A.CD8_C9_XCL1	0	0.394	P02
CD72_SEMA4D	B_C1_TCL1A.CD8_C9_XCL1	0	0.584	P02
BTLA_TNFRSF14	B_C1_TCL1A.CD8_C9_XCL1	0	0.537	P02
CD55_ADGRE5	B_C1_TCL1A.CD8_C9_XCL1	0	0.877	P02
CD48_CD244	B_C1_TCL1A.CD8_C9_XCL1	0	0.769	P02
ALOX5_ALOX5AP	B_C1_TCL1A.CD8_C9_XCL1	0	1.254	P02
SELL_SELPLG	B_C1_TCL1A.CD8_C9_XCL1	0	1.32	P02
COL19A1_a1b1 complex	B_C1_TCL1A.CD8_C9_XCL1	0	0.635	P02
LGALS9_CD44	B_C1_TCL1A.DC_C1_FCER1A	0	1.077	P02
HLA-DPB1_NRG1	B_C1_TCL1A.DC_C1_FCER1A	0	1.7	P02
CD74_MIF	B_C1_TCL1A.DC_C1_FCER1A	0	3.554	P02
CD74_COPA	B_C1_TCL1A.DC_C1_FCER1A	0	2.996	P02
HLA-DPB1_TNFSF13B	B_C1_TCL1A.DC_C1_FCER1A	0	2.103	P02
CD40_TNFSF13B	B_C1_TCL1A.DC_C1_FCER1A	0	1.057	P02
TNFRSF13C_TNFSF13B	B_C1_TCL1A.DC_C1_FCER1A	0	0.896	P02
CD74_APP	B_C1_TCL1A.DC_C1_FCER1A	0	2.91	P02
HLA-F_LILRB2	B_C1_TCL1A.DC_C1_FCER1A	0	1.04	P02
HLA-F_LILRB1	B_C1_TCL1A.DC_C1_FCER1A	0	0.754	P02
LGALS9_LRP1	B_C1_TCL1A.DC_C1_FCER1A	0	0.601	P02
CD72_SEMA4D	B_C1_TCL1A.DC_C1_FCER1A	0	0.451	P02
BTLA_TNFRSF14	B_C1_TCL1A.DC_C1_FCER1A	0	0.658	P02
CD55_ADGRE5	B_C1_TCL1A.DC_C1_FCER1A	0	0.924	P02
SELL_SELPLG	B_C1_TCL1A.DC_C1_FCER1A	0	1.375	P02
LAIR1_LILRB4	B_C1_TCL1A.DC_C1_FCER1A	0	0.48	P02
FCER2_aMb2 complex	B_C1_TCL1A.DC_C1_FCER1A	0	1.134	P02
FCER2_aXb2 complex	B_C1_TCL1A.DC_C1_FCER1A	0	1.12	P02
CD47_SIRB1 complex	B_C1_TCL1A.DC_C1_FCER1A	0	0.445	P02
HLA-DPA1_TNFSF9	B_C1_TCL1A.DC_C2_CD1C	0	1.564	P02
CD74_MIF	B_C1_TCL1A.DC_C2_CD1C	0	3.906	P02
CD74_COPA	B_C1_TCL1A.DC_C2_CD1C	0	2.915	P02
HLA-DPB1_TNFSF13B	B_C1_TCL1A.DC_C2_CD1C	0	1.612	P02
CD40_TNFSF13B	B_C1_TCL1A.DC_C2_CD1C	0	0.566	P02
TNFRSF13C_TNFSF13B	B_C1_TCL1A.DC_C2_CD1C	0	0.405	P02
LGALS9_SLC1A5	B_C1_TCL1A.DC_C2_CD1C	0	0.399	P02
LGALS9_HAVCR2	B_C1_TCL1A.DC_C2_CD1C	0	0.445	P02
BTLA_TNFRSF14	B_C1_TCL1A.DC_C2_CD1C	0	0.582	P02
CD55_ADGRE5	B_C1_TCL1A.DC_C2_CD1C	0	0.706	P02
ALOX5_ALOX5AP	B_C1_TCL1A.DC_C2_CD1C	0	0.88	P02
SELL_SELPLG	B_C1_TCL1A.DC_C2_CD1C	0	1.215	P02
CD52_SIGLEC10	B_C1_TCL1A.DC_C2_CD1C	0	1.995	P02
HLA-DPA1_TNFSF9	B_C1_TCL1A.DC_C3_LAMP3	0	1.59	P02
CD74_MIF	B_C1_TCL1A.DC_C3_LAMP3	0	3.542	P02
CD74_COPA	B_C1_TCL1A.DC_C3_LAMP3	0	2.876	P02
HLA-DPB1_TNFSF13B	B_C1_TCL1A.DC_C3_LAMP3	0	1.85	P02
CD40_TNFSF13B	B_C1_TCL1A.DC_C3_LAMP3	0	0.804	P02
TNFRSF13C_TNFSF13B	B_C1_TCL1A.DC_C3_LAMP3	0	0.643	P02
CD74_APP	B_C1_TCL1A.DC_C3_LAMP3	0	2.83	P02
CCR7_CCL19	B_C1_TCL1A.DC_C3_LAMP3	0	1.158	P02
BTLA_TNFRSF14	B_C1_TCL1A.DC_C3_LAMP3	0	0.697	P02
SELL_SELPLG	B_C1_TCL1A.DC_C3_LAMP3	0	1.337	P02
HLA-DPA1_TNFSF9	B_C1_TCL1A.DC_C4_JCHAIN	0	1.625	P02
CD74_MIF	B_C1_TCL1A.DC_C4_JCHAIN	0	3.639	P02
CD74_COPA	B_C1_TCL1A.DC_C4_JCHAIN	0	3.008	P02
HLA-DPB1_TNFSF13B	B_C1_TCL1A.DC_C4_JCHAIN	0	1.77	P02
CD40_TNFSF13B	B_C1_TCL1A.DC_C4_JCHAIN	0	0.724	P02
TNFRSF13C_TNFSF13B	B_C1_TCL1A.DC_C4_JCHAIN	0	0.564	P02
CD74_APP	B_C1_TCL1A.DC_C4_JCHAIN	0	3.853	P02
LGALS9_CD47	B_C1_TCL1A.DC_C4_JCHAIN	0	0.675	P02
LGALS9_SLC1A5	B_C1_TCL1A.DC_C4_JCHAIN	0	0.422	P02
CD72_SEMA4D	B_C1_TCL1A.DC_C4_JCHAIN	0	0.492	P02
BTLA_TNFRSF14	B_C1_TCL1A.DC_C4_JCHAIN	0	0.617	P02
CD55_ADGRE5	B_C1_TCL1A.DC_C4_JCHAIN	0.016	0.664	P02
ALOX5_ALOX5AP	B_C1_TCL1A.DC_C4_JCHAIN	0	1.64	P02
SELL_SELPLG	B_C1_TCL1A.DC_C4_JCHAIN	0	1.443	P02
LAIR1_LILRB4	B_C1_TCL1A.DC_C4_JCHAIN	0	0.992	P02
CD74_MIF	B_C1_TCL1A.DN_LEF1	0	3.622	P02
FAM3C_CLEC2D	B_C1_TCL1A.DN_LEF1	0	0.578	P02
LGALS9_SORL1	B_C1_TCL1A.DN_LEF1	0	0.484	P02
CD72_SEMA4D	B_C1_TCL1A.DN_LEF1	0	0.59	P02
BTLA_TNFRSF14	B_C1_TCL1A.DN_LEF1	0	0.642	P02
CD55_ADGRE5	B_C1_TCL1A.DN_LEF1	0	0.732	P02
SELL_SELPLG	B_C1_TCL1A.DN_LEF1	0	1.417	P02
CD47_SIRPG	B_C1_TCL1A.DN_LEF1	0	0.538	P02
CD74_MIF	B_C1_TCL1A.DP_TCF7	0	3.656	P02
CD74_COPA	B_C1_TCL1A.DP_TCF7	0	2.911	P02
CD74_APP	B_C1_TCL1A.DP_TCF7	0	2.817	P02
FAM3C_CLEC2D	B_C1_TCL1A.DP_TCF7	0	0.672	P02
CD40_CD40LG	B_C1_TCL1A.DP_TCF7	0	0.596	P02
LGALS9_SORL1	B_C1_TCL1A.DP_TCF7	0	0.532	P02
CD72_SEMA4D	B_C1_TCL1A.DP_TCF7	0	0.587	P02
BTLA_TNFRSF14	B_C1_TCL1A.DP_TCF7	0	0.74	P02
CD55_ADGRE5	B_C1_TCL1A.DP_TCF7	0	0.876	P02
ALOX5_ALOX5AP	B_C1_TCL1A.DP_TCF7	0	0.652	P02
SELL_SELPLG	B_C1_TCL1A.DP_TCF7	0	1.622	P02
FCER2_aMb2 complex	B_C1_TCL1A.DP_TCF7	0	0.982	P02
ICAM2_aLb2 complex	B_C1_TCL1A.DP_TCF7	0	0.572	P02
HLA-DPA1_TNFSF9	B_C1_TCL1A.EP_C1_LMP1	0	1.638	P02
LAMP1_FAM3C	B_C1_TCL1A.EP_C1_LMP1	0	0.432	P02
CD74_MIF	B_C1_TCL1A.EP_C1_LMP1	0	4.106	P02
CD74_COPA	B_C1_TCL1A.EP_C1_LMP1	0	2.889	P02
CD74_APP	B_C1_TCL1A.EP_C1_LMP1	0	3.24	P02
LGALS9_DAG1	B_C1_TCL1A.EP_C1_LMP1	0	0.274	P02
CCR6_CCL20	B_C1_TCL1A.EP_C1_LMP1	0	1.277	P02
CD46_JAG1	B_C1_TCL1A.EP_C1_LMP1	0	0.307	P02
LGALS9_MET	B_C1_TCL1A.EP_C1_LMP1	0	0.263	P02
LGALS9_LRP1	B_C1_TCL1A.EP_C1_LMP1	0	0.321	P02
LGALS9_PTPRK	B_C1_TCL1A.EP_C1_LMP1	0	0.466	P02
LGALS9_SLC1A5	B_C1_TCL1A.EP_C1_LMP1	0	0.439	P02
BTLA_TNFRSF14	B_C1_TCL1A.EP_C1_LMP1	0	0.523	P02
COL19A1_a2b1 complex	B_C1_TCL1A.EP_C1_LMP1	0	0.465	P02
CD74_MIF	B_C1_TCL1A.EP_C2_EPCAM	0	4.455	P02
CD74_COPA	B_C1_TCL1A.EP_C2_EPCAM	0	2.83	P02
CD74_APP	B_C1_TCL1A.EP_C2_EPCAM	0	3.049	P02
CCR6_CCL20	B_C1_TCL1A.EP_C2_EPCAM	0	1.125	P02
LGALS9_SLC1A5	B_C1_TCL1A.EP_C2_EPCAM	0	0.343	P02
BTLA_TNFRSF14	B_C1_TCL1A.EP_C2_EPCAM	0	0.443	P02
CD74_MIF	B_C1_TCL1A.MT_high_T	0	3.153	P02
CD74_COPA	B_C1_TCL1A.MT_high_T	0	2.97	P02
FAM3C_CLEC2D	B_C1_TCL1A.MT_high_T	0	0.747	P02
LGALS9_CD47	B_C1_TCL1A.MT_high_T	0.032	0.615	P02
LGALS9_SORL1	B_C1_TCL1A.MT_high_T	0	0.535	P02
CD72_SEMA4D	B_C1_TCL1A.MT_high_T	0	0.614	P02
CD55_ADGRE5	B_C1_TCL1A.MT_high_T	0	0.975	P02
ALOX5_ALOX5AP	B_C1_TCL1A.MT_high_T	0	0.549	P02
SELL_SELPLG	B_C1_TCL1A.MT_high_T	0	1.381	P02
CD47_SIRPG	B_C1_TCL1A.MT_high_T	0	0.558	P02
ICAM2_aLb2 complex	B_C1_TCL1A.MT_high_T	0	0.579	P02
ICAM3_aLb2 complex	B_C1_TCL1A.MT_high_T	0.016	0.692	P02
HLA-DPA1_TNFSF9	B_C1_TCL1A.Mast	0	1.681	P02
LGALS9_CD44	B_C1_TCL1A.Mast	0	1.231	P02
CD74_MIF	B_C1_TCL1A.Mast	0	3.808	P02
CD74_COPA	B_C1_TCL1A.Mast	0	2.938	P02
BTLA_TNFRSF14	B_C1_TCL1A.Mast	0	0.605	P02
CD55_ADGRE5	B_C1_TCL1A.Mast	0	0.717	P02
ALOX5_ALOX5AP	B_C1_TCL1A.Mast	0	1.096	P02
FCER2_aMb2 complex	B_C1_TCL1A.Mast	0	1.064	P02
LGALS9_CD44	B_C1_TCL1A.Mono_C1_CD14	0	1.043	P02
LAMP1_VSTM1	B_C1_TCL1A.Mono_C1_CD14	0	0.364	P02
HLA-DPB1_NRG1	B_C1_TCL1A.Mono_C1_CD14	0	1.74	P02
CD74_MIF	B_C1_TCL1A.Mono_C1_CD14	0	3.396	P02
CD74_COPA	B_C1_TCL1A.Mono_C1_CD14	0	2.949	P02
HLA-DPB1_TNFSF13B	B_C1_TCL1A.Mono_C1_CD14	0	2.25	P02
CD40_TNFSF13B	B_C1_TCL1A.Mono_C1_CD14	0	1.204	P02
TNFRSF13C_TNFSF13B	B_C1_TCL1A.Mono_C1_CD14	0	1.043	P02
CD74_APP	B_C1_TCL1A.Mono_C1_CD14	0	2.932	P02
HLA-F_LILRB2	B_C1_TCL1A.Mono_C1_CD14	0	0.945	P02
HLA-F_LILRB1	B_C1_TCL1A.Mono_C1_CD14	0	0.652	P02
LGALS9_LRP1	B_C1_TCL1A.Mono_C1_CD14	0	0.618	P02
LGALS9_SORL1	B_C1_TCL1A.Mono_C1_CD14	0	0.428	P02
CD72_SEMA4D	B_C1_TCL1A.Mono_C1_CD14	0	0.494	P02
BTLA_TNFRSF14	B_C1_TCL1A.Mono_C1_CD14	0	0.646	P02
CD55_ADGRE5	B_C1_TCL1A.Mono_C1_CD14	0	0.944	P02
ALOX5_ALOX5AP	B_C1_TCL1A.Mono_C1_CD14	0	0.588	P02
SELL_SELPLG	B_C1_TCL1A.Mono_C1_CD14	0	1.325	P02
LAIR1_LILRB4	B_C1_TCL1A.Mono_C1_CD14	0	0.348	P02
FCER2_aMb2 complex	B_C1_TCL1A.Mono_C1_CD14	0	1.177	P02
FCER2_aXb2 complex	B_C1_TCL1A.Mono_C1_CD14	0	1.049	P02
CD47_SIRB1 complex	B_C1_TCL1A.Mono_C1_CD14	0	0.477	P02
LGALS9_CD44	B_C1_TCL1A.Mono_C2_FCGR3A	0	1.097	P02
CD74_MIF	B_C1_TCL1A.Mono_C2_FCGR3A	0	3.344	P02
CD74_COPA	B_C1_TCL1A.Mono_C2_FCGR3A	0	2.928	P02
HLA-DPB1_TNFSF13B	B_C1_TCL1A.Mono_C2_FCGR3A	0	1.954	P02
CD40_TNFSF13B	B_C1_TCL1A.Mono_C2_FCGR3A	0	0.908	P02
TNFRSF13C_TNFSF13B	B_C1_TCL1A.Mono_C2_FCGR3A	0	0.748	P02
HLA-F_LILRB2	B_C1_TCL1A.Mono_C2_FCGR3A	0	1.449	P02
HLA-F_LILRB1	B_C1_TCL1A.Mono_C2_FCGR3A	0	1.093	P02
LGALS9_LRP1	B_C1_TCL1A.Mono_C2_FCGR3A	0	0.447	P02
LGALS9_CD47	B_C1_TCL1A.Mono_C2_FCGR3A	0	0.674	P02
LGALS9_SLC1A5	B_C1_TCL1A.Mono_C2_FCGR3A	0	0.404	P02
CD72_SEMA4D	B_C1_TCL1A.Mono_C2_FCGR3A	0	0.484	P02
BTLA_TNFRSF14	B_C1_TCL1A.Mono_C2_FCGR3A	0	0.726	P02
CD55_ADGRE5	B_C1_TCL1A.Mono_C2_FCGR3A	0	1.248	P02
CD48_CD244	B_C1_TCL1A.Mono_C2_FCGR3A	0	0.745	P02
SELL_SELPLG	B_C1_TCL1A.Mono_C2_FCGR3A	0	1.735	P02
CD99_PILRA	B_C1_TCL1A.Mono_C2_FCGR3A	0	1.158	P02
CD52_SIGLEC10	B_C1_TCL1A.Mono_C2_FCGR3A	0	2.268	P02
FCER2_aXb2 complex	B_C1_TCL1A.Mono_C2_FCGR3A	0	1.282	P02
ICAM2_aLb2 complex	B_C1_TCL1A.Mono_C2_FCGR3A	0	0.774	P02
ICAM3_aLb2 complex	B_C1_TCL1A.Mono_C2_FCGR3A	0	0.887	P02
LGALS9_CD44	B_C1_TCL1A.Mono_C3_PLAC8	0	0.974	P02
LAMP1_VSTM1	B_C1_TCL1A.Mono_C3_PLAC8	0	0.347	P02
CD74_MIF	B_C1_TCL1A.Mono_C3_PLAC8	0	3.486	P02
CD74_COPA	B_C1_TCL1A.Mono_C3_PLAC8	0	2.955	P02
HLA-DPB1_TNFSF13B	B_C1_TCL1A.Mono_C3_PLAC8	0	2.116	P02
CD40_TNFSF13B	B_C1_TCL1A.Mono_C3_PLAC8	0	1.07	P02
TNFRSF13C_TNFSF13B	B_C1_TCL1A.Mono_C3_PLAC8	0	0.91	P02
CD74_APP	B_C1_TCL1A.Mono_C3_PLAC8	0	2.851	P02
HLA-F_LILRB2	B_C1_TCL1A.Mono_C3_PLAC8	0	1.336	P02
HLA-F_LILRB1	B_C1_TCL1A.Mono_C3_PLAC8	0	0.946	P02
LGALS9_LRP1	B_C1_TCL1A.Mono_C3_PLAC8	0	0.569	P02
LGALS9_SLC1A5	B_C1_TCL1A.Mono_C3_PLAC8	0.016	0.342	P02
CD72_SEMA4D	B_C1_TCL1A.Mono_C3_PLAC8	0	0.502	P02
BTLA_TNFRSF14	B_C1_TCL1A.Mono_C3_PLAC8	0	0.711	P02
CD55_ADGRE5	B_C1_TCL1A.Mono_C3_PLAC8	0	1.187	P02
CD48_CD244	B_C1_TCL1A.Mono_C3_PLAC8	0	0.734	P02
SELL_SELPLG	B_C1_TCL1A.Mono_C3_PLAC8	0	1.57	P02
CD99_PILRA	B_C1_TCL1A.Mono_C3_PLAC8	0	1.036	P02
CD52_SIGLEC10	B_C1_TCL1A.Mono_C3_PLAC8	0	1.994	P02
LAIR1_LILRB4	B_C1_TCL1A.Mono_C3_PLAC8	0	0.476	P02
FCER2_aMb2 complex	B_C1_TCL1A.Mono_C3_PLAC8	0	1.055	P02
FCER2_aXb2 complex	B_C1_TCL1A.Mono_C3_PLAC8	0	1.279	P02
ICAM2_aLb2 complex	B_C1_TCL1A.Mono_C3_PLAC8	0.016	0.551	P02
CD47_SIRB1 complex	B_C1_TCL1A.Mono_C3_PLAC8	0	0.458	P02
HLA-DPA1_TNFSF9	B_C1_TCL1A.Mac_C1_IL1B	0	1.576	P02
LGALS9_CD44	B_C1_TCL1A.Mac_C1_IL1B	0	0.978	P02
HLA-DPB1_NRG1	B_C1_TCL1A.Mac_C1_IL1B	0	1.682	P02
CD74_MIF	B_C1_TCL1A.Mac_C1_IL1B	0	3.973	P02
CD74_COPA	B_C1_TCL1A.Mac_C1_IL1B	0	2.981	P02
CD44_HBEGF	B_C1_TCL1A.Mac_C1_IL1B	0	0.9	P02
HLA-DPB1_TNFSF13B	B_C1_TCL1A.Mac_C1_IL1B	0	2.109	P02
CD40_TNFSF13B	B_C1_TCL1A.Mac_C1_IL1B	0	1.063	P02
TNFRSF13C_TNFSF13B	B_C1_TCL1A.Mac_C1_IL1B	0	0.903	P02
CD74_APP	B_C1_TCL1A.Mac_C1_IL1B	0	2.85	P02
HLA-F_LILRB2	B_C1_TCL1A.Mac_C1_IL1B	0	0.832	P02
HLA-F_LILRB1	B_C1_TCL1A.Mac_C1_IL1B	0	0.724	P02
CCR6_CCL20	B_C1_TCL1A.Mac_C1_IL1B	0	0.863	P02
LGALS9_LRP1	B_C1_TCL1A.Mac_C1_IL1B	0	0.486	P02
LGALS9_HAVCR2	B_C1_TCL1A.Mac_C1_IL1B	0	0.456	P02
LGALS9_SORL1	B_C1_TCL1A.Mac_C1_IL1B	0.032	0.439	P02
CD72_SEMA4D	B_C1_TCL1A.Mac_C1_IL1B	0	0.512	P02
BTLA_TNFRSF14	B_C1_TCL1A.Mac_C1_IL1B	0	0.744	P02
CD55_ADGRE5	B_C1_TCL1A.Mac_C1_IL1B	0.016	0.659	P02
PTPRC_MRC1	B_C1_TCL1A.Mac_C1_IL1B	0	1.168	P02
ALOX5_ALOX5AP	B_C1_TCL1A.Mac_C1_IL1B	0	0.947	P02
SELL_SELPLG	B_C1_TCL1A.Mac_C1_IL1B	0	1.133	P02
CD52_SIGLEC10	B_C1_TCL1A.Mac_C1_IL1B	0	1.868	P02
LAIR1_LILRB4	B_C1_TCL1A.Mac_C1_IL1B	0	0.672	P02
FCER2_aMb2 complex	B_C1_TCL1A.Mac_C1_IL1B	0	1.03	P02
FCER2_aXb2 complex	B_C1_TCL1A.Mac_C1_IL1B	0	1.136	P02
LGALS9_CD44	B_C1_TCL1A.Mac_C2_SPP1	0	1.028	P02
CD74_MIF	B_C1_TCL1A.Mac_C2_SPP1	0	4.058	P02
CD74_COPA	B_C1_TCL1A.Mac_C2_SPP1	0	2.969	P02
CD44_HBEGF	B_C1_TCL1A.Mac_C2_SPP1	0	0.73	P02
HLA-DPB1_TNFSF13B	B_C1_TCL1A.Mac_C2_SPP1	0	2.16	P02
CD40_TNFSF13B	B_C1_TCL1A.Mac_C2_SPP1	0	1.114	P02
TNFRSF13C_TNFSF13B	B_C1_TCL1A.Mac_C2_SPP1	0	0.953	P02
CD74_APP	B_C1_TCL1A.Mac_C2_SPP1	0	2.896	P02
HLA-F_LILRB2	B_C1_TCL1A.Mac_C2_SPP1	0	0.783	P02
HLA-F_LILRB1	B_C1_TCL1A.Mac_C2_SPP1	0	0.674	P02
CCR6_CCL20	B_C1_TCL1A.Mac_C2_SPP1	0	0.818	P02
LGALS9_LRP1	B_C1_TCL1A.Mac_C2_SPP1	0	0.523	P02
LGALS9_HAVCR2	B_C1_TCL1A.Mac_C2_SPP1	0	0.5	P02
CD72_SEMA4D	B_C1_TCL1A.Mac_C2_SPP1	0	0.502	P02
BTLA_TNFRSF14	B_C1_TCL1A.Mac_C2_SPP1	0	0.754	P02
CD55_ADGRE5	B_C1_TCL1A.Mac_C2_SPP1	0.046	0.621	P02
PTPRC_MRC1	B_C1_TCL1A.Mac_C2_SPP1	0	1.204	P02
ALOX5_ALOX5AP	B_C1_TCL1A.Mac_C2_SPP1	0	0.798	P02
SELL_SELPLG	B_C1_TCL1A.Mac_C2_SPP1	0	1.106	P02
CD52_SIGLEC10	B_C1_TCL1A.Mac_C2_SPP1	0	1.804	P02
LAIR1_LILRB4	B_C1_TCL1A.Mac_C2_SPP1	0	0.746	P02
FCER2_aMb2 complex	B_C1_TCL1A.Mac_C2_SPP1	0	1.063	P02
FCER2_aXb2 complex	B_C1_TCL1A.Mac_C2_SPP1	0	1.169	P02
CD74_MIF	B_C1_TCL1A.NKT	0	3.585	P02
CD74_COPA	B_C1_TCL1A.NKT	0	2.894	P02
HLA-F_KIR3DL2	B_C1_TCL1A.NKT	0.032	0.553	P02
FAM3C_CLEC2D	B_C1_TCL1A.NKT	0	0.637	P02
LGALS9_SORL1	B_C1_TCL1A.NKT	0	0.518	P02
CD72_SEMA4D	B_C1_TCL1A.NKT	0	0.508	P02
BTLA_TNFRSF14	B_C1_TCL1A.NKT	0	0.646	P02
CD55_ADGRE5	B_C1_TCL1A.NKT	0	0.849	P02
CD48_CD244	B_C1_TCL1A.NKT	0	0.743	P02
ALOX5_ALOX5AP	B_C1_TCL1A.NKT	0	0.701	P02
HLA-E_KLRC2	B_C1_TCL1A.NKT	0	1.581	P02
SELL_SELPLG	B_C1_TCL1A.NKT	0	1.548	P02
ICAM2_aLb2 complex	B_C1_TCL1A.NKT	0	0.648	P02
ICAM3_aLb2 complex	B_C1_TCL1A.NKT	0	0.761	P02
LGALS9_CD44	B_C1_TCL1A.NK_C1_SELL	0	1.07	P02
CD74_MIF	B_C1_TCL1A.NK_C1_SELL	0	3.784	P02
CD74_COPA	B_C1_TCL1A.NK_C1_SELL	0	2.887	P02
LGALS9_SORL1	B_C1_TCL1A.NK_C1_SELL	0	0.535	P02
CD72_SEMA4D	B_C1_TCL1A.NK_C1_SELL	0	0.522	P02
BTLA_TNFRSF14	B_C1_TCL1A.NK_C1_SELL	0	0.613	P02
CD55_ADGRE5	B_C1_TCL1A.NK_C1_SELL	0	1.012	P02
CD48_CD244	B_C1_TCL1A.NK_C1_SELL	0	0.722	P02
ALOX5_ALOX5AP	B_C1_TCL1A.NK_C1_SELL	0	0.575	P02
HLA-E_KLRC1	B_C1_TCL1A.NK_C1_SELL	0	2.118	P02
HLA-E_KLRC2	B_C1_TCL1A.NK_C1_SELL	0	1.381	P02
SELL_SELPLG	B_C1_TCL1A.NK_C1_SELL	0	1.528	P02
CLEC2B_KLRF1	B_C1_TCL1A.NK_C1_SELL	0	1.013	P02
FCER2_aMb2 complex	B_C1_TCL1A.NK_C1_SELL	0	1.2	P02
FCER2_aXb2 complex	B_C1_TCL1A.NK_C1_SELL	0	1.129	P02
CD74_MIF	B_C1_TCL1A.NK_C2_FCER1G	0	3.64	P02
CD74_COPA	B_C1_TCL1A.NK_C2_FCER1G	0	2.882	P02
LGALS9_CD47	B_C1_TCL1A.NK_C2_FCER1G	0	0.624	P02
LGALS9_HAVCR2	B_C1_TCL1A.NK_C2_FCER1G	0	0.524	P02
LGALS9_SORL1	B_C1_TCL1A.NK_C2_FCER1G	0	0.601	P02
CD72_SEMA4D	B_C1_TCL1A.NK_C2_FCER1G	0	0.534	P02
BTLA_TNFRSF14	B_C1_TCL1A.NK_C2_FCER1G	0	0.683	P02
CD55_ADGRE5	B_C1_TCL1A.NK_C2_FCER1G	0	0.971	P02
CD48_CD244	B_C1_TCL1A.NK_C2_FCER1G	0	0.826	P02
ALOX5_ALOX5AP	B_C1_TCL1A.NK_C2_FCER1G	0	0.989	P02
HLA-E_KLRC1	B_C1_TCL1A.NK_C2_FCER1G	0	1.533	P02
HLA-E_KLRC2	B_C1_TCL1A.NK_C2_FCER1G	0	1.396	P02
SELL_SELPLG	B_C1_TCL1A.NK_C2_FCER1G	0	1.676	P02
CLEC2B_KLRF1	B_C1_TCL1A.NK_C2_FCER1G	0	0.962	P02
FCER2_aMb2 complex	B_C1_TCL1A.NK_C2_FCER1G	0	1.173	P02
ICAM2_aLb2 complex	B_C1_TCL1A.NK_C2_FCER1G	0	0.655	P02
ICAM3_aLb2 complex	B_C1_TCL1A.NK_C2_FCER1G	0	0.768	P02
CD74_MIF	B_C1_TCL1A.NK_C3_TYROBP	0	3.617	P02
CD74_COPA	B_C1_TCL1A.NK_C3_TYROBP	0	2.922	P02
HLA-F_KIR3DL2	B_C1_TCL1A.NK_C3_TYROBP	0	0.563	P02
FAM3C_CLEC2D	B_C1_TCL1A.NK_C3_TYROBP	0	0.562	P02
LGALS9_SORL1	B_C1_TCL1A.NK_C3_TYROBP	0	0.471	P02
CD72_SEMA4D	B_C1_TCL1A.NK_C3_TYROBP	0	0.522	P02
BTLA_TNFRSF14	B_C1_TCL1A.NK_C3_TYROBP	0	0.644	P02
CD55_ADGRE5	B_C1_TCL1A.NK_C3_TYROBP	0	0.977	P02
CD48_CD244	B_C1_TCL1A.NK_C3_TYROBP	0	0.786	P02
ALOX5_ALOX5AP	B_C1_TCL1A.NK_C3_TYROBP	0	0.621	P02
HLA-E_KLRC2	B_C1_TCL1A.NK_C3_TYROBP	0	1.618	P02
SELL_SELPLG	B_C1_TCL1A.NK_C3_TYROBP	0	1.605	P02
CLEC2B_KLRF1	B_C1_TCL1A.NK_C3_TYROBP	0	0.696	P02
FCER2_aMb2 complex	B_C1_TCL1A.NK_C3_TYROBP	0	1.061	P02
ICAM2_aLb2 complex	B_C1_TCL1A.NK_C3_TYROBP	0	0.672	P02
ICAM3_aLb2 complex	B_C1_TCL1A.NK_C3_TYROBP	0	0.785	P02
CD74_MIF	B_C1_TCL1A.NK_C4_MKI67	0	3.733	P02
CD74_COPA	B_C1_TCL1A.NK_C4_MKI67	0	2.928	P02
LGALS9_CD47	B_C1_TCL1A.NK_C4_MKI67	0	0.756	P02
LGALS9_SLC1A5	B_C1_TCL1A.NK_C4_MKI67	0.044	0.39	P02
CD72_SEMA4D	B_C1_TCL1A.NK_C4_MKI67	0	0.537	P02
BTLA_TNFRSF14	B_C1_TCL1A.NK_C4_MKI67	0	0.686	P02
CD55_ADGRE5	B_C1_TCL1A.NK_C4_MKI67	0	0.829	P02
CD48_CD244	B_C1_TCL1A.NK_C4_MKI67	0.048	0.731	P02
ALOX5_ALOX5AP	B_C1_TCL1A.NK_C4_MKI67	0.047	0.667	P02
HLA-E_KLRC1	B_C1_TCL1A.NK_C4_MKI67	0.031	1.378	P02
SELL_SELPLG	B_C1_TCL1A.NK_C4_MKI67	0	1.429	P02
FCER2_aMb2 complex	B_C1_TCL1A.NK_C4_MKI67	0	1.009	P02
LGALS9_CD44	B_C1_TCL1A.NK_C5_XCL1	0	1.056	P02
CD74_MIF	B_C1_TCL1A.NK_C5_XCL1	0	3.796	P02
CD72_SEMA4D	B_C1_TCL1A.NK_C5_XCL1	0	0.597	P02
CD55_ADGRE5	B_C1_TCL1A.NK_C5_XCL1	0	0.935	P02
ALOX5_ALOX5AP	B_C1_TCL1A.NK_C5_XCL1	0	0.663	P02
HLA-E_KLRC1	B_C1_TCL1A.NK_C5_XCL1	0	1.636	P02
HLA-E_KLRC2	B_C1_TCL1A.NK_C5_XCL1	0	1.499	P02
SELL_SELPLG	B_C1_TCL1A.NK_C5_XCL1	0	1.348	P02
COL19A1_a1b1 complex	B_C1_TCL1A.NK_C5_XCL1	0	0.699	P02
LAMP1_FAM3C	B_C1_TCL1A.Plasma_C1_IgA	0	0.409	P02
CD74_MIF	B_C1_TCL1A.Plasma_C1_IgA	0	3.813	P02
CD74_COPA	B_C1_TCL1A.Plasma_C1_IgA	0	2.95	P02
LGALS9_SLC1A5	B_C1_TCL1A.Plasma_C1_IgA	0	0.425	P02
CD72_SEMA4D	B_C1_TCL1A.Plasma_C1_IgA	0	0.425	P02
BTLA_TNFRSF14	B_C1_TCL1A.Plasma_C1_IgA	0	0.523	P02
SELL_SELPLG	B_C1_TCL1A.Plasma_C1_IgA	0	1.281	P02
LAIR1_LILRB4	B_C1_TCL1A.Plasma_C1_IgA	0	0.447	P02
CD74_MIF	B_C1_TCL1A.Plasma_C2_IgG	0	3.688	P02
CD74_COPA	B_C1_TCL1A.Plasma_C2_IgG	0	2.836	P02
CD72_SEMA4D	B_C1_TCL1A.Plasma_C2_IgG	0	0.424	P02
BTLA_TNFRSF14	B_C1_TCL1A.Plasma_C2_IgG	0	0.488	P02
SELL_SELPLG	B_C1_TCL1A.Plasma_C2_IgG	0	1.077	P02
LGALS9_CD44	B_C1_TCL1A.Th1_like_C1_CCR7	0	0.958	P02
CD74_MIF	B_C1_TCL1A.Th1_like_C1_CCR7	0	3.68	P02
FAM3C_CLEC2D	B_C1_TCL1A.Th1_like_C1_CCR7	0	0.432	P02
LGALS9_CD47	B_C1_TCL1A.Th1_like_C1_CCR7	0.016	0.599	P02
BTLA_TNFRSF14	B_C1_TCL1A.Th1_like_C1_CCR7	0	0.684	P02
CD55_ADGRE5	B_C1_TCL1A.Th1_like_C1_CCR7	0	0.732	P02
ALOX5_ALOX5AP	B_C1_TCL1A.Th1_like_C1_CCR7	0	0.917	P02
SELL_SELPLG	B_C1_TCL1A.Th1_like_C1_CCR7	0	1.442	P02
CD47_SIRPG	B_C1_TCL1A.Th1_like_C1_CCR7	0.016	0.525	P02
LGALS9_CD44	B_C1_TCL1A.Th1_like_C2_TNF	0	0.902	P02
CD74_MIF	B_C1_TCL1A.Th1_like_C2_TNF	0	3.765	P02
CD74_COPA	B_C1_TCL1A.Th1_like_C2_TNF	0	2.895	P02
FAM3C_CLEC2D	B_C1_TCL1A.Th1_like_C2_TNF	0	0.482	P02
CCR6_CCL20	B_C1_TCL1A.Th1_like_C2_TNF	0	0.39	P02
CD40_CD40LG	B_C1_TCL1A.Th1_like_C2_TNF	0	0.601	P02
CD72_SEMA4D	B_C1_TCL1A.Th1_like_C2_TNF	0	0.505	P02
BTLA_TNFRSF14	B_C1_TCL1A.Th1_like_C2_TNF	0	0.7	P02
CD55_ADGRE5	B_C1_TCL1A.Th1_like_C2_TNF	0	0.742	P02
ALOX5_ALOX5AP	B_C1_TCL1A.Th1_like_C2_TNF	0	1.049	P02
SELL_SELPLG	B_C1_TCL1A.Th1_like_C2_TNF	0	1.372	P02
CD47_SIRPG	B_C1_TCL1A.Th1_like_C2_TNF	0	0.617	P02
LGALS9_CD44	B_C1_TCL1A.Treg_C1_SELL	0	0.952	P02
CD74_MIF	B_C1_TCL1A.Treg_C1_SELL	0	3.734	P02
CD74_COPA	B_C1_TCL1A.Treg_C1_SELL	0	2.902	P02
FAM3C_CLEC2D	B_C1_TCL1A.Treg_C1_SELL	0	0.552	P02
LGALS9_CD47	B_C1_TCL1A.Treg_C1_SELL	0	0.721	P02
CD72_SEMA4D	B_C1_TCL1A.Treg_C1_SELL	0	0.508	P02
BTLA_TNFRSF14	B_C1_TCL1A.Treg_C1_SELL	0	0.787	P02
CD55_ADGRE5	B_C1_TCL1A.Treg_C1_SELL	0	0.715	P02
ALOX5_ALOX5AP	B_C1_TCL1A.Treg_C1_SELL	0	0.83	P02
SELL_SELPLG	B_C1_TCL1A.Treg_C1_SELL	0	1.861	P02
CD47_SIRPG	B_C1_TCL1A.Treg_C1_SELL	0	0.57	P02
LGALS9_CD44	B_C1_TCL1A.Treg_C2_FOXP3	0	0.873	P02
CD74_MIF	B_C1_TCL1A.Treg_C2_FOXP3	0	3.714	P02
FAM3C_CLEC2D	B_C1_TCL1A.Treg_C2_FOXP3	0.016	0.395	P02
CCR6_CCL20	B_C1_TCL1A.Treg_C2_FOXP3	0	0.391	P02
BTLA_TNFRSF14	B_C1_TCL1A.Treg_C2_FOXP3	0	0.737	P02
CD55_ADGRE5	B_C1_TCL1A.Treg_C2_FOXP3	0	0.671	P02
ALOX5_ALOX5AP	B_C1_TCL1A.Treg_C2_FOXP3	0	0.608	P02
SELL_SELPLG	B_C1_TCL1A.Treg_C2_FOXP3	0	1.403	P02
CD47_SIRPG	B_C1_TCL1A.Treg_C2_FOXP3	0	0.656	P02
CD74_MIF	B_C1_TCL1A.Treg_C3_MKI67	0	4.002	P02
CD74_COPA	B_C1_TCL1A.Treg_C3_MKI67	0	2.928	P02
HLA-DPB1_TNFSF13B	B_C1_TCL1A.Treg_C3_MKI67	0	1.558	P02
CD40_TNFSF13B	B_C1_TCL1A.Treg_C3_MKI67	0	0.512	P02
TNFRSF13C_TNFSF13B	B_C1_TCL1A.Treg_C3_MKI67	0	0.352	P02
FAM3C_CLEC2D	B_C1_TCL1A.Treg_C3_MKI67	0	0.6	P02
CCR6_CCL20	B_C1_TCL1A.Treg_C3_MKI67	0	0.412	P02
LGALS9_SLC1A5	B_C1_TCL1A.Treg_C3_MKI67	0	0.401	P02
CD72_SEMA4D	B_C1_TCL1A.Treg_C3_MKI67	0	0.488	P02
BTLA_TNFRSF14	B_C1_TCL1A.Treg_C3_MKI67	0	0.628	P02
CD55_ADGRE5	B_C1_TCL1A.Treg_C3_MKI67	0	0.813	P02
ALOX5_ALOX5AP	B_C1_TCL1A.Treg_C3_MKI67	0	0.601	P02
SELL_SELPLG	B_C1_TCL1A.Treg_C3_MKI67	0	1.383	P02
CD47_SIRPG	B_C1_TCL1A.Treg_C3_MKI67	0	0.674	P02
ICAM2_aLb2 complex	B_C1_TCL1A.Treg_C3_MKI67	0	0.496	P02
CD74_MIF	B_C1_TCL1A.Treg_C4_TNFRSF4	0	3.847	P02
CD74_COPA	B_C1_TCL1A.Treg_C4_TNFRSF4	0	2.9	P02
FAM3C_CLEC2D	B_C1_TCL1A.Treg_C4_TNFRSF4	0	0.583	P02
CCR6_CCL20	B_C1_TCL1A.Treg_C4_TNFRSF4	0	0.507	P02
LGALS9_SLC1A5	B_C1_TCL1A.Treg_C4_TNFRSF4	0	0.341	P02
BTLA_TNFRSF14	B_C1_TCL1A.Treg_C4_TNFRSF4	0	0.717	P02
CD55_ADGRE5	B_C1_TCL1A.Treg_C4_TNFRSF4	0	0.699	P02
SELL_SELPLG	B_C1_TCL1A.Treg_C4_TNFRSF4	0	1.425	P02
CD47_SIRPG	B_C1_TCL1A.Treg_C4_TNFRSF4	0	0.745	P02
ICAM2_aLb2 complex	B_C1_TCL1A.Treg_C4_TNFRSF4	0	0.519	P02
CD74_MIF	B_C1_TCL1A.gd.T	0	3.735	P02
CD74_COPA	B_C1_TCL1A.gd.T	0	2.884	P02
FAM3C_CLEC2D	B_C1_TCL1A.gd.T	0	0.513	P02
CD40_CD40LG	B_C1_TCL1A.gd.T	0	0.615	P02
LGALS9_SORL1	B_C1_TCL1A.gd.T	0	0.535	P02
CD72_SEMA4D	B_C1_TCL1A.gd.T	0	0.542	P02
BTLA_TNFRSF14	B_C1_TCL1A.gd.T	0	0.626	P02
CD55_ADGRE5	B_C1_TCL1A.gd.T	0	0.829	P02
ALOX5_ALOX5AP	B_C1_TCL1A.gd.T	0	1.056	P02
SELL_SELPLG	B_C1_TCL1A.gd.T	0	1.481	P02
HLA-C_FAM3C	B_C2_FCRL3.B_C1_TCL1A	0	2.114	P02
CD74_MIF	B_C2_FCRL3.B_C1_TCL1A	0	3.413	P02
FAM3C_CLEC2D	B_C2_FCRL3.B_C1_TCL1A	0	0.644	P02
BTLA_TNFRSF14	B_C2_FCRL3.B_C1_TCL1A	0	0.499	P02
NCR3_BAG6	B_C2_FCRL3.B_C1_TCL1A	0	0.288	P02
PTPRC_CD22	B_C2_FCRL3.B_C1_TCL1A	0	1.363	P02
ALOX5_ALOX5AP	B_C2_FCRL3.B_C1_TCL1A	0	0.66	P02
HLA-C_FAM3C	B_C2_FCRL3.B_C2_FCRL3	0	2.159	P02
LAMP1_FAM3C	B_C2_FCRL3.B_C2_FCRL3	0.032	0.431	P02
CD74_MIF	B_C2_FCRL3.B_C2_FCRL3	0	3.54	P02
CD74_COPA	B_C2_FCRL3.B_C2_FCRL3	0	2.812	P02
CD74_APP	B_C2_FCRL3.B_C2_FCRL3	0	2.821	P02
FAM3C_CLEC2D	B_C2_FCRL3.B_C2_FCRL3	0.016	0.474	P02
LGALS9_CD47	B_C2_FCRL3.B_C2_FCRL3	0.031	0.635	P02
BTLA_TNFRSF14	B_C2_FCRL3.B_C2_FCRL3	0.016	0.42	P02
NCR3_BAG6	B_C2_FCRL3.B_C2_FCRL3	0	0.295	P02
CD52_SIGLEC10	B_C2_FCRL3.B_C2_FCRL3	0	1.833	P02
FCER2_aMb2 complex	B_C2_FCRL3.B_C2_FCRL3	0	0.291	P02
FCER2_aXb2 complex	B_C2_FCRL3.B_C2_FCRL3	0	0.277	P02
FCER2_CR2	B_C2_FCRL3.B_C3_RGCC	0	0.318	P02
CD74_MIF	B_C2_FCRL3.B_C3_RGCC	0	3.57	P02
FAM3C_CLEC2D	B_C2_FCRL3.B_C3_RGCC	0.016	0.431	P02
LGALS9_CD47	B_C2_FCRL3.B_C3_RGCC	0	0.691	P02
BTLA_TNFRSF14	B_C2_FCRL3.B_C3_RGCC	0	0.449	P02
PTPRC_CD22	B_C2_FCRL3.B_C3_RGCC	0.048	1.174	P02
ALOX5_ALOX5AP	B_C2_FCRL3.B_C3_RGCC	0	0.613	P02
CD74_MIF	B_C2_FCRL3.B_C4_IFITM3	0.016	3.435	P02
PTPRC_CD22	B_C2_FCRL3.B_C4_IFITM3	0	1.677	P02
FCER2_CR2	B_C2_FCRL3.B_C5_ISG15	0	0.319	P02
CD74_MIF	B_C2_FCRL3.B_C5_ISG15	0	3.643	P02
HLA-DPB1_TNFSF13B	B_C2_FCRL3.B_C5_ISG15	0	1.685	P02
TNFRSF13B_TNFSF13B	B_C2_FCRL3.B_C5_ISG15	0	0.614	P02
CD40_TNFSF13B	B_C2_FCRL3.B_C5_ISG15	0	0.533	P02
TNFRSF13C_TNFSF13B	B_C2_FCRL3.B_C5_ISG15	0	0.535	P02
CD74_APP	B_C2_FCRL3.B_C5_ISG15	0	2.825	P02
BTLA_TNFRSF14	B_C2_FCRL3.B_C5_ISG15	0.016	0.495	P02
CD74_MIF	B_C2_FCRL3.B_C6_HSPA1A	0	3.551	P02
CD74_MIF	B_C2_FCRL3.CD4_C1_LEF1	0	3.583	P02
CD74_APP	B_C2_FCRL3.CD4_C1_LEF1	0	2.792	P02
FAM3C_CLEC2D	B_C2_FCRL3.CD4_C1_LEF1	0	0.506	P02
CD40_CD40LG	B_C2_FCRL3.CD4_C1_LEF1	0	0.535	P02
BTLA_TNFRSF14	B_C2_FCRL3.CD4_C1_LEF1	0	0.465	P02
NCR3_BAG6	B_C2_FCRL3.CD4_C1_LEF1	0.014	0.266	P02
SELL_SELPLG	B_C2_FCRL3.CD4_C1_LEF1	0	1.053	P02
CD47_SIRPG	B_C2_FCRL3.CD4_C1_LEF1	0	0.608	P02
CD74_MIF	B_C2_FCRL3.CD4_C2_IL7R	0	3.695	P02
CD74_COPA	B_C2_FCRL3.CD4_C2_IL7R	0	2.813	P02
FAM3C_CLEC2D	B_C2_FCRL3.CD4_C2_IL7R	0	0.526	P02
CD40_CD40LG	B_C2_FCRL3.CD4_C2_IL7R	0	0.598	P02
LGALS9_SORL1	B_C2_FCRL3.CD4_C2_IL7R	0	0.459	P02
BTLA_TNFRSF14	B_C2_FCRL3.CD4_C2_IL7R	0	0.442	P02
NCR3_BAG6	B_C2_FCRL3.CD4_C2_IL7R	0.014	0.256	P02
CD55_ADGRE5	B_C2_FCRL3.CD4_C2_IL7R	0.032	0.658	P02
ALOX5_ALOX5AP	B_C2_FCRL3.CD4_C2_IL7R	0	0.764	P02
SELL_SELPLG	B_C2_FCRL3.CD4_C2_IL7R	0	1.116	P02
CD47_SIRPG	B_C2_FCRL3.CD4_C2_IL7R	0	0.602	P02
CD74_MIF	B_C2_FCRL3.CD4_C3_CD40LG	0	3.709	P02
CD74_COPA	B_C2_FCRL3.CD4_C3_CD40LG	0	2.832	P02
FAM3C_CLEC2D	B_C2_FCRL3.CD4_C3_CD40LG	0	0.584	P02
CD40_CD40LG	B_C2_FCRL3.CD4_C3_CD40LG	0	0.74	P02
LGALS9_CD47	B_C2_FCRL3.CD4_C3_CD40LG	0.032	0.654	P02
LGALS9_SORL1	B_C2_FCRL3.CD4_C3_CD40LG	0	0.516	P02
BTLA_TNFRSF14	B_C2_FCRL3.CD4_C3_CD40LG	0	0.537	P02
NCR3_BAG6	B_C2_FCRL3.CD4_C3_CD40LG	0	0.295	P02
CD55_ADGRE5	B_C2_FCRL3.CD4_C3_CD40LG	0.016	0.665	P02
ALOX5_ALOX5AP	B_C2_FCRL3.CD4_C3_CD40LG	0	0.933	P02
SELL_SELPLG	B_C2_FCRL3.CD4_C3_CD40LG	0	1.175	P02
CD47_SIRPG	B_C2_FCRL3.CD4_C3_CD40LG	0	0.598	P02
CD74_MIF	B_C2_FCRL3.CD4_C4_CCR7	0	3.694	P02
BTLA_TNFRSF14	B_C2_FCRL3.CD4_C4_CCR7	0	0.401	P02
ALOX5_ALOX5AP	B_C2_FCRL3.CD4_C4_CCR7	0	0.68	P02
SELL_SELPLG	B_C2_FCRL3.CD4_C4_CCR7	0	0.907	P02
LGALS9_CD44	B_C2_FCRL3.CD4_C5_GPR183	0	0.918	P02
CD74_MIF	B_C2_FCRL3.CD4_C5_GPR183	0	3.705	P02
CD74_COPA	B_C2_FCRL3.CD4_C5_GPR183	0	2.818	P02
HLA-DPB1_TNFSF13B	B_C2_FCRL3.CD4_C5_GPR183	0	1.756	P02
TNFRSF13B_TNFSF13B	B_C2_FCRL3.CD4_C5_GPR183	0	0.686	P02
CD40_TNFSF13B	B_C2_FCRL3.CD4_C5_GPR183	0	0.605	P02
TNFRSF13C_TNFSF13B	B_C2_FCRL3.CD4_C5_GPR183	0	0.607	P02
FAM3C_CLEC2D	B_C2_FCRL3.CD4_C5_GPR183	0	0.476	P02
CD40_CD40LG	B_C2_FCRL3.CD4_C5_GPR183	0	0.54	P02
BTLA_TNFRSF14	B_C2_FCRL3.CD4_C5_GPR183	0.016	0.387	P02
ALOX5_ALOX5AP	B_C2_FCRL3.CD4_C5_GPR183	0	1.001	P02
SELL_SELPLG	B_C2_FCRL3.CD4_C5_GPR183	0	0.921	P02
HLA-DPA1_TNFSF9	B_C2_FCRL3.CD8_C10_MKI67	0	1.809	P02
CD74_MIF	B_C2_FCRL3.CD8_C10_MKI67	0	3.862	P02
CD74_COPA	B_C2_FCRL3.CD8_C10_MKI67	0	2.852	P02
FAM3C_CLEC2D	B_C2_FCRL3.CD8_C10_MKI67	0	0.734	P02
TNFRSF13B_CD70	B_C2_FCRL3.CD8_C10_MKI67	0	0.636	P02
LGALS9_HAVCR2	B_C2_FCRL3.CD8_C10_MKI67	0	0.539	P02
NCR3_BAG6	B_C2_FCRL3.CD8_C10_MKI67	0	0.307	P02
CD55_ADGRE5	B_C2_FCRL3.CD8_C10_MKI67	0	0.869	P02
CD48_CD244	B_C2_FCRL3.CD8_C10_MKI67	0.016	0.767	P02
ALOX5_ALOX5AP	B_C2_FCRL3.CD8_C10_MKI67	0	0.736	P02
SELL_SELPLG	B_C2_FCRL3.CD8_C10_MKI67	0	0.927	P02
CD47_SIRPG	B_C2_FCRL3.CD8_C10_MKI67	0	0.747	P02
COL9A3_a1b1 complex	B_C2_FCRL3.CD8_C10_MKI67	0	0.317	P02
ICAM2_aLb2 complex	B_C2_FCRL3.CD8_C10_MKI67	0.031	0.531	P02
ICAM3_aLb2 complex	B_C2_FCRL3.CD8_C10_MKI67	0.032	0.739	P02
HLA-DPA1_TNFSF9	B_C2_FCRL3.CD8_C11_PDCD1	0	1.877	P02
CD74_MIF	B_C2_FCRL3.CD8_C11_PDCD1	0	3.725	P02
CD74_COPA	B_C2_FCRL3.CD8_C11_PDCD1	0	2.83	P02
FAM3C_CLEC2D	B_C2_FCRL3.CD8_C11_PDCD1	0	0.656	P02
TNFRSF13B_CD70	B_C2_FCRL3.CD8_C11_PDCD1	0	0.595	P02
LGALS9_HAVCR2	B_C2_FCRL3.CD8_C11_PDCD1	0	0.718	P02
BTLA_TNFRSF14	B_C2_FCRL3.CD8_C11_PDCD1	0	0.389	P02
CD55_ADGRE5	B_C2_FCRL3.CD8_C11_PDCD1	0	0.89	P02
CD48_CD244	B_C2_FCRL3.CD8_C11_PDCD1	0	0.814	P02
ALOX5_ALOX5AP	B_C2_FCRL3.CD8_C11_PDCD1	0	0.866	P02
SELL_SELPLG	B_C2_FCRL3.CD8_C11_PDCD1	0	0.92	P02
CD47_SIRPG	B_C2_FCRL3.CD8_C11_PDCD1	0	0.787	P02
COL9A3_a1b1 complex	B_C2_FCRL3.CD8_C11_PDCD1	0	0.334	P02
ICAM2_aLb2 complex	B_C2_FCRL3.CD8_C11_PDCD1	0	0.613	P02
ICAM3_aLb2 complex	B_C2_FCRL3.CD8_C11_PDCD1	0	0.821	P02
CD74_MIF	B_C2_FCRL3.CD8_C1_LEF1	0	3.565	P02
FAM3C_CLEC2D	B_C2_FCRL3.CD8_C1_LEF1	0	0.532	P02
BTLA_TNFRSF14	B_C2_FCRL3.CD8_C1_LEF1	0	0.399	P02
NCR3_BAG6	B_C2_FCRL3.CD8_C1_LEF1	0	0.286	P02
SELL_SELPLG	B_C2_FCRL3.CD8_C1_LEF1	0	0.969	P02
CD47_SIRPG	B_C2_FCRL3.CD8_C1_LEF1	0	0.6	P02
LGALS9_CD44	B_C2_FCRL3.CD8_C2_NUCB2	0.048	0.994	P02
CD74_MIF	B_C2_FCRL3.CD8_C2_NUCB2	0	3.557	P02
CD74_COPA	B_C2_FCRL3.CD8_C2_NUCB2	0	2.848	P02
FAM3C_CLEC2D	B_C2_FCRL3.CD8_C2_NUCB2	0	0.871	P02
LGALS9_CD47	B_C2_FCRL3.CD8_C2_NUCB2	0	0.782	P02
LGALS9_HAVCR2	B_C2_FCRL3.CD8_C2_NUCB2	0.032	0.49	P02
BTLA_TNFRSF14	B_C2_FCRL3.CD8_C2_NUCB2	0	0.543	P02
NCR3_BAG6	B_C2_FCRL3.CD8_C2_NUCB2	0.016	0.35	P02
SELL_SELPLG	B_C2_FCRL3.CD8_C2_NUCB2	0	1.306	P02
CD47_SIRPG	B_C2_FCRL3.CD8_C2_NUCB2	0	0.674	P02
CD74_MIF	B_C2_FCRL3.CD8_C3_KLRB1	0	3.729	P02
CD74_COPA	B_C2_FCRL3.CD8_C3_KLRB1	0	2.827	P02
FAM3C_CLEC2D	B_C2_FCRL3.CD8_C3_KLRB1	0	0.533	P02
CD40_CD40LG	B_C2_FCRL3.CD8_C3_KLRB1	0	0.639	P02
LGALS9_SORL1	B_C2_FCRL3.CD8_C3_KLRB1	0	0.538	P02
BTLA_TNFRSF14	B_C2_FCRL3.CD8_C3_KLRB1	0	0.435	P02
NCR3_BAG6	B_C2_FCRL3.CD8_C3_KLRB1	0	0.316	P02
CD55_ADGRE5	B_C2_FCRL3.CD8_C3_KLRB1	0	0.761	P02
CD48_CD244	B_C2_FCRL3.CD8_C3_KLRB1	0	0.773	P02
ALOX5_ALOX5AP	B_C2_FCRL3.CD8_C3_KLRB1	0	1.098	P02
SELL_SELPLG	B_C2_FCRL3.CD8_C3_KLRB1	0	1.107	P02
CD47_SIRPG	B_C2_FCRL3.CD8_C3_KLRB1	0	0.629	P02
TGFB1_TGFBR3	B_C2_FCRL3.CD8_C4_KLRG1	0.032	0.437	P02
CD74_MIF	B_C2_FCRL3.CD8_C4_KLRG1	0	3.586	P02
CD74_COPA	B_C2_FCRL3.CD8_C4_KLRG1	0	2.807	P02
FAM3C_CLEC2D	B_C2_FCRL3.CD8_C4_KLRG1	0	0.752	P02
BTLA_TNFRSF14	B_C2_FCRL3.CD8_C4_KLRG1	0	0.485	P02
CD55_ADGRE5	B_C2_FCRL3.CD8_C4_KLRG1	0	0.74	P02
CD48_CD244	B_C2_FCRL3.CD8_C4_KLRG1	0	0.79	P02
ALOX5_ALOX5AP	B_C2_FCRL3.CD8_C4_KLRG1	0	0.822	P02
SELL_SELPLG	B_C2_FCRL3.CD8_C4_KLRG1	0	1.049	P02
ICAM2_aLb2 complex	B_C2_FCRL3.CD8_C4_KLRG1	0	0.601	P02
ICAM3_aLb2 complex	B_C2_FCRL3.CD8_C4_KLRG1	0	0.809	P02
TGFB1_TGFBR3	B_C2_FCRL3.CD8_C5_CX3CR1	0	0.578	P02
CD74_MIF	B_C2_FCRL3.CD8_C5_CX3CR1	0	3.533	P02
CD74_COPA	B_C2_FCRL3.CD8_C5_CX3CR1	0	2.858	P02
FAM3C_CLEC2D	B_C2_FCRL3.CD8_C5_CX3CR1	0	0.801	P02
LGALS9_CD47	B_C2_FCRL3.CD8_C5_CX3CR1	0.048	0.618	P02
LGALS9_SORL1	B_C2_FCRL3.CD8_C5_CX3CR1	0.048	0.455	P02
BTLA_TNFRSF14	B_C2_FCRL3.CD8_C5_CX3CR1	0	0.483	P02
NCR3_BAG6	B_C2_FCRL3.CD8_C5_CX3CR1	0	0.29	P02
CD55_ADGRE5	B_C2_FCRL3.CD8_C5_CX3CR1	0	0.763	P02
CD48_CD244	B_C2_FCRL3.CD8_C5_CX3CR1	0	0.789	P02
ALOX5_ALOX5AP	B_C2_FCRL3.CD8_C5_CX3CR1	0	0.693	P02
SELL_SELPLG	B_C2_FCRL3.CD8_C5_CX3CR1	0	1.225	P02
ICAM2_aLb2 complex	B_C2_FCRL3.CD8_C5_CX3CR1	0	0.661	P02
ICAM3_aLb2 complex	B_C2_FCRL3.CD8_C5_CX3CR1	0	0.869	P02
LGALS9_CD44	B_C2_FCRL3.CD8_C6_IL7R	0	1.011	P02
CD74_MIF	B_C2_FCRL3.CD8_C6_IL7R	0	3.653	P02
HLA-DPB1_TNFSF13B	B_C2_FCRL3.CD8_C6_IL7R	0	1.729	P02
TNFRSF13B_TNFSF13B	B_C2_FCRL3.CD8_C6_IL7R	0	0.658	P02
CD40_TNFSF13B	B_C2_FCRL3.CD8_C6_IL7R	0	0.577	P02
TNFRSF13C_TNFSF13B	B_C2_FCRL3.CD8_C6_IL7R	0	0.579	P02
FAM3C_CLEC2D	B_C2_FCRL3.CD8_C6_IL7R	0	0.441	P02
ALOX5_ALOX5AP	B_C2_FCRL3.CD8_C6_IL7R	0	0.924	P02
SELL_SELPLG	B_C2_FCRL3.CD8_C6_IL7R	0.016	0.848	P02
HLA-DPA1_TNFSF9	B_C2_FCRL3.CD8_C7_GZMK	0	1.824	P02
LGALS9_CD44	B_C2_FCRL3.CD8_C7_GZMK	0	0.951	P02
CD74_MIF	B_C2_FCRL3.CD8_C7_GZMK	0	3.656	P02
FAM3C_CLEC2D	B_C2_FCRL3.CD8_C7_GZMK	0	0.529	P02
LGALS9_HAVCR2	B_C2_FCRL3.CD8_C7_GZMK	0.032	0.388	P02
BTLA_TNFRSF14	B_C2_FCRL3.CD8_C7_GZMK	0	0.449	P02
CD55_ADGRE5	B_C2_FCRL3.CD8_C7_GZMK	0	0.859	P02
ALOX5_ALOX5AP	B_C2_FCRL3.CD8_C7_GZMK	0	0.801	P02
SELL_SELPLG	B_C2_FCRL3.CD8_C7_GZMK	0	0.949	P02
CD47_SIRPG	B_C2_FCRL3.CD8_C7_GZMK	0	0.627	P02
COL9A3_a1b1 complex	B_C2_FCRL3.CD8_C7_GZMK	0	0.353	P02
ICAM2_aLb2 complex	B_C2_FCRL3.CD8_C7_GZMK	0.016	0.545	P02
ICAM3_aLb2 complex	B_C2_FCRL3.CD8_C7_GZMK	0.032	0.753	P02
HLA-DPA1_TNFSF9	B_C2_FCRL3.CD8_C8_MHC	0	1.773	P02
LGALS9_CD44	B_C2_FCRL3.CD8_C8_MHC	0	0.947	P02
CD74_MIF	B_C2_FCRL3.CD8_C8_MHC	0	3.721	P02
CD74_COPA	B_C2_FCRL3.CD8_C8_MHC	0	2.827	P02
FAM3C_CLEC2D	B_C2_FCRL3.CD8_C8_MHC	0	0.504	P02
TNFRSF13B_CD70	B_C2_FCRL3.CD8_C8_MHC	0	0.571	P02
LGALS9_HAVCR2	B_C2_FCRL3.CD8_C8_MHC	0	0.431	P02
BTLA_TNFRSF14	B_C2_FCRL3.CD8_C8_MHC	0	0.397	P02
CD55_ADGRE5	B_C2_FCRL3.CD8_C8_MHC	0	0.857	P02
CD48_CD244	B_C2_FCRL3.CD8_C8_MHC	0	0.796	P02
ALOX5_ALOX5AP	B_C2_FCRL3.CD8_C8_MHC	0	0.959	P02
SELL_SELPLG	B_C2_FCRL3.CD8_C8_MHC	0	1.014	P02
CD47_SIRPG	B_C2_FCRL3.CD8_C8_MHC	0	0.719	P02
COL9A3_a1b1 complex	B_C2_FCRL3.CD8_C8_MHC	0	0.35	P02
ICAM2_aLb2 complex	B_C2_FCRL3.CD8_C8_MHC	0.045	0.531	P02
ICAM3_aLb2 complex	B_C2_FCRL3.CD8_C8_MHC	0.048	0.739	P02
CD74_MIF	B_C2_FCRL3.CD8_C9_XCL1	0	3.793	P02
FAM3C_CLEC2D	B_C2_FCRL3.CD8_C9_XCL1	0	0.536	P02
CD55_ADGRE5	B_C2_FCRL3.CD8_C9_XCL1	0	0.744	P02
CD48_CD244	B_C2_FCRL3.CD8_C9_XCL1	0	0.845	P02
ALOX5_ALOX5AP	B_C2_FCRL3.CD8_C9_XCL1	0	1.276	P02
SELL_SELPLG	B_C2_FCRL3.CD8_C9_XCL1	0	0.907	P02
COL9A3_a1b1 complex	B_C2_FCRL3.CD8_C9_XCL1	0	0.379	P02
LGALS9_CD44	B_C2_FCRL3.DC_C1_FCER1A	0	1.046	P02
HLA-DPB1_NRG1	B_C2_FCRL3.DC_C1_FCER1A	0	1.683	P02
CD74_MIF	B_C2_FCRL3.DC_C1_FCER1A	0	3.5	P02
TNFRSF1B_GRN	B_C2_FCRL3.DC_C1_FCER1A	0	1.439	P02
CD74_COPA	B_C2_FCRL3.DC_C1_FCER1A	0	2.942	P02
HLA-DPB1_TNFSF13B	B_C2_FCRL3.DC_C1_FCER1A	0	2.087	P02
TNFRSF13B_TNFSF13B	B_C2_FCRL3.DC_C1_FCER1A	0	1.016	P02
CD40_TNFSF13B	B_C2_FCRL3.DC_C1_FCER1A	0	0.935	P02
TNFRSF13C_TNFSF13B	B_C2_FCRL3.DC_C1_FCER1A	0	0.937	P02
CD74_APP	B_C2_FCRL3.DC_C1_FCER1A	0	2.856	P02
HLA-F_LILRB2	B_C2_FCRL3.DC_C1_FCER1A	0	1.146	P02
HLA-F_LILRB1	B_C2_FCRL3.DC_C1_FCER1A	0	0.861	P02
GRN_SORT1	B_C2_FCRL3.DC_C1_FCER1A	0	0.421	P02
COPA_SORT1	B_C2_FCRL3.DC_C1_FCER1A	0.016	0.231	P02
TNFRSF13B_TNFSF13	B_C2_FCRL3.DC_C1_FCER1A	0	0.743	P02
LGALS9_LRP1	B_C2_FCRL3.DC_C1_FCER1A	0	0.57	P02
BTLA_TNFRSF14	B_C2_FCRL3.DC_C1_FCER1A	0	0.445	P02
NCR3_BAG6	B_C2_FCRL3.DC_C1_FCER1A	0	0.348	P02
APP_FPR2	B_C2_FCRL3.DC_C1_FCER1A	0	0.234	P02
CD55_ADGRE5	B_C2_FCRL3.DC_C1_FCER1A	0	0.792	P02
CD48_CD244	B_C2_FCRL3.DC_C1_FCER1A	0.016	0.765	P02
SELL_SELPLG	B_C2_FCRL3.DC_C1_FCER1A	0	0.962	P02
CD99_PILRA	B_C2_FCRL3.DC_C1_FCER1A	0	1.228	P02
FCER2_aMb2 complex	B_C2_FCRL3.DC_C1_FCER1A	0	0.395	P02
FCER2_aXb2 complex	B_C2_FCRL3.DC_C1_FCER1A	0	0.381	P02
CD47_SIRB1 complex	B_C2_FCRL3.DC_C1_FCER1A	0	0.544	P02
HLA-DPA1_TNFSF9	B_C2_FCRL3.DC_C2_CD1C	0	1.634	P02
CD74_MIF	B_C2_FCRL3.DC_C2_CD1C	0	3.852	P02
TNFRSF1B_GRN	B_C2_FCRL3.DC_C2_CD1C	0	1.121	P02
CD74_COPA	B_C2_FCRL3.DC_C2_CD1C	0	2.861	P02
HLA-DPB1_TNFSF13B	B_C2_FCRL3.DC_C2_CD1C	0	1.596	P02
TNFRSF13B_TNFSF13B	B_C2_FCRL3.DC_C2_CD1C	0	0.525	P02
CD40_TNFSF13B	B_C2_FCRL3.DC_C2_CD1C	0	0.444	P02
TNFRSF13C_TNFSF13B	B_C2_FCRL3.DC_C2_CD1C	0	0.446	P02
TNFRSF13B_TNFSF13	B_C2_FCRL3.DC_C2_CD1C	0	0.595	P02
LGALS9_SLC1A5	B_C2_FCRL3.DC_C2_CD1C	0.048	0.368	P02
LGALS9_HAVCR2	B_C2_FCRL3.DC_C2_CD1C	0	0.414	P02
NCR3_BAG6	B_C2_FCRL3.DC_C2_CD1C	0.014	0.283	P02
COPA_P2RY6	B_C2_FCRL3.DC_C2_CD1C	0	0.267	P02
ALOX5_ALOX5AP	B_C2_FCRL3.DC_C2_CD1C	0	0.901	P02
CD52_SIGLEC10	B_C2_FCRL3.DC_C2_CD1C	0	1.988	P02
HLA-DPA1_TNFSF9	B_C2_FCRL3.DC_C3_LAMP3	0	1.661	P02
CD74_MIF	B_C2_FCRL3.DC_C3_LAMP3	0	3.488	P02
TNFRSF1B_GRN	B_C2_FCRL3.DC_C3_LAMP3	0	1.01	P02
CD74_COPA	B_C2_FCRL3.DC_C3_LAMP3	0	2.822	P02
HLA-DPB1_TNFSF13B	B_C2_FCRL3.DC_C3_LAMP3	0	1.833	P02
TNFRSF13B_TNFSF13B	B_C2_FCRL3.DC_C3_LAMP3	0	0.763	P02
CD40_TNFSF13B	B_C2_FCRL3.DC_C3_LAMP3	0	0.682	P02
TNFRSF13C_TNFSF13B	B_C2_FCRL3.DC_C3_LAMP3	0	0.684	P02
CD74_APP	B_C2_FCRL3.DC_C3_LAMP3	0	2.776	P02
CCR7_CCL19	B_C2_FCRL3.DC_C3_LAMP3	0	0.897	P02
TNFRSF13B_CD70	B_C2_FCRL3.DC_C3_LAMP3	0	0.565	P02
BTLA_TNFRSF14	B_C2_FCRL3.DC_C3_LAMP3	0	0.485	P02
NCR3_BAG6	B_C2_FCRL3.DC_C3_LAMP3	0.016	0.27	P02
SELL_SELPLG	B_C2_FCRL3.DC_C3_LAMP3	0	0.923	P02
HLA-DPA1_TNFSF9	B_C2_FCRL3.DC_C4_JCHAIN	0	1.695	P02
CD74_MIF	B_C2_FCRL3.DC_C4_JCHAIN	0	3.585	P02
TNFRSF1B_GRN	B_C2_FCRL3.DC_C4_JCHAIN	0	1.243	P02
CD74_COPA	B_C2_FCRL3.DC_C4_JCHAIN	0	2.954	P02
HLA-DPB1_TNFSF13B	B_C2_FCRL3.DC_C4_JCHAIN	0	1.754	P02
TNFRSF13B_TNFSF13B	B_C2_FCRL3.DC_C4_JCHAIN	0	0.683	P02
CD40_TNFSF13B	B_C2_FCRL3.DC_C4_JCHAIN	0	0.602	P02
TNFRSF13C_TNFSF13B	B_C2_FCRL3.DC_C4_JCHAIN	0	0.604	P02
CD74_APP	B_C2_FCRL3.DC_C4_JCHAIN	0	3.799	P02
HLA-F_LILRB1	B_C2_FCRL3.DC_C4_JCHAIN	0.016	0.682	P02
TNFRSF13B_TNFSF13	B_C2_FCRL3.DC_C4_JCHAIN	0	0.812	P02
LGALS9_SLC1A5	B_C2_FCRL3.DC_C4_JCHAIN	0.032	0.391	P02
BTLA_TNFRSF14	B_C2_FCRL3.DC_C4_JCHAIN	0.032	0.404	P02
NCR3_BAG6	B_C2_FCRL3.DC_C4_JCHAIN	0	0.289	P02
COPA_P2RY6	B_C2_FCRL3.DC_C4_JCHAIN	0	0.596	P02
NAMPT_P2RY6	B_C2_FCRL3.DC_C4_JCHAIN	0	0.603	P02
ALOX5_ALOX5AP	B_C2_FCRL3.DC_C4_JCHAIN	0	1.662	P02
SELL_SELPLG	B_C2_FCRL3.DC_C4_JCHAIN	0	1.03	P02
CD74_MIF	B_C2_FCRL3.DN_LEF1	0	3.568	P02
FAM3C_CLEC2D	B_C2_FCRL3.DN_LEF1	0	0.623	P02
LGALS9_SORL1	B_C2_FCRL3.DN_LEF1	0.048	0.453	P02
BTLA_TNFRSF14	B_C2_FCRL3.DN_LEF1	0	0.43	P02
NCR3_BAG6	B_C2_FCRL3.DN_LEF1	0	0.291	P02
SELL_SELPLG	B_C2_FCRL3.DN_LEF1	0	1.004	P02
CD47_SIRPG	B_C2_FCRL3.DN_LEF1	0	0.637	P02
TGFB1_TGFBR3	B_C2_FCRL3.DP_TCF7	0.03	0.448	P02
CD74_MIF	B_C2_FCRL3.DP_TCF7	0	3.601	P02
CD74_COPA	B_C2_FCRL3.DP_TCF7	0	2.857	P02
CD74_APP	B_C2_FCRL3.DP_TCF7	0	2.763	P02
FAM3C_CLEC2D	B_C2_FCRL3.DP_TCF7	0	0.717	P02
CD40_CD40LG	B_C2_FCRL3.DP_TCF7	0	0.474	P02
LGALS9_SORL1	B_C2_FCRL3.DP_TCF7	0	0.501	P02
BTLA_TNFRSF14	B_C2_FCRL3.DP_TCF7	0	0.528	P02
NCR3_BAG6	B_C2_FCRL3.DP_TCF7	0	0.313	P02
CD55_ADGRE5	B_C2_FCRL3.DP_TCF7	0	0.743	P02
CD48_CD244	B_C2_FCRL3.DP_TCF7	0	0.763	P02
ALOX5_ALOX5AP	B_C2_FCRL3.DP_TCF7	0	0.673	P02
SELL_SELPLG	B_C2_FCRL3.DP_TCF7	0	1.208	P02
CD47_SIRPG	B_C2_FCRL3.DP_TCF7	0.016	0.583	P02
FCER2_aMb2 complex	B_C2_FCRL3.DP_TCF7	0	0.243	P02
ICAM2_aLb2 complex	B_C2_FCRL3.DP_TCF7	0	0.577	P02
ICAM3_aLb2 complex	B_C2_FCRL3.DP_TCF7	0.016	0.785	P02
HLA-DPA1_TNFSF9	B_C2_FCRL3.EP_C1_LMP1	0	1.708	P02
HLA-C_FAM3C	B_C2_FCRL3.EP_C1_LMP1	0	2.199	P02
LAMP1_FAM3C	B_C2_FCRL3.EP_C1_LMP1	0	0.471	P02
CD74_MIF	B_C2_FCRL3.EP_C1_LMP1	0	4.052	P02
CD74_COPA	B_C2_FCRL3.EP_C1_LMP1	0	2.835	P02
CD74_APP	B_C2_FCRL3.EP_C1_LMP1	0	3.186	P02
TNFRSF13B_CD70	B_C2_FCRL3.EP_C1_LMP1	0	0.615	P02
CD46_JAG1	B_C2_FCRL3.EP_C1_LMP1	0	0.327	P02
LGALS9_PTPRK	B_C2_FCRL3.EP_C1_LMP1	0	0.435	P02
LGALS9_SLC1A5	B_C2_FCRL3.EP_C1_LMP1	0	0.408	P02
NCR3_BAG6	B_C2_FCRL3.EP_C1_LMP1	0	0.306	P02
EPHA4_EFNB1	B_C2_FCRL3.EP_C1_LMP1	0	0.238	P02
COL9A3_a2b1 complex	B_C2_FCRL3.EP_C1_LMP1	0	0.209	P02
HLA-C_FAM3C	B_C2_FCRL3.EP_C2_EPCAM	0.028	2.094	P02
CD74_MIF	B_C2_FCRL3.EP_C2_EPCAM	0	4.401	P02
CD74_COPA	B_C2_FCRL3.EP_C2_EPCAM	0	2.776	P02
CD74_APP	B_C2_FCRL3.EP_C2_EPCAM	0	2.994	P02
TNFRSF13B_CD70	B_C2_FCRL3.EP_C2_EPCAM	0	0.651	P02
CD27_CD70	B_C2_FCRL3.EP_C2_EPCAM	0.031	0.475	P02
TGFB1_TGFBR3	B_C2_FCRL3.MT_high_T	0	0.471	P02
CD74_MIF	B_C2_FCRL3.MT_high_T	0	3.099	P02
CD74_COPA	B_C2_FCRL3.MT_high_T	0	2.916	P02
FAM3C_CLEC2D	B_C2_FCRL3.MT_high_T	0	0.792	P02
LGALS9_SORL1	B_C2_FCRL3.MT_high_T	0	0.504	P02
CD55_ADGRE5	B_C2_FCRL3.MT_high_T	0	0.842	P02
ALOX5_ALOX5AP	B_C2_FCRL3.MT_high_T	0.016	0.57	P02
SELL_SELPLG	B_C2_FCRL3.MT_high_T	0	0.967	P02
CD47_SIRPG	B_C2_FCRL3.MT_high_T	0	0.657	P02
ICAM2_aLb2 complex	B_C2_FCRL3.MT_high_T	0	0.584	P02
ICAM3_aLb2 complex	B_C2_FCRL3.MT_high_T	0.016	0.791	P02
HLA-DPA1_TNFSF9	B_C2_FCRL3.Mast	0	1.751	P02
LGALS9_CD44	B_C2_FCRL3.Mast	0	1.199	P02
CD74_MIF	B_C2_FCRL3.Mast	0	3.754	P02
CD74_COPA	B_C2_FCRL3.Mast	0	2.884	P02
NCR3_BAG6	B_C2_FCRL3.Mast	0	0.349	P02
ALOX5_ALOX5AP	B_C2_FCRL3.Mast	0	1.117	P02
FCER2_aMb2 complex	B_C2_FCRL3.Mast	0	0.325	P02
LGALS9_CD44	B_C2_FCRL3.Mono_C1_CD14	0	1.012	P02
LAMP1_VSTM1	B_C2_FCRL3.Mono_C1_CD14	0	0.403	P02
HLA-DPB1_NRG1	B_C2_FCRL3.Mono_C1_CD14	0	1.724	P02
CD74_MIF	B_C2_FCRL3.Mono_C1_CD14	0	3.342	P02
TNFRSF1B_GRN	B_C2_FCRL3.Mono_C1_CD14	0	1.305	P02
CD74_COPA	B_C2_FCRL3.Mono_C1_CD14	0	2.895	P02
HLA-DPB1_TNFSF13B	B_C2_FCRL3.Mono_C1_CD14	0	2.233	P02
TNFRSF13B_TNFSF13B	B_C2_FCRL3.Mono_C1_CD14	0	1.163	P02
CD40_TNFSF13B	B_C2_FCRL3.Mono_C1_CD14	0	1.082	P02
TNFRSF13C_TNFSF13B	B_C2_FCRL3.Mono_C1_CD14	0	1.084	P02
CD74_APP	B_C2_FCRL3.Mono_C1_CD14	0	2.878	P02
HLA-F_LILRB2	B_C2_FCRL3.Mono_C1_CD14	0	1.052	P02
HLA-F_LILRB1	B_C2_FCRL3.Mono_C1_CD14	0	0.758	P02
TNFRSF13B_TNFSF13	B_C2_FCRL3.Mono_C1_CD14	0	0.655	P02
LGALS9_LRP1	B_C2_FCRL3.Mono_C1_CD14	0	0.587	P02
BTLA_TNFRSF14	B_C2_FCRL3.Mono_C1_CD14	0	0.434	P02
NCR3_BAG6	B_C2_FCRL3.Mono_C1_CD14	0	0.292	P02
CD55_ADGRE5	B_C2_FCRL3.Mono_C1_CD14	0	0.812	P02
ALOX5_ALOX5AP	B_C2_FCRL3.Mono_C1_CD14	0	0.61	P02
SELL_SELPLG	B_C2_FCRL3.Mono_C1_CD14	0	0.912	P02
CD99_PILRA	B_C2_FCRL3.Mono_C1_CD14	0	1.16	P02
FCER2_aMb2 complex	B_C2_FCRL3.Mono_C1_CD14	0	0.438	P02
FCER2_aXb2 complex	B_C2_FCRL3.Mono_C1_CD14	0	0.31	P02
CD47_SIRB1 complex	B_C2_FCRL3.Mono_C1_CD14	0	0.576	P02
LGALS9_CD44	B_C2_FCRL3.Mono_C2_FCGR3A	0	1.066	P02
CD74_MIF	B_C2_FCRL3.Mono_C2_FCGR3A	0	3.29	P02
TNFRSF1B_GRN	B_C2_FCRL3.Mono_C2_FCGR3A	0	0.78	P02
CD74_COPA	B_C2_FCRL3.Mono_C2_FCGR3A	0	2.874	P02
HLA-DPB1_TNFSF13B	B_C2_FCRL3.Mono_C2_FCGR3A	0	1.938	P02
TNFRSF13B_TNFSF13B	B_C2_FCRL3.Mono_C2_FCGR3A	0	0.867	P02
CD40_TNFSF13B	B_C2_FCRL3.Mono_C2_FCGR3A	0	0.786	P02
TNFRSF13C_TNFSF13B	B_C2_FCRL3.Mono_C2_FCGR3A	0	0.788	P02
HLA-F_LILRB2	B_C2_FCRL3.Mono_C2_FCGR3A	0	1.556	P02
HLA-F_LILRB1	B_C2_FCRL3.Mono_C2_FCGR3A	0	1.2	P02
GRN_SORT1	B_C2_FCRL3.Mono_C2_FCGR3A	0	0.467	P02
COPA_SORT1	B_C2_FCRL3.Mono_C2_FCGR3A	0	0.277	P02
TNFRSF13B_TNFSF13	B_C2_FCRL3.Mono_C2_FCGR3A	0	0.652	P02
LGALS9_LRP1	B_C2_FCRL3.Mono_C2_FCGR3A	0	0.416	P02
LGALS9_CD47	B_C2_FCRL3.Mono_C2_FCGR3A	0.016	0.642	P02
LGALS9_SLC1A5	B_C2_FCRL3.Mono_C2_FCGR3A	0.032	0.373	P02
BTLA_TNFRSF14	B_C2_FCRL3.Mono_C2_FCGR3A	0	0.514	P02
NCR3_BAG6	B_C2_FCRL3.Mono_C2_FCGR3A	0	0.397	P02
CD55_ADGRE5	B_C2_FCRL3.Mono_C2_FCGR3A	0	1.116	P02
CD48_CD244	B_C2_FCRL3.Mono_C2_FCGR3A	0	0.821	P02
SELL_SELPLG	B_C2_FCRL3.Mono_C2_FCGR3A	0	1.321	P02
CD99_PILRA	B_C2_FCRL3.Mono_C2_FCGR3A	0	1.551	P02
CD52_SIGLEC10	B_C2_FCRL3.Mono_C2_FCGR3A	0	2.262	P02
FCER2_aXb2 complex	B_C2_FCRL3.Mono_C2_FCGR3A	0	0.543	P02
ICAM2_aLb2 complex	B_C2_FCRL3.Mono_C2_FCGR3A	0	0.779	P02
ICAM3_aLb2 complex	B_C2_FCRL3.Mono_C2_FCGR3A	0	0.987	P02
LGALS9_CD44	B_C2_FCRL3.Mono_C3_PLAC8	0.047	0.942	P02
LAMP1_VSTM1	B_C2_FCRL3.Mono_C3_PLAC8	0.016	0.386	P02
CD74_MIF	B_C2_FCRL3.Mono_C3_PLAC8	0	3.432	P02
TNFRSF1B_GRN	B_C2_FCRL3.Mono_C3_PLAC8	0	1.191	P02
CD74_COPA	B_C2_FCRL3.Mono_C3_PLAC8	0	2.901	P02
HLA-DPB1_TNFSF13B	B_C2_FCRL3.Mono_C3_PLAC8	0	2.1	P02
TNFRSF13B_TNFSF13B	B_C2_FCRL3.Mono_C3_PLAC8	0	1.029	P02
CD40_TNFSF13B	B_C2_FCRL3.Mono_C3_PLAC8	0	0.948	P02
TNFRSF13C_TNFSF13B	B_C2_FCRL3.Mono_C3_PLAC8	0	0.95	P02
CD74_APP	B_C2_FCRL3.Mono_C3_PLAC8	0	2.797	P02
HLA-F_LILRB2	B_C2_FCRL3.Mono_C3_PLAC8	0	1.443	P02
HLA-F_LILRB1	B_C2_FCRL3.Mono_C3_PLAC8	0	1.053	P02
GRN_SORT1	B_C2_FCRL3.Mono_C3_PLAC8	0	0.432	P02
COPA_SORT1	B_C2_FCRL3.Mono_C3_PLAC8	0.016	0.242	P02
TNFRSF13B_TNFSF13	B_C2_FCRL3.Mono_C3_PLAC8	0	0.757	P02
LGALS9_LRP1	B_C2_FCRL3.Mono_C3_PLAC8	0	0.537	P02
BTLA_TNFRSF14	B_C2_FCRL3.Mono_C3_PLAC8	0	0.499	P02
NCR3_BAG6	B_C2_FCRL3.Mono_C3_PLAC8	0	0.377	P02
APP_FPR2	B_C2_FCRL3.Mono_C3_PLAC8	0	0.236	P02
CD55_ADGRE5	B_C2_FCRL3.Mono_C3_PLAC8	0	1.055	P02
CD48_CD244	B_C2_FCRL3.Mono_C3_PLAC8	0	0.81	P02
SELL_SELPLG	B_C2_FCRL3.Mono_C3_PLAC8	0	1.157	P02
CD99_PILRA	B_C2_FCRL3.Mono_C3_PLAC8	0	1.429	P02
CD52_SIGLEC10	B_C2_FCRL3.Mono_C3_PLAC8	0	1.988	P02
FCER2_aMb2 complex	B_C2_FCRL3.Mono_C3_PLAC8	0	0.316	P02
FCER2_aXb2 complex	B_C2_FCRL3.Mono_C3_PLAC8	0	0.54	P02
ICAM3_aLb2 complex	B_C2_FCRL3.Mono_C3_PLAC8	0.048	0.764	P02
CD47_SIRB1 complex	B_C2_FCRL3.Mono_C3_PLAC8	0	0.557	P02
HLA-DPA1_TNFSF9	B_C2_FCRL3.Mac_C1_IL1B	0	1.646	P02
LGALS9_CD44	B_C2_FCRL3.Mac_C1_IL1B	0.015	0.947	P02
HLA-DPB1_NRG1	B_C2_FCRL3.Mac_C1_IL1B	0	1.666	P02
CD74_MIF	B_C2_FCRL3.Mac_C1_IL1B	0	3.919	P02
TNFRSF1B_GRN	B_C2_FCRL3.Mac_C1_IL1B	0	1.516	P02
CD74_COPA	B_C2_FCRL3.Mac_C1_IL1B	0	2.927	P02
CD44_HBEGF	B_C2_FCRL3.Mac_C1_IL1B	0	1.006	P02
HLA-DPB1_TNFSF13B	B_C2_FCRL3.Mac_C1_IL1B	0	2.093	P02
TNFRSF13B_TNFSF13B	B_C2_FCRL3.Mac_C1_IL1B	0	1.022	P02
CD40_TNFSF13B	B_C2_FCRL3.Mac_C1_IL1B	0	0.941	P02
TNFRSF13C_TNFSF13B	B_C2_FCRL3.Mac_C1_IL1B	0	0.943	P02
CD74_APP	B_C2_FCRL3.Mac_C1_IL1B	0	2.795	P02
HLA-F_LILRB2	B_C2_FCRL3.Mac_C1_IL1B	0	0.939	P02
HLA-F_LILRB1	B_C2_FCRL3.Mac_C1_IL1B	0	0.831	P02
TNFRSF13B_TNFSF13	B_C2_FCRL3.Mac_C1_IL1B	0	0.805	P02
LGALS9_LRP1	B_C2_FCRL3.Mac_C1_IL1B	0	0.455	P02
LGALS9_HAVCR2	B_C2_FCRL3.Mac_C1_IL1B	0	0.425	P02
BTLA_TNFRSF14	B_C2_FCRL3.Mac_C1_IL1B	0	0.532	P02
NCR3_BAG6	B_C2_FCRL3.Mac_C1_IL1B	0	0.303	P02
COPA_P2RY6	B_C2_FCRL3.Mac_C1_IL1B	0	0.282	P02
PTPRC_MRC1	B_C2_FCRL3.Mac_C1_IL1B	0.032	1.151	P02
ALOX5_ALOX5AP	B_C2_FCRL3.Mac_C1_IL1B	0	0.969	P02
CD99_PILRA	B_C2_FCRL3.Mac_C1_IL1B	0	1.231	P02
CD52_SIGLEC10	B_C2_FCRL3.Mac_C1_IL1B	0	1.861	P02
FCER2_aMb2 complex	B_C2_FCRL3.Mac_C1_IL1B	0	0.291	P02
FCER2_aXb2 complex	B_C2_FCRL3.Mac_C1_IL1B	0	0.397	P02
IL10 receptor_IL10	B_C2_FCRL3.Mac_C1_IL1B	0	0.386	P02
LGALS9_CD44	B_C2_FCRL3.Mac_C2_SPP1	0	0.996	P02
CD74_MIF	B_C2_FCRL3.Mac_C2_SPP1	0	4.003	P02
TNFRSF1B_GRN	B_C2_FCRL3.Mac_C2_SPP1	0	1.411	P02
CD74_COPA	B_C2_FCRL3.Mac_C2_SPP1	0	2.915	P02
CD44_HBEGF	B_C2_FCRL3.Mac_C2_SPP1	0	0.836	P02
HLA-DPB1_TNFSF13B	B_C2_FCRL3.Mac_C2_SPP1	0	2.143	P02
TNFRSF13B_TNFSF13B	B_C2_FCRL3.Mac_C2_SPP1	0	1.073	P02
CD40_TNFSF13B	B_C2_FCRL3.Mac_C2_SPP1	0	0.992	P02
TNFRSF13C_TNFSF13B	B_C2_FCRL3.Mac_C2_SPP1	0	0.994	P02
CD74_APP	B_C2_FCRL3.Mac_C2_SPP1	0	2.842	P02
HLA-F_LILRB2	B_C2_FCRL3.Mac_C2_SPP1	0	0.89	P02
HLA-F_LILRB1	B_C2_FCRL3.Mac_C2_SPP1	0	0.781	P02
TNFRSF13B_TNFSF13	B_C2_FCRL3.Mac_C2_SPP1	0	0.786	P02
LGALS9_LRP1	B_C2_FCRL3.Mac_C2_SPP1	0	0.491	P02
LGALS9_HAVCR2	B_C2_FCRL3.Mac_C2_SPP1	0	0.469	P02
BTLA_TNFRSF14	B_C2_FCRL3.Mac_C2_SPP1	0	0.542	P02
NCR3_BAG6	B_C2_FCRL3.Mac_C2_SPP1	0	0.303	P02
ICAM3_CD209	B_C2_FCRL3.Mac_C2_SPP1	0	0.515	P02
COPA_P2RY6	B_C2_FCRL3.Mac_C2_SPP1	0	0.25	P02
PTPRC_MRC1	B_C2_FCRL3.Mac_C2_SPP1	0	1.187	P02
ALOX5_ALOX5AP	B_C2_FCRL3.Mac_C2_SPP1	0	0.82	P02
CD99_PILRA	B_C2_FCRL3.Mac_C2_SPP1	0	1.154	P02
CD52_SIGLEC10	B_C2_FCRL3.Mac_C2_SPP1	0	1.798	P02
FCER2_aMb2 complex	B_C2_FCRL3.Mac_C2_SPP1	0	0.324	P02
FCER2_aXb2 complex	B_C2_FCRL3.Mac_C2_SPP1	0	0.43	P02
IL10 receptor_IL10	B_C2_FCRL3.Mac_C2_SPP1	0	0.277	P02
TGFB1_TGFBR3	B_C2_FCRL3.NKT	0	0.557	P02
CD74_MIF	B_C2_FCRL3.NKT	0	3.531	P02
CD74_COPA	B_C2_FCRL3.NKT	0	2.84	P02
HLA-F_KIR3DL2	B_C2_FCRL3.NKT	0	0.659	P02
HLA-B_KIR3DL2	B_C2_FCRL3.NKT	0	2.222	P02
FAM3C_CLEC2D	B_C2_FCRL3.NKT	0	0.683	P02
LGALS9_SORL1	B_C2_FCRL3.NKT	0	0.487	P02
BTLA_TNFRSF14	B_C2_FCRL3.NKT	0	0.434	P02
CD55_ADGRE5	B_C2_FCRL3.NKT	0	0.716	P02
CD48_CD244	B_C2_FCRL3.NKT	0	0.819	P02
ALOX5_ALOX5AP	B_C2_FCRL3.NKT	0	0.723	P02
HLA-E_KLRC2	B_C2_FCRL3.NKT	0	1.708	P02
SELL_SELPLG	B_C2_FCRL3.NKT	0	1.135	P02
ICAM2_aLb2 complex	B_C2_FCRL3.NKT	0	0.653	P02
ICAM3_aLb2 complex	B_C2_FCRL3.NKT	0	0.861	P02
LGALS9_CD44	B_C2_FCRL3.NK_C1_SELL	0	1.039	P02
CD74_MIF	B_C2_FCRL3.NK_C1_SELL	0	3.73	P02
CD74_COPA	B_C2_FCRL3.NK_C1_SELL	0	2.833	P02
LGALS9_SORL1	B_C2_FCRL3.NK_C1_SELL	0	0.504	P02
NCR3_BAG6	B_C2_FCRL3.NK_C1_SELL	0	0.29	P02
CD55_ADGRE5	B_C2_FCRL3.NK_C1_SELL	0	0.88	P02
CD48_CD244	B_C2_FCRL3.NK_C1_SELL	0	0.798	P02
ALOX5_ALOX5AP	B_C2_FCRL3.NK_C1_SELL	0	0.597	P02
HLA-E_KLRC1	B_C2_FCRL3.NK_C1_SELL	0	2.245	P02
HLA-E_KLRC2	B_C2_FCRL3.NK_C1_SELL	0	1.508	P02
SELL_SELPLG	B_C2_FCRL3.NK_C1_SELL	0	1.114	P02
FCER2_aMb2 complex	B_C2_FCRL3.NK_C1_SELL	0	0.461	P02
FCER2_aXb2 complex	B_C2_FCRL3.NK_C1_SELL	0	0.39	P02
TGFB1_TGFBR3	B_C2_FCRL3.NK_C2_FCER1G	0	0.578	P02
HLA-C_KIR2DL3	B_C2_FCRL3.NK_C2_FCER1G	0	2.149	P02
CD74_MIF	B_C2_FCRL3.NK_C2_FCER1G	0	3.586	P02
CD74_COPA	B_C2_FCRL3.NK_C2_FCER1G	0	2.828	P02
LGALS9_HAVCR2	B_C2_FCRL3.NK_C2_FCER1G	0	0.493	P02
LGALS9_SORL1	B_C2_FCRL3.NK_C2_FCER1G	0	0.57	P02
BTLA_TNFRSF14	B_C2_FCRL3.NK_C2_FCER1G	0	0.471	P02
NCR3_BAG6	B_C2_FCRL3.NK_C2_FCER1G	0	0.284	P02
CD55_ADGRE5	B_C2_FCRL3.NK_C2_FCER1G	0	0.838	P02
CD48_CD244	B_C2_FCRL3.NK_C2_FCER1G	0	0.902	P02
ALOX5_ALOX5AP	B_C2_FCRL3.NK_C2_FCER1G	0	1.01	P02
HLA-E_KLRC1	B_C2_FCRL3.NK_C2_FCER1G	0	1.66	P02
HLA-E_KLRC2	B_C2_FCRL3.NK_C2_FCER1G	0	1.523	P02
SELL_SELPLG	B_C2_FCRL3.NK_C2_FCER1G	0	1.263	P02
FCER2_aMb2 complex	B_C2_FCRL3.NK_C2_FCER1G	0	0.434	P02
ICAM2_aLb2 complex	B_C2_FCRL3.NK_C2_FCER1G	0	0.66	P02
ICAM3_aLb2 complex	B_C2_FCRL3.NK_C2_FCER1G	0	0.868	P02
TGFB1_TGFBR3	B_C2_FCRL3.NK_C3_TYROBP	0	0.544	P02
CD74_MIF	B_C2_FCRL3.NK_C3_TYROBP	0	3.562	P02
CD74_COPA	B_C2_FCRL3.NK_C3_TYROBP	0	2.868	P02
HLA-F_KIR3DL2	B_C2_FCRL3.NK_C3_TYROBP	0	0.67	P02
HLA-B_KIR3DL2	B_C2_FCRL3.NK_C3_TYROBP	0	2.233	P02
HLA-F_LILRB1	B_C2_FCRL3.NK_C3_TYROBP	0.048	0.666	P02
FAM3C_CLEC2D	B_C2_FCRL3.NK_C3_TYROBP	0	0.607	P02
LGALS9_SORL1	B_C2_FCRL3.NK_C3_TYROBP	0.048	0.44	P02
BTLA_TNFRSF14	B_C2_FCRL3.NK_C3_TYROBP	0	0.432	P02
NCR3_BAG6	B_C2_FCRL3.NK_C3_TYROBP	0	0.28	P02
CD55_ADGRE5	B_C2_FCRL3.NK_C3_TYROBP	0	0.845	P02
CD48_CD244	B_C2_FCRL3.NK_C3_TYROBP	0	0.862	P02
ALOX5_ALOX5AP	B_C2_FCRL3.NK_C3_TYROBP	0	0.643	P02
HLA-E_KLRC2	B_C2_FCRL3.NK_C3_TYROBP	0	1.745	P02
SELL_SELPLG	B_C2_FCRL3.NK_C3_TYROBP	0	1.192	P02
FCER2_aMb2 complex	B_C2_FCRL3.NK_C3_TYROBP	0	0.322	P02
ICAM2_aLb2 complex	B_C2_FCRL3.NK_C3_TYROBP	0	0.677	P02
ICAM3_aLb2 complex	B_C2_FCRL3.NK_C3_TYROBP	0	0.885	P02
CD74_MIF	B_C2_FCRL3.NK_C4_MKI67	0	3.679	P02
CD74_COPA	B_C2_FCRL3.NK_C4_MKI67	0	2.874	P02
FAM3C_CLEC2D	B_C2_FCRL3.NK_C4_MKI67	0.048	0.508	P02
LGALS9_CD47	B_C2_FCRL3.NK_C4_MKI67	0.016	0.725	P02
NCR3_BAG6	B_C2_FCRL3.NK_C4_MKI67	0	0.431	P02
CD48_CD244	B_C2_FCRL3.NK_C4_MKI67	0	0.807	P02
HLA-E_KLRC1	B_C2_FCRL3.NK_C4_MKI67	0	1.506	P02
SELL_SELPLG	B_C2_FCRL3.NK_C4_MKI67	0	1.016	P02
FCER2_aMb2 complex	B_C2_FCRL3.NK_C4_MKI67	0	0.27	P02
LGALS9_CD44	B_C2_FCRL3.NK_C5_XCL1	0	1.025	P02
CD74_MIF	B_C2_FCRL3.NK_C5_XCL1	0	3.742	P02
CD55_ADGRE5	B_C2_FCRL3.NK_C5_XCL1	0	0.802	P02
ALOX5_ALOX5AP	B_C2_FCRL3.NK_C5_XCL1	0	0.685	P02
HLA-E_KLRC1	B_C2_FCRL3.NK_C5_XCL1	0	1.763	P02
HLA-E_KLRC2	B_C2_FCRL3.NK_C5_XCL1	0	1.626	P02
SELL_SELPLG	B_C2_FCRL3.NK_C5_XCL1	0	0.935	P02
COL9A3_a1b1 complex	B_C2_FCRL3.NK_C5_XCL1	0	0.443	P02
HLA-C_FAM3C	B_C2_FCRL3.Plasma_C1_IgA	0	2.176	P02
LAMP1_FAM3C	B_C2_FCRL3.Plasma_C1_IgA	0.016	0.448	P02
CD74_MIF	B_C2_FCRL3.Plasma_C1_IgA	0	3.758	P02
CD74_COPA	B_C2_FCRL3.Plasma_C1_IgA	0	2.896	P02
TNFRSF13B_CD70	B_C2_FCRL3.Plasma_C1_IgA	0	0.494	P02
HLA-C_FAM3C	B_C2_FCRL3.Plasma_C2_IgG	0.028	2.095	P02
CD74_MIF	B_C2_FCRL3.Plasma_C2_IgG	0	3.633	P02
CD74_COPA	B_C2_FCRL3.Plasma_C2_IgG	0	2.782	P02
LGALS9_CD44	B_C2_FCRL3.Th1_like_C1_CCR7	0.032	0.927	P02
CD74_MIF	B_C2_FCRL3.Th1_like_C1_CCR7	0	3.626	P02
FAM3C_CLEC2D	B_C2_FCRL3.Th1_like_C1_CCR7	0	0.478	P02
BTLA_TNFRSF14	B_C2_FCRL3.Th1_like_C1_CCR7	0	0.471	P02
ALOX5_ALOX5AP	B_C2_FCRL3.Th1_like_C1_CCR7	0	0.939	P02
SELL_SELPLG	B_C2_FCRL3.Th1_like_C1_CCR7	0	1.029	P02
CD47_SIRPG	B_C2_FCRL3.Th1_like_C1_CCR7	0	0.624	P02
CD74_MIF	B_C2_FCRL3.Th1_like_C2_TNF	0	3.71	P02
CD74_COPA	B_C2_FCRL3.Th1_like_C2_TNF	0	2.841	P02
FAM3C_CLEC2D	B_C2_FCRL3.Th1_like_C2_TNF	0	0.527	P02
CD40_CD40LG	B_C2_FCRL3.Th1_like_C2_TNF	0	0.479	P02
BTLA_TNFRSF14	B_C2_FCRL3.Th1_like_C2_TNF	0	0.488	P02
NCR3_BAG6	B_C2_FCRL3.Th1_like_C2_TNF	0	0.287	P02
ALOX5_ALOX5AP	B_C2_FCRL3.Th1_like_C2_TNF	0	1.07	P02
SELL_SELPLG	B_C2_FCRL3.Th1_like_C2_TNF	0	0.959	P02
CD47_SIRPG	B_C2_FCRL3.Th1_like_C2_TNF	0	0.715	P02
LGALS9_CD44	B_C2_FCRL3.Treg_C1_SELL	0.047	0.921	P02
CD74_MIF	B_C2_FCRL3.Treg_C1_SELL	0	3.68	P02
CD74_COPA	B_C2_FCRL3.Treg_C1_SELL	0	2.848	P02
FAM3C_CLEC2D	B_C2_FCRL3.Treg_C1_SELL	0	0.597	P02
LGALS9_CD47	B_C2_FCRL3.Treg_C1_SELL	0.016	0.69	P02
BTLA_TNFRSF14	B_C2_FCRL3.Treg_C1_SELL	0	0.575	P02
ALOX5_ALOX5AP	B_C2_FCRL3.Treg_C1_SELL	0	0.852	P02
SELL_SELPLG	B_C2_FCRL3.Treg_C1_SELL	0	1.447	P02
CD47_SIRPG	B_C2_FCRL3.Treg_C1_SELL	0	0.669	P02
CD74_MIF	B_C2_FCRL3.Treg_C2_FOXP3	0	3.66	P02
FAM3C_CLEC2D	B_C2_FCRL3.Treg_C2_FOXP3	0	0.44	P02
BTLA_TNFRSF14	B_C2_FCRL3.Treg_C2_FOXP3	0	0.524	P02
ALOX5_ALOX5AP	B_C2_FCRL3.Treg_C2_FOXP3	0	0.63	P02
SELL_SELPLG	B_C2_FCRL3.Treg_C2_FOXP3	0	0.99	P02
CD47_SIRPG	B_C2_FCRL3.Treg_C2_FOXP3	0	0.755	P02
CD74_MIF	B_C2_FCRL3.Treg_C3_MKI67	0	3.948	P02
CD74_COPA	B_C2_FCRL3.Treg_C3_MKI67	0	2.874	P02
HLA-DPB1_TNFSF13B	B_C2_FCRL3.Treg_C3_MKI67	0	1.542	P02
TNFRSF13B_TNFSF13B	B_C2_FCRL3.Treg_C3_MKI67	0	0.471	P02
CD40_TNFSF13B	B_C2_FCRL3.Treg_C3_MKI67	0	0.39	P02
TNFRSF13C_TNFSF13B	B_C2_FCRL3.Treg_C3_MKI67	0	0.392	P02
FAM3C_CLEC2D	B_C2_FCRL3.Treg_C3_MKI67	0	0.646	P02
TNFRSF13B_CD70	B_C2_FCRL3.Treg_C3_MKI67	0	0.644	P02
CD27_CD70	B_C2_FCRL3.Treg_C3_MKI67	0.032	0.467	P02
LGALS9_SLC1A5	B_C2_FCRL3.Treg_C3_MKI67	0.032	0.37	P02
BTLA_TNFRSF14	B_C2_FCRL3.Treg_C3_MKI67	0	0.415	P02
NCR3_BAG6	B_C2_FCRL3.Treg_C3_MKI67	0	0.347	P02
CD55_ADGRE5	B_C2_FCRL3.Treg_C3_MKI67	0.016	0.681	P02
ALOX5_ALOX5AP	B_C2_FCRL3.Treg_C3_MKI67	0	0.622	P02
SELL_SELPLG	B_C2_FCRL3.Treg_C3_MKI67	0	0.969	P02
CD47_SIRPG	B_C2_FCRL3.Treg_C3_MKI67	0	0.773	P02
CD74_MIF	B_C2_FCRL3.Treg_C4_TNFRSF4	0	3.793	P02
CD74_COPA	B_C2_FCRL3.Treg_C4_TNFRSF4	0	2.846	P02
FAM3C_CLEC2D	B_C2_FCRL3.Treg_C4_TNFRSF4	0	0.628	P02
TNFRSF13B_CD70	B_C2_FCRL3.Treg_C4_TNFRSF4	0	0.591	P02
BTLA_TNFRSF14	B_C2_FCRL3.Treg_C4_TNFRSF4	0	0.505	P02
NCR3_BAG6	B_C2_FCRL3.Treg_C4_TNFRSF4	0	0.275	P02
SELL_SELPLG	B_C2_FCRL3.Treg_C4_TNFRSF4	0	1.012	P02
CD47_SIRPG	B_C2_FCRL3.Treg_C4_TNFRSF4	0	0.844	P02
ICAM2_aLb2 complex	B_C2_FCRL3.Treg_C4_TNFRSF4	0.045	0.524	P02
ICAM3_aLb2 complex	B_C2_FCRL3.Treg_C4_TNFRSF4	0.047	0.732	P02
CD74_MIF	B_C2_FCRL3.gd.T	0	3.68	P02
CD74_COPA	B_C2_FCRL3.gd.T	0	2.83	P02
FAM3C_CLEC2D	B_C2_FCRL3.gd.T	0	0.559	P02
CD40_CD40LG	B_C2_FCRL3.gd.T	0	0.493	P02
LGALS9_SORL1	B_C2_FCRL3.gd.T	0	0.504	P02
BTLA_TNFRSF14	B_C2_FCRL3.gd.T	0	0.414	P02
CD55_ADGRE5	B_C2_FCRL3.gd.T	0	0.696	P02
ALOX5_ALOX5AP	B_C2_FCRL3.gd.T	0	1.078	P02
SELL_SELPLG	B_C2_FCRL3.gd.T	0	1.068	P02
CD74_MIF	B_C3_RGCC.B_C1_TCL1A	0	3.334	P02
PTPRC_CD22	B_C3_RGCC.B_C1_TCL1A	0	1.219	P02
HLA-C_FAM3C	B_C3_RGCC.B_C2_FCRL3	0.016	2.06	P02
LAMP1_FAM3C	B_C3_RGCC.B_C2_FCRL3	0.048	0.364	P02
CD74_MIF	B_C3_RGCC.B_C2_FCRL3	0	3.461	P02
CD74_COPA	B_C3_RGCC.B_C2_FCRL3	0	2.733	P02
CD74_APP	B_C3_RGCC.B_C2_FCRL3	0	2.742	P02
LGALS9_CD47	B_C3_RGCC.B_C2_FCRL3	0	0.666	P02
CD55_ADGRE5	B_C3_RGCC.B_C2_FCRL3	0	0.914	P02
CD52_SIGLEC10	B_C3_RGCC.B_C2_FCRL3	0	1.464	P02
FCER2_aMb2 complex	B_C3_RGCC.B_C2_FCRL3	0	0.322	P02
ICAM1_aMb2 complex	B_C3_RGCC.B_C2_FCRL3	0	0.295	P02
FCER2_aXb2 complex	B_C3_RGCC.B_C2_FCRL3	0	0.309	P02
ICAM1_aXb2 complex	B_C3_RGCC.B_C2_FCRL3	0	0.281	P02
FCER2_CR2	B_C3_RGCC.B_C3_RGCC	0	0.349	P02
CD74_MIF	B_C3_RGCC.B_C3_RGCC	0	3.491	P02
ICAM1_AREG	B_C3_RGCC.B_C3_RGCC	0	0.451	P02
LGALS9_CD47	B_C3_RGCC.B_C3_RGCC	0	0.722	P02
CD72_SEMA4D	B_C3_RGCC.B_C3_RGCC	0	0.456	P02
CD55_ADGRE5	B_C3_RGCC.B_C3_RGCC	0	0.78	P02
CD74_MIF	B_C3_RGCC.B_C4_IFITM3	0.032	3.356	P02
PTPRC_CD22	B_C3_RGCC.B_C4_IFITM3	0	1.533	P02
FCER2_CR2	B_C3_RGCC.B_C5_ISG15	0	0.351	P02
CD74_MIF	B_C3_RGCC.B_C5_ISG15	0	3.564	P02
HLA-DPB1_TNFSF13B	B_C3_RGCC.B_C5_ISG15	0	1.663	P02
TNFRSF13B_TNFSF13B	B_C3_RGCC.B_C5_ISG15	0	0.471	P02
CD40_TNFSF13B	B_C3_RGCC.B_C5_ISG15	0	0.686	P02
TNFRSF13C_TNFSF13B	B_C3_RGCC.B_C5_ISG15	0.015	0.437	P02
CD74_APP	B_C3_RGCC.B_C5_ISG15	0	2.746	P02
CD72_SEMA4D	B_C3_RGCC.B_C5_ISG15	0	0.409	P02
CD55_ADGRE5	B_C3_RGCC.B_C5_ISG15	0.048	0.753	P02
CD74_MIF	B_C3_RGCC.B_C6_HSPA1A	0	3.472	P02
ICAM1_AREG	B_C3_RGCC.B_C6_HSPA1A	0	0.46	P02
CD72_SEMA4D	B_C3_RGCC.B_C6_HSPA1A	0	0.444	P02
CD55_ADGRE5	B_C3_RGCC.B_C6_HSPA1A	0	0.863	P02
CD74_MIF	B_C3_RGCC.CD4_C1_LEF1	0	3.504	P02
CD74_APP	B_C3_RGCC.CD4_C1_LEF1	0	2.713	P02
CD40_CD40LG	B_C3_RGCC.CD4_C1_LEF1	0	0.688	P02
LGALS9_SORL1	B_C3_RGCC.CD4_C1_LEF1	0	0.449	P02
CD72_SEMA4D	B_C3_RGCC.CD4_C1_LEF1	0	0.424	P02
CD55_ADGRE5	B_C3_RGCC.CD4_C1_LEF1	0	0.834	P02
SELL_SELPLG	B_C3_RGCC.CD4_C1_LEF1	0	1.186	P02
CD47_SIRPG	B_C3_RGCC.CD4_C1_LEF1	0	0.664	P02
CD74_MIF	B_C3_RGCC.CD4_C2_IL7R	0	3.616	P02
CD74_COPA	B_C3_RGCC.CD4_C2_IL7R	0	2.734	P02
ICAM1_SPN	B_C3_RGCC.CD4_C2_IL7R	0	0.456	P02
CD40_CD40LG	B_C3_RGCC.CD4_C2_IL7R	0	0.751	P02
LGALS9_SORL1	B_C3_RGCC.CD4_C2_IL7R	0	0.49	P02
CD72_SEMA4D	B_C3_RGCC.CD4_C2_IL7R	0	0.457	P02
CD55_ADGRE5	B_C3_RGCC.CD4_C2_IL7R	0	0.908	P02
ALOX5_ALOX5AP	B_C3_RGCC.CD4_C2_IL7R	0	0.592	P02
SELL_SELPLG	B_C3_RGCC.CD4_C2_IL7R	0	1.249	P02
CD47_SIRPG	B_C3_RGCC.CD4_C2_IL7R	0	0.658	P02
LGALS9_CD44	B_C3_RGCC.CD4_C3_CD40LG	0	0.927	P02
CD74_MIF	B_C3_RGCC.CD4_C3_CD40LG	0	3.63	P02
CD74_COPA	B_C3_RGCC.CD4_C3_CD40LG	0	2.753	P02
ICAM1_SPN	B_C3_RGCC.CD4_C3_CD40LG	0	0.535	P02
ICAM1_ITGAL	B_C3_RGCC.CD4_C3_CD40LG	0	0.413	P02
CD40_CD40LG	B_C3_RGCC.CD4_C3_CD40LG	0	0.893	P02
LGALS9_CD47	B_C3_RGCC.CD4_C3_CD40LG	0	0.685	P02
LGALS9_SORL1	B_C3_RGCC.CD4_C3_CD40LG	0	0.548	P02
CD72_SEMA4D	B_C3_RGCC.CD4_C3_CD40LG	0	0.429	P02
CD55_ADGRE5	B_C3_RGCC.CD4_C3_CD40LG	0	0.916	P02
ALOX5_ALOX5AP	B_C3_RGCC.CD4_C3_CD40LG	0	0.761	P02
SELL_SELPLG	B_C3_RGCC.CD4_C3_CD40LG	0	1.308	P02
CD47_SIRPG	B_C3_RGCC.CD4_C3_CD40LG	0	0.654	P02
ICAM1_aLb2 complex	B_C3_RGCC.CD4_C3_CD40LG	0	0.413	P02
LGALS9_CD44	B_C3_RGCC.CD4_C4_CCR7	0	0.894	P02
CD74_MIF	B_C3_RGCC.CD4_C4_CCR7	0	3.615	P02
ICAM1_AREG	B_C3_RGCC.CD4_C4_CCR7	0	0.359	P02
CD55_ADGRE5	B_C3_RGCC.CD4_C4_CCR7	0	0.841	P02
SELL_SELPLG	B_C3_RGCC.CD4_C4_CCR7	0	1.04	P02
LGALS9_CD44	B_C3_RGCC.CD4_C5_GPR183	0	0.949	P02
CD74_MIF	B_C3_RGCC.CD4_C5_GPR183	0	3.627	P02
CD74_COPA	B_C3_RGCC.CD4_C5_GPR183	0	2.74	P02
HLA-DPB1_TNFSF13B	B_C3_RGCC.CD4_C5_GPR183	0	1.734	P02
TNFRSF13B_TNFSF13B	B_C3_RGCC.CD4_C5_GPR183	0	0.543	P02
CD40_TNFSF13B	B_C3_RGCC.CD4_C5_GPR183	0	0.758	P02
TNFRSF13C_TNFSF13B	B_C3_RGCC.CD4_C5_GPR183	0	0.509	P02
CCR6_CCL20	B_C3_RGCC.CD4_C5_GPR183	0	0.431	P02
CD40_CD40LG	B_C3_RGCC.CD4_C5_GPR183	0	0.692	P02
LGALS9_CD47	B_C3_RGCC.CD4_C5_GPR183	0.031	0.59	P02
CD72_SEMA4D	B_C3_RGCC.CD4_C5_GPR183	0	0.416	P02
CD55_ADGRE5	B_C3_RGCC.CD4_C5_GPR183	0	0.872	P02
ALOX5_ALOX5AP	B_C3_RGCC.CD4_C5_GPR183	0	0.829	P02
SELL_SELPLG	B_C3_RGCC.CD4_C5_GPR183	0	1.053	P02
HLA-DPA1_TNFSF9	B_C3_RGCC.CD8_C10_MKI67	0	1.772	P02
CD74_MIF	B_C3_RGCC.CD8_C10_MKI67	0	3.783	P02
CD74_COPA	B_C3_RGCC.CD8_C10_MKI67	0	2.773	P02
ICAM1_SPN	B_C3_RGCC.CD8_C10_MKI67	0	0.547	P02
ICAM1_ITGAL	B_C3_RGCC.CD8_C10_MKI67	0	0.484	P02
TNFRSF13B_CD70	B_C3_RGCC.CD8_C10_MKI67	0	0.493	P02
CD27_CD70	B_C3_RGCC.CD8_C10_MKI67	0.03	0.439	P02
LGALS9_SLC1A5	B_C3_RGCC.CD8_C10_MKI67	0	0.383	P02
LGALS9_HAVCR2	B_C3_RGCC.CD8_C10_MKI67	0	0.571	P02
CD72_SEMA4D	B_C3_RGCC.CD8_C10_MKI67	0	0.448	P02
CD55_ADGRE5	B_C3_RGCC.CD8_C10_MKI67	0	1.119	P02
CD48_CD244	B_C3_RGCC.CD8_C10_MKI67	0	0.737	P02
ALOX5_ALOX5AP	B_C3_RGCC.CD8_C10_MKI67	0	0.564	P02
SELL_SELPLG	B_C3_RGCC.CD8_C10_MKI67	0	1.06	P02
CD47_SIRPG	B_C3_RGCC.CD8_C10_MKI67	0	0.803	P02
ICAM1_aLb2 complex	B_C3_RGCC.CD8_C10_MKI67	0	0.484	P02
HLA-DPA1_TNFSF9	B_C3_RGCC.CD8_C11_PDCD1	0	1.84	P02
LGALS9_CD44	B_C3_RGCC.CD8_C11_PDCD1	0	0.897	P02
CD74_MIF	B_C3_RGCC.CD8_C11_PDCD1	0	3.646	P02
CD74_COPA	B_C3_RGCC.CD8_C11_PDCD1	0	2.751	P02
ICAM1_SPN	B_C3_RGCC.CD8_C11_PDCD1	0	0.446	P02
ICAM1_ITGAL	B_C3_RGCC.CD8_C11_PDCD1	0	0.566	P02
TNFRSF13B_CD70	B_C3_RGCC.CD8_C11_PDCD1	0	0.451	P02
LGALS9_HAVCR2	B_C3_RGCC.CD8_C11_PDCD1	0	0.749	P02
CD72_SEMA4D	B_C3_RGCC.CD8_C11_PDCD1	0	0.427	P02
CD55_ADGRE5	B_C3_RGCC.CD8_C11_PDCD1	0	1.14	P02
CD48_CD244	B_C3_RGCC.CD8_C11_PDCD1	0	0.784	P02
ALOX5_ALOX5AP	B_C3_RGCC.CD8_C11_PDCD1	0	0.694	P02
SELL_SELPLG	B_C3_RGCC.CD8_C11_PDCD1	0	1.052	P02
CD47_SIRPG	B_C3_RGCC.CD8_C11_PDCD1	0	0.843	P02
ICAM1_aLb2 complex	B_C3_RGCC.CD8_C11_PDCD1	0	0.566	P02
ICAM3_aLb2 complex	B_C3_RGCC.CD8_C11_PDCD1	0.03	0.69	P02
CD74_MIF	B_C3_RGCC.CD8_C1_LEF1	0	3.486	P02
LGALS9_SORL1	B_C3_RGCC.CD8_C1_LEF1	0	0.426	P02
CD72_SEMA4D	B_C3_RGCC.CD8_C1_LEF1	0	0.451	P02
CD55_ADGRE5	B_C3_RGCC.CD8_C1_LEF1	0	0.78	P02
SELL_SELPLG	B_C3_RGCC.CD8_C1_LEF1	0	1.102	P02
CD47_SIRPG	B_C3_RGCC.CD8_C1_LEF1	0	0.656	P02
LGALS9_CD44	B_C3_RGCC.CD8_C2_NUCB2	0	1.025	P02
CD74_MIF	B_C3_RGCC.CD8_C2_NUCB2	0	3.478	P02
CD74_COPA	B_C3_RGCC.CD8_C2_NUCB2	0	2.769	P02
ICAM1_SPN	B_C3_RGCC.CD8_C2_NUCB2	0.016	0.575	P02
ICAM1_ITGAL	B_C3_RGCC.CD8_C2_NUCB2	0	0.473	P02
LGALS9_CD47	B_C3_RGCC.CD8_C2_NUCB2	0	0.813	P02
LGALS9_HAVCR2	B_C3_RGCC.CD8_C2_NUCB2	0	0.521	P02
CD72_SEMA4D	B_C3_RGCC.CD8_C2_NUCB2	0	0.548	P02
CD55_ADGRE5	B_C3_RGCC.CD8_C2_NUCB2	0	0.87	P02
SELL_SELPLG	B_C3_RGCC.CD8_C2_NUCB2	0	1.438	P02
CD47_SIRPG	B_C3_RGCC.CD8_C2_NUCB2	0	0.73	P02
ICAM1_aLb2 complex	B_C3_RGCC.CD8_C2_NUCB2	0	0.473	P02
TGFB1_TGFBR3	B_C3_RGCC.CD8_C3_KLRB1	0	0.401	P02
CD74_MIF	B_C3_RGCC.CD8_C3_KLRB1	0	3.65	P02
CD74_COPA	B_C3_RGCC.CD8_C3_KLRB1	0	2.748	P02
ICAM1_SPN	B_C3_RGCC.CD8_C3_KLRB1	0	0.524	P02
ICAM1_ITGAL	B_C3_RGCC.CD8_C3_KLRB1	0.016	0.393	P02
CD40_CD40LG	B_C3_RGCC.CD8_C3_KLRB1	0	0.792	P02
LGALS9_SORL1	B_C3_RGCC.CD8_C3_KLRB1	0	0.569	P02
CD72_SEMA4D	B_C3_RGCC.CD8_C3_KLRB1	0	0.42	P02
CD55_ADGRE5	B_C3_RGCC.CD8_C3_KLRB1	0	1.011	P02
CD48_CD244	B_C3_RGCC.CD8_C3_KLRB1	0	0.743	P02
ALOX5_ALOX5AP	B_C3_RGCC.CD8_C3_KLRB1	0	0.926	P02
SELL_SELPLG	B_C3_RGCC.CD8_C3_KLRB1	0	1.24	P02
CD47_SIRPG	B_C3_RGCC.CD8_C3_KLRB1	0	0.685	P02
ICAM1_aLb2 complex	B_C3_RGCC.CD8_C3_KLRB1	0.016	0.393	P02
TGFB1_TGFBR3	B_C3_RGCC.CD8_C4_KLRG1	0	0.479	P02
CD74_MIF	B_C3_RGCC.CD8_C4_KLRG1	0	3.507	P02
CD74_COPA	B_C3_RGCC.CD8_C4_KLRG1	0	2.728	P02
ICAM1_SPN	B_C3_RGCC.CD8_C4_KLRG1	0	0.575	P02
ICAM1_ITGAL	B_C3_RGCC.CD8_C4_KLRG1	0	0.554	P02
LGALS9_SORL1	B_C3_RGCC.CD8_C4_KLRG1	0	0.43	P02
CD72_SEMA4D	B_C3_RGCC.CD8_C4_KLRG1	0	0.42	P02
CD55_ADGRE5	B_C3_RGCC.CD8_C4_KLRG1	0	0.99	P02
CD48_CD244	B_C3_RGCC.CD8_C4_KLRG1	0	0.76	P02
ALOX5_ALOX5AP	B_C3_RGCC.CD8_C4_KLRG1	0	0.65	P02
SELL_SELPLG	B_C3_RGCC.CD8_C4_KLRG1	0	1.182	P02
ICAM1_aLb2 complex	B_C3_RGCC.CD8_C4_KLRG1	0	0.554	P02
TGFB1_TGFBR3	B_C3_RGCC.CD8_C5_CX3CR1	0	0.62	P02
CD74_MIF	B_C3_RGCC.CD8_C5_CX3CR1	0	3.454	P02
CD74_COPA	B_C3_RGCC.CD8_C5_CX3CR1	0	2.779	P02
ICAM1_SPN	B_C3_RGCC.CD8_C5_CX3CR1	0	0.663	P02
ICAM1_ITGAL	B_C3_RGCC.CD8_C5_CX3CR1	0	0.614	P02
LGALS9_CD47	B_C3_RGCC.CD8_C5_CX3CR1	0	0.649	P02
LGALS9_SORL1	B_C3_RGCC.CD8_C5_CX3CR1	0	0.486	P02
CD72_SEMA4D	B_C3_RGCC.CD8_C5_CX3CR1	0	0.456	P02
CD55_ADGRE5	B_C3_RGCC.CD8_C5_CX3CR1	0	1.014	P02
CD48_CD244	B_C3_RGCC.CD8_C5_CX3CR1	0	0.76	P02
ALOX5_ALOX5AP	B_C3_RGCC.CD8_C5_CX3CR1	0.046	0.521	P02
SELL_SELPLG	B_C3_RGCC.CD8_C5_CX3CR1	0	1.358	P02
ICAM1_aLb2 complex	B_C3_RGCC.CD8_C5_CX3CR1	0	0.614	P02
ICAM3_aLb2 complex	B_C3_RGCC.CD8_C5_CX3CR1	0	0.738	P02
LGALS9_CD44	B_C3_RGCC.CD8_C6_IL7R	0	1.042	P02
CD74_MIF	B_C3_RGCC.CD8_C6_IL7R	0	3.575	P02
ICAM1_AREG	B_C3_RGCC.CD8_C6_IL7R	0	0.372	P02
HLA-DPB1_TNFSF13B	B_C3_RGCC.CD8_C6_IL7R	0	1.707	P02
TNFRSF13B_TNFSF13B	B_C3_RGCC.CD8_C6_IL7R	0	0.515	P02
CD40_TNFSF13B	B_C3_RGCC.CD8_C6_IL7R	0	0.73	P02
TNFRSF13C_TNFSF13B	B_C3_RGCC.CD8_C6_IL7R	0	0.481	P02
CCR6_CCL20	B_C3_RGCC.CD8_C6_IL7R	0	0.483	P02
CD55_ADGRE5	B_C3_RGCC.CD8_C6_IL7R	0	0.899	P02
ALOX5_ALOX5AP	B_C3_RGCC.CD8_C6_IL7R	0	0.752	P02
SELL_SELPLG	B_C3_RGCC.CD8_C6_IL7R	0	0.981	P02
HLA-DPA1_TNFSF9	B_C3_RGCC.CD8_C7_GZMK	0	1.786	P02
LGALS9_CD44	B_C3_RGCC.CD8_C7_GZMK	0	0.983	P02
CD74_MIF	B_C3_RGCC.CD8_C7_GZMK	0	3.577	P02
ICAM1_SPN	B_C3_RGCC.CD8_C7_GZMK	0	0.431	P02
ICAM1_ITGAL	B_C3_RGCC.CD8_C7_GZMK	0	0.498	P02
LGALS9_HAVCR2	B_C3_RGCC.CD8_C7_GZMK	0	0.42	P02
CD72_SEMA4D	B_C3_RGCC.CD8_C7_GZMK	0	0.46	P02
CD55_ADGRE5	B_C3_RGCC.CD8_C7_GZMK	0	1.109	P02
ALOX5_ALOX5AP	B_C3_RGCC.CD8_C7_GZMK	0	0.63	P02
SELL_SELPLG	B_C3_RGCC.CD8_C7_GZMK	0	1.082	P02
CD47_SIRPG	B_C3_RGCC.CD8_C7_GZMK	0	0.683	P02
ICAM1_aLb2 complex	B_C3_RGCC.CD8_C7_GZMK	0	0.498	P02
HLA-DPA1_TNFSF9	B_C3_RGCC.CD8_C8_MHC	0	1.735	P02
LGALS9_CD44	B_C3_RGCC.CD8_C8_MHC	0	0.978	P02
CD74_MIF	B_C3_RGCC.CD8_C8_MHC	0	3.642	P02
CD74_COPA	B_C3_RGCC.CD8_C8_MHC	0	2.748	P02
ICAM1_SPN	B_C3_RGCC.CD8_C8_MHC	0	0.437	P02
ICAM1_ITGAL	B_C3_RGCC.CD8_C8_MHC	0	0.484	P02
TNFRSF13B_CD70	B_C3_RGCC.CD8_C8_MHC	0	0.427	P02
LGALS9_HAVCR2	B_C3_RGCC.CD8_C8_MHC	0	0.463	P02
CD72_SEMA4D	B_C3_RGCC.CD8_C8_MHC	0	0.453	P02
CD55_ADGRE5	B_C3_RGCC.CD8_C8_MHC	0	1.107	P02
CD48_CD244	B_C3_RGCC.CD8_C8_MHC	0	0.766	P02
ALOX5_ALOX5AP	B_C3_RGCC.CD8_C8_MHC	0	0.787	P02
SELL_SELPLG	B_C3_RGCC.CD8_C8_MHC	0	1.147	P02
CD47_SIRPG	B_C3_RGCC.CD8_C8_MHC	0	0.775	P02
ICAM1_aLb2 complex	B_C3_RGCC.CD8_C8_MHC	0	0.484	P02
LGALS9_CD44	B_C3_RGCC.CD8_C9_XCL1	0	0.917	P02
CD74_MIF	B_C3_RGCC.CD8_C9_XCL1	0	3.714	P02
ICAM1_ITGAL	B_C3_RGCC.CD8_C9_XCL1	0	0.407	P02
LGALS9_HAVCR2	B_C3_RGCC.CD8_C9_XCL1	0	0.394	P02
CD72_SEMA4D	B_C3_RGCC.CD8_C9_XCL1	0	0.479	P02
CD55_ADGRE5	B_C3_RGCC.CD8_C9_XCL1	0	0.994	P02
CD48_CD244	B_C3_RGCC.CD8_C9_XCL1	0	0.815	P02
ALOX5_ALOX5AP	B_C3_RGCC.CD8_C9_XCL1	0	1.104	P02
SELL_SELPLG	B_C3_RGCC.CD8_C9_XCL1	0	1.04	P02
ICAM1_aLb2 complex	B_C3_RGCC.CD8_C9_XCL1	0	0.407	P02
LGALS9_CD44	B_C3_RGCC.DC_C1_FCER1A	0	1.077	P02
HLA-DPB1_NRG1	B_C3_RGCC.DC_C1_FCER1A	0	1.661	P02
CD74_MIF	B_C3_RGCC.DC_C1_FCER1A	0	3.421	P02
CD74_COPA	B_C3_RGCC.DC_C1_FCER1A	0	2.863	P02
HLA-DPB1_TNFSF13B	B_C3_RGCC.DC_C1_FCER1A	0	2.065	P02
TNFRSF13B_TNFSF13B	B_C3_RGCC.DC_C1_FCER1A	0	0.873	P02
CD40_TNFSF13B	B_C3_RGCC.DC_C1_FCER1A	0	1.088	P02
TNFRSF13C_TNFSF13B	B_C3_RGCC.DC_C1_FCER1A	0	0.839	P02
CD74_APP	B_C3_RGCC.DC_C1_FCER1A	0	2.777	P02
HLA-F_LILRB2	B_C3_RGCC.DC_C1_FCER1A	0	1.116	P02
HLA-F_LILRB1	B_C3_RGCC.DC_C1_FCER1A	0	0.83	P02
GRN_SORT1	B_C3_RGCC.DC_C1_FCER1A	0	0.331	P02
TNFRSF13B_TNFSF13	B_C3_RGCC.DC_C1_FCER1A	0	0.599	P02
LGALS9_LRP1	B_C3_RGCC.DC_C1_FCER1A	0	0.601	P02
CD72_SEMA4D	B_C3_RGCC.DC_C1_FCER1A	0	0.346	P02
CD55_ADGRE5	B_C3_RGCC.DC_C1_FCER1A	0	1.042	P02
CD48_CD244	B_C3_RGCC.DC_C1_FCER1A	0	0.736	P02
SELL_SELPLG	B_C3_RGCC.DC_C1_FCER1A	0	1.095	P02
CD99_PILRA	B_C3_RGCC.DC_C1_FCER1A	0	1.03	P02
FCER2_aMb2 complex	B_C3_RGCC.DC_C1_FCER1A	0	0.426	P02
ICAM1_aMb2 complex	B_C3_RGCC.DC_C1_FCER1A	0	0.399	P02
FCER2_aXb2 complex	B_C3_RGCC.DC_C1_FCER1A	0	0.413	P02
ICAM1_aXb2 complex	B_C3_RGCC.DC_C1_FCER1A	0	0.385	P02
CD47_SIRB1 complex	B_C3_RGCC.DC_C1_FCER1A	0	0.6	P02
HLA-DPA1_TNFSF9	B_C3_RGCC.DC_C2_CD1C	0	1.597	P02
CD74_MIF	B_C3_RGCC.DC_C2_CD1C	0	3.773	P02
ICAM1_AREG	B_C3_RGCC.DC_C2_CD1C	0	0.459	P02
CD74_COPA	B_C3_RGCC.DC_C2_CD1C	0	2.782	P02
HLA-DPB1_TNFSF13B	B_C3_RGCC.DC_C2_CD1C	0	1.574	P02
TNFRSF13B_TNFSF13B	B_C3_RGCC.DC_C2_CD1C	0	0.382	P02
CD40_TNFSF13B	B_C3_RGCC.DC_C2_CD1C	0	0.597	P02
TNFRSF13C_TNFSF13B	B_C3_RGCC.DC_C2_CD1C	0	0.348	P02
ICAM1_SPN	B_C3_RGCC.DC_C2_CD1C	0.016	0.436	P02
TNFRSF13B_TNFSF13	B_C3_RGCC.DC_C2_CD1C	0	0.452	P02
LGALS9_SLC1A5	B_C3_RGCC.DC_C2_CD1C	0	0.4	P02
LGALS9_HAVCR2	B_C3_RGCC.DC_C2_CD1C	0	0.445	P02
NAMPT_P2RY6	B_C3_RGCC.DC_C2_CD1C	0	0.296	P02
CD55_ADGRE5	B_C3_RGCC.DC_C2_CD1C	0	0.824	P02
ALOX5_ALOX5AP	B_C3_RGCC.DC_C2_CD1C	0	0.729	P02
SELL_SELPLG	B_C3_RGCC.DC_C2_CD1C	0	0.934	P02
CD52_SIGLEC10	B_C3_RGCC.DC_C2_CD1C	0	1.62	P02
HLA-DPA1_TNFSF9	B_C3_RGCC.DC_C3_LAMP3	0	1.623	P02
CD74_MIF	B_C3_RGCC.DC_C3_LAMP3	0	3.409	P02
CD74_COPA	B_C3_RGCC.DC_C3_LAMP3	0	2.743	P02
HLA-DPB1_TNFSF13B	B_C3_RGCC.DC_C3_LAMP3	0	1.811	P02
TNFRSF13B_TNFSF13B	B_C3_RGCC.DC_C3_LAMP3	0	0.619	P02
CD40_TNFSF13B	B_C3_RGCC.DC_C3_LAMP3	0	0.835	P02
TNFRSF13C_TNFSF13B	B_C3_RGCC.DC_C3_LAMP3	0	0.586	P02
CD74_APP	B_C3_RGCC.DC_C3_LAMP3	0	2.697	P02
CCR7_CCL19	B_C3_RGCC.DC_C3_LAMP3	0	1.067	P02
TNFRSF13B_CD70	B_C3_RGCC.DC_C3_LAMP3	0	0.422	P02
CD46_JAG1	B_C3_RGCC.DC_C3_LAMP3	0.015	0.259	P02
SELL_SELPLG	B_C3_RGCC.DC_C3_LAMP3	0	1.056	P02
HLA-DPA1_TNFSF9	B_C3_RGCC.DC_C4_JCHAIN	0	1.658	P02
CD74_MIF	B_C3_RGCC.DC_C4_JCHAIN	0	3.506	P02
ICAM1_AREG	B_C3_RGCC.DC_C4_JCHAIN	0	1.101	P02
CD74_COPA	B_C3_RGCC.DC_C4_JCHAIN	0	2.875	P02
HLA-DPB1_TNFSF13B	B_C3_RGCC.DC_C4_JCHAIN	0	1.732	P02
TNFRSF13B_TNFSF13B	B_C3_RGCC.DC_C4_JCHAIN	0	0.54	P02
CD40_TNFSF13B	B_C3_RGCC.DC_C4_JCHAIN	0	0.755	P02
TNFRSF13C_TNFSF13B	B_C3_RGCC.DC_C4_JCHAIN	0	0.506	P02
CD74_APP	B_C3_RGCC.DC_C4_JCHAIN	0	3.72	P02
ICAM1_SPN	B_C3_RGCC.DC_C4_JCHAIN	0	0.512	P02
HLA-F_LILRB1	B_C3_RGCC.DC_C4_JCHAIN	0.016	0.651	P02
TNFRSF13B_TNFSF13	B_C3_RGCC.DC_C4_JCHAIN	0	0.669	P02
LGALS9_CD47	B_C3_RGCC.DC_C4_JCHAIN	0	0.675	P02
LGALS9_SLC1A5	B_C3_RGCC.DC_C4_JCHAIN	0	0.422	P02
CD72_SEMA4D	B_C3_RGCC.DC_C4_JCHAIN	0	0.387	P02
NAMPT_P2RY6	B_C3_RGCC.DC_C4_JCHAIN	0	0.624	P02
CD55_ADGRE5	B_C3_RGCC.DC_C4_JCHAIN	0	0.782	P02
ALOX5_ALOX5AP	B_C3_RGCC.DC_C4_JCHAIN	0	1.49	P02
SELL_SELPLG	B_C3_RGCC.DC_C4_JCHAIN	0	1.163	P02
TGFB1_TGFbeta receptor1	B_C3_RGCC.DC_C4_JCHAIN	0	0.364	P02
CD74_MIF	B_C3_RGCC.DN_LEF1	0	3.489	P02
LGALS9_SORL1	B_C3_RGCC.DN_LEF1	0	0.484	P02
CD72_SEMA4D	B_C3_RGCC.DN_LEF1	0	0.485	P02
CD55_ADGRE5	B_C3_RGCC.DN_LEF1	0	0.849	P02
SELL_SELPLG	B_C3_RGCC.DN_LEF1	0	1.136	P02
CD47_SIRPG	B_C3_RGCC.DN_LEF1	0	0.693	P02
TGFB1_TGFBR3	B_C3_RGCC.DP_TCF7	0	0.49	P02
CD74_MIF	B_C3_RGCC.DP_TCF7	0	3.523	P02
CD74_COPA	B_C3_RGCC.DP_TCF7	0	2.778	P02
CD74_APP	B_C3_RGCC.DP_TCF7	0	2.684	P02
ICAM1_SPN	B_C3_RGCC.DP_TCF7	0	0.603	P02
ICAM1_ITGAL	B_C3_RGCC.DP_TCF7	0	0.53	P02
CD40_CD40LG	B_C3_RGCC.DP_TCF7	0	0.627	P02
LGALS9_SORL1	B_C3_RGCC.DP_TCF7	0	0.532	P02
CD72_SEMA4D	B_C3_RGCC.DP_TCF7	0	0.482	P02
CD55_ADGRE5	B_C3_RGCC.DP_TCF7	0	0.994	P02
CD48_CD244	B_C3_RGCC.DP_TCF7	0	0.734	P02
SELL_SELPLG	B_C3_RGCC.DP_TCF7	0	1.341	P02
CD47_SIRPG	B_C3_RGCC.DP_TCF7	0	0.639	P02
FCER2_aMb2 complex	B_C3_RGCC.DP_TCF7	0	0.275	P02
ICAM1_aMb2 complex	B_C3_RGCC.DP_TCF7	0	0.248	P02
ICAM1_aLb2 complex	B_C3_RGCC.DP_TCF7	0	0.53	P02
HLA-DPA1_TNFSF9	B_C3_RGCC.EP_C1_LMP1	0	1.671	P02
HLA-C_FAM3C	B_C3_RGCC.EP_C1_LMP1	0	2.1	P02
LAMP1_FAM3C	B_C3_RGCC.EP_C1_LMP1	0	0.403	P02
CD74_MIF	B_C3_RGCC.EP_C1_LMP1	0	3.973	P02
ICAM1_AREG	B_C3_RGCC.EP_C1_LMP1	0	0.257	P02
CD74_COPA	B_C3_RGCC.EP_C1_LMP1	0	2.756	P02
CD74_APP	B_C3_RGCC.EP_C1_LMP1	0	3.107	P02
LGALS9_DAG1	B_C3_RGCC.EP_C1_LMP1	0	0.274	P02
CCR6_CCL20	B_C3_RGCC.EP_C1_LMP1	0	1.321	P02
TNFRSF13B_CD70	B_C3_RGCC.EP_C1_LMP1	0	0.472	P02
CD46_JAG1	B_C3_RGCC.EP_C1_LMP1	0	0.33	P02
LGALS9_MET	B_C3_RGCC.EP_C1_LMP1	0	0.263	P02
LGALS9_LRP1	B_C3_RGCC.EP_C1_LMP1	0	0.321	P02
LGALS9_PTPRK	B_C3_RGCC.EP_C1_LMP1	0	0.466	P02
LGALS9_SLC1A5	B_C3_RGCC.EP_C1_LMP1	0	0.439	P02
TGFB1_aVb6 complex	B_C3_RGCC.EP_C1_LMP1	0	0.299	P02
CD74_MIF	B_C3_RGCC.EP_C2_EPCAM	0	4.322	P02
CD74_COPA	B_C3_RGCC.EP_C2_EPCAM	0	2.697	P02
CD74_APP	B_C3_RGCC.EP_C2_EPCAM	0	2.916	P02
CCR6_CCL20	B_C3_RGCC.EP_C2_EPCAM	0	1.169	P02
TNFRSF13B_CD70	B_C3_RGCC.EP_C2_EPCAM	0	0.508	P02
CD27_CD70	B_C3_RGCC.EP_C2_EPCAM	0	0.454	P02
LGALS9_SLC1A5	B_C3_RGCC.EP_C2_EPCAM	0	0.343	P02
TGFB1_TGFBR3	B_C3_RGCC.MT_high_T	0	0.513	P02
CD74_MIF	B_C3_RGCC.MT_high_T	0	3.02	P02
CD74_COPA	B_C3_RGCC.MT_high_T	0	2.837	P02
ICAM1_SPN	B_C3_RGCC.MT_high_T	0	0.544	P02
ICAM1_ITGAL	B_C3_RGCC.MT_high_T	0	0.536	P02
LGALS9_CD47	B_C3_RGCC.MT_high_T	0	0.615	P02
LGALS9_SORL1	B_C3_RGCC.MT_high_T	0	0.535	P02
CD72_SEMA4D	B_C3_RGCC.MT_high_T	0	0.509	P02
CD55_ADGRE5	B_C3_RGCC.MT_high_T	0	1.092	P02
SELL_SELPLG	B_C3_RGCC.MT_high_T	0	1.1	P02
CD47_SIRPG	B_C3_RGCC.MT_high_T	0	0.713	P02
ICAM1_aLb2 complex	B_C3_RGCC.MT_high_T	0	0.536	P02
HLA-DPA1_TNFSF9	B_C3_RGCC.Mast	0	1.714	P02
LGALS9_CD44	B_C3_RGCC.Mast	0	1.231	P02
CD74_MIF	B_C3_RGCC.Mast	0	3.675	P02
ICAM1_AREG	B_C3_RGCC.Mast	0	0.786	P02
CD74_COPA	B_C3_RGCC.Mast	0	2.805	P02
CD55_ADGRE5	B_C3_RGCC.Mast	0	0.835	P02
ALOX5_ALOX5AP	B_C3_RGCC.Mast	0	0.945	P02
FCER2_aMb2 complex	B_C3_RGCC.Mast	0	0.357	P02
ICAM1_aMb2 complex	B_C3_RGCC.Mast	0	0.329	P02
LGALS9_CD44	B_C3_RGCC.Mono_C1_CD14	0	1.043	P02
LAMP1_VSTM1	B_C3_RGCC.Mono_C1_CD14	0	0.335	P02
HLA-DPB1_NRG1	B_C3_RGCC.Mono_C1_CD14	0	1.702	P02
CD74_MIF	B_C3_RGCC.Mono_C1_CD14	0	3.263	P02
CD74_COPA	B_C3_RGCC.Mono_C1_CD14	0	2.816	P02
HLA-DPB1_TNFSF13B	B_C3_RGCC.Mono_C1_CD14	0	2.211	P02
TNFRSF13B_TNFSF13B	B_C3_RGCC.Mono_C1_CD14	0	1.02	P02
CD40_TNFSF13B	B_C3_RGCC.Mono_C1_CD14	0	1.235	P02
TNFRSF13C_TNFSF13B	B_C3_RGCC.Mono_C1_CD14	0	0.986	P02
CD74_APP	B_C3_RGCC.Mono_C1_CD14	0	2.799	P02
HLA-F_LILRB2	B_C3_RGCC.Mono_C1_CD14	0	1.021	P02
HLA-F_LILRB1	B_C3_RGCC.Mono_C1_CD14	0	0.727	P02
TNFRSF13B_TNFSF13	B_C3_RGCC.Mono_C1_CD14	0	0.512	P02
LGALS9_LRP1	B_C3_RGCC.Mono_C1_CD14	0	0.618	P02
LGALS9_SORL1	B_C3_RGCC.Mono_C1_CD14	0	0.428	P02
CD72_SEMA4D	B_C3_RGCC.Mono_C1_CD14	0	0.39	P02
CD55_ADGRE5	B_C3_RGCC.Mono_C1_CD14	0	1.062	P02
SELL_SELPLG	B_C3_RGCC.Mono_C1_CD14	0	1.045	P02
CD99_PILRA	B_C3_RGCC.Mono_C1_CD14	0	0.963	P02
FCER2_aMb2 complex	B_C3_RGCC.Mono_C1_CD14	0	0.47	P02
ICAM1_aMb2 complex	B_C3_RGCC.Mono_C1_CD14	0	0.442	P02
FCER2_aXb2 complex	B_C3_RGCC.Mono_C1_CD14	0	0.342	P02
ICAM1_aXb2 complex	B_C3_RGCC.Mono_C1_CD14	0	0.314	P02
CD47_SIRB1 complex	B_C3_RGCC.Mono_C1_CD14	0	0.632	P02
LGALS9_CD44	B_C3_RGCC.Mono_C2_FCGR3A	0	1.097	P02
CD74_MIF	B_C3_RGCC.Mono_C2_FCGR3A	0	3.211	P02
CD74_COPA	B_C3_RGCC.Mono_C2_FCGR3A	0	2.795	P02
HLA-DPB1_TNFSF13B	B_C3_RGCC.Mono_C2_FCGR3A	0	1.916	P02
TNFRSF13B_TNFSF13B	B_C3_RGCC.Mono_C2_FCGR3A	0	0.724	P02
CD40_TNFSF13B	B_C3_RGCC.Mono_C2_FCGR3A	0	0.939	P02
TNFRSF13C_TNFSF13B	B_C3_RGCC.Mono_C2_FCGR3A	0	0.69	P02
ICAM1_SPN	B_C3_RGCC.Mono_C2_FCGR3A	0	0.904	P02
ICAM1_ITGAL	B_C3_RGCC.Mono_C2_FCGR3A	0	0.732	P02
HLA-F_LILRB2	B_C3_RGCC.Mono_C2_FCGR3A	0	1.525	P02
HLA-F_LILRB1	B_C3_RGCC.Mono_C2_FCGR3A	0	1.169	P02
GRN_SORT1	B_C3_RGCC.Mono_C2_FCGR3A	0	0.376	P02
TNFRSF13B_TNFSF13	B_C3_RGCC.Mono_C2_FCGR3A	0	0.509	P02
LGALS9_LRP1	B_C3_RGCC.Mono_C2_FCGR3A	0	0.447	P02
LGALS9_CD47	B_C3_RGCC.Mono_C2_FCGR3A	0	0.674	P02
LGALS9_SLC1A5	B_C3_RGCC.Mono_C2_FCGR3A	0	0.404	P02
CD72_SEMA4D	B_C3_RGCC.Mono_C2_FCGR3A	0	0.379	P02
CD55_ADGRE5	B_C3_RGCC.Mono_C2_FCGR3A	0	1.366	P02
CD48_CD244	B_C3_RGCC.Mono_C2_FCGR3A	0	0.791	P02
SELL_SELPLG	B_C3_RGCC.Mono_C2_FCGR3A	0	1.454	P02
CD99_PILRA	B_C3_RGCC.Mono_C2_FCGR3A	0	1.353	P02
CD52_SIGLEC10	B_C3_RGCC.Mono_C2_FCGR3A	0	1.893	P02
FCER2_aXb2 complex	B_C3_RGCC.Mono_C2_FCGR3A	0	0.574	P02
ICAM1_aXb2 complex	B_C3_RGCC.Mono_C2_FCGR3A	0	0.547	P02
ICAM1_aLb2 complex	B_C3_RGCC.Mono_C2_FCGR3A	0	0.732	P02
ICAM3_aLb2 complex	B_C3_RGCC.Mono_C2_FCGR3A	0	0.855	P02
LGALS9_CD44	B_C3_RGCC.Mono_C3_PLAC8	0	0.974	P02
LAMP1_VSTM1	B_C3_RGCC.Mono_C3_PLAC8	0.048	0.318	P02
CD74_MIF	B_C3_RGCC.Mono_C3_PLAC8	0	3.353	P02
CD74_COPA	B_C3_RGCC.Mono_C3_PLAC8	0	2.822	P02
HLA-DPB1_TNFSF13B	B_C3_RGCC.Mono_C3_PLAC8	0	2.078	P02
TNFRSF13B_TNFSF13B	B_C3_RGCC.Mono_C3_PLAC8	0	0.886	P02
CD40_TNFSF13B	B_C3_RGCC.Mono_C3_PLAC8	0	1.101	P02
TNFRSF13C_TNFSF13B	B_C3_RGCC.Mono_C3_PLAC8	0	0.852	P02
CD74_APP	B_C3_RGCC.Mono_C3_PLAC8	0	2.718	P02
ICAM1_SPN	B_C3_RGCC.Mono_C3_PLAC8	0	0.627	P02
ICAM1_ITGAL	B_C3_RGCC.Mono_C3_PLAC8	0	0.509	P02
HLA-F_LILRB2	B_C3_RGCC.Mono_C3_PLAC8	0	1.412	P02
HLA-F_LILRB1	B_C3_RGCC.Mono_C3_PLAC8	0	1.022	P02
GRN_SORT1	B_C3_RGCC.Mono_C3_PLAC8	0	0.341	P02
TNFRSF13B_TNFSF13	B_C3_RGCC.Mono_C3_PLAC8	0	0.614	P02
LGALS9_LRP1	B_C3_RGCC.Mono_C3_PLAC8	0	0.569	P02
LGALS9_SLC1A5	B_C3_RGCC.Mono_C3_PLAC8	0.016	0.342	P02
CD72_SEMA4D	B_C3_RGCC.Mono_C3_PLAC8	0	0.397	P02
CD55_ADGRE5	B_C3_RGCC.Mono_C3_PLAC8	0	1.305	P02
CD48_CD244	B_C3_RGCC.Mono_C3_PLAC8	0	0.78	P02
SELL_SELPLG	B_C3_RGCC.Mono_C3_PLAC8	0	1.289	P02
CD99_PILRA	B_C3_RGCC.Mono_C3_PLAC8	0	1.231	P02
CD52_SIGLEC10	B_C3_RGCC.Mono_C3_PLAC8	0	1.619	P02
FCER2_aMb2 complex	B_C3_RGCC.Mono_C3_PLAC8	0	0.347	P02
ICAM1_aMb2 complex	B_C3_RGCC.Mono_C3_PLAC8	0	0.32	P02
FCER2_aXb2 complex	B_C3_RGCC.Mono_C3_PLAC8	0	0.572	P02
ICAM1_aXb2 complex	B_C3_RGCC.Mono_C3_PLAC8	0	0.544	P02
ICAM1_aLb2 complex	B_C3_RGCC.Mono_C3_PLAC8	0	0.509	P02
CD47_SIRB1 complex	B_C3_RGCC.Mono_C3_PLAC8	0	0.613	P02
HLA-DPA1_TNFSF9	B_C3_RGCC.Mac_C1_IL1B	0	1.609	P02
LGALS9_CD44	B_C3_RGCC.Mac_C1_IL1B	0	0.978	P02
HLA-DPB1_NRG1	B_C3_RGCC.Mac_C1_IL1B	0	1.644	P02
CD74_MIF	B_C3_RGCC.Mac_C1_IL1B	0	3.84	P02
ICAM1_AREG	B_C3_RGCC.Mac_C1_IL1B	0	0.843	P02
CD74_COPA	B_C3_RGCC.Mac_C1_IL1B	0	2.848	P02
CD44_HBEGF	B_C3_RGCC.Mac_C1_IL1B	0	0.996	P02
HLA-DPB1_TNFSF13B	B_C3_RGCC.Mac_C1_IL1B	0	2.071	P02
TNFRSF13B_TNFSF13B	B_C3_RGCC.Mac_C1_IL1B	0	0.879	P02
CD40_TNFSF13B	B_C3_RGCC.Mac_C1_IL1B	0	1.094	P02
TNFRSF13C_TNFSF13B	B_C3_RGCC.Mac_C1_IL1B	0	0.845	P02
CD74_APP	B_C3_RGCC.Mac_C1_IL1B	0	2.717	P02
HLA-F_LILRB2	B_C3_RGCC.Mac_C1_IL1B	0	0.908	P02
HLA-F_LILRB1	B_C3_RGCC.Mac_C1_IL1B	0	0.8	P02
CCR6_CCL20	B_C3_RGCC.Mac_C1_IL1B	0	0.908	P02
TNFRSF13B_TNFSF13	B_C3_RGCC.Mac_C1_IL1B	0	0.662	P02
LGALS9_LRP1	B_C3_RGCC.Mac_C1_IL1B	0	0.486	P02
LGALS9_HAVCR2	B_C3_RGCC.Mac_C1_IL1B	0	0.456	P02
LGALS9_SORL1	B_C3_RGCC.Mac_C1_IL1B	0.016	0.439	P02
CD72_SEMA4D	B_C3_RGCC.Mac_C1_IL1B	0	0.407	P02
NAMPT_P2RY6	B_C3_RGCC.Mac_C1_IL1B	0	0.311	P02
CD55_ADGRE5	B_C3_RGCC.Mac_C1_IL1B	0	0.776	P02
ALOX5_ALOX5AP	B_C3_RGCC.Mac_C1_IL1B	0	0.797	P02
SELL_SELPLG	B_C3_RGCC.Mac_C1_IL1B	0	0.852	P02
CD99_PILRA	B_C3_RGCC.Mac_C1_IL1B	0	1.033	P02
CD52_SIGLEC10	B_C3_RGCC.Mac_C1_IL1B	0	1.493	P02
FCER2_aMb2 complex	B_C3_RGCC.Mac_C1_IL1B	0	0.323	P02
ICAM1_aMb2 complex	B_C3_RGCC.Mac_C1_IL1B	0	0.295	P02
FCER2_aXb2 complex	B_C3_RGCC.Mac_C1_IL1B	0	0.428	P02
ICAM1_aXb2 complex	B_C3_RGCC.Mac_C1_IL1B	0	0.401	P02
TGFB1_TGFbeta receptor1	B_C3_RGCC.Mac_C1_IL1B	0.016	0.337	P02
LGALS9_CD44	B_C3_RGCC.Mac_C2_SPP1	0	1.028	P02
CD74_MIF	B_C3_RGCC.Mac_C2_SPP1	0	3.925	P02
ICAM1_AREG	B_C3_RGCC.Mac_C2_SPP1	0	0.491	P02
CD74_COPA	B_C3_RGCC.Mac_C2_SPP1	0	2.836	P02
CD44_HBEGF	B_C3_RGCC.Mac_C2_SPP1	0	0.826	P02
HLA-DPB1_TNFSF13B	B_C3_RGCC.Mac_C2_SPP1	0	2.121	P02
TNFRSF13B_TNFSF13B	B_C3_RGCC.Mac_C2_SPP1	0	0.93	P02
CD40_TNFSF13B	B_C3_RGCC.Mac_C2_SPP1	0	1.145	P02
TNFRSF13C_TNFSF13B	B_C3_RGCC.Mac_C2_SPP1	0	0.896	P02
CD74_APP	B_C3_RGCC.Mac_C2_SPP1	0	2.763	P02
HLA-F_LILRB2	B_C3_RGCC.Mac_C2_SPP1	0	0.859	P02
HLA-F_LILRB1	B_C3_RGCC.Mac_C2_SPP1	0	0.75	P02
CCR6_CCL20	B_C3_RGCC.Mac_C2_SPP1	0	0.862	P02
TNFRSF13B_TNFSF13	B_C3_RGCC.Mac_C2_SPP1	0	0.643	P02
LGALS9_LRP1	B_C3_RGCC.Mac_C2_SPP1	0	0.523	P02
LGALS9_HAVCR2	B_C3_RGCC.Mac_C2_SPP1	0	0.5	P02
CD72_SEMA4D	B_C3_RGCC.Mac_C2_SPP1	0	0.397	P02
NAMPT_P2RY6	B_C3_RGCC.Mac_C2_SPP1	0.044	0.278	P02
CD55_ADGRE5	B_C3_RGCC.Mac_C2_SPP1	0	0.738	P02
ALOX5_ALOX5AP	B_C3_RGCC.Mac_C2_SPP1	0	0.648	P02
SELL_SELPLG	B_C3_RGCC.Mac_C2_SPP1	0.016	0.825	P02
CD99_PILRA	B_C3_RGCC.Mac_C2_SPP1	0	0.956	P02
CD52_SIGLEC10	B_C3_RGCC.Mac_C2_SPP1	0	1.429	P02
FCER2_aMb2 complex	B_C3_RGCC.Mac_C2_SPP1	0	0.356	P02
ICAM1_aMb2 complex	B_C3_RGCC.Mac_C2_SPP1	0	0.328	P02
FCER2_aXb2 complex	B_C3_RGCC.Mac_C2_SPP1	0	0.462	P02
ICAM1_aXb2 complex	B_C3_RGCC.Mac_C2_SPP1	0	0.434	P02
TGFB1_TGFBR3	B_C3_RGCC.NKT	0	0.598	P02
CD74_MIF	B_C3_RGCC.NKT	0	3.452	P02
CD74_COPA	B_C3_RGCC.NKT	0	2.761	P02
ICAM1_SPN	B_C3_RGCC.NKT	0	0.61	P02
ICAM1_ITGAL	B_C3_RGCC.NKT	0	0.606	P02
HLA-F_KIR3DL2	B_C3_RGCC.NKT	0	0.628	P02
HLA-B_KIR3DL2	B_C3_RGCC.NKT	0	2.154	P02
LGALS9_SORL1	B_C3_RGCC.NKT	0	0.518	P02
CD72_SEMA4D	B_C3_RGCC.NKT	0	0.404	P02
CD55_ADGRE5	B_C3_RGCC.NKT	0	0.966	P02
CD48_CD244	B_C3_RGCC.NKT	0	0.789	P02
ALOX5_ALOX5AP	B_C3_RGCC.NKT	0	0.551	P02
HLA-E_KLRC2	B_C3_RGCC.NKT	0	1.762	P02
SELL_SELPLG	B_C3_RGCC.NKT	0	1.267	P02
ICAM1_aLb2 complex	B_C3_RGCC.NKT	0	0.606	P02
ICAM3_aLb2 complex	B_C3_RGCC.NKT	0	0.729	P02
LGALS9_CD44	B_C3_RGCC.NK_C1_SELL	0	1.07	P02
TGFB1_TGFBR3	B_C3_RGCC.NK_C1_SELL	0.016	0.439	P02
CD74_MIF	B_C3_RGCC.NK_C1_SELL	0	3.651	P02
CD74_COPA	B_C3_RGCC.NK_C1_SELL	0	2.754	P02
ICAM1_SPN	B_C3_RGCC.NK_C1_SELL	0	0.691	P02
ICAM1_ITGAL	B_C3_RGCC.NK_C1_SELL	0	0.452	P02
LGALS9_SORL1	B_C3_RGCC.NK_C1_SELL	0	0.535	P02
CD72_SEMA4D	B_C3_RGCC.NK_C1_SELL	0	0.417	P02
CD55_ADGRE5	B_C3_RGCC.NK_C1_SELL	0	1.13	P02
CD48_CD244	B_C3_RGCC.NK_C1_SELL	0	0.768	P02
HLA-E_KLRC1	B_C3_RGCC.NK_C1_SELL	0	2.299	P02
HLA-E_KLRC2	B_C3_RGCC.NK_C1_SELL	0	1.563	P02
SELL_SELPLG	B_C3_RGCC.NK_C1_SELL	0	1.247	P02
CLEC2B_KLRF1	B_C3_RGCC.NK_C1_SELL	0	1.011	P02
FCER2_aMb2 complex	B_C3_RGCC.NK_C1_SELL	0	0.492	P02
ICAM1_aMb2 complex	B_C3_RGCC.NK_C1_SELL	0	0.465	P02
FCER2_aXb2 complex	B_C3_RGCC.NK_C1_SELL	0	0.421	P02
ICAM1_aXb2 complex	B_C3_RGCC.NK_C1_SELL	0	0.394	P02
ICAM1_aLb2 complex	B_C3_RGCC.NK_C1_SELL	0	0.452	P02
TGFB1_TGFBR3	B_C3_RGCC.NK_C2_FCER1G	0	0.619	P02
HLA-C_KIR2DL3	B_C3_RGCC.NK_C2_FCER1G	0	2.05	P02
CD74_MIF	B_C3_RGCC.NK_C2_FCER1G	0	3.507	P02
CD74_COPA	B_C3_RGCC.NK_C2_FCER1G	0	2.749	P02
ICAM1_SPN	B_C3_RGCC.NK_C2_FCER1G	0	0.769	P02
ICAM1_ITGAL	B_C3_RGCC.NK_C2_FCER1G	0	0.613	P02
LGALS9_CD47	B_C3_RGCC.NK_C2_FCER1G	0	0.624	P02
LGALS9_HAVCR2	B_C3_RGCC.NK_C2_FCER1G	0	0.524	P02
LGALS9_SORL1	B_C3_RGCC.NK_C2_FCER1G	0	0.601	P02
CD72_SEMA4D	B_C3_RGCC.NK_C2_FCER1G	0	0.429	P02
CD55_ADGRE5	B_C3_RGCC.NK_C2_FCER1G	0	1.089	P02
CD48_CD244	B_C3_RGCC.NK_C2_FCER1G	0	0.872	P02
ALOX5_ALOX5AP	B_C3_RGCC.NK_C2_FCER1G	0	0.838	P02
HLA-E_KLRC1	B_C3_RGCC.NK_C2_FCER1G	0	1.715	P02
HLA-E_KLRC2	B_C3_RGCC.NK_C2_FCER1G	0	1.577	P02
SELL_SELPLG	B_C3_RGCC.NK_C2_FCER1G	0	1.395	P02
CLEC2B_KLRF1	B_C3_RGCC.NK_C2_FCER1G	0	0.959	P02
FCER2_aMb2 complex	B_C3_RGCC.NK_C2_FCER1G	0	0.466	P02
ICAM1_aMb2 complex	B_C3_RGCC.NK_C2_FCER1G	0	0.438	P02
ICAM1_aLb2 complex	B_C3_RGCC.NK_C2_FCER1G	0	0.613	P02
ICAM3_aLb2 complex	B_C3_RGCC.NK_C2_FCER1G	0	0.736	P02
TGFB1_TGFBR3	B_C3_RGCC.NK_C3_TYROBP	0	0.586	P02
CD74_MIF	B_C3_RGCC.NK_C3_TYROBP	0	3.484	P02
CD74_COPA	B_C3_RGCC.NK_C3_TYROBP	0	2.789	P02
ICAM1_SPN	B_C3_RGCC.NK_C3_TYROBP	0	0.756	P02
ICAM1_ITGAL	B_C3_RGCC.NK_C3_TYROBP	0	0.63	P02
HLA-F_KIR3DL2	B_C3_RGCC.NK_C3_TYROBP	0	0.639	P02
HLA-B_KIR3DL2	B_C3_RGCC.NK_C3_TYROBP	0	2.165	P02
HLA-F_LILRB1	B_C3_RGCC.NK_C3_TYROBP	0	0.636	P02
LGALS9_SORL1	B_C3_RGCC.NK_C3_TYROBP	0	0.471	P02
CD72_SEMA4D	B_C3_RGCC.NK_C3_TYROBP	0	0.417	P02
CD55_ADGRE5	B_C3_RGCC.NK_C3_TYROBP	0	1.095	P02
CD48_CD244	B_C3_RGCC.NK_C3_TYROBP	0	0.833	P02
HLA-E_KLRC2	B_C3_RGCC.NK_C3_TYROBP	0	1.799	P02
SELL_SELPLG	B_C3_RGCC.NK_C3_TYROBP	0	1.325	P02
CLEC2B_KLRF1	B_C3_RGCC.NK_C3_TYROBP	0	0.693	P02
FCER2_aMb2 complex	B_C3_RGCC.NK_C3_TYROBP	0	0.354	P02
ICAM1_aMb2 complex	B_C3_RGCC.NK_C3_TYROBP	0	0.326	P02
ICAM1_aLb2 complex	B_C3_RGCC.NK_C3_TYROBP	0	0.63	P02
ICAM3_aLb2 complex	B_C3_RGCC.NK_C3_TYROBP	0	0.754	P02
CD74_MIF	B_C3_RGCC.NK_C4_MKI67	0	3.6	P02
CD74_COPA	B_C3_RGCC.NK_C4_MKI67	0	2.795	P02
ICAM1_SPN	B_C3_RGCC.NK_C4_MKI67	0	0.918	P02
ICAM1_ITGAL	B_C3_RGCC.NK_C4_MKI67	0.016	0.497	P02
LGALS9_CD47	B_C3_RGCC.NK_C4_MKI67	0	0.756	P02
LGALS9_SLC1A5	B_C3_RGCC.NK_C4_MKI67	0.044	0.39	P02
CD72_SEMA4D	B_C3_RGCC.NK_C4_MKI67	0	0.432	P02
CD55_ADGRE5	B_C3_RGCC.NK_C4_MKI67	0	0.947	P02
CD48_CD244	B_C3_RGCC.NK_C4_MKI67	0	0.777	P02
HLA-E_KLRC1	B_C3_RGCC.NK_C4_MKI67	0	1.56	P02
SELL_SELPLG	B_C3_RGCC.NK_C4_MKI67	0	1.149	P02
FCER2_aMb2 complex	B_C3_RGCC.NK_C4_MKI67	0	0.301	P02
ICAM1_aMb2 complex	B_C3_RGCC.NK_C4_MKI67	0	0.274	P02
ICAM1_aLb2 complex	B_C3_RGCC.NK_C4_MKI67	0.016	0.497	P02
LGALS9_CD44	B_C3_RGCC.NK_C5_XCL1	0	1.056	P02
CD74_MIF	B_C3_RGCC.NK_C5_XCL1	0	3.663	P02
ICAM1_AREG	B_C3_RGCC.NK_C5_XCL1	0	0.63	P02
ICAM1_SPN	B_C3_RGCC.NK_C5_XCL1	0	0.493	P02
CD72_SEMA4D	B_C3_RGCC.NK_C5_XCL1	0	0.492	P02
CD55_ADGRE5	B_C3_RGCC.NK_C5_XCL1	0	1.052	P02
HLA-E_KLRC1	B_C3_RGCC.NK_C5_XCL1	0	1.818	P02
HLA-E_KLRC2	B_C3_RGCC.NK_C5_XCL1	0	1.681	P02
SELL_SELPLG	B_C3_RGCC.NK_C5_XCL1	0	1.067	P02
CLEC2B_KLRF1	B_C3_RGCC.NK_C5_XCL1	0.048	0.498	P02
HLA-C_FAM3C	B_C3_RGCC.Plasma_C1_IgA	0.016	2.077	P02
LAMP1_FAM3C	B_C3_RGCC.Plasma_C1_IgA	0.048	0.381	P02
CD74_MIF	B_C3_RGCC.Plasma_C1_IgA	0	3.68	P02
CD74_COPA	B_C3_RGCC.Plasma_C1_IgA	0	2.817	P02
ICAM1_SPN	B_C3_RGCC.Plasma_C1_IgA	0.016	0.517	P02
TNFRSF13B_CD70	B_C3_RGCC.Plasma_C1_IgA	0	0.351	P02
LGALS9_SLC1A5	B_C3_RGCC.Plasma_C1_IgA	0	0.425	P02
CD72_SEMA4D	B_C3_RGCC.Plasma_C1_IgA	0	0.32	P02
SELL_SELPLG	B_C3_RGCC.Plasma_C1_IgA	0	1	P02
CD74_MIF	B_C3_RGCC.Plasma_C2_IgG	0	3.555	P02
ICAM1_AREG	B_C3_RGCC.Plasma_C2_IgG	0	0.299	P02
CD74_COPA	B_C3_RGCC.Plasma_C2_IgG	0	2.703	P02
CD72_SEMA4D	B_C3_RGCC.Plasma_C2_IgG	0	0.319	P02
CD55_ADGRE5	B_C3_RGCC.Plasma_C2_IgG	0	0.717	P02
SELL_SELPLG	B_C3_RGCC.Plasma_C2_IgG	0.016	0.797	P02
LGALS9_CD44	B_C3_RGCC.Th1_like_C1_CCR7	0	0.958	P02
CD74_MIF	B_C3_RGCC.Th1_like_C1_CCR7	0	3.547	P02
LGALS9_CD47	B_C3_RGCC.Th1_like_C1_CCR7	0.016	0.599	P02
CD55_ADGRE5	B_C3_RGCC.Th1_like_C1_CCR7	0	0.85	P02
ALOX5_ALOX5AP	B_C3_RGCC.Th1_like_C1_CCR7	0	0.767	P02
SELL_SELPLG	B_C3_RGCC.Th1_like_C1_CCR7	0	1.161	P02
CD47_SIRPG	B_C3_RGCC.Th1_like_C1_CCR7	0	0.68	P02
LGALS9_CD44	B_C3_RGCC.Th1_like_C2_TNF	0	0.902	P02
CD74_MIF	B_C3_RGCC.Th1_like_C2_TNF	0	3.632	P02
CD74_COPA	B_C3_RGCC.Th1_like_C2_TNF	0	2.762	P02
ICAM1_ITGAL	B_C3_RGCC.Th1_like_C2_TNF	0.045	0.376	P02
CCR6_CCL20	B_C3_RGCC.Th1_like_C2_TNF	0	0.435	P02
CD40_CD40LG	B_C3_RGCC.Th1_like_C2_TNF	0	0.631	P02
CD72_SEMA4D	B_C3_RGCC.Th1_like_C2_TNF	0	0.4	P02
CD55_ADGRE5	B_C3_RGCC.Th1_like_C2_TNF	0	0.86	P02
ALOX5_ALOX5AP	B_C3_RGCC.Th1_like_C2_TNF	0	0.898	P02
SELL_SELPLG	B_C3_RGCC.Th1_like_C2_TNF	0	1.092	P02
CD47_SIRPG	B_C3_RGCC.Th1_like_C2_TNF	0	0.772	P02
ICAM1_aLb2 complex	B_C3_RGCC.Th1_like_C2_TNF	0.045	0.376	P02
LGALS9_CD44	B_C3_RGCC.Treg_C1_SELL	0	0.952	P02
CD74_MIF	B_C3_RGCC.Treg_C1_SELL	0	3.601	P02
CD74_COPA	B_C3_RGCC.Treg_C1_SELL	0	2.769	P02
ICAM1_SPN	B_C3_RGCC.Treg_C1_SELL	0	0.517	P02
ICAM1_ITGAL	B_C3_RGCC.Treg_C1_SELL	0.032	0.392	P02
LGALS9_CD47	B_C3_RGCC.Treg_C1_SELL	0	0.721	P02
CD72_SEMA4D	B_C3_RGCC.Treg_C1_SELL	0	0.404	P02
CD55_ADGRE5	B_C3_RGCC.Treg_C1_SELL	0	0.833	P02
ALOX5_ALOX5AP	B_C3_RGCC.Treg_C1_SELL	0	0.68	P02
SELL_SELPLG	B_C3_RGCC.Treg_C1_SELL	0	1.58	P02
CD47_SIRPG	B_C3_RGCC.Treg_C1_SELL	0	0.725	P02
ICAM1_aLb2 complex	B_C3_RGCC.Treg_C1_SELL	0.032	0.392	P02
LGALS9_CD44	B_C3_RGCC.Treg_C2_FOXP3	0	0.873	P02
CD74_MIF	B_C3_RGCC.Treg_C2_FOXP3	0	3.581	P02
ICAM1_ITGAL	B_C3_RGCC.Treg_C2_FOXP3	0	0.388	P02
CCR6_CCL20	B_C3_RGCC.Treg_C2_FOXP3	0	0.435	P02
CD55_ADGRE5	B_C3_RGCC.Treg_C2_FOXP3	0	0.789	P02
SELL_SELPLG	B_C3_RGCC.Treg_C2_FOXP3	0	1.122	P02
CD47_SIRPG	B_C3_RGCC.Treg_C2_FOXP3	0	0.811	P02
ICAM1_aLb2 complex	B_C3_RGCC.Treg_C2_FOXP3	0	0.388	P02
CD74_MIF	B_C3_RGCC.Treg_C3_MKI67	0	3.869	P02
CD74_COPA	B_C3_RGCC.Treg_C3_MKI67	0	2.795	P02
HLA-DPB1_TNFSF13B	B_C3_RGCC.Treg_C3_MKI67	0	1.52	P02
TNFRSF13B_TNFSF13B	B_C3_RGCC.Treg_C3_MKI67	0	0.328	P02
CD40_TNFSF13B	B_C3_RGCC.Treg_C3_MKI67	0	0.543	P02
TNFRSF13C_TNFSF13B	B_C3_RGCC.Treg_C3_MKI67	0	0.294	P02
ICAM1_SPN	B_C3_RGCC.Treg_C3_MKI67	0	0.455	P02
ICAM1_ITGAL	B_C3_RGCC.Treg_C3_MKI67	0	0.454	P02
CCR6_CCL20	B_C3_RGCC.Treg_C3_MKI67	0	0.456	P02
TNFRSF13B_CD70	B_C3_RGCC.Treg_C3_MKI67	0	0.501	P02
CD27_CD70	B_C3_RGCC.Treg_C3_MKI67	0	0.447	P02
LGALS9_SLC1A5	B_C3_RGCC.Treg_C3_MKI67	0	0.401	P02
CD72_SEMA4D	B_C3_RGCC.Treg_C3_MKI67	0	0.383	P02
CD55_ADGRE5	B_C3_RGCC.Treg_C3_MKI67	0	0.931	P02
SELL_SELPLG	B_C3_RGCC.Treg_C3_MKI67	0	1.102	P02
CD47_SIRPG	B_C3_RGCC.Treg_C3_MKI67	0	0.829	P02
ICAM1_aLb2 complex	B_C3_RGCC.Treg_C3_MKI67	0	0.454	P02
CD74_MIF	B_C3_RGCC.Treg_C4_TNFRSF4	0	3.714	P02
CD74_COPA	B_C3_RGCC.Treg_C4_TNFRSF4	0	2.767	P02
ICAM1_SPN	B_C3_RGCC.Treg_C4_TNFRSF4	0	0.401	P02
ICAM1_ITGAL	B_C3_RGCC.Treg_C4_TNFRSF4	0	0.477	P02
CCR6_CCL20	B_C3_RGCC.Treg_C4_TNFRSF4	0	0.551	P02
TNFRSF13B_CD70	B_C3_RGCC.Treg_C4_TNFRSF4	0	0.448	P02
LGALS9_SLC1A5	B_C3_RGCC.Treg_C4_TNFRSF4	0	0.341	P02
CD55_ADGRE5	B_C3_RGCC.Treg_C4_TNFRSF4	0	0.817	P02
SELL_SELPLG	B_C3_RGCC.Treg_C4_TNFRSF4	0	1.144	P02
CD47_SIRPG	B_C3_RGCC.Treg_C4_TNFRSF4	0	0.9	P02
ICAM1_aLb2 complex	B_C3_RGCC.Treg_C4_TNFRSF4	0	0.477	P02
TGFB1_TGFBR3	B_C3_RGCC.gd.T	0	0.443	P02
CD74_MIF	B_C3_RGCC.gd.T	0	3.602	P02
CD74_COPA	B_C3_RGCC.gd.T	0	2.751	P02
ICAM1_SPN	B_C3_RGCC.gd.T	0	0.511	P02
ICAM1_ITGAL	B_C3_RGCC.gd.T	0	0.437	P02
CD40_CD40LG	B_C3_RGCC.gd.T	0	0.646	P02
LGALS9_SORL1	B_C3_RGCC.gd.T	0	0.535	P02
CD72_SEMA4D	B_C3_RGCC.gd.T	0	0.438	P02
CD55_ADGRE5	B_C3_RGCC.gd.T	0	0.946	P02
ALOX5_ALOX5AP	B_C3_RGCC.gd.T	0	0.906	P02
SELL_SELPLG	B_C3_RGCC.gd.T	0	1.201	P02
ICAM1_aLb2 complex	B_C3_RGCC.gd.T	0	0.437	P02
BTLA_TNFRSF14	B_C4_IFITM3.B_C1_TCL1A	0	1.119	P02
CD74_APP	B_C4_IFITM3.B_C2_FCRL3	0.048	2.627	P02
HLA-F_LILRB1	B_C4_IFITM3.B_C2_FCRL3	0.016	1.346	P02
BTLA_TNFRSF14	B_C4_IFITM3.B_C2_FCRL3	0	1.04	P02
FCER2_aMb2 complex	B_C4_IFITM3.B_C2_FCRL3	0	1.351	P02
FCER2_aXb2 complex	B_C4_IFITM3.B_C2_FCRL3	0	1.337	P02
FCER2_CR2	B_C4_IFITM3.B_C3_RGCC	0	1.378	P02
BTLA_TNFRSF14	B_C4_IFITM3.B_C3_RGCC	0	1.069	P02
PTPRC_CD22	B_C4_IFITM3.B_C4_IFITM3	0	1.793	P02
FCER2_CR2	B_C4_IFITM3.B_C5_ISG15	0	1.379	P02
CD74_APP	B_C4_IFITM3.B_C5_ISG15	0.048	2.631	P02
BTLA_TNFRSF14	B_C4_IFITM3.B_C5_ISG15	0	1.116	P02
PECAM1_CD38	B_C4_IFITM3.B_C5_ISG15	0.046	0.972	P02
CD55_ADGRE5	B_C4_IFITM3.B_C6_HSPA1A	0.047	1.293	P02
BTLA_TNFRSF14	B_C4_IFITM3.CD4_C1_LEF1	0	1.086	P02
SELL_SELPLG	B_C4_IFITM3.CD4_C1_LEF1	0	1.826	P02
CD47_SIRPG	B_C4_IFITM3.CD4_C1_LEF1	0.048	1.181	P02
CD74_MIF	B_C4_IFITM3.CD4_C2_IL7R	0.048	3.5	P02
BTLA_TNFRSF14	B_C4_IFITM3.CD4_C2_IL7R	0	1.062	P02
SELL_SELPLG	B_C4_IFITM3.CD4_C2_IL7R	0	1.889	P02
CD47_SIRPG	B_C4_IFITM3.CD4_C2_IL7R	0.048	1.175	P02
CD74_MIF	B_C4_IFITM3.CD4_C3_CD40LG	0.048	3.515	P02
BTLA_TNFRSF14	B_C4_IFITM3.CD4_C3_CD40LG	0	1.157	P02
SELL_SELPLG	B_C4_IFITM3.CD4_C3_CD40LG	0	1.948	P02
BTLA_TNFRSF14	B_C4_IFITM3.CD4_C4_CCR7	0	1.021	P02
SELL_SELPLG	B_C4_IFITM3.CD4_C4_CCR7	0.032	1.68	P02
CD74_MIF	B_C4_IFITM3.CD4_C5_GPR183	0.048	3.511	P02
BTLA_TNFRSF14	B_C4_IFITM3.CD4_C5_GPR183	0	1.007	P02
SELL_SELPLG	B_C4_IFITM3.CD4_C5_GPR183	0.032	1.693	P02
HLA-DPA1_TNFSF9	B_C4_IFITM3.CD8_C10_MKI67	0.016	1.787	P02
CD74_MIF	B_C4_IFITM3.CD8_C10_MKI67	0.032	3.667	P02
BTLA_TNFRSF14	B_C4_IFITM3.CD8_C10_MKI67	0	0.935	P02
CD55_ADGRE5	B_C4_IFITM3.CD8_C10_MKI67	0.015	1.549	P02
SELL_SELPLG	B_C4_IFITM3.CD8_C10_MKI67	0.032	1.7	P02
CD47_SIRPG	B_C4_IFITM3.CD8_C10_MKI67	0.016	1.32	P02
ICAM2_aLb2 complex	B_C4_IFITM3.CD8_C10_MKI67	0.046	1.071	P02
HLA-DPA1_TNFSF9	B_C4_IFITM3.CD8_C11_PDCD1	0.016	1.855	P02
[truncated: 338,214+ more rows]
