# Supplementary material for: Tumour heterogeneity and intercellular networks of nasopharyngeal carcinoma at single cell resolution
Source: Nat Commun. 2021 Feb 2;12:741. doi: 10.1038/s41467-021-21043-4 (PMC7854640; doi:10.1038/s41467-021-21043-4)
Supplement: Supplementary file 10 — Supplementary Data 7 [file 41467_2021_21043_MOESM10_ESM.xlsx]

## Sheet: Supplementary Data 7
Supplementary Data 7 | Cluster siganture genes (Top Rank 200)
Exhausted CD8+ T cell	Treg cell	LAMP3+ DC
CXCL13	FOXP3	FSCN1
NKG7	TNFRSF4	CCL22
GZMB	TNFRSF18	TXN
LAG3	IL2RA	CCL19
GZMK	BATF	LAMP3
FXYD2	IL32	CCL17
GZMH	LTB	GSN
VCAM1	CTLA4	TMEM176A
CCL5	ICOS	CST3
PRF1	S100A4	IDO1
HAVCR2	TRBV20-1	MARCKSL1
CD8A	AC133644.2	RASSF4
CRTAM	RTKN2	TMEM176B
TNFRSF9	MIR4435-2HG	HLA-DPB1
CTSW	CARD16	TYROBP
GZMA	TIGIT	BCL2A1
CST7	IKZF2	ALDH2
GNLY	TNFRSF1B	GSTP1
PTMS	GLRX	BIRC3
CD8B	AC017002.1	UBD
CD27	DNPH1	CDKN1A
TSC22D1	TBC1D4	CD83
CMC1	GK	C15orf48
ITM2A	PIM2	CSF2RA
LYST	LAYN	EBI3
FABP5	LAIR2	CXCL9
IFNG	LTA	MARCKS
TNFSF4	SPOCK2	PPA1
APOBEC3G	PKM	HLA-DRA
CXCR6	CORO1B	S100B
CCL3	IL1R2	IER3
APOBEC3C	CCR8	HLA-DQB2
DUSP2	IL12RB2	BASP1
PDCD1	STAM	GPX4
CCL4	PBXIP1	CCR7
MIR155HG	UGP2	CD74
TIGIT	COX5A	SYNGR2
CCL4L2	ARID5B	MIR155HG
CBLB	PHLDA1	NET1
CD38	SH2D2A	HLA-DPA1
FASLG	BIRC3	HLA-DQA1
NDFIP2	CD28	G0S2
ADGRG1	PRDM1	MGLL
AC133644.2	MAGEH1	CD86
TNIP3	GBP5	AOC1
TOX	ENO1	HLA-DRB1
IFI27	CD4	HLA-DQA2
RAB27A	GBP2	NCCRP1
AC069363.1	TUBB	NUB1
DUSP4	CTSC	LYZ
RARRES3	CD27	LSP1
CTSC	LINC00152	LGALS2
CD3E	TYMP	NRP2
CHST12	SNX9	GRINA
PHLDA1	SELL	GRSF1
IKZF3	RHBDD2	ID2
ITGAE	HPGD	DAPP1
RP11-291B21.2	CALM3	LAD1
HCST	TNFRSF9	CLIC2
CD3D	TTC39C	LGALS1
ITGB2	RORA	HLA-DRB5
PPDPF	CD7	GPR157
PAG1	HTATIP2	CTSH
CLEC2B	MAF	CXCL16
SIRPG	TIFA	KIF2A
SH2D1A	TNFRSF25	FAM49A
CD7	SPATS2L	TNFAIP2
EOMES	IL2RG	TRAF1
SAMSN1	TMEM173	TMSB10
ITM2C	PMAIP1	CD40
BHLHE40	CREM	IL4I1
CD2	GADD45A	SPI1
COTL1	SAMHD1	RAB9A
JAKMIP1	SOX4	RPS27L
ITGAL	ODF3B	ATOX1
THEMIS	PHTF2	CXCL10
PRDM1	PELI1	ACTB
CD200R1	SIRPG	SEC61B
TMEM155	ARPC1B	HLA-DQB1
SH2D2A	CUL9	GNG5
ACP5	PRDX2	RAMP1
CXCR3	FAS	GRN
PARK7	IL2RB	CCDC88A
SIT1	MYL6	PLEK
DGKZ	PTTG1	TBC1D8
CCND2	RHOG	ATF5
IL2RB	CCR6	CALCRL
PTPRCAP	PFN1	DUSP5
CD82	CACYBP	TYMP
BATF	SOD1	FTH1
F2R	SAT1	SERPINF1
PDE3B	RPS27L	FLT3
DRAP1	IL6ST	PLA2G16
CD3G	RGS1	TBC1D4
LSP1	AC145110.1	PVRL2
NAB1	SATB1	KYNU
SLA	F5	IL13RA1
HNRNPLL	MAL	NFKB1
RABAC1	SKAP1	PEA15
OASL	THEM4	SOD2
CSF1	LGALS1	CFLAR
PLA2G16	TRAV9-2	NABP1
IFITM2	NCF4	PNRC1
NELL2	UCP2	SAT1
SLA2	IFI6	CXCL8
PRDX6	CXCR6	SERPINB1
SCAMP2	FRMD4B	RAC1
ANXA5	BCL3	CMTM6
TRAT1	ACTB	MYL6
HLA-B	IL21R	HMGN3
ADGRE5	SLAMF1	TVP23A
CLEC2D	IKZF4	IL15
DTHD1	NDUFV2	TIMP1
PSTPIP1	FAM129A	LY75
HLA-C	PIM3	TUBA1C
B3GNT2	RAP1A	ARHGAP10
ITGB7	ETV7	KLF4
TNFSF9	TMSB10	ACTG1
PRR5L	REXO2	ICAM1
IL2RG	ARL6IP5	REL
LITAF	PLIN2	VMO1
DFNB31	TNIK	MALT1
TTN	FKBP1A	KDM2B
TRAV13-1	GAPDH	ETV3
GIMAP4	LIMA1	GPR183
CTLA4	MRPS6	ATF3
RUNX3	ARHGDIB	TRIP10
ITGA1	NDFIP1	RELB
GALNT1	ATOX1	ODF3B
LAT	GATA3	ACTN1
TRBC2	LAT	NR4A3
ITGA4	CFLAR	TUBB6
CCDC64	NAMPT	CERS6
PRKCH	ZC3H12D	POGLUT1
PECAM1	BCL2L1	CSTA
MT1F	PTP4A3	GPR137B
SAMD3	C9orf16	RAB10
ACTN4	PMVK	WARS
AFAP1L2	PPM1G	TFPI2
GAPDH	IL1R1	CFP
CCR5	GCNT1	LIMCH1
EVL	GALM	PTPN1
CLDND1	TRBC1	HCK
RBPJ	SYNGR2	SPINT2
TANK	WDR1	CTSZ
STX11	CRADD	RHOC
DOK2	ZBTB38	GABARAPL2
EXOSC9	HSPB1	VIM
AKNA	LCK	CD1E
PGAM1	CCNG2	S100A10
PCSK1N	PBX4	LAP3
ARPC5L	DUSP16	CD200
SEMA4A	SDF4	RALA
IFI27L2	CCND2	IFI30
FKBP1A	TNIP1	CEP350
TRBC1	GMFG	MAP3K13
SLAMF7	ITK	ETV6
LCK	NINJ1	ZBTB10
VPS37B	PGAM1	TNFSF13B
IFITM1	LCP2	ARRB2
SERP2	YWHAB	NPC2
ZBTB1	SUMO2	MTHFD2
CFLAR	CD2	VOPP1
PKM	RGS10	ANXA6
SLF1	MAT2B	BLVRA
PTPN22	ISG15	NAP1L1
IGFLR1	STAT1	TSPAN13
GALM	HNRNPLL	MYO1G
WNK1	DOK2	GADD45A
PAM	CSK	MAFF
FYN	EPSTI1	CSF2RB
HLA-A	AQP3	CD80
TNFRSF1B	ACTG1	PFN1
SYTL3	HN1	CREG1
SPN	IL18R1	ACHE
ARAP2	CMTM7	RFTN1
CD96	PHACTR2	ANXA2
IFI6	TRAF1	DAPK1
FYB	CUTA	IFITM3
PDE4D	PAK2	TUBB
TRAC	CCM2	SLCO5A1
RAB1B	DUSP4	IER5
SNAP47	OAS1	PTMS
PTPRJ	PRDX1	LGALS9
RNF19A	UXS1	LRRFIP2
SURF4	CD5	RAB8B
MSN	GRSF1	FAM60A
ETS1	HAPLN3	TRAFD1
CXorf40B	FXYD5	BCL2L14
ARID4B	SIT1	SERPINB9
INPP4B	FBLN7	TMEM14C
CLIC1	LEF1	SLC7A11
GTPBP8	IFNAR2	CRLF2
APMAP	TSPAN5	CLPTM1
ALOX5AP	RANBP1	PHLDA2
BPGM	CNIH1	NFKBIA
ANXA6	CD247	NINJ1
CDK2AP2	RHOC	IRF8
ABI3	TRAF3	PAK1
SYT11	JAK1	IL1B
